# Supplementary material for: Aim18p and Aim46p are chalcone isomerase domain–containing mitochondrial hemoproteins in Saccharomyces cerevisiae
Source: J Biol Chem. 2023 Feb 4;299(3):102981. doi: 10.1016/j.jbc.2023.102981 (PMC9996372; doi:10.1016/j.jbc.2023.102981)
Supplement: Supporting Documents S1 [file mmc1.zip]

Archive with 9 entries (9 files):
- Supporting Documents S1/Figure S1A CHI Sequence alignment.fasta
- Supporting Documents S1/Figure S1A Full Fungal Protein Sequnces.fasta
- Supporting Documents S1/Figure S1A Plant and Fungal CHI Phylogeny.tre
- Supporting Documents S1/Figure S1A Species Table.xlsx
- Supporting Documents S1/Figure S1B alignment.fasta
- Supporting Documents S1/Figure S1B sequence input.fasta
- Supporting Documents S1/Figure S3C&E alignment.fasta
- Supporting Documents S1/Figure S3C&E Newick.txt
- Supporting Documents S1/Figure S3C&E sequence input.fasta
