# Supplementary material for: Aim18p and Aim46p are chalcone isomerase domain–containing mitochondrial hemoproteins in Saccharomyces cerevisiae
Source: J Biol Chem. 2023 Feb 4;299(3):102981. doi: 10.1016/j.jbc.2023.102981 (PMC9996372; doi:10.1016/j.jbc.2023.102981)
Supplement: Supporting Documents S1 [file mmc1.zip › Supporting Documents S1/Figure S1A CHI Sequence alignment.fasta]

>AUGV-6826
VLVD-EIP-FPQI--SNKLSLLGHGITEIHQIKF--TAIGVYI-DPE---IVT-HLQNWK
--------TT-E-----LTQ----D-FFEAL-S-PVDKFLRVVEIKGSQYGVLESSL-AA
-VDK------EEEE--EALEKVIAFF-QS-LKKDSVITFNFPASGM-EIGTA---E-E--
-KVENANVVKMIQKWY-LGGKGVSPTTTQSLATNLAAL
>JNUB-28237
VMVD-DIP-FSEI---SKLSLLGYGITEIHQIKY--TAIGVYM-EKE---IK--QLGDWK
--------SS-E-----LAE----D-FFEAV-S-PVEKYFRIVEIKGSQYGVLESAL-AA
-IDR------EDEE--EALEMVTQFF-QS-FSKDSAITIYFPAAGA-EI-FM---Q-E--
-KVENPNVSEMIQKWY-LGGRSASPTTVKCLADNLAEM
>BDJQ-88594
VMVD-EIP-FPQI--LTKLTLLGYGITELQQIKF--TAIGVYL-DKE---IVE-HLAGWK
--------ES-E-----LAG----D-FFDA--A-PAEKLLRVVEIKGSQYGVMESAL-AA
-ADK------DEEE--AALEKVTEFF-QS-LKKGSVLTIHFS-SNE-EIGLT---E-A--
-AVENGNVVEMMQKWY-LGGSSVSPSTVAKLAEQ----
>GJPF-61802
IMVD-EIP-FPEI--TTKLPLLGHGITEIHQIKH--NAIGIYL-DEC---VLE-HLSSWK
--------TT-E-----LAS----D-FFDA--S-DVEKFIRVVEIKGSQFGLVESAL-VS
-YDK------DEED--EELERITEFF-QT-FKKGSIITYHFP-KST-ELSYV---E-E--
-KVKNANVVEMLQKWY-LGGRAVSPSTVQSLAEKLGLM
>CHIL_Atha
VMVH-EVP-FPQI---SKLSLLGQGITEIHQVKF--TAIGVYL-DPS---VKT-HLDNWK
--------TK-E-----LAG----D-FFDA--S-EMEKVIRVVEIKGAQYGVLENTL-AE
-EDK------EEEE--TELEKVVGFF-QS-FKANSVITYHFS-KDI-EIGFT---E-E--
-KVENANVVGMMQRWY-LSGRGVSPSTIVSIADSISAV
>NNGU-92541
VVVD-DIS-FPQI---SKLFLLGHGITEIHQIKF--TAIGVYL-DP----IVD-RLQQWK
--------TK-E-----LEE----D-FFEA--S-TDEKIIRVVEIKGSQYGVLESSL-AA
-DDK------EEEE--AELEKVVEFF-QS-FKKNSIILYHFP-DSI-EIVFG---E-D--
-KVENKNVVEMIKKWY-LGGRGVSPSTISSLASNLSSK
>FNEN-2227
VMVD-EIP-FPQI---TKLSLLGHGITEIHQIKF--TAIGVYL-DP----IVG-HLQQWK
--------TK-E-----LAD----D-FFEA--S-PGEKLLRVVEIKGSQYGVLESSL-VE
-EDK------DEEE--AALETLSEFF-QS-LKKDSVITFHFQPKTS-DLGLH---E-D--
-KVENANVVQAIKKWY-LGGRGVSPSTISSLADTLSAE
>NPND-7861
VLVE-DIP-FPKI---DKLSLSGNGITEIHQIKF--TAIGIYL-DP----IVN-HLQKWK
--------SK-E-----LVE----D-FFDT--S-PVEKFFKIVEIKGSQYGVLESAL-AA
-IDK------EEEE--EALEKVVDFF-QT-FKKDSIITFHFK-KDV-EIGFS---E-E--
-KIQNENVIKMIKNWY-LGGRGVSATTITSLANTIGAL
>DZTK-39065
-MVH-DVA-FPQI---TKLSLLGQGITEIHQVKF--TAIGVYM-DPE---VK--HLEQWR
--------PE-A-----LAE----D-FFQA--S-PVDKFLRIVEIKGSQYGVLENAL-AA
-EDK------DQEE--EELEKITEFF-QS-LKKDSVITFHFL-SSS-EICFS---E-T--
-KVDNENVVEAMKRWY-LGGRALSSSTIASLAHNLANQ
>HNCF-62845
VVVD-EIA-LPSV---NKLSLIAHGITEIHQIKF--TAIGVYF-DAN---VVS-CLQQWK
--------SK-E-----LES----D-FFAA--S-TAEKLIRVVEIKGSQYGVLESAL-AE
-EDK------EEEE--AALEGVTEFF-QS-FKKGSVVNFYFPAAGV-EIGIT---E-E--
-KVENGNVAEMIEKWY-LGGRGVSPTTISSLAGSLAEV
>DSUV-897
VMVD-EIP-FPEI--QTKLSLLGHGITEIHQIKF--TAIGVYL-DP----IVN-HLQKWE
--------KP-E-----LAD----D-FFDAVIS-PVDKFLRIVEIKGSQYGSLESAL-AA
-EDK------DEEE--EALEKVLAFL-QS-FFKNSVLTYYFPAP-T-EMIF------E--
-KVENANVVEMMKKWY-MGGSGVSPTTITSLADALSLV
>PCGJ-969
VMVD-EVP-FPEI--ITKLPLLGHGMTEIHQIKF--TAIGVYL-DP----IVS-HLQPWK
--------TS-N-----LAQ----D-FYDAI-A-PVEKVIRVVEIKGSQYGSLESAL-AE
-EDK------EEEE--EALDKIVEFL-QT-LKKDSILTFYFPPS-T-QIGFS---Q-D--
-KVKNGNVVEMIQKWY-LGGKGLSPTLISSLTTSLSVE
>JOPH-14582
VMVD-DIP-FPQL--SNKLSLLGYGITEIHQIKF--TAIGVYL-DP----ILQ-YLQPWK
--------KT-D-----LAG----D-FFQAV-S-PVDKFVRVEEIKGSQYGALEGAL-AA
-VDK------DEEE--EALEQVVQFF-QP-FKKGSILTFYFP-S-T-EITFT---H-EEL
-KVENANVVDMIKKWY-LGGRGVSQTTIASLASNLSAE
>KPUM-99218
VMAD-SSH-FPQF--LAKLSLLGQGSTEIHQIKH--TDIGVYF-DP----ISS-HLQQWK
--------ST-E-----LAD----D-FFDAI-S-PVDLYLKIVEIKGSQYGSLESTL-AE
-IDK------EEEE--AALEQIVEFF-QS-FRQNSVFSFYFPAPGT-EITFT---E-E--
-TVENGNVAEMIKKWY-LGGRGISPATISSVANNLSIE
>TJES-13499
VMVD-DIA-FAET--LTRLTLLGYGATEIHYVKH--TAIGVYI-ES----VVQ-HLQKWK
--------SK-E-----LAE----D-FFEAL-S-PVETVVKVVEIKASQYGALEGAL-AE
-VDK------EEEE--EALDNVAKFF-AS-LKKNSYFTFKF--SGVWQITMV---D-F--
-KVENANVVETIKRWY-LGGRAVSSSTIECLANNLSAE
>RSCE-7418
VIVG-EME-FPKA--SSKLDLLGHGITEIHQIKF--TAIGVYV-D-A---VAS-HLQACK
--------TA-E-----IFA----D-FFDA--Q-PVEKFIRVVEIKGSQYGLLENAL-VA
-IDK------DEEE--EALGKVVEFF-QG-MKKGSLITYHFPAKTV-EVSFP---E-E--
-KVENEDV-GMIEKWY-LGGSAVSTTTISSVAEGMAAL
>XZUY-5266
VLVD-DIA-FPEI--TSKLLLVGHGITEIHQIKF--TAIGVYA-D-R---ITS-HLQAWK
--------TA-E-----ISA----D-FFDN--E-PVEKFIRVVELKGAQYSLLESTL-AE
-IDR------EEEE--KTLEKIVEFF-QG-LKKNSVISYHFPAKTV-EVGFA---E-N--
VKVENQNVAGMVQRWY-LGGRAVSLSTVASLANGVATL
>TOXE-12387
LKIE-GLE-FPTV--ASRLKLIAHGITEIHQVKF--TAIGVYF-G-D---VES-YLQAWK
--------AS-Q-----IMA----D-FFET--H-PVEKLIRVVEIKGAQYALLETAL-AA
-AEK------EEEE--EVLQKVVDFF-VG-LKTNSVITYNFPEKPV-EVKVC---E-A--
-KFENENVAETMAKWY-LGGSAVSPSTIVSLSQEMAAL
>CHIL_Soff
TITFEGIP-FPEI--GGKLSLLANGITEIHQIKY--NAIGVYL-HTT----STGHLGAWK
--------TE-E-----LLA----A-FWSAL-S-PVEKLLRVVEIKGSQYGVLESSL-AA
-ADL------DDEE--EALEKVXEFF-QS-FKPGSVVTFHFP-SGPAEITFT---E-D--
--VENEHVGGMIQKWYPW-GNPLFPTTVRSLADRFAAW
>LTZF-80836
VMVDE-IP-FPKI----L--LLGSGITEIHQIKF--NAVGVYL-EES------EHFGNWK
--------SS-E-----LAE----D-FFHAL-S-PVEKYIRVVEIKGSQYGVLESAL-AA
-IDK------DEED--EALEKVSEFF-QS-FKPNSVITFHFT-SPVAEISFT---E-E--
--VENVNVAEMMAKWY-LGGRGVSQSTVKSLAEKF---
>THDM-3485
VMVDE-IP-FPEI----GLLLFGQGITEIHQIKY--NAIGIYL-E-K---VIQ-HLERWK
--------NA-E-----LQE----E-FFAAL-S-PVEKLFRIVEIKGFQYAVLQSAL-AS
-VDK------AEEE--EALEEITSFF-QS-FKKDSVVSFRFP-KTLAEITFM---G-E--
--VENANVVQMMQEWY-LGGTAVSPSTVKNLSEKFEAF
>CQPW-13199
CVTYEGIP-FPSI--TSKLALLGNGLHEIHQIKF--YAIGVYA-EPC---VAE-HLESWK
--------S--ED---LLAE----S-FFSA--E-PVEKLLKFVEVKGSQFSTLQTAL-AA
-QDL------DEEE--EELEKLNDYF-QKAMNKDTTIYFHW--SSVLNVAFT---D-E--
EHVNNKHVASCVLKWI-LG-ASLSPSLLSSLASN----
>GANB-69555
VAFE-GTN-FPSI--SSKLSLLGCGIYEIHQIKF--YAIGVYV-E-A---VAE-HLQAWK
--------AD-D-----LLA----S-FFAS--K-PVEKLFKLAEVKGSQFVTLQSSL-AY
-ADK------EEEE--EALDKLVEYF-QKSLSKDTVI-YLYCPKLVCK---S---D-A--
-KVENENVVGGILEWI-VG-NSFSPSLLKSLAAHVAER
>RFRB-35224
CVVFEGTS-FPAI--SAKLVLLGNGLYEVHQIKF--YGLAAYA-E-A---IAQ-HLSKWK
--------SD-E-----LLA----DGFCES--E-PVEKLVKIVEVKGSQFVTLQSSL-AY
-ADK------DEEE--EALDNLVEFF-QKSLVQGSSIFLHW--STVCN---V---E-P--
-EVENENVVGILE-WL-VN-NSFCPSLLKSIA---SG-
>SKYV-4913
-VVFEGSK-FSSI--TSKLVLLGNGIYVIHQIKF--YCIGVYS-E-A---IVS-HLKEWV
--------SE-E-----LL-----EGFFVS--K-PVEKLVKLVEVKGSQFVTLQSSL-AA
-VDM------DEEE--ESLDTLVEFF-QKTLSQGSVIFLHWPSQ-VCNDGNL---P-E--
-T-VNENVAGI-QEWL-LG-SSLSPSLLEAVA------
>EEAQ-86819
AVVYEGIS-FP-I-STSKLVLLGTGITEIHQVKF--YSIGAYA-EP----ITT-HLQAWK
--------PS-E-----LV-----EGFFDD--K-PVEKFLKVAEVKGSQH-IIHSTL-VE
-DDK------EEEE--ESLENLVTFF-QTSLKKDTTIYYHFV-P-SLQISVT---E-P--
-KVENQNVIGFVNAFF--G-RCISP-TLSSLAEGV---
>NHCM-7052
AVIYEGIS-FPTL-PTNSLVLVGNGITEIHQIKF--TAIGVYA-EP----IAS-HLQPWK
--------SS-E-----LTA----EGFFSG--K-PVEKFIEVVEVKGSQY-VLQSSL-AI
-VDK------EEEE--EALDKFVLYF-QTSMTQGTTIFYYWA-A-TLQVAVS---D-E--
-TIENENVAKCILEWI-VG-RSISPSLQTSVAGGV---
>QVMR-15336
VVFNG-VS-FAAI-PSSKLMLLGTGTVEIHEVIF--YAIGLYV-DP----IAS-HLQSWK
--------PS-E-----LLG----DGFFES--K-PGEKLLKVVELKGSQH-IIKSSL-VE
-KDQ------EEEE--ESLEKLLAYF-QTTLKKDTVICYHWV-S-LLQISVE---D-E--
-TVENQNVVGILDV-F-VG-SSMSPTLLASMAE-----
>BNCU-85310
---K-GIP-FPN-IPSGSLVLAGNGVTVVEEVKL--TEMAVYV-DPD---IGK-HMQAWK
--------TATE-----TVA----D-YTES--E-PVQKLVWVRGIRGTVYAGVESSL-AY
-DDK------EDEE--AALEKLITYI-GEKVSSGSGIFFHWP-PSV-QVTVEDG-S-E--
VGCDNENVSKFLLRYM-IGESSVSESTALSTAKGVA--
>CHIL_Mpol
YAVD-GIE-FPTIV-DSPLKFLGQGVTTIELVKF--TAIGVYA-SED---IKG-HLKAWG
--------AS-D-----LTA----EGYFKD--D-PVPKLLKIGGIKGNQYGGLESSL-AY
-DDK------EEEE--AVVERIVEYL-ETNLPPGSCMFIYWP-PDE-KMSVT---D-P--
EKFSNKNVATYLLHWY-MGENAMSETTSAALAEGVVAL
>HERT-6655
--VD-GIE-FPT-IPSSQLKFLGHGVTTIELVKF--TTIGVYA-AEE---LKT-HLKAWG
--------ST-E-----LTA----EGYFKD--D-PVEKLVKIGGIKGSQYGGLESSL-AY
-DDK------EEEE--AALEALVAYF-DTNLPPGSCIFFHCP-PDV-QVSVT---D-P--
EQVKNENVAKCFLNWY-VGENAVSETTSAAVAEGV---
>ILBQ-42388
--VD-GIE-FP--IPSSELKFIGYGMTTMELVKF--TTIGVYAVE-E---LKT-HLKAWG
--------AS-E-----LTA----EGYFKD--D-PVAKLVKVGGIKGSQYGGLESSL-AY
-NDL------DDEE--AALESIVDYF-QSSLPPNSVILFYWP-EEL-QVAVP---D-P--
EKVSNKNVAKYLLHWY-IGENPTSESTQAAVAEGVAAL
>CHJJ-137033
---E-DTT-FPK-IPSSKLTVIGKGVTEIEVVKF--TNIAVYV-DPE---IAQ-HLRVWK
--------PS-E-----LLA----EPYFED--N-PVQKLVKIGGIRGSAYAGLESSL-AY
-QDK------EEEE--ASLEELVNFL-ALNLPVGSCIYYYWP-PSV-QVNVE---D-P--
EAVANENVAKFLLHWL-IGENAVSESTALSTAQGVA--
>IRBN-159060
LTVD-GIT-FPS-IPSSKLILIGNGVTTIELVKF--SAIAVYV-ESD---IAK-YMQAWK
--------PS-E-----LVA----DAYFED--N-PVQKLVKIGGIRGSAYAGLESSL-AY
-DDK------EEEE--ATLEELVKYL-STNLPIGSSIFFHWP-PSV-QLTVP---D-P--
KQTENENVAKFLLHWL-VGENSVSESTALSTAGGVA--
>GKAG-95828
---------FPT-IPSTNLLLLGNGITTIEHVKF--TEIAVYM-EPT---IQS-YLGQYK
--------PH-E-----LLE----A-FFKN--E-PVEKFVKVVGIKGGQYGSLESSL-AY
-DDK------EDEE--IALEGLTTFF-RTSLETRTSILYRW--KSK-EVTYS---D-P--
PKVDNSHVSAILD-WL-VGERTISLSTIASVAENIS--
>WAFT-65805
---------FPI--PSAKLILLGNGITTIEHVKL--TEIAVYM-EPT---IQS-YIEAYK
--------PN-E-----LQE----E-FWKH--E-PIEKFVKVVGIKGRQYGSVESSL-AY
-DDK------EEEE--IALGGLADFL-ENNLETRTSISYRWP-SSV-EVTFS---D-P--
EKVDNAHVAAILE-WI-VGERSISSSTMMSIVENIS--
>XNXF-68324
---------FPR-VPSTKLILLGNGITTIEQVKF--TEIAVYM-EPS---IQS-HLGPYK
--------PY-E-----LLE----G-FLKC--E-PMEKFVKVVGINGIHYGSLESSL-SY
-DDK------EEEE--SALEGLAKFL-QKNLETKTSIWYRWP-SSI-EVTFS---D-A--
EKVDNAHVSAILE-WI-VGESSISPSTMVSIAENVS--
>CHIL_Smoe
EM---DPT-FAQ-SPSSELILLGHGITTIEHVIF--TKIGVYF-APQ---VKD-HLQSFK
--------PS-E-----LLK----GAFFQQ--Q-PVSKLIKILGL-GSQYASIETSL-AY
-DDK------EDEE--IALANLCEFF-QSKLEPNSTIVYSWP-SSH-EV-F----E-P--
SSVNNENVSSIIE-WI-LGENSMTPSTVESVAKSIATE
>ZYCD-3775
-MES-ATK-FED-SPSSDLVLIGHGITTIEQVVF--TKIAVYF-EPS---ITE-HLKCWK
--------SV-E-----LVG----G-FHKQ--E-PVKKLVKVV-QKGSQYASIETSL-AY
-EDK------DEEE--AALSELVEFF-HTSLEPSTEIVYCWP-NEQ-EVSVN---S-D--
GAVRNKNV-WAILDWF-LGENTHSPSTLESIAKT----
>FITN-89007
---------FPS-L-PSLLAFVGEGITTIEHIKF--TKIGVYM-DPS---ISS-HLTKWK
--------PK-Q-----L-G----S-FFHA--S----KLVRVCGIKGSSYGSLETSL-AL
-EDK------EEEE--NSLEGLVGFF-QDQLETRSSVTYVW--DST-EIIVP---H-S--
SSVRNKNVSAIMD-WL-LGEDSMSPSTLSSFLQGVS--
>CHIL_Srur
VKVE-EID-YTT-IPASSLDLIGYGNTEIEEIRF--TALGFYA-APA---LKE-HLSKWK
--------PS-E-----LVE----DGFHKE--Q-PGEKLVRISGIKGLPYGSLQSSL-VN
-DDK------EEEE--EALEKMVEFF-QGNLPKGA-ILYYWP-PAS-QISLE---D-E--
VAIADANVAEALLDLY-LGENTVTPSNLSSVGESIT--
>CHILb_Ppat
VNVE-GID-FAK-FPSSTLDLIGHGNTEIEEIRF--TAMGFYA-EPS---ISE-HLQKWK
--------AS-E-----LVE----DGFHKE--Q-PVEKAVRISGIKGLPYGSLQSSL-VN
-DDK------EEEE--EALEKLVEFF-QPNLPKGAII-YHWA-PDT-KISLE---E-E--
VSIEDANVAEALLDLY-LGENTITPSTLSSVAEAIAAQ
>SZYG-4674
VELD-GVE-FSK-IPTSALELVGHGMTEIEEIKF--TNIGLYA-EPS---IAE-HLQKWK
--------PT-E-----LV-----DGFHKE--Q-PVEKLVRISGVKGTPYGGLQSSL-VN
-DDK------EAEE--EALDKLVDFF-QPNFPKGAII-YHWP-PST-KISIT---T-D--
VSIEDANVAEALLDLY-LGENTITPTTLSSLAETIAAQ
>FAPb_Afor
VENT-NVK-FQSVLPCPTLSLLATGYRVFAGVKV--YAVGLYT-NVS---TKS-LK--WK
--------TA-E-----FQK---DS-FFNS--R-PTEKTLQIVDIDGKTFWDLDSAI-K-
---A------PADE--SALSTFRIIF-QQSLKKGTLVFLTWL-PSKMLVSIAD--G-T--
-D-EATNVNLAFFNIFF-GDAPVSPSLKAAVCKGFAQI
>FAPb_Atha_3
AEETTSVK-FKS-VPCSSLSLLGTGFRKFAGVKV--YAAGYYV-NES---LSG-LS--WT
--------SD-E-----IQR---DS-LFVS--Q-QAEKSLQIVDVDGKTFWDLDEAI-K-
---S------SEDT--TALSTFCCIF-QNPLNKGSVILLTWI-TSNMLVSVSG--G-N--
-D-ESGNVTSALFDVFF-GDSPVSPTLKSSVANQLAMT
>FAPb_Gmax
VEET-NVK-FQS-LPCSNLTLFGTGYRVFAGVKV--YAAGLYL-DQS---ALE-LN--WK
--------SE-A-----IQG---NS-LFET--Q-SFEKSLQIIDVDGKTFWDLSDAI-Q-
---Q------TTDE--TALTTFRGVF-LDPLKKGAIIILTWL-PSGLLVSVSN--G-T--
-D-ESANVASALFNVFL-GDSPVSPSLKASVAESLSKV
>FAPb_Inil
VEET-NVK-FQS-LPCCTLSLLGTGYRVFAGVKV--YAAGLYV-NES---LNK-LD--WR
--------SA-E-----LQN---DS-LFET--K-PLEKSLSIVDVDGKTFWDLDEAI-K-
---S------ADDE--TALSTFRTIF-QGPLKKGTFIVLTWV-PTKMLVCVSD--A-S--
-D-ESANVTSALFDVFL-GRNPVSPSLKASVANGLEVV
>FAPb_Osat
VEDTINVK-FPE-IPYTELVILGTGYRFF--LKI--YAAAFYV-DCS-----G-VDMRWS
--------V--------IET--FDS-VFVS--K-PVVKSLSIIDVDGKTFVKLDDII-K-
---K------AEEE--QGLSTFQKTF-LGSLKQGTTVYLTWL-PSRLLISI-G--N-Q--
-D-TSATVNYALYDGFF-GSSPVSPTLRSSTAQLLEAI
>FAPb_Ppat
VTET-SIK-FAL-LPSSNLTFLGAGVRQIAKVKV--YAVGVYA-QPD---AAS-LA--WK
--------SA-D-----LVK----E-LFQE--Q-PVEKALQIKDVDGATFWGLDEAL-TA
---S------GADD--AALAEFGNVF-KNSLQKGYVITLTWV-PSTLRIAVAA--N----
-E-ESKALLSALYDVFL-GTSAVSPSAKAAVAEGISKL
>BLAJ-12405
LVIL-GVL-F-T-LPDDGLFLAGAGKREIDYVTN--AIDGVYL-EDS---VES-LSPKW-
--------TD-E-----LAS---SDKFYRDIY--HFEKITRVTNRNGQKYSDVAALW-KE
R-GV------DAKAE--AIEKFTNAF-AMTFHPHSSIFYTH--LGSLKIAFKDG-T-S--
NNIKNRALSNTILELLI-GKNGLSGSTKKSIAQRLAQV
>BSEY-12135
LDVE-GHV-FPT-VLSANFFLGGAGVREIQFVKF--TAIAVYL-EDD---VTS-LSVRWK
--------TE-E-----LVD---SVDFFRDIV--PYEKFTRVKPLSGQQYSEVTENW-KA
V-GL------EEE--AKAVDEFLQVF-RDNFPPGSSILFT--QLGLLSISFKDE-S-A--
PAIKNKQLSEAVLESII-GKHGVSPGAKRSLATRMSQL
>CHI_Eumb
VQVE-SVI-FPE-VPSSKLFLGGAGVREIQFIKF--TAIGVYL-EDN---VPS-LAVKWK
--------SQ-E-----LTE---SVEFFRDIV--PMEKFTRVTPLTGQQYSEVSENW-KS
L-GI------DAE--AKAIEKFIEIF-KDTFPPAASNLFT--QLGSLTMSFKDG-S-V--
GNLENKLLSEAVLESII-GKHGVSPEAKQNLATRLVQL
>WKSU-130380
SELE-SFV-FPT-VPSSNLFLGGTGVREIQFIKF--TAIGVYL-AGE---VPF-LALKWK
--------TD-E-----LTD---SVDFFRDIV--PFEKFTRVTPLTGEQYSEVAENW-KA
I-GI------EAE--GEAVEKFKQVF-KETFPPGASILFT--QFGSLTIAFKDS-S-V--
GNIENKALSEAILESII-GRHGVSPAAKRSLAERVSEI
>NEBM-18344
VQVE-SVK-FPS-VPSTKHFLGGAGVREIQFIKF--TAIGVYL-EDA---LPS-LAAKWS
--------SE-E-----LAD---CVEFFRDIV--PFEKFFRVTPLTGAQYAEVTENW-QS
V-GT------DAE--AAAVEKFCKVF-KDTFPPGSSILFT--QNGSLTIAFEDG-S-A--
SNIENRQLTEAVLESMI-GKHGVSPQAKTSLASRIREL
>CHI_Ibat
VKVE-SYV-F-ATAPTAKLILGGAGARNIDFVKF--TAIGVYL-EAD---VPS-LAVKWN
--------SE-E-----LTD---SVQFFRDIV--PFEKLTRITPLSGKQYSEVSENW-KA
A-GM------DAE--SKAIEKFNDVF-SDMFPPGASIFFT--QHGSLTISFKEG-S-I--
ASIENKPLSEAVLESII-GSKGVSPEAKQSLAVRLSEL
>KTAR-140005
LEVD-SYL-F-AAVPSSKLFLGGAGAREIEFIKF--TAIGVYL-EDN---FSL-LAVKWN
--------SE-E-----LRD---SVEFFNDIV--PFEKFIRVTPLTGPQYSEVAENW-KA
K-GT------DAE--SKAIEKFLEVF-KNTFPPGSSILFT--QLGSLTVSFKGD-S-S--
GIIENKQLSEAVLQSII-GKHGVSPEAKQSLAARLSEF
>RUUB-84668
VQIE-DYM-FPT-IPSTKFFLAGAGEREIEFIKF--TAIGVYL-EAD---LPA-LAGKWK
--------TV-E-----LTD---SVEFFRDVI--PFEKFTQVTPLTGQQYSQVSENW-KA
V-GI------DSE--AKAIEKFVEIF-KDKFPPGHSILFT--QLGSLTIGFKHD-S-A--
GNIENKPLSEAVLESII-GKHGVSPVTRQSLAARISEL
>SFKQ-89198
VKVE-DYV-FPT-VPSDKFLLGGAGAREIEFVKF--TAIGVYL-EES---LAE-LAPKWK
--------TA-E-----LAD---SVDLYSDIV--PFEKFMQVTPLTGQQYAEVTENW-KS
I-GV------DEE--AKAVEKFVEAF-KDKFPPGHSIMFT--QLGSLTISFKHD-S-V--
ENIVNKKLSEAVLESII-GKHGISPEAKQSLADRISEL
>ZHMB-85808
VQVE-AYA-FPD-VPSDKLFLGGAGAREIEFIKF--TAIGVYL-EDK---LPS-LAARWK
--------AD-D-----LAD---SVEFYTDII--PFEKFIQVTPLTGRQYSEVSENW-KT
I-GA------DKE--AQAVEKFLEIF-KDTFPPGSSILFT--QEGQLKICFKDS-S-A--
ETIDNRQLSEAILASII-GKHGVSPEAKRSIAARLSEL
>NNGU-23905
IQIE-TVT-FPA-VPSDKLFLGGAGARDIGFVKF--TAIGVYL-EEN---VPL-LAVKWG
--------ST-Q-----LTE---SVEFFRDIV--PFEKLTQVTPLTGQQYSEVAENW-KS
A-GI------DEE--AKAIEKFLHIF-KDIHPPGSSILFT--QHGSLTIAFKDT-S-S--
GKIENNLLSEAVLQSII-GKNGVSPEARQSLAERLSEL
>CHI_Eole
LEVE-GIV-FPV-VPSSKLFLGGAGCREIGFITF--TAIGIYL-EDE---LRS-LSGKWK
--------TD-E-----LAA---SLEFFRDIF--SFEKFTRVTPLTGQQYSEVAENW-KA
A-GI------EAE--GMAIDKFKEAF-KANFAPGCSILFS--HSGALTIAFEDG-S-A--
GRIENKTLCEAVLESII-GEHGVSPAAKRSLALRVSEL
>JVBR-9654
LEVE-GIV-F-A-VPSSKHFLGGAGVREINFVAF--TAIGVYL-EDND--VSA-LSQKWK
--------TD-E-----LAA---SLDFFRDIS--PFEKFTRVTPLT----TEVSENW-KA
V-GI------DVE--AEAIEKFKQVF-ESNFPPGSSILFT--HTGSLTISFEDG-S-A--
AAIENKALTCAILESII-GEHGVSPEAKRSLALRLSNM
>CHI_Osat
VEVD-GVV-FPV-APSGHHFLAGAGVREIAFIKF--TAIGVYL-EGA---VPA-LAKKWA
--------SD-E-----LAA---DAAFFRDVV--DFEKFTRVTPLTGEQYSDVTENW-KA
A-GV------DAE--GAAADKFKEAF-KPSFPPGASILFT--HPGVLTVAFKDS-S-G--
AVIENRALCEAVLDSII-GEHGVSPAAKRSIAARVSQL
>OSHQ-47092
LQVE-GFR-FPT-VPSSKLILGGAGAREIQFVKF--TAIAVYV-ERE---IPL-LAVKWK
--------TD-E-----LTD---SVEFFRDVI--PFEKFTRVTPLTGQQYAEATENW-KS
V-GI------EAE--AIAVEKFREAF-KENFPHGASILFT--YSGTLTIGLKDD-S-E--
GKIENKALSEAFLESII-GEHGISPEAKRCLAVRVSQL
>CHI_Acep
LDVE-GTA-FDV-IPSSKHFLGGAGVREIGFIAF--TAIGIYL-ETD---IPF-LADKWK
--------TE-E-----LAG---SLDFFRDIC--PFEKFTNVTPLTGEQYSEVTENW-KA
I-GI------DAE--ASAVDKFKQAF-KPSFPPGSSILFT--HSGTLKIAFKDG-SDE--
GVIENKALTQAVLESII-GEHGVSPAAKLSIASRLSEI
>DGXS-9913
LEIE-GIA-FPY-IPSFKLFLGGAGVREIQFISF--TAIGVYV-EGG---VPS-LAGRWK
--------AE-E-----LVG---SVGFFRDII--PFEKFTKVTPLTGQQYSEVTENW-KA
T-GT------EAE--AAAVEKFREGF-KAAFPQGSSILFT--SSGSLAIGFKDG-S-S--
SVIQNRALTDAVLESII-GEHGVSPAAKQSLASRFSAL
>VPDX-44653
IEVD-TIS-FSA-APSSKLFLAGAGAREIEFVKF--TAIGVYL-EEE---VPL-LAGKWK
--------ND-E-----LTD---SVEFFREIV--PFEKFIRVTPLSGQQYSEVTENW-KS
L-GI------EAE--AKAIEQFLNIF-KDQFPPSSSILFT--LNGSLAITFKEG-P-T--
ENIENKLLSAAVLESII-GKKGVSPEARSSIASRLAQ-
>CHI_Gtri
VKVE-SYV-FPS-VPSTKFLLGGAGVREINFVKF--TAIGVYL-EES---VAV-LSGKWK
--------TE-E-----LSD---SV-FFTDII--PFEKFTQVTPVTGQQYSPVAENW-KA
A-GI------DAD--GIAIEKFLQVF-QTSFTPGDSILFT--HE-SLTISFKNG-A-V--
SNIENKKLSEAVIESII-GEKGVSPAAKKSLATRIAEI
>CHI_Afor
LKVE-VYT-FCT-LPSANFFLGGAGVRQIQFIKF--TAIGVYL-EEQ---ISS-LAVKWN
--------SE-E-----LTD---SIEFFRDIV--PFEKFIMVTPLTGQQYSDVVENW-KA
M-GI------EAE--SKAVEEFIQVF-KDTFPPGSSILFT--QP-ALTIGFKDG-S-E--
GKIANKPLSEAVLESII-GKHGVSPEAKHSLAVRISEM
>CHI_Ntab
---E-SITIYVSTVPSTNFFLAGAGNREIEFVKF--TAIGVYL-EES---LPF-LAAKWK
--------SE-E-----LAN---SLDFFRDIV--PFEKFTRVTPLTGKQYSEVAENW-KA
I-GT------DAE--SQAIEKLLNIF-QNTFPPGASILFT--QVGALTISFKDD-S-T--
GNIENKQLSEAVLESII-GKHGVSPAAKCSIAERVSGL
>CHI_Atha
LHVD-SVT-FVS-VPSSNLFLGGAGVRDIQFVIF--TVIGVYL-EGN---VPS-LSVKWK
--------TE-E-----LTE---SIPFFREIV--AFEKFIKVTPLTGQQYSEVTENW-KQ
L-GL------DCE--AKAVEKFLEIF-KETFPPGSSILFA--LTGSLTVAFKDD-S-T--
GIIENKLLAEAVLESII-GKNGVSPGTRLSVAERLSQL
>GRRW-56937
LQVE-DVT-FHN-VPSTNLFLGGAGVRQIQFITF--TAIGVYL-ANE---LPS-LAAKWK
--------NE-E-----LTS---SLDFFTDIV--EFEKFIRVTPLTGPQYAEVTENW-KA
V-GI------DAE--AKAVEKFIDTF-KDTFPPGSSILFT--LHGSLTIAFKDE-V-V--
GSIENKQLSEAVLESII-GKHGVSPPAKQSLAERIHGL
>OQHZ-20024
VLVD-DVE-FPS-VPSTKLFLGGAGVRPIQFVKF--TAIGVYL-EDN---VAT-LAVKWK
--------SE-D-----LTE---SLEFYRDVV--PFEKFIRVTPLKGEQYSEVSENW-NS
V-GI------DEE--GKAIEKFLAVF-KNTFPPGSSILFT--LSGTLTITFEDG-S-V--
GIIENKLLAEAILESII-GETGVSPEAKKSLAARLSDL
>DZTK-39299
IEVE-AAS-FDF-VPSTQLFLAGAGEREIKFVKF--TAIGVYV-EEK---VTS-LRGKWS
--------NE-E-----LVG---TVEFFRDIV--GFEKFVRVTPLTGVQYSQVTDNW-KA
V-GE------DSE--AGAIEEFLQVF-KDTFPPGSSILFT--VQGSLTISFKDG-R-C--
GKIENKLLGEAVLDSII-GKDGVSPAAKKSLAHRLAAL
>YUOM-36840
GQVE-HVT-FST-VPSSKHFLGGAGVRDIQFVKF--TAIGVYV-EDS---VSS-VAGKWK
--------SE-E-----LFE---SIAFFREIV--PFEKFVRVTPLTGKQYSGVAENW-KS
L-GL------DAE--SKAIEQFLEAF-KDNFPPGASILFT--L-GSLTICFKDQ-S-S--
GKIDNKLLAESVLESII-GKNGVSPAARKHLAETFSKL
>PAWA-45302
SHVD-DVV-FSA-VPSSGLFLGGAGVRQIQFVKF--TAIGVYL-GGE---VSY-LAERWT
--------TD-E-----LNS---SVDFFRDIV--PFEKFMRVTPLTGQQYSEVTEKW-KA
A-GM------EAE--GAAVEKFKQVF-EDSFPPGSSILFT--LSGSLTIAFKDD-T-E--
SFIDNKAMAEAVLESMI-GKHGVSPAAKLSLAERMAAL
>DRIL-14508
IQVE-NLT-F-AKVPSKNFILGGAGVREIQFIKF--TAIGVYL-EGE---LKA-LGGKWS
--------TE-E-----LLD---SSDFYLDIV--PFEKFTQVTPLTGQQYSEVAENW-KS
I-GS------DAE--EKAVDKFLQVF-KDNFPPGSSILFT--QHGSLTIGFKHD-E-E--
GNIDNKQLSEAVLESII-GQKGVSPEAKKSLATRLAEL
>MUNP-769
VQVD-TYH-FPT-VPSDKFFLGGAGAREINFVKF--TAISVYV-AQE---LPF-LAGRWK
--------TK-E-----LAA---SVDFFLDVI--PFEKFTRVTPLTGQQYSEVAENW-KS
M-GI------DKE--AMAVDKFQQIF-KDKFPPGASILFT--QSGSLKVTFKDE-S-E--
G-IENQAMSQAVLASII-GPNGVSPEAKESLAGRMAEL
>FXGI-5812
VQVD-GHV-FPS-VPSLNLFLAGAGVRQIEFVKF--TTIGVYL-EET---VPA-LAAKWK
--------SG-Q-----LTE---E--FFNDVI--PFEKFAQVTQLTGQQYSEVAENM-KS
H-GN------DAE--TKAVQKFIQVF-KDVFPPGSSILLT--I-GSLAISFKDS-S-V--
ATIENKNLGQAILESMI-GKNGVSPEARQSVAIRLADL
>YNUE-90967
VQVE-NFS-FPA-APSDKLFLGGAGVRDVDFVKY--TAIGVYL-EEK---LPL-LATEWK
--------SE-E-----LTD---TDEFFRDII--PFEKLTQVSQLTGKQYSDVAENW-KS
I-GA------ASE--ARAIDWFLDVF-KDSFPPGSSIFFT-HLNGSYVISFKHE-S-V--
GNIENNELAEAVLETII-GNGGVSPAARKSLATRLAEF
>SIZE-3368
VQVD-TCT-FPT-APSNNLFLGGAGVRYINFVKV--TAIGVYL-EDS---VPS-LAVKWK
--------SQ-E-----LTA---SDEFHRDIV--PFEKFVQVSQLTGPEYVKVSENW-KS
R-GI------DAE--AQAIEKFLEAF-KEILSPGSSVLFT--QSGSLAISFKDG-V-K--
EKIENKLLSEAVLETII-GKDGVSPATRQSLAERMSEL
>WVEF-12235
LVVE-NVT-FPT-VPFKKLFLGGAGVRVLNFVKY--SVIGVYL-EDN---VPW-LAAKWK
--------TE-E-----LTE---TNDFFTDII--PFVKFTRVTHLTGPEYSEVAENM-KS
W-GK------EAE--AKAIDKFLEVF-KVDFPPGDSILFT--QKGSLVISF-EA-G-V--
GNIKNKPLSRAVLESII-GEDGVSPATRKSLAERLPTL
>HNCF-62563
MEVE-GVA-F-S-VPSKSHFLAGAGVREIQFVKF--TAIGVYV-EST---VAT-VSDKWK
--------SE-E-----LNQ---SVGFYRDIV--PFEKLTKVTPLSGAQYSEVVENW-KS
M-GA------DAE--AKATEKFMQVF-KDNFPPGASILFT--QQGSLAISFKDD-A-T--
ATIDNKPLSEAVLWSII-GDHGVSPAAKQSLAQRFSVL
>KTWL-19787
VHID-ICV-YPT-VPSKQLFLAGAGVREIEFIKF--TANGLYL-EES---IPW-LAAKWK
--------TD-E-----LMD---SIEFFREVV--PFEKLTRGQPLTGKQYAEVTENI-KE
L-GA------DAE--AKAIEKFREVF-RDSFPPGASVFYT--QNGSLTISFKDG-T-T--
GDIENKPLSEAVLESIV-GKDGVSPAARKNIAERLSEL
>EGOS-1705
VKVE-DYV-FPT-VPSEKFFLGGAGVREIEFIKF--TAIGLYL-EDS---IEA-LSPKWK
--------SD-E-----L-E---NCEFFRHIV--PFEKFLRVTPLTGQQYSEVIENW-KF
Y-GV------DKE--EKAVEKFAETF-KDKFPPGNSILLT--Q-GSLTIAFEHN-S-R--
GVIENRNMAEAVTESVI-GKDGVSPETRRSLATRVSQL
>YMES-18290
VQVE-AAV-FPT-VPSSNLFLGGAGVRVIDFIKV--TAIGVYL-EAA---VPL-LAEKWK
--------TD-E-----L-E---GSEFFRDIV--PYEKFIRVTPLTGKMYSDVSEAW-KA
A-GV------DAE--ADALEQFKAAF-KEDFGPGNSILFT--QLGTLTIGFEDG-S-E--
GKIANKPMSGTVLETII-GENGVSPAAKKSLAARVSQL
>CHI_Cgen
LVIG-EVT-FPA-APSSSLFLAGAGEREIDFVVF--TAIGVYL-EDL---VST-LGPKWK
--------TD-D-----LAG---NSDFFRDIF--PFEKFTRITPLSGQQYSEVEENW-KA
A-GT------EAE--AAAVEKFKEAC-KNTFPPGTSILFTHQVA-SLTITFREG-S-T--
GNIESKALSEAILESII-GKHGVSPGAKRSVAQRLSEI
>RKGT-57420
MKVE-EFD-FPT-VPSTSLFLAGAGVRQIKFIKF--TTIGVYL-ADE---IPS-LSTKWK
--------SQ-E-----LSN---SLDFFMDIV--EFEKFERITPLTGQQYSEVMENM-KG
N-GT------ESE--AEAVEKFKEIF-KNTFNPGSSILFT--HLGHLTIGFKDE-S-E--
GNIKNSVLSESILESII-GKNGVSPEAKNSVAIKVSEL
>NPND-121635
TVVE-GVI-FPE-VPSTKLFLGGAGIRQIEFVKF--TSIGVYL-EES---VPF-LQEKWK
--------SQ-E-----LME---SIEFFREIV--PFEKFIRVTPLTGQQYSEVSENW-KS
L-GI------EAE--GKAVEKFKEAF-KDIFPPGASILFT--L-ESLIIGFKDS-C-E--
G-IENKLLAEAVLESII-GKNGVSPATRQAV--NLSQL
>XPAF-10253
LDID-GIA-FPT-VPSTKLFLGGAGVREIGFVKF--TAIGVYL-EES---VKA-LAAKWS
--------TD-E-----LVA----ADFYEDIM--PFEKFARVTPLTGEQYSDVSENW-KQ
F-GI------DAE--AEAVSKFREVF-KPNFPPGASILFT--FSGTLSVAFEAE-Q-T--
CKIESRALSHAVLDSMI-GKHGVSPAAKRSLALRLAEL
>SILJ-81872
VVVE-RIS-F-K-VPSSKFFLGGAGKRVIEFVTF--TAIGVYL-EPS---VAE-LAGKWK
--------KE-D-----LES---STEFFRDIV--PFEKFTMVTPLTGQQYSEVTENW-KA
M-GL------DAE--ASAVDKFNEVF-RETFPHGSSILFT--TT-SLAIAFKDG-S-T--
AVIENRAIAEAVLESII-GENGVSPEAKQSLASRLYH-
>DUQG-51806
VQVE-SIF-HP--FPATNLFLAGAGAREKDVLKV--TAVSVYL-EDK---IQS-LAVKWK
--------TA-E-----LID---SEEFYNDIV--PFEKLTQVSPMPGKNFSHISQLL-KE
N-GT------DAD--AATIDKFLEAL-KDIFAPGASVLFT--SAGSVTVNLKDG-T-A--
AIFGNEKWGATVVESVI-GKNGVSQEAKQSVASRVCEF
>HUQC-70359
IQIE-SVV-FP--VPATDLFLGGAGEREIKFVKF--TVIGVYL-EEK---VPV-LAGKWN
--------SK-E-----LID---SVDFYKDIV--SFEKFAQVTPLTGKQYSEVTENW-KA
Q-GT------DAE--EKAIAKFLEVF-KDNFPTGSSIFFT--MSGSLLISFETN-V-V--
ANIDNKQLAEAILESMI-GEHGVSPAAKQSLGSRLSEL
>ZCUA-8524
IQVE-SIV-FS--VPATNLFLGGAGVREIQIMKM--TGLAVYL-DDK---IPS-LEAKWK
--------SK-E-----LND---SVEFYKDII--PFEKLIHITPITGVQFSEVAENW-KA
Q-GT------DKD--GKVIDKFLEAF-KDKFPPGSSIILS--LLGSLTITFKDG-V-T--
VNLDSEKLGHALFEMMI-GKNGVSPAAKQSLASRLSDL
>ZGDS-88797
VQIE-SVV-FP--VPATTLFLAGAGVREIEFVKF--TGIGVYL-EDK---IPS-LAVKWK
--------TA-E-----LTD---SVEFFRDIV--PFEKLTQVTPLTGKQYSEVSEMW-KS
N-GT------DAD--AVTIDKFLEVF-KDNFPPGSSILFT--TIGSLSISFKDG-S-A--
PDLENEKLGQAVIESVI-GKYGVSPATKQSLASRLSDF
>CTYH-26097
LSVE-DYD-F-A-VPSDNFFLGGAGVREIGVMKI--TAIGVYL-EEA---VPA-LSGKWK
--------TD-E-----LAS---SVEFFSDII--PFEKFIQMTPLTGREYSKVADKW-KA
I-GI------EEE--GKAIDKFVEAF-KDDFAPGHSILYT--QSGSLTIAFKHE-C-A--
GNIENKILSASILESLV-GKYGVAPEVKQSCAARLPQV
>HMFE-18529
TEIK-SED-YVT-VPSDKLFLGGAGVREIEFVKF--TTMAMYL-EEN---IEA-LSAKWK
--------TD-E-----LAA---SEDFYQDIV--PFERFLQVTPMPGAVYSSVSEQW-KS
K-GI------DKE--VEANQKFLETF-KDMFPPGRSVLFT--LYGSLTIAFKHD-S-T--
GIIENKNLVEGITNAAI-GKGGVSPEAKKSLADRISQL
>SJAN-10048
LVVE-SIK-F-N-VPSSNLFLASAGVRDIEFVKF--SVIGVYL-ETD---VEH-LSSKWK
--------TD-E-----LSA---SVEFYRDIV--PFEKFMRVTVLTGAEFSKVMENM-QS
V-GT------HSE--AKAVENVLEVF-KETFPPGASILWT--QNGTLAIAFKDS-S-T--
EKIENKQLSEAVLETMI-GKHGVSPATKQCLAARLAQ-
>OBPL-45593
MEVE-GFL-FPT-LPSSNLFLGGAGFREINFIKF--TTIGVYL-END---IPF-LATKWK
--------SE-E-----LSN---SIEFFRDVV--PFEKCAR-SQLDGPEYSRVTENL-KA
V-GT------DAE--AVAAERFLEAL-KGNFEPGSSLLYT--FSGSLTVCYKDG-S-E--
GKTDNKNFSEAILESMI-GENGVTPAAKRTLAERVSKL
>PZRT-6817
LTVE-GYV-F-A-VPSEKLFLAGAGARNIQFVKF--TTIGVYV-EAA---VDA-LRPKWA
--------SD-D-----LES---SEEFFKDII--DFEKFTRITPLLGEEYTSVVENW-KS
A-GI------DAE--AE-VEKLKEVF-KGVFPPGSSIAMKH--TGSLTIAFKDT-S-K--
GVIENKPLTFSFLESVI-GKHGVSPEAKRSVAERISGL
>UNSW-124362
LQVE-DFI-FPA-VPSDKFFLGGAGERDLEYVKY--TAIGVYL-EES---ISA-LAGKWK
--------AD-E-----LRG---SVEFYKDIT--PFERFIQVTPLTGQQY---TVNQ-KE
L-GV------DEE--AKAVEMYLKIF-DDKFAPGDSMLFT--L-GRFTIAFKHD-T-D--
GVIQNKTLPEAILYSII-GENGVCPGARQTLAARISEL
>OAGK-54163
IELE-SVV-F-S-IPSATLTLAGAGVREIEIMKV--AVAALYL-EEK---IES-LIVNWN
--------TV-E-----LLD---SPEFFDEIY--PFEKLIHVSPSTGKFFAQAAEKC-KD
N-GT------DVN--AATIEKFLNVF-KDSLVPGNSVFYT--IDGSVMLNLKDG-V-A--
PILENTSMGYTVIKAMF-RKNGTVPEARQSVASRISGF
>OAGK-55018
IQLE-S-R-FIS-IPATNLVLVGAGEREIHMIKV--TATGIYL-EEK---IES-LAIKWK
--------TV-E-----LME---CDEFYNDIY--PFEMLIHVTPITGTHFAETAFKW-KA
D-GT------DLE--AKAVDKYLEVF-KDTFTPGSSVLLT--FDGSVPLSIKDG-I-T--
PNFNHKKWAPTMMEAAI-GRDGVYQEARRTVASRVSNF
>JDTY-16234
LVVE-GVV-LHF-VPCSKLFLGAAGERNENFVVY--TVHGFYL-DDS---ISS-LAPKWK
--------TD-E-----LAS---SLDFYLDII--TFEKLSMVTPLTGEQFSGVAENW-KH
K-GV------DAEAP--TIQKFLDIF-KPMHPPSSKIFFTF--FGAVTIAFEDG-T-S--
G-IESKALSEAILESII-GEHGVSPAAKRCLAERMSEL
>WTDE-8108
MVVE-G-T-VVS-VPSSKLYLSAAGERDINFVVF--TVHGLYL-EDS---AQS-LAAKWK
--------SD-E-----LAA---SLRFYLDIV--PYEKLSRITPLTGPQFSEVAENW-KA
R-G-------DLAAYGWATEKFHEVF-RPMFQPDSTIFFTF--HGAVTIAVEND-T-S--
G-IESKELSEAILETII-GEHGVSPALKRVLASRMVEL
>URDJ-33860
MEVE-GVV-FST-VPSKKLALCGAGVREKEFVKF--TCTALYM-EEA---VYD-LEPKWK
--------SE-E-----LLA---SLNFFMDII--PFEKMSHVATLDGKEFSGVVEKM-EG
S-GT------PQQSP-LALHKFMEAF-KGMLTYGSAIFFTY--AG-LSIAIEDG-S-K--
GDIEDKALAQALLDSII-GEHGVSPAAKRSVAERLSEV
>THDM-62163
LLVE-GVA-F----PSSKLFLGGAGAREIGFKVV--TAIGVYL-EKT---VPV-LGGQWK
--------LA-E-----LAG---SADFFHQIV--RFEKLTRVSPLTGKQYSEVASNW-KA
A-EA------NKEDE--AIKNFLEAF-EPNFRPGSSIFFTH--QGSFTIGFEDG-A-A--
AVIENEKLSNAVLESII-GEKGVSPAAKQSLAHRMSGL
>CHI_Msat
ITVE-NLE-YPVV-PTGKYFLGGAGERTIEFIKF--TAIGVYL-EDI---VAS-LAAKWK
--------SE-E-----LLE---TL-FYRDII--PFEKLIRGSELSGPEYSRVMENL-KS
V-GT------DAE--AEAMQKFAEAF-KPNFPPGASVFYRQ--DGILGLSFPDT-S-K--
EAIENKAVSSAVLETMI-GEHAVSPDLKRCLAARLPAL
>HJMP-10325
VKVE-FLE-FPVV-PSTKYFLGGAGVRDINFITF--TGIGVYL-EEN---IAS-LAPKWK
--------TA-E-----LIQ---SL-FYRDII--PFEKLVRGSKLDGNEYVRVSENI-KS
E-GI------EAE--EKAIEEFREAF-KD-FPPGSTVFYRQ--AGELGLSFKDE-T-H--
EHINNKALSEAVLETMI-GEIPVSPALKESLATRFFEL
>KJAA-23136
VGVE-DYV-FPAV-PDSDLFLAGAGVRDVGMVSI--TAIGIYL-EEC---IPT-LAGKWK
--------TV-D-----LVA---ST-FFHDII--PFEKFTQVTPLTGQQYAELSEHW-KA
M-GI------D-E--AKAMEKFVEVM-NDNLPPGRTIFFKQ--PDSLKIGFKHD-T-T--
AKIENKILAETILESLI-GERGITPETKQSLADRVSQL
>CGDN-7669
MEVE-GIS-Y---TPSTKLLLGGAGFREIEFKKF--TATGIYI-ERS---ISH-LALTWK
--------TE-E-----LNN---SLGFFMDIV--QYEKSIRVSLLSGNQFAEVSEHW-EA
EGGV------EAEA--NALQQFKSAF-KNNLP-GSSVLFTC--SASFVVAFEGN-S-K--
ATIENKALGEAFLASVI-GENGVSPAAKASLAERLSHL
>CHI_Cmic
LEVE-GIT-F---VPSVKLVLGGAGFREIEFIKF--TTIGVYI-E-E---IISYLALKWK
--------TE-E-----LNN---SLPFFMDIV--PFEKFTRIAPLTGIQYSEVCEGW-EA
V-GI-----KD-EA--KALEQFKEIF-KEN-LPGSSILFTI--KG-LVIAFKDD-S-V--
AVIENRVLAEGVLASIL-GKNGVSPSAKFSLAQRISKL
>CHI_Pjef
VELE-GIA-FP--VPATKLVLGGAGVRPIEFITF--TAIGVYI-DSA---VPH-LASKWK
--------TE-E-----LND---SAEFFMDIV--EYEKFTRVTPLTGIQYSEVTEGW-EA
A-GI------KAEA--EAIEDFKKAF-KDN-PPGSSILFTI--TG-LAIAFEDS-S-K--
GRIKNRVLAQGVLASII-GKNGVSPAARAALAARLSQV
>YFZK-2361
MEVE-GIA-FP--VPSAKLLLGGAGFREIEFRKF--TTIGIYV-EKD---FPH-LGLRWK
--------TE-E-----LDN---AVGFFMDIV--QYEKFIRVTPLSGAQYSEVSENW-EA
A-GI------EAEA--KAIEEFKAVF-KDN-PPGSSILFTV--AG-LVIAFKDS-S-N--
STIKNRALGQAVLISII-GKDGVSPSAKAALADRVSKV
>OWFC-55127
LEVD-GVA-FS--VPSSKLILGGAGVREIEFIKF--TAIGIYL-EEA---IPY-LAQKWK
--------PE-E-----LEK---SVEFFMDIV--PFEKYTRVTPLSGNQYSEVSEGW-EA
A-GI------KAEA--KAIEEFQAVF-KDT-PPGTSIQFTH--AG-LVIAFKDG-S-K--
AAIENTVLAQGILVSII-GKNGVSPAAKTSIAERLSKL
>GAMH-51855
MVVE-GIE-FS--VPSTKLILAGAGVRMIEFVKF--TAIGVYI-EED---VPH-IALKWK
--------TE-E-----LTN---TVDFYTDLV--PYEKFARVAPLTGVQFAYFGENW-IA
S-GI------EAEA--KAIDQYKEAY-KDT-SPGCSALLTI--SG-LVVAFEDS-S-K--
PVIENRLLAEEFLGSVI-GQNGVSPAAKASIADRFSKL
>JUWL-1715
MEVE-GVV-FS--MPSSKFILAGAGVRMIEFVKF--TAIGVYV-E-E---IHL-LS-KWQ
--------TE-E-----LGN---TLDFYMDLV--PYEKLARVAPLTGVEFSRVSEN--ET
A-GI------EGEA--KAIEQFKDVL-KDN-LQGHSILFTI--AG-LQIAFKDG-SKA--
GAIENRVMAEGFLETII-GQNGVSPAAKASIADRISDL
>FZJL-165039
VQIE-EYV-FPT-VPSSKLILAGAGIRQKPFRKV--NAIAVYI-EPD---VSH-LAVKWK
--------NE-D-----LAA---DVGFFNDIV--PYKKFTRVSPLTGAQYAEVSEFW-QA
A-GT------PDET--YALEQLQEAF-KYD-PPGSSVLFTF--KG-LRINFKDE-N-E--
GVIENGKLGEAILEWFI-GKDGISFALKTSVAERLPKF
>EILE-39733
LTVE-GIT-YPL-VPSTKMFLAGAGLRD--YMKF--SSVSVYL-EDT---VPW-LAAKWK
--------SE-E-----LEA-TEE--FLKDLV--PYEKLLFVTPITGERWAN-QRNW-EP
L-GI------DAE--AKALDQFYDVM-KESFPTGSSALLT--L-GSFSVSFLDG-S-E--
VKIENKLLTEEILGGII-GKIGVSPATRKSVVERLTEL
>EILE-6281
TGNDESLL-F-S-VPLTKLYLIGAGLRERNFMKF--SAVAIYL-EDK---VPW-LAAKWK
--------TE-E-----LEA---SEEFLKDLI--PFEKFIYVKPLSGKVWSEQIEIW-KP
L-GI------EAE--AKALAKYHEAM-KVTFPSGSSVCTE--L-GTLTFSFKDG-S-A--
ANVQNKLLSEEVL-TVI-GYGGKCPNLRKSVVASLVEL
>CQPW-971
LEVE-GVP-FSTV-P-SKLVLGGAGAREINFIKF--TSIGIYI-EEG---VPH-LSSKLK
--------TE-Q-----LCE---NELLFEELL--PFDKFVRVVPLTGPQYSEVLER---Q
--AM------KLQ--DKHKQEFLEAF-KASFPPKSSVLLSF--DG-LKVAFKDD-S-K--
PVIEDADFGAAVLATII-WKEGVSPAAKL--AERVA--
>EEAQ-85524
LEIE-NVV-FPTL-P-SKLILGGAGAREIEFIKF--TSIGIFI-EEE---VKH-LAEKYK
--------NQ-E-----LYQ---DEAFFEDVL--PYEKFAKITPLTGVQYSGVLEQ----
Q-KL------DLQ--EKHRQDWLAAF-KDSFPPGSSILLHV--AG-FKVGFKDN-I-K--
PAIEDQAFGEAVLATII-CKDGVSPAAKLSLAERIAKW
>NHCM-64613
LEVE-GVV-FAGL-P-TNLILAGAGAREINFIKF--TSIGIYI-DKG---LQH-LSAEYK
--------TE-D-----LYK---D-DFFIKLV--PQEKFARVVPLTGVQYSEVLER----
Q-AL------DLQ--DKHRQQFLEAF-KGSFPPGSSVLLSA--FG-LKIGFKNN-V-T--
PVVEDQSFAEAVLATII-WKDGVSPAARLSLSERLSKW
>JVSZ-131011
LEVE-GIA-FPKV-P-TRLILGGAGVREINFIKF--TSIGIYI-EES---IEH-LTPKYK
--------AK-L-----LYE---NEEFFEDII--PCEKLAQVTPLTGEQYSTVLEH----
H-SL------KLE--EKHKEQFLSLF-KWAFPPNSSIVLHA--AG-LTVLFKDA-S-D--
AVVGCHSLAEAVLASII-CKNGVSPATKLSLAERLSSL
>XDDT-6681
LEVE-GID-FASV-L-DKLVLGGAGFREINLVKF--TAIGIYV-EDA---IPH-LSPKLG
--------SE-E-----LCE---NELLFEEVI--PCEKLVRVVPLSGPQYSEVVE----R
I-GL------NMK--EESLKQFLEIF-KLNFPPRTSLVCSF--EG-LKVAFKGI-D-K--
PDIEDKIFACAFLRSII-GKDGVSPQAKLSFAGRLSKY
>CHI_Smoe
LVIE-GTQ-FPGL--SQKLFLAGAGVRQINTITV--TVLGFYF-EDG---LKH-LSGKWS
G-------SS-E-----LEK---ED-FFT-----PSEKIFSVTPLPGTEFSKVMENS-NS
L-GE------D-E--EKAIEEFSKLF-EDALKPGMGPFYVS--SG-LGVGFPDE-P-K--
ISIGNVKFANALLSTMI-GKNPVSPASKACIAQRLSAL
>LGDQ-10652
LVIE-GIE-VPDL--SHNLFLAGAGIRQINTINV--TCLAFYF-EAE---LRH-LKGKWS
G-------SE-E-----L-E---KEEFFKFYF--PYEKIATVTPLPGAEFSKVMENL-ES
--NS------DEE--A-AVEEFSKAF-QENFLPGMGPFFVC--SGLIGFT-PDS---K--
SAVGNEAFANALLDTMI-GKNPVSPASKASIAQRMSNL
>ZYCD-4491
LLVE-DVQ-CAAL--SAKLCLAGAGVRQINFVKV--TCLGFYV-DEE---LGY-VSEKWL
D--------E-V-----VSE---DK-FFS-----PYEKLMTVTPLPGAEFAKVMENQARE
F-G-------E-E--EEAVHRFQEMC-KSLFLPGKGPAFVF--SG-VALGFTDK------
-SFGTGAFAKAILSSMI-GERGVSPATKASIAENIKTA
>JKAA-10268
LVVE-DIE-FPVI--SSKLVLVGAGVRQINFLKV--TCLGFYV-EPE---LDH-VAAKWK
G--------Q-D-----LTD---NQ-FFA-----PYEKLGKIVPLTGTEYSGVLDLV-D-
--G-------AGE--EEAAQTFRDIC-KETFVPGGGMLYLF--DGV-SVAIPGS---A--
FCFGKGAFTRGILGTIL-GKDSISPATKTSMAQ-----
>JKAA-176172
ILVE-DVA-FPTI--SRKLVLSGAGARQVNTIKV--TCLGFYV-EPE---IKH-LSAKST
G--------R-E-----LTD---NE-FFS-----PFEKLGKIVPLTGTEYSDVAKA----
--S-------PDE--ELAASEFLQIF-KQSFTPGAGVLYHF--DGVIAITSEDS---V--
YSLGKGAFSQGILATML-GNDSISPAAKASIAERI---
>GKAG-17869
LEVE-GIH-FASI--SHKLILAGAGYREVAV--LKVTSIGIYI-EDE---LNH-LAYRWK
GY------SS-L-----LVE---DD-FFL-----QFEKCAKVAPLTGVQYSEVLQH---E
L-GE------D-ET-QKAIEKFLDAF-RENFLPGSAILLFV--NG-LTIRFHEG---I--
AIIHNKRFAEAVLSTIL-GKQSVSPDVKASVASSISSI
>XNXF-68496
LEVE-GVH-FASI--SANLILAGAGYRELAV--LKVTSIAIYI-EED---LNQ-LANRWR
G-------SS-V-----LLK---DE-FFL-----KFEKCAKVAPLTGIQYSEVLEH---E
L-GK------DAE--DKAIQEFLNAF-KQTFFPGSAILLFV--AG-LTIAFHDS---I--
AAIDNRRFAEAVLGTIL-GKHSVSPDAKASLASRISSR
>UPMJ-16326
MEVE-GVH-FANL--TAKLVLAGAGVRNIAVIKVTS--IGIYV-EEE---LDQ-LWKRWK
S-------SS-D-----LAQ---NN-FFS-----QFEKCAKVAPLTGVQYAEVIEH---E
L-GE------DAE--TEAIQNFLNAF-KPSFFPGSAIYF-V--DG-LTIAFKAG---V--
GAITDRRFAEAVLTTIL-GPSSVSPASKASVASR----
>CHI_Mpol
TVVE-GVQ-VTTI--SDSLSLVGAGVRRLPELKV--TVLGIYT-NLE---LN--HLSKYD
G-------SE-E-----LLK---DDQFLLAFL--PVDKLARVTPLTGEDYAGSGDTL-KE
--VK------EAEE--LALKEYREFF-KQTCPPGSTIFFA--VSG-LEISQFD--S-K--
AEVKNPVFGAGLVGTML-SVKGVSPHTRAKFGENMS-L
>ILBQ-1133
LRVE-GVK-LSTL--SEKLMLIGGGVRRLPELKV--TVLAIYA-EAE---VD--HLPQYH
G-------SE-Q-----LLI---DDQFLEAFL--PVNIVARVTPLSGPEYASSGDNL-KA
--VK------EAEE--EALKQYREYF-RTNCPPGSSIYFT--LSG-LEISQLD--S-E--
PEVKSRAFGASLVGTML-SIKGVSPQLRAMFGEKMS-L
>WJLO-34965
LTVE-GVK-LATL--SEKLTLISGGVRRIPELKV--TVLAIYA-DGE---AK--HLSQYR
N-------SE-Q-----LLA---DDQFLHTFL--PVDIAARVTPLSGEEYASSGDNL-KA
--AK------EAEE--QALKDYREFF-KTNCTPGSSIYFT--LSG-LEISQLD--S-E--
PEVKSAAFGAALVGTML-SMKGVSPQLRTRFGEKMA-L
>HERT-2469
-IVE-GVK-FSKV--SGKLTLIGAGVRRLPELKV--TVLGIYA-DPG---VN--HLSQFK
G-------SD-E-----LLI---DDVFLYAFL--PVDKLASVTPLTGEDYADSGHNL-KE
--RR------EAEE--HALKEYKDYF-KTSCPPGSTIFFA--LSG-LEVSQLD--S-G--
SEIRSAYFGQELVSSMI-SSKGVSPSTRAAFGAGMA-L
>Alloascoidea__hylecoeti
VIVDKGVGPFPLTL-NTTYELLGYGSRYVTFIKFKVYACGVYIAKDDKALLDSKYL----
---TALINTHEEKLRRALLDPQLGSVLMGNLLD-GARILIRIVPVRNTDFNHLRDGFVRS
TLAHAK---KESEIIAVGLDGLRSAFSKGSVPKGHILSLERLGDGRLDFIYYDSNK-SRL
GSVDINPVTKILFLHYLSGSNPASSDTRDRVVDGLVKL
>Ambrosiozyma__kashinagacola
LIVDTSVDAFPLEI-TTPVQLIGSGVRTVTFLRMKVYALGLYIATEDLPLWHSKFI-E--
---SIYDESHSENLQAAFKDAKISNILVENLLN-GVRLSARIVPVRNTDFNHLRDGLTKS
VKSSLKDLAGSSERISKGLHEMRACFSKTTAAKNAVLILETINGGELQLSFQQDGEF-IM
GTVKEPLVSKLLFSAYLSGSRPLSEQTRDSAEQSLVSL
>Ambrosiozyma__ambrosiae__26137
VMVDSSVDSFPIEI-TTPVQLIGTGIRTVTFMRMKVYALGLYISSDDLLLWHSKFL-E--
---TIYQSSHVESLREALNKPEISDILVDNLLN-GVRLTARIVPVRNTDFNHLRDGLTKT
VRASLKNLDGSDAKISAGLHELRDAFSRTTAATNSNLILETIEGGRLKISFQQTGEK-VV
GIVEEPLISKLLFSGYLNAQRPMCEAARTSAVDSLITL
>Ambrosiozyma__philentoma__34947
VMVDSSVDAFPIEI-TTPVQLIGTGVRTVTFMRMRVYALGLYISSDDLSLWHSKFL-E--
---TIYQSSHVDSLREALDKPEISDILVDNLLN-GVRLTARIVPVRNTDFNHLRDGLTKT
VRASLKKLDGSDAKISAGLHELRDVFSRTTAATNSNLILETIEGGKLKISFQQTGEK-IV
GIVEEPLISKLLFSGYLNAKRPMCEAARTSAVGSLISL
>Ambrosiozyma__oregonensis__34946
VIVDSSVDAFPIEI-STPIQLIGTGIRTVTFMRMRVYALGLYISSEDLPLWHSKFL-E--
---TIYQSNHVDSLREALNKPEISDILIDNLLS-DVRLTARIVPVRNTDFNHLRDGLTKT
VRASLKKLDGSDQKISAGLHELRDVFSRTTAATNSNLILETIEGGKLQVSFQQTGEK-IV
GIVEEPLISKLLFSGYLNAKRPMCEAARTSAVNSLTSL
>Ambrosiozyma__vanderkliftii__26145
ILVDSSVDSFPLEI-DTGFQLVGTGVRTVTFLRMKVYALGLYIASDDLPLWHSKFL-E--
---SIYDKNHQENLAAALKDDKVSKVLVDNLLS-GVRFSARIVPVRNTDFNHLRDGLTKT
VKSSLKELLGTDVRVAKGINELRGLFNKTVASKNSVLILETIKDGKLKLSFQQKGEF-VM
GVVEEPLLSKLMFSAYLSASKPLSEPARTSAVQSLVSL
>Ambrosiozyma__pseudovanderkliftii__35041
IIVDSSVDPVPLEIGSTGFQLIGSGVRTVTFLRMKVYALGLYIAQDDLPLWHSKFL-E--
---SIYDKNHKDNLQEALKDDKVSSVLIDNLLT-GVRFSARIVPVRNTDFNHLRDGLTKS
VKSSLKELSGTEKQVFKGINELRGVFNKTVANKNSVLILETIEGGKLKLSFQQETEF-TM
GIVEEPVLSRLMFAAYLSASRPLSEPARNSAIDSLVSL
>Ambrosiozyma__monospora
IVVDSTVDPFPLEL-TTPFQMIGSGIRTVTFMRMRVYALGLYLATEDIPLWHSKFI-K--
---SFYEQSHAECLKHGLNDPRVSSILVNNLLN-GVRLAARIVPVRNTDFNHLRDGLTKT
IKNSLKELTESAERLAKGLHQLRDVFSRTSAATNSVMVLEIIDNGRLQVSFQQGGKI-VI
GVVEEPLVSKCLFSGYLNVNRPMNQKARDASIESLVGL
>Ambrosiozyma__maleeae__35040
TVVDSSVDAFPLVIASTKFQILGTGVRTVTFLKMKVYALGLYIASEDLPLWHSKYL-E--
---SIYDSTHKESLVAALEKTDLSNLLISNLLT-GVRMSARIVPVRNTDFNHLRDGLTKS
IKSSLRTLADSDKRIAEGLNQLRKAFSKTTAFKNAVLMLETVENGSLKLTFQQTGEF-VM
GVIDEPLVSVLLFSAYLSASKPLDQQARNTAVQSLESL
>Candida__arabinofermentans
ISVDSSVDPFPKVIGKTDFELLGYGIRTVTFLKMKVYALGIYIANEDKPIFNSKYL-E--
---SIYESTHQDHLKLALQDSKLSVLLIDNLLN-GVKLTARIVPVRNTDFNHLRDGLIKS
IKSNKKELD-SDELLSSGLDELRSAFKKMTAYKNSQLYLELIENGKLRLSFKQNKNF-EM
GVVCEPLISKLLFLSYLSGDKPLSEPTRNQSIEGFINI
>Ogataea__methylivora__34901
ITVDSGVDGFPVKINLNNFQLLGYGVRMVTFLKMKVYALGIYIANEDLPLFNSKYL-E--
---SLYEKSHRENLAMALKDDKLSVILIENLIK-GVKFTARIVPVRNTDFNHLRDGLMKS
IKANKKEYAGEDERIALGLDELRKIFTKGSAMKGTTLYLELINNGRLRVTFQE-KNH-EM
GIIEENLIGELLFLQYLSGSKPLSSETRDRAVDGFVSI
>Ogataea__methanolica
ISVDSSVDSFPKLTPETEFKLLGYGIRAVTFLKMKVYALGLYVAQDDIPLLDSNYL-Q--
---YLYESNHKQHLENALKDKEMSIILVDNLLN-GVRFTARIVPVRNTDFNHLRDGLIKS
IKSNKKELAGSDERIAFGLDQLRAAFSKVTAFKNSTMVMELVEGGKMKISFQQSEEF-VM
GIVDEPLVGRLLFLSYLSGDKPLSEAARSKAIEGFVDI
>Ogataea__trehalophila__34886
ISVDSSVDLFPKSTPDTEFKLLGYGVRAVTFLKMKVYALGLYIAEEDIPLLDSNYL-Q--
---RLYESDHKQHLENALKDKEISIILIDNLLN-GVRFTARIVPVRNTDFNHLRDGLIKS
IKSNKKELAGSDEKLAIGLDQLRTAFYKMSAFKNSTMMMELIEGGKMKISFQQNEEF-VM
GVVDEPLVGRLLFLSYLSGDRPLSEAARSKAIEGFVEL
>Ogataea__henricii__26124
VSVDSSVSPFPLITPKSTFQLLGYGIRTVTFLQMKVYALGIYVAREDLPLLDSKFL-E--
---SLYEVSHSEQLESALKDPKLSAILVENVLD-GVKFAARIVPVRNTDFNHLRDGLVKS
IKSNRKELAGSDERLANGLDELRAIFAKMSAFKNSTLVLQLLDGGKLEVSFEQ-GEF-TL
GVVNEPLVGKLLFLCYLSGAKPLSEPARAKAIEGFVAI
>Ogataea__pini__34891
VSVDSSVSPFPLITPKSTFQLLGYGVRTVTFLQMKVYALGIYVARDDLPLLDSKFL-D--
---YLYGSSHSEHLESALKDPELSTKLVENLLN-GVRFAARIVPVRNTDFNHLRDGLVKS
IKSNRKELAGSDEKLAKGLDELRAIFTKMSAFKDSTLVLQLVDGGHLEISFEQ-EEF-TM
GVVSEPLVGKLLFLCYLSGSKPLSEPARSKAVEGFVSI
>Ogataea__glucozyma__34897
VSVDSSVSAFPVLTPKTTFQLLGYGIRTVTFLQMKVYALGLYVARDDLPLLDSRFL-E--
---SLYDTSHSEHLGAALRDPELSMVLVENLLD-GVRFAARIVPVRNTDFNHLRDGLIKS
IKANRKELTLLDEQISKGLDELRAVFSKMSAFKDSTLVLQLVQEGKLEISFQQTDEF-TM
GVVSEPLVGKLLFLCYLSGAKPLSEPARTKAIEGFVAV
>Ogataea__zsoltii__34885
VSVDSSVSAFPLLTPKTTFQLLGYGIRTVTFLHMKVYALGLYVAKEDLPLLDSKFL-E--
---SLYDASHQQNLEGALRDPKMSMVLVENLLN-GVRFAARIVPVRNTDFNHLRDGLIKS
IKSSRKELLITDEQINRGLDELRAVFSKMSAFKNSTLVLQILENGKLEVSFQQ-EEF-SM
GVVNEPLVGKLLFLCYLSGERPLSEPARNKAVEGFVAI
>Ogataea__nitratoaversa__34636
ISVASDVNSFPVITPSTSFQLLGYGIRAVTFLKMRVYALGLYVAQDDLKLLDSKFL-S--
---NLYEKSHQEHLEAALKDPKLSTIIIENLLS-GVRFTARIVPVRNTDFTHLKDGLIKS
IKANRKQISGSDEALAKGIDELRHTFFKMTAFKNSILVLELINDRQLKVSFQQNETF-VL
GTIKEPLVGDLLFTSYLSGAKPLSEAARSTAVQGLVNL
>Ogataea__pilisensis__34892
VSVDSDVSPFPITTPSTPFQLLGYGIRTVTFLKMKVYALGLYVAKEDLTLLDSKFL-S--
---SLYEGSHKEHLAAALNNSELSTILVDNLLL-GVRFTARIVPVRNTDFNHLRDGLIKS
IKANKKEISGSDEQLVKGIDELRHAFFKMSAFKNSVLVLELIQDGKLKVSFQQNEEF-VM
GTVDEPLVGRLLFLSYLSGAKPLSEPARSKAIEGLVDL
>Ogataea__parapolymorpha
VSVDSSVHAFPVVTYQTPFQLLGYGIRMVTFLNMKVYALGIYVAREDLPLLSS-V-----
--------PDPSQVAFSLRDPALSPQVIELLLS-GVRFSAKIVPVRNTDFNHLRDGLIKS
VKSNKKELRGTDEKLNAGLDQLRKAFAKMTATKNSTLMLQLLSDGKLALSFQLTQEF-RM
GVVEEPLIGRLLFMSYLSGAKPLSEPARSKAIDGFISL
>Ogataea__polymorpha
VSVDSSVHAFPVVTYQTPFQLLGYGIRMVTFLNMKVYALGIYVAREDLPLLTS-V-----
--------PDPSQVAFSLRDPALSPQVVELLLS-GVRFSAKIVPVRNTDFNHLRDGLIKS
IKSNKKELRGTDEKLNAGLDQLRKAFAKMTATKNSTLMLQILSDGKLALSFQLTQEF-RM
GVVEEPLIGRLLFMSYLSGAKPLSEPARSKAIDGFISL
>Ogataea__philodendra__34893
ISVDSSVHSFPILTCQTPFQLLGYGVRTVTFLNMKVYALGLYVAREDLPLLTSQV-----
--------KDPSQVAFSLRDPTLSPQVVDLLLS-GVRFSAKIVPVRNTDFNHLRDGLIKS
IKSNKKELAGSDEKLINGLDQLRKAFSKMTAFKNSTLMLQLLGDGKLVVTFQQTQDI-SL
GVVEEPLVGRLLFLSYLSGQKPLSEAARSKAVEGFSSL
>Ogataea__minuta__34902
VSVDPGVHQFPLLTCQTPFQLLGYGIRTVTFLNMKVYALGLYVAREDLPVLSNVA-----
--------PDSTQTAAMLKDAAASPALVDSLLS-GVRFSAMIVPVRNTDFNHLRDGLVKS
IKSNKRELQALDQRLANGLDELRRVLTKMSAFKDSTLMLQLLKDGRLTVSFQQSNDI-SL
GTVEEPLVGRLLFLSYLSGSKPLSEAARSKAVEGFVAL
>Ogataea__nonfermentans__34904
VSVDSGVHEFPLLTWQTPFQLLGYGIRTVTFLNMKVYALGLYVAREDLPLLSNVA-----
--------PDSVQTAAMLKDAAVSPNLVDSLLS-GVRFSAKIVPVRNTDFNHLRDGLIKS
IKSNKRELQAMDERLVQGLDQLREVLSKMTALKDSTLMLQLLKDGTLAVSFQQTQDI-SL
GIVKEPLVGRLLFLSYLSGSKPLSEPARSRAVEGFAAL
>Ogataea__kodamae__34899
VQVDSSVHNFPLQTYQTPFQLLGYGIRTVTFLNMKVYALGLYIAKQDLPLLLSKI-----
--------ESPDQLAFSLRDPQLSPKVVDQLLQ-GVRFSAKIVPVRNTDFNHLRDGLIKS
IKSNLKEL-QMDQRLANGIDQLRKAFSKMTAAKNATLMLQLTRDGNLAVSFQQTQPF-SL
GVVEEPLIGRLLFLSYLSGARPLSEPARATAIDGLVSL
>Ogataea__trehaloabstinens__34887
VSVDSSVSDFPIMTGASQFQLLGYGVRSVTFLHMKVYALGLYLGKDDLSLLNSRYL-E--
---FLYEGSHRELLEKALKDSKLSSVLVGNLLN-GVRFAARIVPVRNTDFNHLRDGLIKS
IKSSKKELAGSDERISEGLDQLRHVFTKATAFKNSVLSLELLKNGELRASFRQT-EY-EM
GIVSEPLVGRLLFLSYLSGDSPLSPPARDSSVEGICNI
>Ogataea__populiabae__34637
VNVDSSVSAFPVSIPKTQFQLLGYGVRVVTFLHMKVYALGLYVSKEDLGLLNSRFL-E--
---YLYEGEQRERLAAAMKDAQLSTVVVENLLD-GVRFEARIVPVRNTDFNHLRDGLVKS
IKSHQRTLGGADERLARGLDELRRAFGKMTAFKNSVLSLELMSGGAMRVAFQQGQEL-EM
GVVTEPLVGRLLFLSYLSGAKPLSNADRKSVV------
>Ogataea__naganishii__34903
IVVDSNAANFPLKT-TRPFQLLGYGVRSVTFLKMKVYALGIYIAQEDLPLLNSTFL-E--
---TFYEKTHKQNLEKGLKDGKISAILIENLLN-GVRFTARISPIRNTDFNHLKDGLIKS
IMANKKELDESKE-VVEGLDELRQCFRRGSAPKGSVLQLEIMNQGKLRVTF---SEV-EL
GVIEQPVISKMLFMQYLSGDKPLSEPARQKCVEGLVQL
>Ogataea__ramenticola__34890
VLVDKNCSEMPLFIDSSNFTLLGYGTRAVTFLKMKVYGLGIYIESSDSLKLNSKFL-K--
---SFYENTHSDHLLKSLKDDQISVILIDNLLL-GIRFTARISPIRNTDFNHLRDGLMKS
IKANKKEFDPENEQIINGLDQLREVLKRGTAPKGSILQLEIINGGKLRFTFNS-KDFEEI
GIVENGIISRLLFLQYLSGSKPLSSETRDRCVDGFLNF
>Komagataella__pastoris
ISVDKSVPAFPKNI-KTDFTLLGYGTRSVTFLSFRVYALGIYIAKEDIPKLDSKFM-S--
---NFTNKSHFEHVSNALKDATLSSILVENLLD-DIRFKVRIVPVRNTDFNHLKDGLIKS
ILASKKEIE-LATQLDQGLDELRKPF-RGSFAKGNALLLERLPNSSLELSSET-LKT-HL
GEIESPIISKLLLLQYLSGDKPLSPNTKEKSCEQLSLL
>Komagataella__populi__26274
ISVDKSVPPFPKHI-KTDFTLLGYGTRAVTFLSFRVYALGIYIAKEDIPKLDSRFM-S--
---TFTNKSHFEHVSNALNDATLSSILVENLLD-GIRFKVRIVPVRNTDYNHLKDGLIKS
ILASKKSIE-LAAQLDEGLDELRKPF-RGSFPKGNALLLERLPNSSLELSSET-AKV-HL
GDIESPIISKLLLMQYLSGEKPLSPSTKEKSCEQLSLL
>Komagataella__pseudopastoris__34939
ISVDKSVPPFPKYI-KTDFTLLGYGTRAVTFLSFRVYALGIYIAKEDIPKLDSRFM-S--
---TFTNKSHFEHVSNALNDATLSSILVENLLD-GIRFKVRIVPVRNTDYNHLKDGLIKS
ILASKKSIE-LAAQLDEGLDELRKPF-RGSFPKGNALLLERLPNSSLELSSET-AKV-HL
GDIESPIISKLLLMQYLSGEKPLSPSTKEKSCEQLSLL
>Nakazawaea__peltata
VSVDKGIPLFSKTIPKTEQVLVGYGIRKVTFLGIGVYLLGIYVAKEDIPRLDSRYL-S--
---SLYEKNHRENLLNLLKDPKLSMVLIENLLN-QIKFTAHIIPLRNTDFNHLRDGLVKS
IMACKKEVM--ESPLPAGLDELRKLFTRGSCPKGHSLFLEVHGDLSITVQYQEN--L--L
GDIKEPMISKLLFLQYLSGPKPLSGPTRDVAIQNLALM
>Pachysolen__tannophilus
VSVDKSIPPFPKVIPAEEFQLLGYGVRTVTFLRMKVYGLGIYISKKDVANLDSKFL-S--
---SFYENSHNEKLLKALEDPNLSTILIDNLLA-GIKFTARIVPLRNTDFNHLRDGLVKS
IMASKKEAQ--NSPLPEGIDDLRKVFNHGSCPKGQSLYLELLEDQTLAVKYQFDKTL--L
GIVKEPLVGKMLFLQYLSGKNPLSNETKTKSVESLASL
>Peterozyma__xylosa__34883
VHVDKAIPPFPKYVPGTEFQLLGYGVRTVTFLRLKIYGLGIYIASEDIPKLDSKFL-S--
---SFYDRSHTEKLSLALKDPVLSAILIDNLLT-GLRFTARICPIRNTDFNHLRDGLIKS
IMSCKKEVL-ADESLPVGLDQLRQLFSKGSCPKGLALYIEMLLDQSLVVKYRENEDV--L
GHIAQPIVGELLFLQYMSGANPLVRAAKDLTVESLSKF
>Peterozyma__toletana__34884
VQVDKAIPPFPKYVPGTEFQLLGYGVRTVTFLRLKIYGLGIYIASEDIPKLDSKFL-S--
---SFYDRSHSEKLSLALKDPVLSAILVDNLLT-GLRFTARICPIRNTDFNHLRDGLIKS
IMSCKKEVL-ADESLPAGLDQLRRLFSKGSCPKGLALYIEISPDQSLLVKYREKEDV--L
GQITQPIIGELLFLQYMSGANPLVRAAKDSAVDSLAKF
>Nakazawaea__holstii__34918
ISVEKSIPPFQIYVPLAENQLIGYGIRTVTFLKFQVYGLGIYVNKEDIARLDSKFL-S--
---SFYDKSHREKLSLALKDPELSVILIENLLN-QIRFTANIVPLRNTDFNHLRDGLIKS
IMACKKEIQ--DGLLPAGLDELRKAFARGSCPKGHKLFLEVLKDQSMVVRYQENENV--L
GEVKEPLVSKLLFLQYLSGPKPLSNETREIAVEKLASF
>Citeromyces__matritensis__26142
VSVDKTVPPFPLEIPTSEFQLVGHGTRAVTFLNFRVYALGIYLAKSDVAHLDSKFM-S--
---SFYSKSHSEQLSQALKDPEISTVLIENLLS-GIRFAVRITPVRNTDFNHLRDGLIKS
ILASRKKMS--SAVLGNGLDQLRAAF-KGSVPKGDSLLIETGPASELILSYQS-QQL-NL
GKVAEPIVSNLLFLQYLSGKKPLSESTRDSTAEGLASL
>Citeromyces__hawaiiensis__34950
VSVDKTVPSFPLEIPTSDFQLVGHGTRSVTFLNFRVYALGIYVAKSDVAHLDSKFI-S--
---SFYSKSHSEQLSHALKDPETSVVLIDNLLS-GIRFAVRITPVRNTDFNHLRDGLIKS
ILASRKKMS--SAVLGDGLDQLRAAF-KGSVPKGDSLLIETGPASELLLSYQS-QQL-EM
GKVTEPIISNLLFLQYLSGKKPLSENTRDSTAEGLTSL
>Citeromyces__siamensis__34952_copy_1
-------------------------------------------------------M-S--
---TFYSSSHSEQLIHGLKDPEISVILLENLLN-GIRFAVRITPVRNTDFNHLRDGLIKS
ILASKKQSS--SSILSNGLDQLRLAF-KGSVPKGNSLLIETGAEGQLLITYQV-RES-PV
GDVTVPLVGKLLFMQYLSGKKPLSENTRESASAGIAKL
>Citeromyces__siamensis__34952_copy_2
ISVDRSVPPFPVNIPTSEFQLLGYGTRSVTFLNFKVYALGIYVAKSDVAKLDSKFM-S--
---TFYSSSHSEQLIHGLKDPEISVILLENLLN-GIRFAVRITPVRNTDFNHLRDGLIKS
ILAGKKQFS--SSILGDGLDQLRLAF-RGSVPKGNSLLIETGAEGQLLITYQV-RET-PV
GHVTAPLVGKLLFMQYLSGKKPLSENTRESASVGIAKL
>Kuraishia__ogatae__34932
VSVDPGVNPFPIDLSSVPFKLLGYGTRWVTFLRMKVYALGIYVATEDLPLLDSRFL-S--
---TFYDTSHTENLELALKDPKLSSILIDALLL-GVRFAVRIVPVRNTDFNHLRDGLIKS
ILACKKELS--DRV-GKGLDELRQAF-KGSVAKGNVLLLERLADGQLVLSYESS-EI-VL
GEVKEPIVSELLFLQYLSGPKPLSEITRDKAVEGLIKY
>Cephaloascus__albidus__34998
VSVDSSVSEFPTSIPSTKYKLIGYGTRAVTFLNFKVYALGLYIAEEDIPLLDSAYL-S--
---KAYIDTHQQNVHEALKDPELSGILVSNLLD-GVRFTVRIAPVRNTDFNHMRDGLIKS
ILAYKKEYL------NDALNELRQAF-KGSVPKDHVLFLELLKKGKLQVRYQKDTEV-AL
GKVDAPVVSRLLFLQYLSGKKPLSESTRQSSIESLSLL
>Cephaloascus__fragrans__34999
VSVDISVSPFPTDIPSREFSLVGYGTRAVTFLSLKVYALGIYIAKEDIRKFDSASL-S--
---KELITSHHDNVISALKDPETSRVLISNLLD-GVKFTVRIVPVRNTDFNHLRDGLVKS
VLAHQKQFL------NDGLTELRKAF-KGSVPKNHCLLIETLDNGVLQIRYQKDTEV-TL
GKVENPIISKLLLLQYMSGKKPLSENTRQNTIEKLALL
>Candida__succiphila
ITVDANASDFPLHLESKPSQLVGYGVRWVTFLKMKVYALGLYISDEDLQSLSSV------
--------PDPQQILQALEDPVQSVEIIDKLLT-GIKFTARISPVRNTDFNHLKDGLIKS
IIANKKQY-TESDAIVEGLDQLRAVFSKGSTPKGSVLILEIVESGKLRVSFQNP-EF-VL
GTVDEPLVSRLLFLQYLSGPKPLSEPTRSKAIQGLSQL
>Kuraishia__capsulata
ITVDSSVPPFPTSL-ASKYELLGYGSRSVTFLKFKVYALGIYINQQDISKWTPAYL----
--------VNSPNLEESLKNPNLSTILIDKLLT-GVRFTAKITPVRNTDFNHLRDGLVKS
AMAHMKEA-SNANAVAEGLDQLRAIFSKGSAPKGTNLFLETLADGKLRISYQDQ-----M
GIVEEPLVSRLLFLQYLSGKSPLSEQTRESSISGLLKV
>Kuraishia__molischiana__34933
VIVESSVPPFPTSI-SAPYELLGYGARSVTFLKFKVYALGIYINSHDVPVLS--------
---------QQTDVESALRDPEVSTPLVDSLLK-GVRFTAKITPVRNTDFNHLRDGLVKS
AMAHLKGK-DQAEAVARGLDQLRAIFAKGSAPKGTNLFLETLANGELRVSYQGE-----M
GVVTEPIVSRLLFLQYLSGKNPLSEPTRQSSASGLSLL
>Candida__albicans
VVVDSSLNPFPTEIGHNDFQLLGHGVRSVTFISFKVYGVGIYIAKKDIPKLM--------
------------GMADKLKDPQESAQVIEKLLD-DVKFLVRLAPVRNTDFNHLKDGLIKS
ILAHKK---EMKTELGVGLDELRQAFTRGTVPKNHLLYLEMLDGGKMELSYVNP-K-YKM
GVVDSPLVSRQLMLQYLSGAKPLSPSLRDSCIEGFINL
>Candida__dubliniensis
VVVDSSLNPFPTEIGHNDFELLGHGVRSVTFIAFKVYGVGVYIAKKDIPKLV--------
------------GMADKLKDPEESAQAIEKLLD-DIKFLVRLAPVRNTDFNHLKDGLIKS
ILAHKK---EMKEELGNGLDELREAFTKGTVPKNHLLYLEMLDGGKLALSYVNP-K-YKM
GEVTCPLVARQLMLQYLSGAKPLSPSLRDSCIEGFINL
>Candida__sojae_copy_1
VLVDSSLTPFPKEIGHNDFKLLGHGVRSVTFVSFKVYGIGIYIAEQDIPKLT--------
------------SLGKDLDDPEQSVEAIGQLLD-DVKFMARLSPVRNTDFNHLKDGLIKS
ILAHKK---EIKEELAPGLDELRNAFSKGSVPKNHLLCLEMLDGGKLSVSYVNP-K-DNM
GVVDSPLISRQLFLLYLSGNKPLSKPLKDSCVQGFINL
>Candida__sojae_copy_2
VLVDSSLTPFPKEIGHNDFKLLGHGVRSVTFVSFKVYGIGIYIAEQDIPKLT--------
------------SLGKDLDDPEQSVEAIGQLLD-DVKFMARLSPVRNTDFNHLKDGLIKS
ILAHKK---EIKEELAPGLDELRNAFSKGSVPKNHLLCLEMLDGGKLSVSYVNP-K-DNM
GVVDSPLISRQLFLLYLSGNKPLSKPLKDSCVQGFINL
>Spathaspora__arborariae
VRIASNLSSFPVEI-QEDFKLIGHGVRTVTFLQMRVYAIGIYIAERDIPKLN--------
------------KLGEKLSSPNESEAVVNELLE-DVKFLARISPIRDTDFNHLRDGLIRS
ILAHKK---LYGETLTSGLDQFREIFGRDSVPKNHLLCLEVRSGGKLGVSYVNSME-VSM
GIVEQPLVSKQLFLQYLSGVKPLSEPLRKSCVHGLLSL
>Spathaspora__girioi
VRVDSNLSPFPLEI-QEDFKLIGYGVRTVTFLQMRVYAIGIYIAKRDIPKLT--------
------------QLSDKLNTPTESEEIVTELLA-DIKFLARISPIRDTDFNHLRDGLIRS
ILAHKK---GYGEDLTTALDQFREIFGRDSVPKNHLLCLETRTGGKLAVSYVNTME-VPM
GIVEQPLVSKQLFLQYLSGVKPLSEPLRKSCVHGLLSL
>Spathaspora__passalidarum
VRVDSNVAPFPLEI-QEDFHLIGYGVRTVTFLQMRVYAIGIYIAQRDIPKLT--------
------------KLGDKLTTPAESPEVIAELLA-DVKFMARISPVRDTDFNHLRDGLIRS
ILAHKK---ELGEKLTSGLDQFRELFGRDSVPKNHLLCLETRTGGKLSVSYVNTME-VPL
GVVDEPSVSNQLFLQYLSGVKPLSEPLRKSCVHGLLSL
>Spathaspora__gorwiae_copy_1
INVDSTLLPFPIELGIQDFKIIGHGVRTVTFLTMRVYGIGIYIAEKDVKKIA--------
------------RIGDKLSDPNTSEEVIGELLA-EVRFVAKICPTRNTDFNHLKDGLIKS
ILAHKK---EIKEQLNVGLEQLREVFSRGSVPKNHSVCLEIREGGKLAVSYLNPFE-VHM
GVVEEPLVSRQLFLQYLSGSKPLCEPLRKRSVEGLLQL
>Spathaspora__gorwiae_copy_2
---------------------------------------------KDVKKIA--------
------------RIGDKLSDPNTSEEVIGELLA-EVRFVAKICPTRNTDFNHLKDGLIKS
ILAHKK---EIKEQLNVGLEQLREVFSRGSVPKNHSVCLEIREGGKLAVSYLNPFE-VHM
GVVEEPLVSRQLFLQYLSGSKPLCEPLRKRSVEGLLQL
>Spathaspora__hagerdaliae
INVDSTLLPFPVELGNQDFKIIGHGVRTVTFLAMRVYGIGIYIAEKDVKKIA--------
------------KIGDKLSDRNASEEVIGELLA-GVRFVARICPTRNTDFNHLKDGLIKS
ILAHKK---EVKEQLNVGLEQLREAFSRGSVPKNHLVCLEIREDGKLAVSYLNPFE-VHM
GVVEEPLVSRQLFLQYLSGAKPLCEPLRKTSVEGLLQL
>Scheffersomyces__lignosus
ITVDSSIDPFPTVLNHTDFQLLGHGVRTVTFVSFKVYGIGIYVAQKDVKKLN--------
---EQVKT--GEELNALLNDPAHSTDLIQKLLD-DVKLLARICPVRNTDFNHMKDGLIKS
ILAHRK---EKREALNPGLEQLRATFGKGSVPKNHLLYLEILTGGMLGIAYENPEV-VEM
GAVEEPLVSNILFLLYLSGSKPLSEPLRKSCVAGLESL
>Scheffersomyces__stipitis
ITVDSSISPFPLTIAHDDFQLLGHGVRSVTFVSFKVYGIGIYIAKKDVKKLL--------
---GDLSS-DG-KLEDLLNDAEKSVEIVEKLLD-GVRFLVRLSPVRNTDFNHMKDGLIKS
ILANKK---ENRELVGEGLDQLRTAFGKGSVPKDHLLYFEILPGGKLSVSYENPVS-AEM
GVVQEPLVSKILFLLYLSGRKPLSESLRKSSVEGLASL
>Millerozyma__acaciae
VSVDSGISPLPTKLPHESFKMIGSGVRTVTFLKFKVYGIGLYIAEKDITELS--------
---SRSSS--NKSVQDALNDAEDSRVIVSELLE-GVKFAVRICPVRNTDFNHLKDGLIKS
ILAHKK---ESRNTVDRGLEQMREIFSRGSVPKNHVLWLELLPKGELNVSYENTTK-VEM
GAVIEPMVGKLLFLQYLSGDKPLSEPLRKSCVDGFLVL
>Debaryomyces__hansenii
IAVDSSISPFPTALTNTDFQLLGYGVRSVTFVNFKVYGIGLYIANDDVNKLS--------
---PNYLSTENHSLRELLSDPEFSAQLISKLLE-NVRFAVRISPVRNTDFNHLKDGLIKS
ILAHEK---ENKEIVSNGLEELRNVFGRGSVPKNHVLWLEILKQGSLSISYENPVE-TSM
GQVKEPIISKLLFLQYLSGKKPLSEPLRKSCNDGFIGL
>Debaryomyces__prosopidis__41678
VAVDSSISPFPTFLTNTNFQLLGYGVRSVTFVNFKVYGIGLYIANDDVSKLD--------
---PDYLSTENHTLKELLSDPEFSTKLISKLLE-HIRFAVRISPVRNTDFNHLKDGLIKS
ILAHEK---ENKEIMSKGLEELRNVFGRGSVPKNHVLWLEILKQGSLSISYENPIE-ISM
GQVNEPIISRHLFLQYLSGKKPLSEPLRKSCIDGFLGF
>Debaryomyces__subglobosus__41824
IAVDSSISPFPTALTNTDFQLLGYGVRSVTFVNFKVYGIGLYIANDDVNKLG--------
---PDYLSTENHSLKELLSDPDFSTQLISKLLE-NVRFAVRISPVRNTDFNHLKDGLIKS
ILAHEK---ENKEIVSKGLEELRNVFGRGSVPKNHVLWLEVLKQGSLSISYENPVE-ISM
GLVKEPIISKLLFLQYLSGKKPLSEPLRKSCIDGFIRL
>Debaryomyces__fabryi__41829
IAVDSSISPFPTTLTNTDFQLLGYGVRSVTFVNFKVYGIGLYIANDDVNKLG--------
---PDYLSTENHSLKELLSDPEFSTQLISKLLK-KVRFAVRISPVRNTDFNHLKDGLIKS
ILAHEK---ENKEIVSKGLEELRNVFGRGSVPKNHVLWLEILKQGSLSISYENPVE-ISM
GLVKEPIISKLLFLQYLSGKKPLSEPLRKSCIDGFTGL
>Debaryomyces__nepalensis__41693
VAVDSSISPFPTMLTHTNFQLLGYGVRTVTFVNFKVYGIGLYIASEDVDKLS--------
---PSYLSTENHSLSELLSHPEFSTEIVSKLLN-NVKFAVRICPVRNTDFNHLKDGLIKS
ILAHEK---DNKEIVGNGLEELRNVFGRGSVPKNHLLWLEILQQGKLSVSYEDPVK-TNM
GQVNEPMISKILFLQYLSGSKPLSKPLRKSCTDGIAGL
>Debaryomyces__maramus__41713
VSVDSSISPFPTSLTDTDYQLLGYGVRSVTFVGFKVYGIAIYIAADDISKLN--------
---QDYLSTENRSLTELLSNPEFSTEIISKLLD-DVRFTARISPVRNTDFNHLKDGLIKS
VLAHQK---DAKDSVGNGLEELRGVFGRGSVPKDHVLWISKLPGGKLNISYENPHI-INM
GQVNEPVVGKLLFLQYLSGKKPLSEPLRKSCSDGFVGL
>Priceomyces__haplophilus
VTVDSSIDPFPTILANADFELLGHGVRSVTFVNFKVYGIGLYIAKDDISTLR--------
-------RVGTADLKNSLLNPNESSLIVEQLID-GVRFVARLSPVRNTDFNHMRDGLIKS
ILAHKK---ELREEVASGLEELRNAFGRGSVPKNHVLYLETTKNGNLNISYFNTEK-AIV
GTVANPYINKILFLQYLSGKKPLSEPLRTSCVDGFLGL
>Priceomyces__castillae__35297
VTVDSSIDPFPTTLPKNDFKMLGHGVRSVTFVSFKVYGIGLYIANDDIPVLS--------
-------RVGNANLKNSLMNHEESSLIVEQLID-GVRFVARISPVRNTDFNHMRDGLVKS
ILAHKK---EFKEEVATGLDQLRNTFGRGSVPKNHILYLETLKGGDLQISYFNPVK-VSL
GTVTNPYINKILFLQYLSGKKPLSEPLRRSCVNGFSGL
>Priceomyces__medius__34606
VTVDSSIDPFPIALPNGDCKLLGHGVRSVTFVGFKVYGIGLYIAEEDLSIIE--------
-------RIGSADLKSSLLDPTESSLVIEQLID-GVRFVARISPVRNTDFNHMKDGLIKS
ILAHKK---ELKEQVTSGLEELRNAFGRGSVPKNHVLYLETLKGGKLQISYYNPVK-VQI
GTVTNPIINKILFLQYLSGKKPLSEPLRKSCVDGFLGL
>Priceomyces__carsonii__35296
VSVDKSIDPFPTHLSSSEFQLLGYGVRSVTFLNFKVYGIGLYIANDDINILH--------
-------RVSSLSLRDSLLDPVESSLIIEQLID-GVRFAVRISPVRNTDFNHLRDGLIKS
ILAHKK---EVRESVSSGLDELRNAFGKGSVPKNHVLYLECLPSKRLKVAYFNPDT-VIM
GTVNNPIVSKLLFLQYLSGKNPLSEPLRQSCVDGFLGL
>Candida__homilentoma
VAVDGAIDAFPIELEHSDYQLLGYGVRSVTFIGFKVYGVGLYVAKRDVSLFS--------
---PQYLSGENHSLEDLLKDPKVSPDLIERLID-GVQFVVRISPVRNTDFGHLRDGLVKS
VLASKK---DLRELVGDGLEELRQVFGKGSVPKNHVLWLEFQSLGKLNVAYENPKV-KIM
GTVNNSIIGKILMLQYLSGAKPLSEPLRKSCVDGFVGL
>Hyphopichia__burtonii
VAVDKSIDPFPLGLTHEDYLLLGHGVRSVTFLGFKVYGIGIYLAEKDLVKLA--------
---PEWLSTENHSLKELLEDPNTSQDIIERLID-GIRFTVRISPVRNTDFGHLRDGLVKS
ILAHKK---ELKEPISEGLSELRQVFGKGSVPKNHLLWLEFEN-GNLNVSYENPAV-KEM
GSVKNPLIGKTLMLQYLSGAKPLLEPLRKSCIEGLDRL
>Danielozyma__ontarioensis__34973
VSVDSSIDPFSLKVTHTNYAMLGHGVRSVTFLGFKVYGIGLYVAEDCSRK----------
------LK---QPIAQAMHDPQQSLDVVNKLVD-GVNFTVRISPVRNTDFGHLKDGLVKS
ILASVK---ENKEAVGQGLDELRGVFGKGSVPKNHVLWLEYFN-GNLHISYENPKE-RQM
GAVSNPIVGRILMIQYLSGSKPLSEPLRKSCVGGLEGY
>Candida__tanzawaensis
VAVDSSIDPFPIKIQATDFTLVGHGVRSVTFVGFKVYGIGLYIADADIGLLGD-------
---QKFLATENHQLKELLASPVASGLIVAKLLD-GVRFMVRISPVRNTDYGHLKDGLIKS
ILAHKQ---DTREIVGAGLEQLREVFGKGSVPKNHLMYLQMLSSGELKVTYTDPQT-AVL
GDVEEPMIAQVLMLQYLSGKKPLSEPLRKSCIDELATW
>Candida__canberraensis__35018
VSVDSSIDPFPTKIAEQNFTLIGHGVRSVTFVGFKVYGIGLYIADSDIAKLGD-------
---KQFLSTENHNLKELLTDPDTSGIVIAKLLD-GVKFLVRISPVRNTDYNHMKDGFVKS
ILAHKP---ETREIIGGGLEQLRELFGRGSVPKNHLLYLETLDSGALKLVYSDPKK-TVL
GEVEEPMVGQVLFLQYLSGKKPLSEPLRKSCVEELSRW
>Candida__emberorum__35022
VTVDSSVDPFPTSIKGTNYTLVGHGVRSVTFVGFKVYGIGLYIADEDIKKLGN-------
---KKFLATENHDLKELLSDPEISGEIVGALLD-GVKFMVRICPVRNTDYNHMKDGFIKS
CLGHKA---DTREIVGGGLEQLREVFGRGSVPKNHLMYLERLPSKAMRLVYLDPEK-TVL
GQVEEPMVAKVLFLQYLSGKKPLSEPLRKSCVEEMSTW
>Candida__pyralidae__35011
VSVDSSIDPFPLTVNVNNFTLLGYGVRSVTFLGFKVYGIAIYIADSDLKKLSD-------
---KKYLATENHNLLELLRNSEHSAAIVGKMID-DIKFLVRLSPVRNTDFNHLKDGLVKS
ILAHKP---ETREIIAQGLEQLKGVFGKGSVPKNHLLYMEVLDGGLLNVTYENPEK-AVL
GQVKEPLISKTLLLQYLSGKKPLSESLRQSVVDGLVSR
>Wickerhamia__fluorescens
ISVDSLISLFPRNITNTDFKLLGHGVRTVTFLGFKVYGIGLYIATKD---QS--------
--------SKQKDLASALSDAKESETLVSALLD-KVRFMVRICPVRNTDFGHMKDGLIKS
ILAHQK---QMRDVVGSGLEQLREVFGRGSVPKDHLMYLEIIDGGKLSISYENPKK-EKM
GVVNEPMISRVLFLQYLSGSKPLSEPLRKSCVDGFLGF
>Candida__kruisii__35031
VTVDSSISAFPTFIKHNDFLLLGYGVRSVTFVGFKVYGIGLYLNKKDVPTLG--------
--------SKGE-----LLEDSKSAEHIANLLE-NVKFLVRISPVRNTDFGHLKDGLIKS
ILAHLK---ENREPVGAGLEELRQVFGRGSVPKDHLLFLEIVNGGQLSVSYQNTKQ-IAM
GTVKEPLISKVLFLQYLSGKKPLSEPLRQSCIDGLVGS
>Candida__cretensis__35033
VTVDSSISPFPTFIKHNDFLLLGYGVRSVTFVGFKVYGIGLYLNKNDVPTLG--------
--------TKQQ-----LLEDSQSSELISKLLD-DVKFLVRINPVRNTDYGHLKDGLIKS
ILAHLK---ENREPVGAGLEELRQVFGRGSVPKDHLLFLEIVKGGRLSVSYQNTKQ-IEM
GTVNEPLISKALFLQYLSGKKPLSEPLRQSCVDGLVGL
>Candida__gatunensis__35032
VSVDSSISPFPLTIKHGDFQMLGHGVRSVTFVGFKVYGIGLYVNDKDVAGVN--------
--------SEDE-----LLDSDRSSEIVEAVLD-GAKFLVRISPVRNTDFGHLKDGLIKS
ILAHVK---QHRDTIGAGLEELRQVFSRGLVPKDHLMYLEMKQGGALSVSYENPSQ-IEM
GQVNEPLVSKVLFLQYLSGKKPLSEPLRKSCVEGLLAL
>Candida__restingae__34648
VSVDSGIDAFPRLLNDADYSLLGYGVRTVTFVLFKVYGIGLYIAQADIRKLK--------
--------SK-EDISALLSDSEKSVQVVDKLLG-GVRFLVRINPIRNTDFNHMRDGLIKS
VLSHIK---ENREEMGLGLDQLRQAFGRGSFPKNDLLYLEARKDGSLGVLWEH--E-KVM
GEVSEPLVARVLILLYTLGKKPLSEPLRKSAVEGLVRL
>Kodamaea__ohmeri__35677
VSVDSSINAFPRVLNNADYTLLGYGVRTVTFVLFKVYGIGLYIAQADVNKLG--------
--------SK-DDVRALLSDHEKSVDVVDKLLT-GVRFLVRINPIRNTDFNHMKDGLVKS
VLSHIK---ENRDTVGEGLDQLRNAFGRGSFPKNDLLYLESQQDGKLRVLCQN--K-TLM
GEVKEPLVSRVLLLLYTSGKKPLSEPLRKNTVEGMLRL
>Aciculoconidium__aculeatum__34654
VSVDSSIDPFPTSINESDFKLLGFGVRSVTFVNFKVYGIGLYIAESDVSKLS--------
--------S---NLSELLADNNKSAEVIDSLLA-GVRLMVRINPIRNTDYNHLRDGLVKS
VLAHIK---TQRDDIGFGLDELRLAFARGSVPKNHILYLEMADQGKLRIIYENTVT-VVM
GRVELALISRVLMLSYMLGKKPLSESLRKSCVNGLTAL
>Kodamaea__laetipori__34665
VSVDSGINPFPTYINENDFQLIGFGVRSVTFVGFKVYGIGIYIAKPDVSKLS--------
--------G---DLQALLSDPVKSVEIVDKLLA-EVRLLVRINPIRNTDYNHMRDGLVKS
VLAHDK---IYRDEIGRGLEQLRETFGRGSFPKNHLLFLETLPQGRLRVVSENTTS-IVM
GEVTEPLISRALMLSYLSGKKPLSEPLRKSCVKGLANL
>Candida__schatavii__34643_copy_1
ISVDNSIDPFPTELSHADFELLGAGVRTVTFIGIRVYGIGLYVAKQDIAKTQ--------
--------SSKAEIASVLSDPVLSTEFITKLLD-GVRFSVRICPVRNTDFTHLKDGLIKS
ILSHLKTD-EIRENVYEGLEQLREVFGKGSVPKNHLLWIELLNNGNTSVSYEDTKT-QTL
GEVAERSVGKVLFLQYMSGAKPLSEPLRKSVNEGIASL
>Candida__schatavii__34643_copy_2
ISVDNSIDPFPTELSHADFELLGAGVRTVTFIGIRVYGIGLYVAKQDIAKTQ--------
--------SSKAEIASVLSDPVLSTEFITKLLD-GVRFSVRICPVRNTDFTHLKDGLIKS
ILSHLKTD-EIRENVYEGLEQLREVFGKGSVPKNHLLWIELLNNGNTSVSYEDTKT-QTL
GEVAERSVGKVLFLQYMSGAKPLSEPLRKSVNEGIASL
>Candida__carpophila
VAVDSSISPFPTALPSQKYSLLGYGVRYVTFLSFKVYGIGAYIANADIAKIG--------
----DALR-------GALADPEESVKVVQKLLD-KVQFAVRICPVRNTDYSHLKDGLIKS
TLAHLK---ANRDEVGAGLDELRQVFGRGSVPKDHLLYLEVLKDGTLLVSYEDPKV-TPL
GVVKEPMVGRILMLQYLSGRKPLSQELRRSCGEKMAVL
>Meyerozyma__caribbica__35662
VTVDSSISPFPTALPSQKYSLLGYGVRYVTFLSFKVYGIGAYIANTDVAKIG--------
----DALR-------GALTDPEESAKVVQKLLD-KVQFAVRICPVRNTDYSHLKDGLIKS
TLAHLK---AHRDDVGAGLDELRQVFGRGSVPKDHLLYLEVLKDGSLLVSYEDPKV-TPL
GVVKEPLVGRILMLQYLSGRKPLSEELRRSCGEKLAVL
>Meyerozyma__guilliermondii
VTVDSSISPFPTSLPSQKYALLGYGVRYVTFLSFKVYGIGVYIANSDIAKVS--------
----EALR-------GSLADPEESAKVIAKLLD-KVLFAVRICPVRNTDYSHLKDGLIKS
TLAHLK---TNRDVVGAGLDELRQVFGKGSVPKNHLLYLEVLKDGSLLVSYEDPKV-TPM
GVVKEPMVGQILMLQYLSGRKPLSEELRRSCGEKLAVL
>Candida__athensensis__34632
VSVDSSISPFPTSLPTQLFSLLGHGLRYVTFLKFKVYGIGVYIASADINKIQ--------
----DAVK-------ECLSDPEGSTAVVQKLLD-KVQFAVRICPVRNTDYSHLKDGLIKS
TLAHLK---QHRDAVGEGLDELRKVFGKGSVPKNHLLYLEVLKDGSLLVSYENPKT-VPM
GTVKEPLVGQILMLQYLSGRKPLSEELRASCRDKMVVL
>Candida__fragi__35302
ISVDGSIDPIPLIYLASDFQLLGYGVRTVTFLRVKVYGIGLYLASNDVAKVSQ-------
---------------QDLMDPENSTQVVGGLLD-KVRYAARICPIRNTDFTHLKDGLIKS
ILANIKAP-NTREEVSKGLNEMREIFGRGSVPKNHVLWIESLTNGGLSFAYENTKE-QPM
GEVNNALVGKVLFLQYMAGKNPLSEKLRQSVVEGYRSL
>Kurtzmaniella__cleridarum__35667
VSIDGAIDPIPLNYLSSDFQLLGYGVRTVTFLSVKVYGIGLYLANEDIAKVAQ-------
---------------QDLMDPDNSTLVIGDLLD-NVRYAARICPIRNTDFTHLKDGLIKS
ILANIKAP-ETREEVSEGLNQMRELFGRGSVPKNHALWIERLANGGLSFAYENTEE-KPM
GVIENTLVGKVLFLQYMTGKKPLSEKLRQSVVEGYKNL
>Candida__ascalaphidarum__41855
VAVDSSIDPFPTKL-SAQYQLVGSGVRLVTFLGFKVYGIGMYIASEDVPALA--------
-------ATANVSVNEVLLDYDLANSVVDRMLE-QVRFTIRILPVRNTDFNHLKDGLIKS
ILSHKK---EIRDAVDEGLGQLRDVFGKGSVPKNHVLWLEVVRSGGLSVSYENTAE-VPL
GTVQLTTPARVLMWQYLNVKKPLTASLRDSCVSGLAVL
>Lodderomyces__elongisporus
VKVDDSILPFPTHIPSQSYTLLGHGVRAVTFMSFKVYGVGIYIADSDIAKLQSYAR-ANP
PPRADEGALVRQNLKESLMNPVESEQIIDELLS-GVHFLIRLSPVRNTDFNHLKDGLIKS
ILAHRKSG-KEREELSLGLDELREIMKRGSVPKDDLLVLEQVSSSKFNISYVKEDD-KEM
GSVSKPIVAKTLLLQYLSGKKPLSESLRKSCMQGLADI
>Candida__auris
VSLDNNIDPFPTQLSDKVSNLVASGMRSVTFISFKVYAVGLYVPTRDEPQVAQY------
--------HPEKSAEELLNDKELSQDLLANMSQ--LDYTIRITPVRNTDFGHLRDGFVKT
ILACLK---QMREEVGAGIEQLRGAFGKGSVPKNHSLYLVSENG-QITMHYVG-KE-KTL
GKITEPSISKVLFVLYFSSVKPISEPLRKDFVDYVKAK
>Candida__heveicola__35707
VDLDSSIDPFPSQLSNSVQRLVALGMRSVTFISFKVYAVGIYVPTKYESQVRTW------
--------ESGKSAVELLEDKQTSQEMVAAMSE--LNYTIRITPVRNTDFGHLRDGFVKT
ILANLK---VKREEVSVGVEQLRNAFGKGSVPKNHSLYLVSENS-TITMHYEG-KK-KTL
GKITEPSISQVLLVLYLSSAKPISEQLRKDFVSYVSAT
>Candida__intermedia
VDVDSSIDPFPTAVKGSDHKLVATGVRSVTFISFKVYGVGLYVAAKDEGKVKEY------
--------HEGKSVADLLNDKEISQQLVDDIAQ--VPYAVRITPVRNTDFGHLRDGLTKS
ILASMK---TIKQEIGEGVEQLRQVFGKGSVPKNHTMWVISDTK-NVSVSYEG-KK-TEM
GVINEPSIARVLLVLYLSNAKPLSESLRKNFVSYVEGQ
>Candida__blattae__35335
VDVDSSIDPFPTTVPASDHKLVASGVRSVTFLGFKVYGVGLYVASSDEHKVQKY------
--------VEGSTVDSLLNDKEVSQQVIDEIST--VPYAVRITPVRNTDFGHLRDGLTKS
ILASMK---KTKEEVSNGVEQLRLVFGKGSVPKNHSLWVVSNTK-DVSISYEG-KKPSEL
GVITEPIIARVLLVLYLSNAKPLSEPLRKDFVSYVKSK
>Candida__oregonensis__34986
VTVDSSISPFPTEISSSPHSLIASGVRSVTFVGFKVYGVGLYVSTKDEPKVQQY------
--------Y-GRDASDLLNDKEISQEIVADISE--VPFAIRITPVRNTDFGHLRDGFVKS
ILASMK---TIREEVAEGIQQLRAVFGKGSVPKDHSMWVVSRDG-KLTISYEE-KK-KEL
GTVNEPSIGKVLLVLYLSSVKPLSEPLRKDFVNYAGVS
>Metschnikowia__bicuspidata
VAVDPSIEPFPNHITSSDYKLIASGVRSVTFMSFKVYGVGLYIPAKSEKTISEY------
--------HPEQTAQSVLEDKTTSQELVAQICQ--VPYAMKITPVRNTDYGHLRDGLTKS
ILANMK---ALKEEVSKGVEELRNVFERGSVPKNDTLWVVSDTS-ETTIAHEG-KS-KTM
GSVMEPVIARVLLVLYLSSAKPLSEPLRKDFVRYIGGL
>Candida__wancherniae__41840
ISVDSTIDPFPLWEKSTDHKLVATGMRSVTFVGFKVYGVGLYIPEKSEATVSKL------
--------HPSETPETLLNNNELSQELIAEISQ--VPYALKITPVRNTDYGHLRDGLTKS
ILANLK---ANREAVAEGVEELRTAFGKGSVPKNDTLWVVSNTK-ETSIFHEG-KT-KKM
GVVAEPSIAKVLLVLYLSSAKPLSQPFRKSFVSYITSK
>Candida__golubevii__41862
VSVDSSIDPFPLQINSATYKLVASGIRLVTFLGFKVYGVGLYIPETSEKTMRAF------
--------NQHMLPEAILNDKSKSQEFVAQLSE--VPYAMKVVPVRNTDYGHLRDGLTKS
ILANMK---SMRDEIADGVEQLREVFGRGSVPKNDTLWVVSNTK-HTSITYENQKE-KRL
GVVAQPAIAKVLMVLYLSNAKPLSEPLRKSFVAYVAGQ
>Metschnikowia__aberdeeniae
VQVDSSIDPFPTTFGNTEYHLIASGVRSVTFLGFKVYGVGLYIPKRDKLVVDAY------
--------NPGLSRDALLNDKEISQKLVSEISQ--VPYAMKITPVRNTDFGHLKDGLTKS
ILANMK---VFREEVGQGIEQLRTVFGKGSVPKNDTLWVISDTK-TTSIVYEG-AKSKVL
GSISQPKIAEILLVLYLSSVKPLSEPLRKSFVSYATHT
>Metschnikowia__shivogae
VQVDSSIDPFPTTFGNTEYHLIASGVRSVTFLGFKVYGVGLYVPKRDELVVDAY------
--------NPGLSREALLHDKEISQKLVSEISQ--VPYAMKITPVRNTDFGHLKDGLTKS
ILANMK---VFREEVGQGIEQLRTVFGKGSVPKNDTLWVISDTK-TTSIVYEG-AKSKVL
GSVSQPKIAEILLVLYLSSVKPLSEPLRKSFVSYATHE
>Metschnikowia__hibisci
VQVDSSIDPFPTTFGSTEYHLIASGVRSVTFLGFKVYGVGLYIPKKDESVVDAY------
--------NPGLSREAMLNDKEISQKLVSEISQ--VPYAMKITPVRNTDFGHLKDGLTKS
ILANMK---TFREEVGQGIEQLRTVFGKGSVPKNDTLWVISDTK-TTSIVYEA-AKSKVL
GSISEPKIAELLLVLYLSSVKPLSEPLRKSFVSYVA--
>Metschnikowia__arizonensis
VTVDSSIDPFPVSFGNSEYHLVASGVRSVTFLNFKVYGVGLYIPKKDESVIEAY------
--------NPLLSKDALLNDKDMSQKIISDISK--VPYAVKITPVRNTDFGHLKDGLTKS
ILANLK---TSMEEVAQGIEQLRDVFGKGSVPKNDSLWVVFDTK-TTSIVYEG-KKNKVL
GNITEPKIGEVFLVLYLSSGKPLSEPLRKSFVSYIVGL
>Metschnikowia__drakensbergensis
VSVDSSIDPFPVSFGSTEYHLIASGVRSVTFLGFKVYGVGLYIPRKDEPIIDAH------
--------HPLLSRDALLNDKEISQKIISEISL--VPYAMKITPVRNTDFGHLKDGLTKS
ILANLK---TYREEVAQGIEQLRTVFGKGSVPKNDTLWVVSDTK-STSIVYEG-KKNKVL
GTITEPKIAEILLVLYLSSVKPLSEPLRKSFVAYIS--
>Metschnikowia__proteae
VSVDSSIDPFPVSFGSTEYHLIASGVRSVTFLGFKVYGVGLYIPRKDEPIIDAH------
--------HPLLSRDALLNDKEISQKIISEISL--VPYAMKITPVRNTDFGHLKDGLTKS
ILANLK---TYREEVAQGIEQLRTVFGKGSVPKNDTLWVVSDTK-STSIVYEG-KKNKVL
GTITEPKIAEILLVLYLSSVKPLSEPLRKSFVAYIS--
>Metschnikowia__bowlesiae
VTVDSSIDPFPVSFGSTDYHLVASGVRTVTFLSFKVYGVGLYIPKKDEPVVESY------
--------NPQLSKGALLDDKELSQRIISDISK--VPYAMKITPVRNTDFGHLRDGLTKS
ILANLK---VFREEVAQGIQQLRDVFGKGSVPKNDSLWVVSDTK-TTSIVYEG-TKNKVL
GTITEPKIGEVLLVLYLSSVKPLSEPFRKSFISYIV--
>Metschnikowia__dekortum
VTVDSSIDPFPVSFGSTDYHLVASGVRTVTFLSFKVYGVGLYIPKKDEPVVEAY------
--------NPQLSKGALLDDKELSQRIISDISK--VPYAMKITPVRNTDFGHLRDGLTKS
ILANLK---VFREEVAQGIQQLRDVFGKGSVPKNDSLWVVSDTK-TTSIVYEG-EKNKVL
GTITEPKIGEVLLVLYLSSAKPLSEPFRKSFISYIV--
>Metschnikowia__similis
VTVDSSIDPFPVSFGSTDYHLVASGVRTVTFLSFKVYGVGLYIPKKDEPVVEAY------
--------NPQLSKGALLDDKELSQRIISDISK--VPYAMRITPVRNTDFGHLRDGLTKS
ILANLK---VFREEVAQGIQQLRDVFGKGSVPKNDSLWVVSDTK-TTSIVYEG-KKNKVL
GTITEPKIGEVLLVLYLSSVKPLSEPFRKSFISYIV--
>Metschnikowia__kipukae
VSVDSSIDPFPTTFGSTEYHLIASGVRSVTFLGFKVYGVGLYIPKKDEPTIDAY------
--------NPNMTREALLNDKELSQKIISEVSR--VPYAVKITPVRNTDFGHLKDGLTKS
ILANMK---THREEVAQGIEQLRDVFGKGSVPKNDTLWVVSDTK-TTSIVYEG-KKNKHM
GSISEPKIAEILLVLYLSSVKPLSEPLRKSFVSYFS--
>Metschnikowia__borealis
VEVDSSIDPFPVAYGSSDHVLVASGVRSVTFLGFKVYGVGLYIPKKDEGVVEKY------
--------NPQMDKEALLNDKEVSQRIVSDISK--VPYAVKITPVRNTDFGHLKDGLTKS
ILANMK---EHRDEVAQGVLQLRDVFGKGSVPKNDTLWVVSDTS-STSIVYEG-KKTKLL
GTVSEPRIAELLLVLYLSSVKPLSEPLRKSFVSYLV--
>Metschnikowia__cerradonensis
VDVDSSIDPFPVAYGSSDHVLVASGVRSVTFLGFKVYGVGLYIPKKDEGVVEKY------
--------NPQMDKEALLNDKEVSQRIISDISK--VPYAVKITPVRNTDFGHLKDGLTKS
ILANMK---EHRDEVAQGVLQLRDVFGKGSVPKNDTLWVVSDTS-STSIVYEG-KKTKLL
GTVSEPRIAELLLVLYLSSVKPLSEPLRKSFVSYIV--
>Metschnikowia__santaceciliae
VDVDSSIDPFPVAYGSSDHVLVASGVRSVTFLGFKVYGVGLYIPKKDEGVVEKY------
--------NPQMDKEALLNDKEVSQRIISDISK--VPYAVKITPVRNTDFGHLKDGLTKS
ILANMK---EHRDEVAQGVLQLRDVFGKGSVPKNDTLWVVSDTS-STSIVYEG-KKTKLL
GTVSEPRIAELLLVLYLSSVKPLSEPLRKSFVSYIV--
>Metschnikowia__continentalis
VQVDSSIDPFPVAYGSSDHVLVASGVRSVTFLGFKVYGVGLYIPKKDEGVVEKY------
--------NPQMDKEALLNDKEVSQRIISDISK--VPYAVKITPVRNTDFGHLKDGLTKS
ILANMK---EHRDEVAQGVLQLRDVFGKGSVPKNDTLWVVSDTS-STSIVYEG-KKTKLL
GTVSEPRIAELLLVLYLSSVKPLSEPLRKSFVSYIV--
>Metschnikowia__matae
VDVDSAIDPFPVAYGSSDHVLVASGVRSVTFLGFKVYGVGLYIPKKDEGVVEKY------
--------NPQMDKEALLNDKEVSQRIISDISK--VPYAVKITPVRNTDFGHLKDGLTKS
ILANMK---EHRDEVAQGVLQLRDVFGKGSVPKNDTLWVVSDTS-STSIVYEG-KKTKLL
GTVSEPRIAELLLVLYLSSVKPLSEPLRKSFVSYIV--
>Metschnikowia__matae__maris
VDVDSAIDPFPVAYGSSDHVLVASGVRSVTFLGFKVYGVGLYIPKKDEGVVEKY------
--------NPQMDKEALLNDKEVSQRIISDISK--VPYAVKITPVRNTDFGHLKDGLTKS
ILANMK---EHRDEVAQGVLQLRDVFGKGSVPKNDTLWVVSDTS-STSIVYEG-KKTKLL
GTVSEPRIAELLLVLYLSSVKPLSEPLRKSFVSYIV--
>Metschnikowia__lockheadii
VDVDSAIDPFPVEYGSSDHVLVASGVRSVTFLGFKVYGVGLYIPKKDEGVVEKY------
--------NPQMDKEALLNDKEVSQRIISDISK--VPYAVKITPVRNTDFGHLKDGLTKS
ILANMK---EHRDEVAQGVLQLRDVFGKGSVPKNDTLWVVSDTS-STSIVYEG-KKIKLL
GTVSETRIAELLLVLYLSSVKPLSEPLRKSFVSYIV--
>Metschnikowia__hamakuensis
VDVDSSIDPFPVSYGSSDFVLVASGIRSVTFLGFKVYGVGLYIAKKDEAVVEKY------
--------T-QMDKESVLNDKDVSLRIMSEISK--VPYAVKITPVRNTDFGHLKDGLTKS
VLANLK---EHRDEVAQGVLQLRDVFGKGSVPKNDTLWVVSDTS-STSLVYEG-KKTKLL
GTVTEPRIAELLLVLYLSSVKPLSEPLRKSFVSYIV--
>Metschnikowia__mauinuiana
VDVDSSIDPFPVSYGSSEFVLVASGIRSVTFLGFKVYGVGLYIAKKDEAVVEKY------
--------T-QMDKESVLNDKDVSLKIMSEISK--VPYAVKITPVRNTDFGHLKDGLTKS
VLANLK---EHRDEVAQGVLQLRDVFGKGSVPKNDTLWVVSDTS-STSLVYEG-KKTKLL
GTVTEPRIAELLLVLYLSSVKPLSEPLRKSFVSYIV--
>Metschnikowia__hawaiiensis
VDVDSSIDPFPVSYGSSDFVLVASGIRSVTFLGFKVYGVGLYIAKKDEAVVEKY------
--------T-QMDKESVLNDKEVSLRIMTEISK--VPYAVKITPVRNTDFGHLKDGLTKS
VLANLK---EHRDEVAQGVLQLRDVFGKGSVPKNDTLWVVSDTS-STSLVYEG-KKTKLL
GTVTEPRIAELLLVLYLGSVKPLSEPLRKSFVSYIV--
>Metschnikowia__kamakouana
VDVDSSIDPFPVSYGSSDFVLVASGVRSVTFLGFKVYGVGLYIAKKDEAVVEKY------
--------T-QMDKESVLNDKEVSQRIMSEISK--VPYAVKITPVRNTDFGHLKDGLTKS
ILANLK---EHRDEVAQGVLQLRDVFGKGSVPKNDTLWVVSDTS-STSIVYEG-KKTKLL
GKVTEPRIAELLLVLYLSSVKPLSEPLRKSFVSYIV--
>Metschnikowia__ipomoeae
VDVDSSIDPFPVAYGSSDHVLVASGVRSVTFLGFKVYGVGLYIPKKDEGVVEKY------
--------NPQMDKEALLNDKEVSQRIVSDIAK--VPYAVKITPVRNTDFGHLKDGLTKS
ILANMK---EHRDEVAQGVQQLRDVFGKGSVPKNDTLWVVSDTS-STSIVYEG-KKTKLL
GTVSEPRIAELLLVLYLSSVKPLSEPLRKSFVSYIV--
>Candida__hawaiiana__41743
VTVDSSIDPFPTLYKNEEYDLIASGVRSVTFLGFKVYGVGLYVPKNGVSVMDAF------
--------HPGLSHEQMLSDKEISERIVSEISE--VPYAMKITPVRNTDFGHLKDGLTKS
ILANMK---RLREEVGNGVEQLRMVFGKGLVPKNDTLWVISDSK-ATSIIYEG-KNLKSL
GVITEPVIAKVLLVLYLSSVKPLSEPLRKSFVAYANAL
>Clavispora__lusitaniae
VSVDSSIDAFPLELDSSKYELVASGVRSVTFVGFKVYGAGIYVQADDHKKLDEY------
--------NKGRTVEQLLNDKELSQEIIDDISQ--ISYAIKITPVRNTDYGHLRDGLTKS
LLACLK---TMREEVGNGVEQLRNIFGKGSVPKNDTLWLVAEKD-TVTVLHEGTKK-EKM
GTITEPTMKRVLLVLYLSCVKPLSKPLQENFVSHVSTE
>Candida__fructus__34988
ITVDSSISPFPTELEGSKHKLIATGVRSVTFLGFKVYGAGLYVPVGDEAKVAEY------
--------HDFQTVEQLLNDKEVSQKLVDDISL--ISYAVKITPVRNTDYGHLRDGLTKS
ILASMK---SMREEVGKGIEQLRAIFARGSVAKNDNLWLVAERD-VVTVLHEG-KK-TKM
GTVTEPAIKRVLLVLYLSSARPLSEPLRTSFVSYVSSK
>Candida__tenuis
VLVDNSIDPFPTKL--SNYLMLGHGVRSVTFIGFKVYGAAIYVKDSDKSKVS--------
----------ERGFEK-LEDVEESTELISKICD--VDFKVRICPVRNTDFNHLRDGFVKL
ILSNLK---N-NAAVGAGLDELRTLFGKGSVPKNHILLLQTDKG-KLTFTYENTKE-KVL
GTVNEPLVSKLLLISYLSSRKPLSEPLRKSCVEGIKNL
>Yamadazyma__nakazawae__35252
VIVDSSVDAFPTKL--SNYLLLGHGVRSVTFIGFKVYAVAIYLKDSDSNKLK--------
----------DSDLDK-LDEADYSTEVISKIWE--SDFTVRLSPVRNTDFSHLRDGFVKL
VLANLK---K-NEAATAGLDELKNVFGKGSVPKNHLLTLESNKG-KLTFTYENTKE-RIL
GTVNEPEISKLLLISYLSSRKPLSEPLRKSCIEGMRDL
>Yamadazyma__philogaea__35640
VVVDSSVDSFPTKF--LNLLLLGHGVRSVTFLGFKVYAVAIYLKDSGSNKLK--------
----------DADLDK-LDDAEYSTELVRNVWE--GDYIVRLSPVRNTDFNHLRDGFVKL
VLANLK---K-NEAAATGLDELRDVFGRGSVPKNHVLILETNRG-KLTFTYENTKE-MVM
GTVNEPEISKLLLISYLSSRKPLSEPLRKSCVEGLKDI
>Yamadazyma__scolyti__35641
VIVDNGIDAFPLKL--KDYSLVGHGVRSVTFLGFKVYGAGVYLRDADKSNLKQ-------
----------EQNLDETFNDNDKSFDLVSKLWE--ADFKIRICPVRNTDFSHLRDGFVKS
ILSHLK---K-NPEVAAGLDELKAVFGKGSVPKNHILLLSMNSG-KLTFTYENTSH-KIL
GTVNEPQISKLLLVSYLTKRKPLSEPLRSSCAQGFKEL
>Candida__tammaniensis__41833
VVVDKSLSPFPTKI--DDFKLLGHGMRQVTFLKFNVYGIAIYFNEKDQNKLK--------
----------DY-LPEDLNN-EKSLEIITKIIE--TNFKIRISPVRNTDFNHLKDGFIKL
ILSSLS---TFGDLVNVGLDQIRDVFGRGSVLKNQVLLLTTENG-ALKFRHENPKE-KEM
GQVNEPAVSNLLLICYLTTTRPLSESLRVSCNQGWNEL
>Candida__gorgasii__41863
VVVDKSLTPFPTVL--NGFKLLGHGMRQVTFLGFNVYGIGIYFDDKASKSLS--------
----------QYDLAKDLND-EKSIEIISKIID--SDFKIRISPVRNTDFTHLKDGFIKL
ILSSLK---QYGEQVNIGLDQLRDVFPRGSVPKNHILLLTTNKG-KLNFTYENTKE-QNM
GQVDEPVVSKLLLLCYLSTAKPLSESLRKSCNQGWNEL
>Hyphopichia__heimii__35318
VNVDSSIDPFPRVLSKEAYQLLGYGVRSVTFIGFKVYGIAIYTATKDSAKLGQY------
--------KEQKPIKELLNDAEKSVEIVDKLID-DIKFLIRILPVRNTDFGHLRDGFIKS
ILANLQ---NSKETVNQGLEELRGVFGKGSVPKNHLLWLEYNK--TLSLAYENTKQ-KPM
GVVNNAIVGKILVLAYLSGNKSLSEPLRRSSVDGFAGL
>Candida__rhagii__35679
VNVDSAIDPFPRVISKEAYQLLGYGVRSVTFIGFKVYGIAIYTASKDSAKLGQY------
--------KEQKPIKELLNDAEKSVEIVEKLID-DVKFLIRILPVRNTDFGHLRDGFVKS
ILANLQ---NSKEIVNQGLEELRGVFGKGSVPKNHILWLEYNK--TLSLAYENTKK-KPM
GVVDNAIVGKILVLAYLSGNKSLSEPLRRSSVDGFAGL
>Candida__gotoi__35681
VHVDSAIDPFPRVLSKDAYQLLGYGVRSVTFIGFKVYGIAIYTATKDSAKLGQY------
--------TEKKPIKELLNDSEKSVEIIEKLID-DVQFLIRILPVRNTDFGHLRDGFIKS
ILASLQ---NSKEVVNQGLEELRGVFGKGSVPKNHLLWLEYNK--TLALSYENTKQ-KPM
GVVNNATVGKILVLAYLSGNKSLSEPLRKSSVDGFAGI
>Babjeviella__inositovora
VDVENSVSPFPQELASTDFKLVAYGTRMVTFLNFKVYALGIYIAEADLPLCTPELL-A--
---SLNSDTNSQKMAAILLDPAHSNDLTEKLLD-GIRFAVRIVPVRNTDFNHLRDGLVKS
ILAHAK---KSNDVVSEGLGQLRAIFAKGSVPKNHVLLIERLATGALKVQYQK-DE-LEM
GQVLEPSVGKFLMLQYLSPTKPLSKDTRDRAIEKFSRL
>Ashbya__aceri
VEVYPGVRSFPTILPQTNYKLLGHGVRAVTFLSFKIYALGIYAAVDDLPLLSTEYL-S--
---S--LDAPKEKLYKAMQDHEKSRAVVNDLLD-GLRLVAKITPIRNTDFTHLKDGLIKS
ILNHQR---HEGDTLAKGLDELRAAFTKGSVPKDDDLVLELQATGALQLYHRN-AGTYTL
GKVSEPLIGRYLFSQYLSGKAPLSKDTKESVARKIVSM
>Eremothecium__gossypii
VEVYPGVRPFPAVLPQTNYKLLGHGVRAVTFLSFKVYALGIYAAVDDLPLLSAEYL-S--
---T--LDAAKEQLYKAMQDHEKSRAVVNDLLG-GLRLVAKITPIRNTDFTHLKDGLVKS
ILNHAR---HEGETLANGLEELRAAFTRGSVPKDDDLVLELQATGALQLYHRD-AGTTTL
GKVTEPLIGRYLFSQYLSGKAPLSKDTKDSVTRKIISM
>Cyberlindnera__fabianii__JCM3601
VQIDKSVDPVPTKL-STSYELIGYGTRSVTFLGFKVYALGIYAATEDISKLDSKFL-S--
---EAFIDSHSENVLTALKDADKSKILISNLLD-NIRLVARICPIRSTDFNHLRDGLVKS
ILA--K---VKDDSLEVGLQELKDAFTRGSVPKNHLLLLERLQDGQLQLSYQD-TGTTQL
GRVKTPLISKLLFLQYLSGG--LSPSTKDTSIERISQL
>Cyberlindnera__jadinii
IAVDNAVDPFPINL-STDYTVLGTGVRSVTFVSFKVYALGIYAAVQDLNKLDSNFL-S--
---SAFIDSHRENVFKALNDKEKSKVLVSNLLD-NIRLVARITPIRNTDFNHLRDGLVKS
ILA--K---VQDETLDKGLQQLKEAFLKGSVAKNSNLVLERLGDGQLQLYFEN-TGLETL
GRVQEPIVSKVLFLQYLSGG--LSPSTRESCIEKISQL
>Cyberlindnera__mrakii__34978
IQVDKDVDPFPNQV-STKYDLLGFGTRSVTFLNFRVYALGIYAASQDLSKLDSKFL-S--
---TAFIDSHKENVLNALKDSTKSKILISNLLD-NIRLVARITPIRNTDFNHLRDGLVKS
ILA--K---IKDDDLDQGLQELKEAFHKGSAPKNSNLVLERLEDGQLQLYFEN-TGNVTL
GKVKTPILSKVLFLQYLSGG--LSPSTRDSCIEKISQL
>Cyberlindnera__saturnus__35686
VQVDNDVDPFPIQV-STKYDLLGFGTRSVTFLSFRVYALGIYAASHDLSKLDSKFL-S--
---TAFIDSHRENVLNALKDSTKSKILISNLLD-NIRLVARITPIRNTDFNHLRDGLVKS
ILA--K---IKDEDLDQGLQELKEAFHKGSAPKNSNLILERLEDGQLQLYFEN-TGNVTL
GKVKTPILSKVLFLQYLSGG--LSPSTRDSCIEKISQL
>Cyberlindnera__suaveolens__35687
VQVDNDVDPFPIQV-STKYDLLGYGTRSVTFLSFRVYALGIYAASQDLSKLDSKFL-S--
---TAFIDSHRENVLNALKDSTKSKILISNLLD-NIRLVARITPIRNTDFNHLRDGLVKS
ILA--K---IKDEDLDQGLQELKEAFLKGSAPKNSNLILERLEDGQLQLYFEN-TGNITL
GKVKTPILSKVLFLQYLSGG--LSPSTRDSCIEKISQL
>Cyberlindnera__misumaiensis__34979
VLVDKDVDAFPTGL-TTTYDLLGVGTRYVTFVSFKVYALGIYAASQDLYKLDSNFL-S--
---SAFIDNHRENVFAALKDPKKSRILISNLLD-DIRLVARITPLRNTDFNHLRDGLVKS
ILA--K---IQDESLDQGLQELKEAFLKGSAPKNSNLILERLGDGQLQLYFED-TGLSLL
GKVKAPIVSKVLFLQYLSGG--LSPSTRDSCIDKISQL
>Cyberlindnera__maclurae__35699
VLVDKDVDPFPLGL-TTTYDLLGVGTRYVTFMSFRVYALGIYAASQDMYKLDSNFL-S--
---SAFIDSHRENVFNALKDPKKSKVLISNLLD-DIRLVARVTPLRNTDFNHLRDGLVKS
ILA--K---IQDESLVQGLQELKDAFQKGSAPKNSNLVLERLEDGQLQLYFED-TGVTIL
GKVKTPIISKVLFLQYLSGG--LSPSTRDSCIEKISQL
>Candida__vartiovaarae__35690
VQVDKEVDPLPTRV-TTQYDLLGVGSRAVTFLKFKVYALGIYAATEDLDKLDSKFL-S--
---TAFIDPHNENVSNALHDASKAKILIENLLD-NIRLIARITPVRNTDFNHLRDGLTKS
ILS--K---FKDETLDQALKELKDAFDKGSAPKNSNLILERLGDGQLQVYFEN-SGFVTM
GTVKTPILSKVLFLQYLTGA--LSPSVRDSCVEKICQL
>Candida__freyschussii__34967
IQVEKGIEPLPRKL-TTSYELLGFGTRSVTFLGFKVYALGIYVASEDLYKLDSKFL-S--
---MAFIDSHRENVYNALKDGKKSPILISNLLD-NIRLVARITPVRNTDFNHLRDGLVKS
ILA--K---IKDESLDTGLQELKGAFQKGTVPKNHNLILERLSDGKLQLYYED-TGMVEL
GSVETPVISKLLFLQYLSGG--LSPTAKDSCIAKISQL
>Cyberlindnera__xylosilytica__35688
VQVDKAVDPLPPRV-TTSYDLLGFGTRSVTFLGFKVYALGIYVATEDAYKLDSKYL-S--
---QAFIDSHAENVKLALEDSTKSKVLTSNLLD-NIRLVARISPIRNTDFNHLKDGLVKS
ILA--K---VKDEELDAGLQELKDAFIRGSVPKNHNLILERLGDGQLQLYYEN-TGLEEL
GRVKIPLISKVIFLQYLSGG--LSPSTRESCIQKISQL
>Cyberlindnera__americana__35703
VSVDKAVDPLPRKI-TTSYDLLGFGTRAVTFLSFKVYALGIYVASDDISKLDSKFL-S--
---NTFIDSHSENLLMALKDDKKSKILISNLLD-NLRICARISPIRNTDFNHLRDGLVKS
ILA--K---IKDEELDKGLDELKNAFIRGTVPKNHNLILERLTDGQLQLYYEN-TGLCEL
GKVKTPLISKVLFLQYLSGG--LSPSTKESCIEAISQL
>Candida__montana__35037
INIDKSIDPLPLSV-STTYDLLGYGTRSVTFLSFRIYALGLYVATKDAFKLDSKFL-S--
---QAFIDSHQENVLLALSDETKSRILISNLLD-NIRLVARISPVRNTDFNHLRDGLIKS
ILA--K---IKDDTLDQGIQELREAFNKGSVLKRQNLYLERLEDGTLQLYHED-TNFTEL
GKVKTPIISKLIFLQYLSGG--LSPSARDTSIQKISQM
>Barnettozyma__californica__35044
INLDKNVDPLPLSL-STTYDLLGYGVRSVTFLSFRVYALGIYVATKDIYKLDSAFL-S--
---KAFIDSHQENVLTALKDSKKSNVLISNLLD-NIRLVARISPVRNTDFNHLKDGLIKS
ILA--K---VRDESLEQGLNELRDAFQRGSVPKNHNLILERQEDGSLQIYYED-PGLEKF
GRVQTPIVSKLLFLQYLSGG--LSPGAKETSTEKISQL
>Barnettozyma__hawaiiensis__35045
INVDKNVDPLPLNL-STTYDLLGYGVRSVTFVSFRVYALGIYVATKDIYKLDSSFL-S--
---KTFIDSHQENVMAALKDAEKAKVLVSNLLD-NIRLVARISPVRNTDFNHLKDGLVKS
ILA--K---VKDESLEQGLNELKDAFQRGSVPKNHNLILERQQDGSLQLYYED-TGLEKL
GKVQTPIVSKLLFLQYLSGG--LSPSAKETSIEKISQL
>Barnettozyma__populi__35046
INVDKNVDPLPLSL-STTYDLLGYGVRCVTFMSFRVYALGIYVATKDTSKLDSAFL-S--
---KTFIDSHQENVIAALKDSVKSKVLISNLLD-NIRLVARISPVRNTDFNHLKDGLVKS
ILA--K---IKDESLEQGLNELKDVFQRGSVPKNHNLILERQQDGSLEIYYED-PGIAKL
GRVNTPIVSKLLFLQYLSGG--LSPSAKETSIEKISQL
>Barnettozyma__pratensis__35047
INADNSVDPLPLKL-TTSYDILGYGTRAVTFLSFKVYALGIYVASKDIHKLDSKFL-S--
---TAFIDSHPENVLDALKDSEKSKILISNLLD-NIRLVARITPIRNTDFNHLKDGLIKS
ILA--K---IKDESLEVGLKELRDAFMKGSVPKNHNLIIERLEDGSLQLYYED-TNIGEL
GKVGSPIVSKLLFLQYLSGG--LSPSARDTSIERISQL
>Phaffomyces__opuntiae__35670
ISVDKTVDPIPTSM-STDFDLIGYGTRSVTFLSFRVYTLGLYVASKDVSKLDSKFL-S--
---TTFIDSHQDNLLEALKDSNKSKILISNLLD-NIRLAARITPVRTTDFTHLKDGLIKS
ILA--K---IKDDTLEQGLNELKEAFNRGSVPKNHNLLMERFEDGSLKLYYEN-TNFHEM
GKVNEPIISKLLFLQYLSGG--LSPSARDTSIERISKL
>Phaffomyces__antillensis__35671
ISVDKTVDPIPTCM-STDFDLIGYGTRSVTFLSFRVYTLGLYVASKDISKLDSKFL-S--
---TTFIDSHQDNLLEALKDSNKSKILISNLLD-NIRLAARITPVRTTDFNHLKDGLIKS
ILA--K---IKDDTLEQGLNELKEAFNRGSVPKNHNLLMERFEDGSLKLYYEN-TNFYEM
GKVDEPIISKLLFLQYLSGG--LSPSARDTSIEKISKL
>Phaffomyces__thermotolerans__35672
IKVDKTVDPLPTSL-STNFDILGYGTRSVTFLSFRVYALGLYIASNDISKLDSKFL-S--
---SSFIDSHQENVLEALKDPSESKILISNLLD-NIRLAARITPIRTTDFTHLKDGLIKS
ILA--K---VKDETLEQGLNELRDAFNRGSVPKNHNLLMERFEDGSLQFYYED-TNFSKM
GKVNTPIISKLLFLQYLSGG--LSPSARDTSIEKISHL
>Candida__orba__35673_copy_1
INVDKTVDPLPTSL-STNFDILGYGTRSVTFISFRVYALGLYVASNDISKLDSKFL-S--
---SSFIDSHQENVLEALKDSSKSKILISNLLD-NIRLAARITPVRTTDFSHLKDGLIKS
ILA--K---VKDETLEQGLNELRDAFNRGSVPKNHNLLMERLQDGSLQFYYED-TNFSKM
GKVNTPIISKVLFLQYLSGG--LSPSARDTSIEKISHL
>Candida__orba__35673_copy_2
IKVDKTVDPLPTSL-STNFDILGYGTRSVTFISFRVYALGLYVASNDISKLDSKFL-S--
---SSFIDSHQENVLEALKDSSKSKILISNLLD-NIRLAARITPVRTTDFTHLKDGLIKS
ILA--K---VKDETLEQGLNELRDAFNRGSVPKNHNLLMERFQDGSLQFYYED-TNFSKM
GKVNTPIISKVLFLQYLSGG--LSPSARDTSIEKISHL
>Wickerhamomyces__alni__35274
ISVDKTVDPLPTTL-TTAYDLLGYGTRSVTFLGFRVYVLGLYYSTADHHKLDSKFL-S--
---EAFIDSHQENLLDALKDGKKSKILVENLLD-NIRLVARITPVRNTDFNHLKDGLIKS
ILA--K---VKDETLEEGLQQLRNAFSKGSVPKNHNLILERLQDGKLKVYYEN-ISFIEL
GTVNQPIISKLLFLQYLSGG--LSPSARDTSIVKLAQL
>Candida__azyma__35286
VSVDKNVDPLPQSL-STAYELLGQGTRAVTFLKFKVYALGLYVASDDKYKLDSKFL-S--
---SAFIDSHRENVREALKDSSKSKILISNLLD-NIRLVARISPIRNTDFNHLRDGLIKS
ILA--K---VKDESLDVGLQELRAAFSKGSVPKNHNLILERLETGQLRVVYED-TSRVEM
GTVDAPIVSKLLFLQYLSGG--LSPDARETSIEKIVQL
>Wickerhamomyces__canadensis__35639
VSVDKNVDPLPQTL-STAYELLGQGTRSVTFLKFKVYALGLYVASDDKYKLDSKFL-S--
---SAFIDSHRENVRVALKDSSKSKILISNLLD-NIRLVARISPIRNTDFNHLKDGLIKS
ILA--K---VKDESLDVGLQELRAAFSKGSVPKNHNLILERLETGQLRVLYED-TSCLEL
GTVNTPIVSKLLFLQYLSGG--LSPDARETSIEKIVQL
>Barnettozyma__salicaria__35048
IQVDRNVDPLPQRL-STTYEMLGYGTRSVTFLSFRVYVLGLYVATNDVHKLDSTFL-A--
---KAFIDNHQENVLSALKNTERSKILISNLLD-NIRLVARISPVRNTDFNHLKDGLIKS
ILA--K---IKDESLEQGLNELRNAFTRGSVPKNHNLILERLDDGSLQMYYED-TGLSKL
GKVETPIVSKLLFLQYLSGG--LSPSARDCAIERISKL
>Wickerhamomyces__bovis__35271
INVDKNVDPLPLTI-STNYELLGYGTRTVTFLKVKVYALGLYLAKQDVQKLDSKYL-S--
---QAFIDSHSENVLTALKDKEKSKILISSLLD-DIRLVARISPIRNTDFNHLKDGLIKS
ILA--K---VKDETLDKGLQELKDAFARGSVPKNHNLLIERLEDGKLQLYYEN-TNLTKM
GVVDTPIISKLLFLQYLSGG--LSPGARDSCSERISQL
>Wickerhamomyces__anomalus
VQVDKNVDPIPLSL-STNYQLLAQGTRAVTFLKFKVYALGIYVANDDLYKLDSKFL-S--
---STFIDSHSENVTSALHDNEKSKILISNLLD-NIRLVARISPIRNTDFNHLRDGLVKS
ILA--G---VQDESLADGLQELKDAFNKGSVPKNNNLFIERLSDGQLQLIYEN-TGVVEL
GNVKNPIVSKLLFLQYLSGG--LSNDTRENAIQRISQL
>Wickerhamomyces__ciferrii
VDVDKNVDPLPLSM-STRYQLLAHGTRAVTFLKFKVYALGIYVANDDIYKLNSNYL-S--
---QQFIDSHSENIFAALHDSKKSGFLISNLLD-NIRLVARITPIRNTDFNHLKDGMVKS
ILA--K---YQDEGLASGLQELKDAFSKGSVPKNNNLVLERLSNGELVLSYED-LHSFEL
GRVKNPVISKVLFLQYLSGG--LSNNTKDTAIEKISQL
>Wickerhamomyces__hampshirensis__35268
VQADNSVDPLPTQL-TTAYSLLGYGTRSVTFLGFKVYALGIYIATDDSYKLDSKFL-S--
---QTFIDEHSENLLEALRDKEKSKILISNLLD-NIRLVARITPVRNTDFGHLKDGLVKS
LLA--K---VKDENLETGLQELKESFQRGSVPKNHNLILERLGNGKLQLYYEN-TNLITL
GHVDEPIISKLLFLQYLSGG--LSPSTKESCLTKLAQL
>Candida__mycetangii__35689
VKVDDAVDPLPRNI-RTSYTLLGFGTRSVTFLGFKVYALGIYVASDDIRKLNSKFL-S--
---TVLPDSHADNVLSALQDPDMSKFLISNLLD-NIRLVARISPIRNTDFNHLKDGLVKS
ILA--K---IKDEELDKGLQELKDAFTRGSVPKNHNLILERLSSGCLQLYYEN-TNISEL
GRVNNPLVSKVLFLQYLSGG--LSPSTKESCVQRISQL
>Cyberlindnera__petersonii__35325
VAVDKAVDPLPRRL-TTMYELLGFGTRSVTFLGFKVYALGIYAASQDIDMLDSKYL-S--
---SAFIDSHSDNILTALKDSEKSKILISNLLD-NIRLVARISPLRTTDFNHLKDGLVKS
ILA--K---IKDEALDQGLQELKDAFSRGSVPKNHNLILERLSSGELQLYYEN-TNLIEL
GRVKTPVLSKVLFLQYLSGN--LSPSTKESCIKRISEL
>Starmera__quercuum__34594
ITVDKGVDPLPLNL-STDYQILGHGTRAVTFLKFKVYALGIYVANEDLSKLDSEFL-S--
---SAFIDSHKENVLGALNNKEKSKILISNLLD-NIRLAARITPVRNTDFNHLRDGLIKS
IIA--G---AKDEGLQEGLQELREAFTRGSVPKNHLLIIERLGDGKLHLFYEN-TGREQL
GTVNNPLISKLLFLQYLSGG--LSPETKESCTQRISEL
>Candida__stellimalicola__34597
VLVDKNVDPLPKEF-AEDSVLLGYGTRAVTFLKFKVYALGIYVAKQDIGKLDSKFL-S--
---TAFIDSHEQNVFDALHDKTKSKILISNLLD-NIRLIARISPIRNTDFNHLKDGLVKS
IIA--G---YKDEDLQEGLQELRDAFLKGSVPKNHILALERLNSGELQLYYIN-TSQEKL
GLVKNPIISKLLFLQYLSGG--LSPDAKETSIKRISEL
>Starmera__amethionina__35658
VFVDKSVDPMPLEM-SEDYTLLGYGTRAVTFLKFKVYGLGIYVAKKDIGKLDSKYL-S--
---QAFIDTHEQNVLDALKDSKKSKILISNLLD-NIRLVARIAPIRNTDFNHLKDGLIKS
IIA--G---IKDDSLQEGLQELRDAFTRGSVPKNHLLTLERLSDGKLQLYYVN-TKEEKL
GLVSNPIISKLLFLQYLSGG--LSPDARDTSIKKISEL
>Candida__ponderosae__35261
VNLDKNIDPIPLSL-NTNYDMLGYGNRYVTFLKFKVYALGIYLARDDVNKFDSKYL-S--
---SVFIDSHSENVVSALNDKKKSPILISNLLD-NIKLLARITPVRTTDFNHLRDGLVKS
ILA--N---SKDESLDEGLQELKKAFYKGSVPKNHSLILERLENGELQLYYED-PQIHKL
GLVKVPIVSHLLFLQYFSGG--LSPETKESCIEKIGLL
>Kluyveromyces__lactis
VSVDKSIDPFPTELPSTEYVMLGFGIRSVTFISFKVYGLGIYAAKEDLGLLDSNFL-S--
---TAFIDSHQENLKTALDNPETSRILINNLLD-GIRLVAKITPIRNTDFNHLKDGLVKS
ILGHDK---KDEDRLTNGLQQLRDAFSKGSVPKNNDLLIELQANGYLQVSYFD-RGSTTM
GQVKETLIGKLLFSQYLSGPKPLSPSTKDSVVSKLVTL
>Kluyveromyces__marxianus
VTVDKGLDPFPTELPSTEYIMLGYGTRAVTFLSFKVYGLGIYAAVKDLDLLDSKFL-S--
---TAFIDSHKENLKVALEDPKTSRILINNLLD-GIRLVAKITPIRNTDFNHLKDGLVKS
ILGHDR---KDEETLNIGLQQLREAFVKGSVPKNSDLLIELQGNGDLQLYYFN-KNSEVL
GKVSEPLIGKLLFSQYLSGPKPLSPNTRDSVVSKLVTM
>Kluyveromyces__dobzhanskii__34710
IPVDKSIDPFPTQLPSTKYVMLGSGTRAVTFLSFKVYGLGIYTAVEDLGLLNSKYI-S--
---TAFVDSHKENLKVALDDPEISRVLITDLLD-GIRLVAKITPIRNTDFNHLKDGLIKS
ILGHDK---KDEERLGKGLQQLRDAFSKGSVPKNNDLLLELQANGHLQLSYFD-RGSNQL
GHVEETLIGKLLFTQYLSGPKPLSPSTKESVVSKIVTL
>Kluyveromyces__aestuarii__34709
VEVEKGLDPFPTMLPKADYTLLGYGTRAVTFLSFKIYGCGIYAATEDLELFDSKFL-S--
---SAFIDSHRENLKLALENPEISRVLISNLLD-RIKLLVKITPIRNTDFNHLRDGLIKS
IIAHEK---TDEVRLNVGLDQFRDAFSRGSVPKNDDLLLELQSDGSLQLYHHS-KGSHTL
GKVTEPFIGKLLLEQYLSGPKPLSPSTKESVADRICSM
>Lachancea__kluyveri
VRVDKSVSPFPTKLPTTSYTLLGYGTRSVTFVGFKVYALGIYSADLDLQLLDSKFL-S--
---TAFIDPHSENVQTALNDPVKSRILIGNLLD-GIRMVAKITPIRNTDFNHLKDGLVKS
IMGHDN---ANQECLSKGLKELKEAFTKGSVPKDDDLIIELQANSGLQLYYYN-RNFVSL
GQVSEPVIGKFLFSQYLSGPKPLSPNTKESVASKITTL
>Lachancea__cidri
VNVDKSVAPFPSTLPTTKYTLLGYGTRSVTFLNFKVYALGIYAAEEDLKLLSTKFL-S--
---TAFIDPHSENVHAALIDPGKSRVLVSNLID-GIRMVAKITPIRNTDFNHLKDGLIKS
ILNHDK---NNQEILGKGIQELKDAFIKGSVPKNDDLLLELQANGSLQLYYCS-RKKIEL
GRVDEPIVGKLLFSEYLSGPKPLSKGTRDSFVAKISKM
>Lachancea__fermentati
INVDKSVSPFPAILPTANYALLGYGTRSVTFINFKVYALGIYVAQDDLKLLSTNFL-S--
---TAFIDSHAENVEAALKDDQKSRVLVSNLID-GVRMVAKITPIRNTDFNHLKEGLIKS
ILKHDK---KDQEKLSRGLQELKDAFIKGSVPKNDDLLLELQANGSLQMYYWS-RKMIEL
GRVDEPFIGKLLFSEYLSGPKPLSKGTRDTFVSKISKM
>Lachancea__dasiensis
VQIDNAVSPFPTRLPTTNYTLLGFGARSVTFINFKVYALGIYVASEDLGLLSTSYM-S--
---NAFLDSHAENIELALKDPTKSRALINNLID-GVRMMAKITPIRNTDFNHLKDGLIKS
ILNHDK---INQEAVSSGIQELRDAFTKGSVPKNDDLLIELQINGSLQLFYAS-RNKFLL
GSIEEPMIGRLLFSQYLSGKKPLSPATRDSFVSRVKTL
>Lachancea__fantastica
VMVDKSVAPFLTELPTTAYTLLGFGTRSVTFVNFKVYALGLYVAKQDLSLLSTNYL-S--
---QAFVDSHSENIELALRDPVKSRTLIGNLID-GVRMTAKITPIRNTDFNHLKEGLVKS
ILNHDK---SNQEVVSRGIQQLKDAFIKGSVPKNDDLLVELQVNGSLQLSYRS-REQVML
GRVDEPLIGRLLFSQYLSGPKPLSSTARDSFVAKVKTL
>Lachancea__lanzarotensis
VKVDNSVAPFPTQLPTTSYTLLGFGTRSVTFVNFKVYALGLYVAKQDLALLSTNYL-S--
---QAFVDSHSENIELAFRDPVKSRTLVGNLID-GVRMTAKITPIRNTDFNHLREGLIKS
ILNHDK---SNQEVVSKGIQQLKDAFIKGSVPKNDDLLIELQVNGSLQLAYRS-RGQVML
GRVDEPLIGRLLFSQYLSGPKPLSSSARDSFVSKVKLL
>Lachancea__meyersii
VEVDKAVSPFPTKLPTIPYTLLGFGVRSVTFVNFKVYGLGLYVANEDLPLFSTNYL-S--
---LAFVDDHSENVEQALQDPVKSRALIGSLID-GVRMMAKITPIRNTDFNHLKEGLVKS
ILNHDK---NNQEVVSRGIRELKDAFTKGVVPKNDDLLIELQANGSLQLSYRS-RSSILL
GRVDEPMIGRLLFSQYLSGPKPLSGAARESFVSKIKTL
>Lachancea__nothofagi
VEVDKSVSPFTVTLPTASYNLLGFGPRAVTFVNFKVYALGIYVANEDLPLFNSNYL-S--
---KAFLDSHSENVENALRDPIKSRALIGNLID-GVRMAAKITPIRNTDFSHLKEGLIKS
ILNHDK---KNQEIVSRGIQELKDAFTKGFVPKNDDLLIELQINGSLQLSYCS-RNKIML
GRVDEPIIGRMLFSQYLSGPKPLSPATRDSFVSKVKTM
>Lachancea__waltii_copy_1
VEVDKSVSPFSTVLLSTNYSLLGFGARAVTFLNFKVYALGIYVANEDLSLLSSNYL-S--
---KAFLDTHSQNVSIALKDPVKSRILVGNLID-GVRMLAKITPIRNTDFNHLKEGLIKS
ILNHDK---KNQELVSRGIQELKDAFTKGSVPKNDDLLIELQVNGSLQLSYRS-RNVLML
GKIDEPLIGRLLFSQYLSGAKPLSPATRDSFITKVEAL
>Lachancea__quebecensis
VEVDKSVSPFAAILPTTKYTLLGYGPRSVTFLSFKVYALGIYVANEDLPLLNSTYL-R--
---KAFLDSHSENVETALKDAIKSRVLVGSLID-GVRFMAKITPIRNTDFNHLKDGLVKS
ILNHEQ---KNQEAVSRGLQELKDAFTKGSVPKNDDLIIELQANGSLQLSYRS-RDCTLL
GRVDEPLIGKFLFSQYLGGDKPLSPPTRESFVQRVKTL
>Lachancea__thermotolerans
VEVDKSVSPFTVVLLTTKYTLLGFGPRSVTFLGFKVYALGIYVANEDLPLLNPTYL-C--
---KAFLDSHSENVGAALKDATKSRVLVGSLID-GVRFMAKITPIRNTDFNHLKDGLVKS
ILNHEQ---KNQEAVSRGLQELKNAFTKGSVPKNDDLIIELQANGSLQLSYRS-RNCMML
GRVDEPLIGKFLFSQYLGGDKPLSPPTRETFAQKVKTL
>Torulaspora__delbrueckii
VNVDSSVSPFPTKLPSTEYMLLGYGFRSVTFLSFRVYALGIYIADQDRHLLDSKFM-S--
---TAFIDTHSDNVKAALDDPSKSSVLIGNVLD-GARMLAKLTPVRNTDFNHLRDGFVRT
ILNHEK---DNQEKLSTGLAKLKEAFTKGKVAKDDDLLVELQANGGLQFSYYN-RDVVAM
GHVDEPLVGKYLFSQYMSGPKPLSPSTKESVATHIAAM
>Torulaspora__franciscae__26152
VNVDPSVTPFPTKIPSTEYSLLGYGYRSVTFVSFRVYALGIYIADQDKPLLDSKFM-S--
---TAFIDSHSENVKKALDDPTKSAVLIGNLLD-GARMLAKLTPVRNTDFNHLRDGFIRT
ILNHEK---NNQEKLSAGLEELRQAFTKGKVAKDDDLMVELQANGALQFLYYN-RDVLTM
GRVDEPLVGKYLFSQYMSGPKPISPSTKESVAAHIAAM
>Torulaspora__pretoriensis__34881
VNVDSSVTPFPTKLPSTEYSLLGYGFRSVTFVSFRVYALGIYIADQDKPLLDSNFM-S--
---TAFIDSHSENVKQALDNPSKSGVLIGNLLD-GARMLAKLTPVRNTDFNHLRDGFIRT
ILNHEK---NNQEKLSAGLEELRQAFTKGKVAKDDDLLVELQANGALQFLYYN-RDVLTM
GRVDEPLVGKYLFSQYMSGPKPLSPSTKESVAAHIAAM
>Torulaspora__maleeae__35652
VNVDNAVTPFPVKLASTEYSLLGYGFRSVTFISFRVYALGIYIADQDKHLLDSKFL-S--
---TAFIDSHQENVKRALDDPEKSTVLIGNLLD-GVRMMAKITPVRNTDFNHLRDGFIRT
VLNHEK---NNQETLSAGLEELKQAFTKGKVAKDDDLLVELQANGGLQFCYFN-RDVVTM
GRVDEPLVGKLLFSQYMSGPKPLSPSAKESVAAHISAI
>Torulaspora__microellipsoides__35651
VSVDPSVTPFPIQVPSTVYSLLGYGFRSVTFISFRVYALGIYIADQDKHLLDSKFL-S--
---NAFIDSHAENLKEALDDPVKSTVLIGNLLD-GTRMMAKLTPVRNTDFNHLKDGFIRT
ILNHEK---NNQAVLSAGLEELRKAFTKGRVAKDDDLIVELQANGSLQFSYHD-RDMVRM
GLVNEPLVGKLLFSQYMSGPKPLSPSTKNSIAAHIAAM
>Zygotorulaspora__mrakii__26256
VNVDNSVSPFPTKLPSAKYVLLGYGARSVTFVSFRVYALGVYIAEQDRHLLNSKFL-S--
---TAFIDSHQENVKEAMSDPKKSSILIDNLLD-GARMLVKITPVRNTDFNHLRDGFVKS
VLNHEK---NNQEVLSAGLEELRKAFTKGKVAKNDDLIVELQANGGLQLSYYD-RGVTLL
GRVNQQLVGKYLFSQYMSGPKPLSPSAKDSVASHIVAL
>Zygotorulaspora__florentina__34862
VCVDRSVTPFATILPSTKYVMLGYGVRSVTFVSFRVYALGVYIAEQDKHLLNSKFL-S--
---TAFIDPHQENVKDAMDDPDKSSILIGNLLD-GARMLVKLTPVRNTDFNHLRDGFIRT
ILNHEK---KNQELLTPGLDELKKAFTNGKVAKDDDLIVELQANGSLQLSYYD-RDVKSM
GRVDQPIVGKYLFSQYMSGPKPLSPSAKASVASHIAAL
>Zygosaccharomyces__kombuchaensis__34865
VVVEKSVSPFPIKMPSTTYSLLGYGFRSVTFISFKVYALGIYIADQDKHLLNTKFL-S--
---TVFIDSHKENVRDAMGNPDKSKVLIGNLLD-GCRLLAKITPVRNTDFNHLKDGLIRT
ILNHDK---YNQDILNPGLEQLRNAFTKGKVPKDHDLMLELQANGSLQLFYYD-RDNVIL
GQVNEPLVGKFLFSQYMSGPKPLSPTAQKSVAEHIVNM
>Zygosaccharomyces__bisporus__34866
VVVENGISPFPIHMPSTSYSLLGYGFRYVTFVSFKVYALGIYIADQDKHLLSTKFL-S--
---TVFIDSHKENVDLAMRTPEKSSVLIGNLLD-GCRMMAKITPVRNTDFKHLRDGLVRT
ILNHEK---NNQELLNPGLEQLKNAFTKGKVPKDHDLMLELQVNGSLQVLYYD-RDMVTM
GLVNEPLVGKFLFSQYMSGPKPLSPTTQKSVAEHIVNM
>Zygosaccharomyces__bailii
VVVDRSVSPFPIHLPSTSYSLLGYGFRYVTFVSFRVYALGIYIADQDRHLLSTKFL-S--
---TVFIDSHKENVADAMKNPEKSAVLIGNLLD-GCRMLAKITPVRNTDFNHLKDGLVRT
ILNHDK---NNYELLNPGLEQLKNAFTKGKVPKDHDLMLELQANGSLQLSYYD-RDMVIL
GQVNEPLVGKFLFSQYMSGPKPLSPSTQQSVAEHIVSL
>Zygosaccharomyces__rouxii
VMVDKNISPFPVHIPSTDYSLLGYGYRYVTFISFKVYDLGIYIADQDKHLLSSKFL-S--
---TAFVDSHKENVNAALNDSEKSAVLIGNLLD-GCRMLAKITPVRNTDFNHLKDGLVKT
ILAHEK---NNQEILNSGLKELKEAFTKGKVPKDHDLFLELQANGALQVAYYD-RDTFRL
GLVNEPLVGKFLFSQYMGGPKPLSPTTQKSVAEHIVAM
>Lachancea__mirantina
VGVDKSISPFPTELPTTKYVLMGFGTRSVTFLSFKVYGLGLYVAEQDLSLLCSSFL-S--
---KTFIDSHPENVKATLQDPEKSRKVVDNLLD-GVRMAAKITPIRNTDFNHLRDGLIKS
ILSHNK---TQQEAMNAGIQMLKEAFSKGSVPKDDDLILELQANGSLQLYYLG-KNKVVM
GRIDEPLIGKCLFSQYLSGPKPLSQSAKDSFVDKLVTL
>Vanderwaltozyma__polyspora
VSVDSSISPLPVNYSSNDYSLLGYGIRAVTFLKFKIYALGIYVADEDIKSFSTSYL-S--
---STFIDSHPENVKEALNDPKKSLILIGNLLD-GIKMMAKITPVRNTDFNHLRDGITKT
VLNHNN---EKKTELENGLAQLKETLSKGSVAKNDDLFIELKSNGSLVFTHNN-RNAIHL
GTVTDPIVGKFLFSQYIGGPKPLSPPTKETVTDKIYSI
>Eremothecium__sinecaudum
ITVDPAVTPFPYELPSTDFTMLGYGVRTVTFLSFKVYGIGIYVATKDLELLNSQFM----
---KALTDSHKENVQVALDDDENSRIVIDNILA-GVRMVAKITPLRNTDFKHMKDGLIKS
ILKHGK---LDPEAVKRGIEELRNAISKGSMPKDNDLYLELLQDGSLQASYYD-RDSMKI
GNVSEPLIGKLLFGQYLSGGSPLCEKAKLTSSKKIVDM
>Eremothecium__coryli
VSVYHTVSPFSRILPSTDYTMLGYGVRSVTFMGFRIYAVGIYAATEDIALLGSSYL-A--
---NLH--SDRDNIRKGFSDSAQSRVIVGDILD-GVRMLAKVTPLRNTDFKHLRDGLIKS
ILKHGK---ENEEAIKEGIVQMKQVFQHGSVPKDDDLLLELQKDGSLRVYHHK-KNTEEL
GLVKQPIMGRYFFSQYLSGSNPLCEDVKETVSNRIINL
>Kazachstania__africana
ISVTEELEPFLAQIPKTTYSLLGHGVRSVTFINFKAYGLAIYAADKDMKLLNSNFL-K--
---KTFIDSHSENVKLALEDPVKSVVLIRNLLD-GIRMCAKLTPIKSTNLTFVRESTIKT
LWNHDE---ANKEVLSKGIDQLRKGYSKGSFSPNDDLVMELNADGSLQFYYYN-NKTFDL
GLVTEPLVGRFLFSQYMSGPKPLSQETKDAVVEKISTM
>Kazachstania__turicensis__yHAB134
FEINDQINSFPSALPSTNYSLLGLGVRSVIVESFKVYGLGIYIADEDKKLLNSFFL-K--
---KTFIDTHKENIKAALDDPEKSVILARNLLD-GVRMTAKFTPIKNTNLTFVREGIIKT
IWNHDE---ANKEVLEKGIDELRHAFNKGSFLKDDDLLMELNSDGSLQMTYIN-CGIYKM
DLVKEPAVGRFLFSQYMSGPKPLSVPCKDEITKSLVDL
>Kazachstania__kunashirensis__yHAB160
FEVDENINAFPNILPDVSFSLLGLGVRSVTIATFKVYALGIYIADADKKLLNSNFL-K--
---STFIDTHNENVKAALDDPQKSTVLARNLLD-GVRMAAKFTPIKNTNLTFVREGIIKT
LLNHNE---ENKDLLDKGIEELRNSFNKGSFLKDDDLLMELKSDGSLQLTYMD-NGIYPM
NIVKEPMIGRFLFSQYMSGPKPLSAACKDQITKTLVDL
>Kazachstania__rosinii__yHAB153
VHVDENLSPFPALLQQTVYSLLGFGIRTVAIETFKVYALGIYVATKDKPLLNSKYL-D--
---ETFIDSHTENVKAAFDDPVKSVILVRNLLD-GIRMTAKITPIKNTNLTFVREGIIKT
LWNHDK---ANKEALTKGIDELRSSFNKGTFCKDDDLIMELNSNGSLQFYYYN-RQTEKL
NCVQEPILGRFLFSQYLSGPKPLSPTAQDAAATSIALM
>Kazachstania__viticola__yHAB158
FDVDDEISPFPSRIPDKTYSLLGLGVRSVTVDTFKVYALGIYVANEDKDKLNSNFL-K--
---KTFIDSHHENVKSALQDPVKSVILIRNLLD-GVKMAAKLTPIKSTNLTFVREGIVKT
LWNHEK---AQKNELTNGINELRKTFNKGSFPKDDDLIIELNSDGSVHFSYYS-RGIADI
GIVRDPIIGKFLFSQYMSGPHPLSPMTKDAVCNKIATM
>Kazachstania__martiniae__yHAB132
VTVDEGIDQFPTKLCDTTYSLLGYGVRCVTVATFKVYGLGIYIARRDQHLLNSSFL-K--
---QTFIDSHQENLKIALDDPEKSSILIGSLLD-GVRMATKLTPIKSTNLTFVREGVVKT
VKNHHD---ANKDLVDKGVDELRQSFSKGAFPKNDDLIIELKADGQLDFYYYN-RECEKI
AHVSEPIIGKFLFSQYMSGPNPLSQETKDMCVRNISSM
>Kazachstania__spencerorum__yHAB155
IDVDENLSPFPSLLPETVYSFLGFGIRSVTIATFKVYAMAMYIATKDKKLLTPQHL-Q--
---ELFKDSHSENVRKALVDPIKSEIIIDDLLK-GIRVAAKITPIKSTNLTFVREGIIKS
LKHQEK---THKEELELGIDQLRKAYNKGSFYIDDDLILELNSDSSLTISYFN-RNTEKM
GTVEVPLIGRLLFREYLAATDPLSEECQKSSANTLSKL
>Naumovozyma__castellii
VDIDPAITPFPKKLPANNYSLLGVGIRSVTVVTFKVYCLGIYVANQDEKLLNSKFL-K--
---EKVIESFQENVHKALNDPEKSSILIGELLD-GVQFMAKLSPMRNTNFNHLRDGMMRT
VKAHDE---ANKEAVEKGLLDLRKAFNKGALDKDDELFVELQSDGALQLTFHS-RDFIKL
GRCDDPIVGRYLFSQYMSGPKPLSVMTKDAVVKGISEL
>Naumovozyma__dairenensis
VDVDPQISPFPKKIPDLKYSLLGVGVRSVTVVTFKVYALGIYVADKDKYMFNSNYL-S--
---KAFIDSHAENLRLALMDPVKSTILINELLD-GINLMAKISPMRNTNFNHLRDGMIRT
IKKHEE---KNKEALDKGILDLRKAFNKGALDKDDDLYVQLLNDGALQLTFHS-KDFFKL
GRCEDPIIGRYLFSQYVSGPAPLSIMTRDAVVKGICDL
>Lachancea__waltii_copy_2
VQVDSSVSDFPLTIPFTTFKLLGYGQRHVTFLRFKVYALGLYLAENDENLLNETYL-H--
---KYFLDTPKENLRLLIRDDSKSVMMIDDLLD-GMRMLAKITPVRNTDFKHLKEGLVKT
ISKHDA---NNKDTLAKGLSELNDAFSKGSVRKNDDLIIELLANGALQFSYHD-SNFEVM
GVVNNQLVGKFLFSQYLCGDKSPSPQAKKTAIDKLITL
>Saccharomyces__paradoxus_AIM18
VQVDSSVSDFPLTIPSTTFKLLGYGQRHVTFLRFKVYALGLYLAENDENLLNETYL-H--
---KYFLDTPKENLRLLIRDDSKSVMMIDDLLD-GMRMLAKITPVRNTDFKHLKEGLVKT
ISKHDA---NNKDTLAKGLSELNDAFSKGSVRKNDDLIIELLANGALQFSYHD-SNFEVM
GVVNNQLVGKFLFSQYLCGDKSPSPQAKKTAIDKLITL
>Saccharomyces__cerevisiae_AIM18
IQVDSSVSDFPLTIPSTTFKLLGYGQRHVTFLRFKVYALGLYLAENDENLLNETYL-H--
---KYFLDTPKENLRLLKRDDSKSVMMIDDLLD-GMRMLAKITPVRNTDFKHLKEGLVKT
ISKHDA---NNKDTLAKGLSELNDAFSKGSVRKNDDLIIELLANGALQFSYHD-SNFEVM
GVVNNQLVGKFLFSQYLCGEKSPSPQAKKTAIDKLITL
>Saccharomyces__mikatae_AIM18
VQVDSSVSDFPLTIPSTTFKLLGYGQRHVTFLRFKVYALGLYLAENDKNLLNEAYL-H--
---KYFLETTKENLRFLRQDDSKSVMMIDDLLD-GMRMLAKITPVRNTDFKHLKEGLVKT
ISKHDI---NNKETLENGLEELNKAFSKGSVRKNDDLIIELLANGSMQFSYHD-SNFEVM
GVVNNQLVGKFLFSQYLSGNRSPSPQAKKTAIDKLVTL
>Saccharomyces__kudriavzevii_AIM18
IQVDASVSDFPLTIPSTTFQLLGYGQRHVTFLRFKVYALGLYLAENDESLLNEAYL-R--
---KYFLDTLKENLRFLKRDDSKSVMMIDDLLD-GMRMLAKITPVRNTDFKHLKEGLIKT
ISKHDS---NNKDTLENGLKEMNEAFSKGSVRKNDDLIVELLANGALQFSYHD-NNFEIM
GVVNNQLVGKFLFSQYLSGDKSPSPQAKKTAIDKLITL
>Saccharomyces__eubayanus_AIM18
VQVDSSVSDFPLTIPSTNFKLLGYGQRHVTFLRFKVYALGLYLAENDENLFNEAYL-H--
---KYFLDTPKQNLRFLKQDDSKSVMMIDDLLD-GMRMLAKITPVRNTDFKHLKEGLVKT
ISKHDV---NNKETLENGLEELNKAFSNGSVRKNDDLIIELLANGALQFSYHD-NNSEIM
GLVNNQLVGKFLFSQYLSGDKSPSPQAKKTAIDKLITL
>Saccharomyces__uvarum_AIM18
VQVDSSVSDFPLTIPSTNFKLLGYGQRHVTFLRFKVYALGLYLAENDEDLFNEAYL-H--
---KYFLDTFKQNLRFLKQDDSKSVIMIDDLLD-GMRMLAKITPVRNTDFKHLKEGLIKT
ISKHDA---NNKESLENGLEELNKAFSNGSVRKNDDLIIELLANGALQFSYHD-NNFEVM
GLVNNQLVGKYLFSQYLSGDKSPSPQAKKTAIDKLITL
>Saccharomyces__arboricola
VTVDPSISAFPKKMPATQYELLGKGVRCVSSLTFKAYGMGIYMAAEDKHLLDSKFL-S--
---QALIDTHQENLRVALNDPAKAPILINNLLD-GIRMLAKITPVRNTDFKHLQEGLIKT
ISKHDS---NNKETLESGLNELNKAFSKGAVRKNDDLIIELLANGALQFSYHD-NNSEIM
GVVDNQLIGKFLFSQYLSGDKSPSPQAKKMAVDKLITL
>Saccharomyces__cerevisiae_AIM46
VAVDASISAFPKKMPSTQYELIGKGVRCVSSITFKAYGLGIYVAAEDKHLLDSKFL-S--
---QAFIDSHQDNLRAALNDPAKAPILINNLLD-GIRLMSKNTPIKAGSFKLLMDGTKKS
VLKNDS---QDKDRLEAGFQELHDCFSKGLVARDDDFFIELNKDCSMNLSYYA-RDFVIL
GTVKEPLIGKLLFAHYLAAVDPPSPEARKEVIDALVSL
>Saccharomyces__paradoxus_AIM46
VAVDPSISAFPKKMPSTQYELLGKGVRCVSSITFKAYGLGIYVAAEDKHLLDSKFL-S--
---QAFIDSHQDNLRAALNDPAKAPILINNLLD-GIRLMSKNTPIKAGSFKLLMDGTKKS
VLKNDS---QDKDRLEAGFQELHDCFSKGLVARDDDFFIELNKDCSMNLSYYA-RDFVIL
GTVKEPLIGKLLFAHYLAAVDPPSPEARQGVIDALVSL
>Saccharomyces__kudriavzevii_AIM46
VTVDSSISAFPKKMPATQYELLGKGVRCVSSITFKAYGLGLYIAADDKHLLDSKFL-S--
---QAFIDSHQENLRAALNDPAKAPILINNLLD-GIRLMSKNTPIKAGSFKLLMDGTRKS
VLKNDS---QDKTRLEAGFQELHDCFSKGLVARDDDFFIELNKDCSVNLCYYA-RDFVML
GTVKEPLIGKLLFAHYFAAVDPPSQEAKQEAMDALVSL
>Saccharomyces__eubayanus_AIM46
VTVDPAISAFPKRMPATQYELLGKGVRCVSSITFKAYGLGIYVAAEDKHLLDSKFL-S--
---QAFIDTHQENLRTALDDPAKAPVLINNLLD-GIRLMAKNTPIKAGSFKLLMDGTRKS
ILKNDT---QDKERLEAGFQELHDCFSKGLVARDDDFFIELNKDCSLSLSYYT-KDFVIL
GTVKEPLIGKLLFAHYLAGVDPPSLEVKQEVADALVSL
>Saccharomyces__uvarum_AIM46
VMVDPAISAFPKRMPATQYDLLGKGVRCVSSITFKAYGLGIYMAAEDKHLLDSKFL-S--
---QAFIDTHQENLRAALNDPAKATVLINNLLD-GIRLMAKNTPIKAGSFKLLMDGTRKS
ILKNDT---QDKERLEAGFQELHNCFSKGLVARDDDFFIELNKDCSLCLSYYT-KDFVIL
GTVKEPLIGKLLFAHYLAGVDPPSLEVKQEVADALVSL
>Saccharomyces__mikatae_AIM46
VTVDPAISAFPKKMPSTQYELLGKGVRCVSSITFKAYGLGIYMAVEDKHLLDSKFL-S--
---QAFIDSHQEKLRDALNDPAKAPILINNLLD-GIRLMSKNTPIKAGSFKLLMDGTKKS
VFKNDL---QDKDRLEAGFQELHDCFSKGLVARDDDFFIELNNDCSMNLFYYA-RDLVTL
GTVKEPLIGKLLFAQYLSAVDPPSLEAKQDVMDALVSL
>Candida__glabrata
VLVDDAVTPFPVVIPSTKYDILGSGIRSVSVLTFKAYALGIYIARQDKPKFDSTFM-S--
---KNFIDSHAENVKIALDDPEKSRILIDNLLD-NIRMVAKLTPIKNASAKLLKEGIIKN
VQMHDS---KNKETLAMGIKEVEEAIKKGPVPKDDDFLMELLADGSLKFSYYN-RDVNEL
GTVHQPLVGKYLFAQYLSGSNPVSPGTKDQCAETLASL
>Nakaseomyces__bracarensis
VHVDDSVTPFPVVLPSTKYDLLGSGIRSVSILTFKAYALGIYIARQDKKKLDSNFL-A--
---KNFIDSHAENVRVALDDPEKSRIVIDNLLD-NIRLVAKLTPIKNASAKLLKDGIVKN
VQMHDA---KNENTLADGIKEVEEAINKGAVPKDDDFLMELLSDGSLQFSYYN-RDITEL
GKVNQPLIGKYLFAQYLSGPHPVSPGTKDQCAETLASL
>Nakaseomyces__delphensis
VDVDDAVTPFPVVIPSTKYDLLGSGIRSVSILTFKAYALGIYIARQDKGKFDSNFM-A--
---KNFIDSHAENVKIALDDPEKSRILIDNLLD-NIRLVAKLTPIKNASAKLLKDGIIKN
VQMHDP---KNENTLMEGIKEVEQAINKGSVPKDDDFLMELLADGSLTFSYYN-RDVTEL
GKVNQPLIGKYLFAQYLSGPNPVSPGTKIQCAETLASL
>Nakaseomyces__nivariensis
VEVDDAVTPFPVILPSTKYDLIGSGIRSVSILTFKAYALGIYIARQDKKKLDSAFL-A--
---KNFIDSHAENVKIALDDPEKSRIIIDNLLD-NIRLVAKLTPIKNASAKLLKDGIIKN
VQMHDS---KNENTLAEGIKEVEEAINKGAVPKDDDFLMELLADGSLSFSYYN-RDVTEL
GKVKQPLIGKYLFAQYLSGPNPVSPGTKDQCSETLASL
>Nakaseomyces__bacillisporus
VVVDKEVSPFAKSLPTEHYNLIGVGIRTVSMMSFKAYAMGIYLADDDVSILNSNFINK--
---SISNDDHQISIKTALEDPEKSTMVVNNLLD-NIRLMAKLAPIKNASFKLLKDGIIMN
IKRYG----YDEKALHQGISEVEKILVKGPIPKNDDFYIQLNQNGSLSFFLHR-KEFIKL
GTVKEPLIGRYLFLQYLSGSNPVSPEVRTSAAKSFSLM
>Nakaseomyces__castellii
VIVDSEVSPFPLTLPSTHYNLLGAGIRSVSIISFKAYALGIYISDEDERKWSREWL-Q--
---SMFPGSHKENVRLALKDAKKSEIMFNRLMD-KVRLLARLTPIRNASFKMLREGIVKN
VKNFGSI--YSEDIIQQGIHELEGVLQKGPIPRDDDFILELLPNGSVRFLLHR-KDIIEI
GTVKEPVIGRYLFLQYVSGANPVSEETRAAVVEKLATI
>Tetrapisispora__phaffii
VTVYKDVSPFPLVIEKGTYDMLGYGIRTVYFVKFKVYCMGIYILEDDKAKLNSSYM-S--
---KAIIGSQKQNVFDALNDPAKSMLVLENLLD-NIRLLAKITPVRNTSFAHLRDGISNT
ILNHNA---GHEEEVQAGVQEFKELIANHQVLRDDDLFVQLNSDGSLTFSQYS-RNYTYY
GSVKNPIVGKFLFSQYLGGPKPLCQQTKDNVTEKLVSL
>Tetrapisispora__fleetii__34875
VMVYKDVSPFPLVIEKGTYDMLGYGVRTVTFMKFKVYCMGIYILDDDKDKLNSKYI-S--
---KAIMGSQKQNVFDALNDPSKSMLVLENLLD-NIRLMAKITPVRNTSFAHLRDGISNT
VLNHNA---GHEEEVQAGVQEFKDMIANHQVLKDDDLFVQLNTDGSLTFTQFS-RKYTCY
GTVKNPIVGKYLFTQYLGGPKPLCQQTKDNVTEKLVAL
>Tetrapisispora__namnaonensis__34877
VTVYKDVTPFPLVIEKGTYDMLGYGIRTVTFMKFKVYCMGIYILEEDKKKLNSKYI-S--
---KAIIGSQKQNVFDALNDPSKSMLVLENLLD-NIRLLAKITPVRNTSFAHLRDGISNT
VLNHNA---GHEEEVQAGVQEFKDLIANHQVLKDDDLFVQLNTDGSLTFTQFS-RKYTCY
GTVKNPIIGKYLFSQYLGGPKPLCQQTKDNVTEKLVAL
>Tetrapisispora__iriomotensis__34876
VKVYDGITPFPVVLEDDTYEILGWGVRMVTFMKFKVYCMGIYILEEDKHKLNSTYL-S--
---KAFIDSHKQNVFDALNDPSKSMILLENLLD-NIRLLAKITPVRNTSFGHLRDGISNT
VSNHDA---GHEEEVAAGVQEFKDLIQNYPVAKDDDLLVQLNSDGSLTFSQFA-RKYIHF
GTVKNPIVGKFLFTQYLGGPKPLCQQTKDNVTESIVKL
>Hanseniaspora__vinae
VTVDKGLKPFPVKLPDSPYSLLTYGVRAVTFLKFNVYGLGIYVSDQDLMKFNSAFL-S--
---KSMIDTHKQNLSAALKDPKVSMNLVSDLLD-EIAMMVKITPIRNTDFNHLKDGLSKS
TMSHDK---THSEEMSKGIDEFKNAFSKGSVPKNDDLFIKKNRDNTLEL-FHQ-KGIKKL
GVCNNPLIGKCLFAKYLSVPKPLSPSAQVMFVEKVVEL
>Hanseniaspora__osmophila__34957
VTVDKGLKPFPVKLPDSPYSLLTYGVRAVTFLKFNVYGLGIYVSDQDLIKFNSAFL-S--
---KYMIDTHKQNLTVALKDPKTSLNLISDLLD-EIAMIVKITPIRNTDFNHLKDGLSKS
TMSHDK---THSEEMSKGIDEFKNAFTKGSVPKNDDLFIKKNRDNTLEL-FHQ-KGIKKL
GVCNNPLVGKCLFAKYLSVPKPLSPSAQEMFVEKVVEL
>Candida__orthopsilosis
IDVDNSISSFPTVISQEPFELVGHGVRSVTFIGFKVYGIGIYIAQHDIPQLKEFSINN--
---PALPD-SLVGVKAIIDNPSESDQVAYDLLD-GVRFLARLSPVRNTDFNHMKDGLIKS
ILSG-K---DTKQ-LNQGLDELRAIFGRGSVPKNDVLVLEMLQNGELGLSYEN-QGVKKM
GVVGNPLIGKTLMWKYLSSTKPLSESLRESCTAGFSAI
>Candida__parapsilosis
IDVDNSISSFPTVISSEPFELVGHGVRSVTFISFKVYGIGIYVAQKDIPKLKQFAINN--
---PILPD-NAVGVKAIIDNPSESDQVAYDLLD-GVRFLARLSPVRNTDFNHMKDGLIKS
ILSG-N---DLKQ-LNQGLDELRGVFGRGSVPKNDVLVLEMLPNGGLGICYVN-QGVKKM
GVVTNPLIGKTLMWKYLSSTKPLSESLRKSCTAGISAM
>Candida__corydali__34990
VEVDKSINNFPYEIPQRKYQLLGHGVRSVTFIGFKVYGIAIYIDEKDIPKLKA-------
------PT-T---IEMVLD----------------CNFLVRLSPVRNTDFNHLKDGLIKS
ILA------SSKQDLNQGLSELRDVF-RGSVPKNDLLFME-FNKGEINFSYAN-K-FRQL
GKLNH--------------------------------F
>Ascoidea__asiatica
VQVEKGINPFPTSI-KEEFSLLGYGTRSVTFLSFKVYGLGIYIANSDISKL---------
--------TLKEDELIDPNDDYIPQM----LLE-GVRLMVRIVPVRNTDFNHLKDGFVKT
CLRNLK---ESPEQMSEGIDEIRAIFGRSSCLKNHTVLVERLDNGELGFAYEKNKETVLI
GTVYQPLISKALFLNYISGSHPNSEAAKVRTLDELSRL
>Ascoidea__rubescens
IQIDKVVNDFPTSV-NDEFSLIGYGSRSVTFINFKVYCLAIYISNSDLHLLNSNYL-S--
---KTFIDSHKENLLLALKDPKTSQVLIDNLLN-GVKFLVRIVPTRNTDFNHLKDGFVKT
CLRNLK---KYPEEMSKGIDEVRTVFGRSKCPKNHNLIVESLDGGKLAFTYQKDKKTVKM
GVVNEPLISKAVLLNYMSGDAPISEEARQKCIEEISRL
>Saccharomycopsis__malanga
VLVDSSINPFPTSV-RTKYTLIGYGVRKVTFLNFKVYGLGIYVAEEDAKKFNSKYL-S--
---EVFIDSHAENLRLALKDSETSEVLINSLLD-NVRFVVRIVPLRDTDFNHLRDGFVKS
CVRNLK---QAPEKLDVGVDEIRAIFKRSKCPKNHVFLVETDKAGKTTFLYENGKEKIEL
GTVEEEIISKALLLNYFAGSKPISEDARKTSIESFVRL
>Saccharomycopsis__capsularis__34607
VQVDSSINSFPVSI-GTKFSLIGHGIRKVTFVNFKVYGLGIYIADEDAKKFNSAYL-S--
---KVFIDPHSENLLAALKDPEVSEVLVNSLLD-NVRFLVRIVPLRDTDFNHLRDGFVKS
CVRNLK---QYPDKLNQGVDEIRDIFKRAKCPKNHVFLVETDKQGKTSFAYEDGKETVQL
GTVQEEVVSKALLLNYFAGSKPISEDARQRSIESFARL
>Kazachstania__naganishii
ARAAGELKPFAQHIPATDYTLLGTGVRSVTIPSFKVYAVGMYLADGDDKLFNSPYL-S--
---ESVIDSHVANLKLALDDPQRSRELVGEFID-GPRLLCQMTPIINTNLTFVREGFIKS
LKQSENS--DNKERVEAGIEQVRKAFDKGSLLRNDDFVMELKSNGDLQFYHFN-AKYTVM
GVVKEPIVGKILFRAYLSGPRALCEEAREATAEKFASM
>Kazachstania__unispora__yHAB133
ITIHEDLKPYTVKLPQTNYTLVGSGTRTLTISTFKVYGMGIYMADEDFPLIDSNYL-S--
---KTFIDSHKEKVKLALNDPVKSEIIINSLLD-GVRFLIKMTPIIKSNLTFVREGIVKS
LKNSENNLEGARDVVEKGIEEIRMAYDKGSLVINDDLVMELNKDNILQFYYYN-VNFYTM
GHVDEPLVGKILFRNYLSASKPLCEEARQDFVEKIVEN
>Kazachstania__solicola__yHAB159
ITIHEDLKPYTVKLPQTNYTLVGSGVRTLSISTFKVYGMGIYMADEDFPLIDSNYL-S--
---KTFIDSHRERVKLALNDPIKSEIILNSLLD-GVRFLIKMTPIIKSNLTFIREGIVKS
LKNSENDLGGAHDIVEKGIDEIRKAYDKGSLVINDDLVMELNKDNLLQFYYYK-VNFYTM
GHVQEPLVGKILFRNYLSANKPLCEEARSEFVDKITEN
>Kazachstania__aerobia__yHAB164
ITIHEDLKPYTVKLPQTNYTLVGSGVRTLSISTFKVYGMGIYMAEDDLPLIDSNYL-S--
---KTFIDSHKEKVKLALNDPIKSEIILNSLLD-GVRFLIKMTPIIKSNLTFIREGIVKS
LKNSENDSQGAHDIVESGIEQIRKAYDKGSLVINDDLIMELNKDNLLQFYYYK-INFYTM
GRVQEPLVGKILFRNYLSANKPLCEEARREFVDKIIET
>Kazachstania__siamensis__yHAB143
ITIYKDLKPYTIKLPKTNYTLVGSGVRVLPISTFKVYALGIYMADEDFPLLDSNYL-S--
---KTFINSHKEKVKVALNDPVKSPIIINALLD-GVRFLIKMTPIIKSNLTFVREGIVKS
LKNSENNVEGLHDVIETGIQDIRKAYNKGSLVINDDLIMELDNKNVLQFYYYN-INFFTM
GHVDEPLIGKILFRSYLSANKPLCEEARNDFVNKIIEL
>Kazachstania__taianensis__yHAB147
VNVYEGLKPYPVKLPATDYTLLGSGVRTLSISSYKVYALGVYLADEDRPLLDSNFL-R--
---KNFIDTHAENVKAALDDPKKSGVVINSLLD-GVRILIKMTPIIKSNLTFVREGIVKA
LKIAEATD---QETIERGISEIRKAFTKGSIVINDDLVMELKPGCKVQFYYYN-DDFTTM
GTVDEPIVGKILFKSYLSGEKPLCPEAKDAVAAKLATM
>Kazachstania__bromeliacearum__yHAB136
EHVHEGLKPYPYNLPTTDYTLLGSGVRCVSVSTFKVYAMGIYLAKDDESLLNSKFL-S--
---QNFIDNHSQNVQNAWDDPVKSNVLAGSLLD-GARFLAKLTPFRSTSLTFVREGIVKA
MKNSLKEN---KEQIDNGIDQLRRAFTKGTFARNDDLIMEWKSNGKLQFYYYN-FDYVTM
GVVDEPLVGKILFEGYMSGPKPMCPEVKEVVAKKLSTM
>Brettanomyces__anomalus
VNVDRSIDPLPKTI-TTTFQLLGYGIRMVTFLGMKVYALGVYIAKEDLVKFNSRFL-E--
---TLYEKTQKQALEKALEDDKLSIVLIDNLLN-GVKMTARICALRNTDLSHLRDGFVRT
IKNSYKQI-ERAEKLSLGLDELRRVMSHMKAYRNSRVFVEIIEGGKMRITVKVD-WPVHM
GVVQEPLVSRLLFLCYLSGPKPLVPAVRKTAAESFASL
>Dekkera__bruxellensis
VNIDPLIDPLPKVI-TATFQLLGYGIRMVTFLGMKVYALGVYIAKDDLTKFNSRFL-E--
---TLYE-TQKQALEKALEDDKLSVVLIDNLLN-GVRMTARICALRNTDLSHLRDGFVRT
IKNSYKDI-ERAEKLTRGLDELRRVMSHMKAYRNSRVFVEIIEGGKMRITVKVD-WPVHM
GVVQEPLVSRLLFLCYLSGPNPLVPAVRKTAAESLASL
>Brettanomyces__custersianus__26197
IDVDSSIDPLPVTI-SRTFQLLGYGKRQVTFLRMNVYALGIYIAKEDLSKFNSKFL-E--
---SLYEKSQKEALSAALKDDKLSTVLIGNLLG-GVKMTARICALRNTDLSHLRDGFVRT
IKNSYKDI-QRADDLNKGLDELRSVMSHMKAYKNSRVFMEIIEGGKIKVTVKVD-RPVDM
GIVHEPLVSRLLFLCYLSGPKPLVKEVRDTADENFVSM
>Pichia__membranifaciens
VSVVSSVDPLPTKL-STTYDLIGYGIREVSFLKFQVYALGLYIAEDDLKLLNSKFI-E--
---SFYEDEHKENLSRALNDPSVSNILIRNLLT-GVRFTARICAVRNTDLSHLRDGFIRT
IKNNNGKLSTVGERITKGLEDLRDTFTKMSAKKNSLVFMEIDENQHIRVTVEAKSGPVVL
GTVKEPLVTQLLFESYAGAEKPLIKSVQAIASQSIVDA
>Pichia__occidentalis__34622
VSVISSVDPIPMKV-STEFDLIGYGIREVSFLKFQVYAFGLYVANEDVPLLNSKFI-E--
---SFYEDIHKANLLRALQDQKVSNVLARNLLS-GVRFTARICAIRNTDLSHLRDGFIRT
IRNNNSRLSSIGERITQGLDDLRDIFSKMSAKKNSLVYMEIDENQNIKVTVETSTNPMVL
GTVKEPLITELLFESYLGAEKPLIKDVQRIAAESIV-S
>Pichia__kudriavzevii__34625
VSVINSVDALPMTV-QTNYDLIGYGIREVSFLKFKVYALGLYIAHDDVPLLNSKFL-E--
---SFYEDKHSENLSVALSDPNVSNILIKNLIS-GVRFTARICAIRNTDLSHLRDGFIRT
IKNNNKKIENEANRVIHGLDELRDVFSKVSARKNSLVYMEIDENQYIRVSVQTD-NPRFI
GTVHEPLVTELLFESYLGAEKPLVKSVQETCKNSLV-T
>Pichia__exigua__34629
INIHKDVDPLPKHI-LTDFELIGYGLREVTFLRMKVYALGLYIAKEDIPLLNSKFI-E--
---SFYEDSHKQHLSNALSDPKISNILIKNLIT-NVRFTARICAVRKTDLSHLRDGFIRT
IRNNNSIL-VTGDKVTAGLDALRSAFSRLNAKKNSIVYMEMDTNQHIKITVHPG--PTVI
GTMNEPLVTQLLFESYLGAQKPLVKTVQTTATASLVDF
>Saturnispora__hagleri__34610
INVNNSVNPLPRQL-GAKFDLLGYGERRVSFLRLKVYLLGVYIAEEDEGLLNSKFM-E--
---TFYENDHKKNLEKGLNDPKVSNLLIRNALL-GVKFTARICALRNTDLGHLRDGFIRT
IKNSHKELSTIPKRLDDGLKELRQIFSQIKAKQNSNLFMEMNKEGGIKVSLEVD-LPRVL
GTIKEPMIAQLLFESYLGAEKPLIQQVHETAMVQLLSL
>Saturnispora__serradocipensis__34613
INVNNSVDPLPRQL-GAKFDLLGYGERRVSFLRLKVYLLGVYIAEEDEGLLNSKFM-E--
---TFYESDHKKNLEKGLNDPKVSNLLIRNALL-GVKFTARICALRNTDLGHLRDGFIRT
IKNSHKELSTIPRRLDDGLKELRQIFSQIKAKQNSNLFMEMNKEGGIKVSLEVD-LPKVL
GTIKEPMIAQLLFESYLGAEKPLIQQVHETAMVQLLSL
>Saturnispora__dispora__35659
IRVNNSVDPLPRQL-GTKFDLLGYGERRVSFLRLKVYLLGVYIAEEDEGLLNSKFM-E--
---TFYESDHKKNLEKGLNDPKVSNLLIRNALL-GVKFTARICALRNTDLGHLRDGFIRT
IKNSHKELSTIPKRLDEGLKELRQIFSQIKAKQNSVLFMEMNKEGGIKVSLEVD-LPRVL
GTIKEPMIAQLLFESYLGAERPLIQQVHETAMVQLLSL
>Saturnispora__zaruensis__34615
IKVSESVDPLPKQL-GTKFDLLGYGERKVSFLRFKVYLLGVYLAEEDQGLLNSKFM-E--
---TFYECDHKKNLEKGLHDPQVSNLLIRNALL-GVKFTARICALRNTDLGHLRDGFIRT
IKNGHKELSSIPKRLDDGLKEMRQIFSQIKAKQNSVLYMEMNKEGGIKVSLEVD-LPKVL
GTIREPMIAQLLFESYLGAEKPLIPQVQETAMAQLLSL
>Saturnispora__saitoi__34612
IKVSNSVDPLPWQL-GTKFNLLGYGERQVSFLKFNVYLLGVYLAEEDEGLLNSKFM-E--
---SFYEQEHKVNLERGLNDPNVSNLLIRNTVT-GVKFTARICAMRNTDLSHLRDGFIRT
ITNSSKELSSIKGRLSDGVEELRQVFSKVKAKKNSVLFMEMDNNGGIKITLELD-APRVL
GVVKEPLVAQVLFESYLGANKPLIKNVHDTAIIQLLSL
>Pichia__terricola__35301
IKVHSAVDGLPKNL-NNEYELLSYGIREVSFLKFQVYALGLYICKDDIQLLNSRFI-H--
---ML---EHNRDLQDALNDPEVSNLIIKNLLS-GIRFTARICAIRNTDLSHLRDGFIRT
IKNNNKTI-EYSQRVEKGLDEFRNVLSKLNAKKNSLVFLEIEQDQKIQVSIQTD-NPLKL
GTVNEPLITELLFESYLGAQKPLIKSVHAIAAETIPSL
>Martiniozyma__abiesophila__34631
INVNKNVDPLPFSI-STKFELLGYGNREVSFLKFQVYMLGLYICKDDLLLLDSIYI-E--
---SIYETSNNENLKNALHDPLISNILIKNLLS-NIKFTARICAIRNTDLSHLRDGFIKT
IKNNTIEMSSDILRVSNGLDELRNIFMKMTAKKNSILFMEIIEDQKIKVTIQTKNNPFLI
GIINEPIISELLFESYLGAKKPLVKSVQSIGVKQLIVS
>Kregervanrija__delftensis__35674
VEVLKGVDPIPILV-STTFQLIGYGIREVSFLKFKVYALGLYISQNDLENLDSKFL-E--
---NFYDNEHKLNLENALDDPKLSTILIENLLS-GIKFTARICAVRNTDLSHLRDGFVRT
IKNNKKELNNFPQRIEAGLAEIQTIFNKMSAPKNSLIYMEIIEDGKIKVNVEIDLKPIEI
GVINEPLVSELLFLSYLANDKPLVQDVHDRAVESFISI
>Kregervanrija__fluxuum__35675
IDILKGVDPIPILV-STTFQLIGYGIREVSFLKFKVYALGLYISQNDLEKLDSKFL-E--
---NFYDNDHKLNLENALNDPKLSTVLIENLLI-GVKFTARICAARNTDLSHLRDGFIRT
IKNSKKELNNFPQRIEAGLCEIQTIFNKMSAPKNSLIYMEIIEDGKIKVNVEIDLKPIEI
GIINEPLVSELLFLSYLANDKPLVQDVHDRAAESFVSI
>Saturnispora__mendoncae__34611
LKIEQNVDPIPKSI-GNKFDLIGYGSRNVSFLKFKVYLLGIYIANEDKPLFNSKYL-E--
---SFYDDQHKLNLEKALREPISSDLLWGNAIN-GVKFNARICALRNTDMGHLRDGFIRT
ITNSVKSMDKLKERLDFGLNELRNVFSKVNAKKNSNIFMELNSQGGINVKIELDVSVKEV
TEIDETVIVKIIITKYLKENGPAIEIVISMASEQIALM
>Saturnispora__silvae__34614
ISVEQNVDPLPTRI-KSSWSLLGYGQRYVSFLKFKVYLLGVYINEDDVPLFNSKYL-E--
---SFYETEHKLNLSRALETDKMSDLLWQNAIT-GVKFTARICALRNTDMGHLRDGFIRT
ITNSQKQI-GQKELLDQGLKDLKSVFNKVNAKRNSNLFLSINPQGGLDVKLELD-SLREV
GTINEPLVAQVLFTCYLGCNKPLIQQVHDKASE-----
>Pichia__norvegensis__34623
VVVSPKVSPFAVHV-KEPSTLIGYGIREVSFLRMQVYALGIYLAESDKPILHSRFL-E--
---SFYEKKHRFNVRSALNDKNVSTLLVDSLLD-GVRFSARICAIRNTDLSHLRDGFVRT
IRNNNTKLGAEAERIVAGLDELRAVFNRAKTKKNEVVWVEVGREGTLRIVAGT-----EL
GTVHEPLVGRLLFEGYLSAERPLVASVQTLCADTLSSL
>Pichia__nakasei__34624
VPID-GIDNIPNNL-NANYTLLGAGTRHVSFLQFRVYALGLYIANSDLSK----------
-----------------LDHTNLEKISATDLLS-NINFIARVCAIRNTDLSHLRDGFVRT
IKNNMKDLNDDDEKLSVALDELRRIFSHMKAPRNSRIYVDINKNG-LTFSIEPDTKIAEL
GRVDEPLIARVLLHAYTDIEKPLIKDVQTGVWESLQTY
>Pichia__heedii__34627
YPVD-GIDNVPSIL-EQLYTLIGAGTRQVSFLRFKVYALGLYISNKDLTK----------
------------NEINEINEINLDNITSKELLE-DCHFIARVCAMRNTDISHLRDGFVRT
IKNSLSELE--NELLIEGLDKLRYAFTQCKAPKNSRVYVEISKEG-LKFSIESSKKILII
GDIKEPLLARILLQAYIDPSNPLIKEVQQGAIESFQSI
>Eremothecium__cymbalariae
INVYYSITPFPLKYPKATYTILGYGIRSVTFLKFKVYALGIYACTEDINLFNSDFL-SEV
--------SLKEMAKKALSDPAQSRVLINKVLS-GMRLVAKIKPIRDTDLNHLKDGLVKS
ISNHDK---DFRAELKRGLHQLKTTLKRGKVPKDDEFIIELQANGNLNFYHYI-RGTVEI
GTVTEPIIGRLLFGQYLSGPRPLSEDTRESVANKIVNM
>Arxula__adeninivorans
VQPETKSPPFPAQFG-ESYSLLGVGVRSVSFLSFHVYAVGLYIADSDKGK----------
--VKAILGP--NALLEDLFDAEKGAELVSKLLN-GVRMDIRIVPVRNTDFGHMRDGLVRT
TMANRK---GNNEEFGEGLAQLKRAFGRKTVAKHQILHLNRDRDGTLRIEYFKGNTGMAM
GAVTVPLVSELLFLQYLSGSKPSSESLRQNAIKGLAKL
>Blastobotrys__raffinofermentans__34669
VQPETKSPPFPSQFG-ESYSLLGVGVRSVSFLSFHVYAVGLYIADSDKGK----------
--VKAILGA--NASMEDLLDAEKGAELVSKLLN-GVRLDIRIVPVRNTDFGHMRDGLVRT
TMANRK---GNNEEFGEGLAQLKRAFGRKTVAKHQILHLNRDRDGTLRIEYFKGNTGMAM
GAVTVPLVSELLFLQYLSGSKPSSESLRKDAIKGLAQL
>Blastobotrys__peoriensis__34671
VQPETKANPFPKTFD-EQYDLVGLGVRTVSFISIHVYAVGLFIAVKDKAK----------
--AKQVLGA--DSTYDDLMDPDKGAAAFAKLLN-GVRLDIRIVPVRNTDFGHMRDGLVRT
TMANRK---GNNEEFGEGLAQLKRVFSRKSVPKNNILHLNRDRDGTLRVTFFQGVTVVSL
GAVTVPLVSELLFLQYLSGAKPSSESLRQSAIKGFLTF
>Blastobotrys__americana__34681
IQPETKASPFPTSFE-ERYELLGIGVRTVSFLSIHVYAVGLYISQQDKNK----------
--AKQVLGS--NVTYEDLVDAEKGSAVMAKLLN-GIKLDIRIVPVRNTDFGHMRDGLVRT
TMANRK---GNNEEFGEGIAELKRVFSRKTVPKNNILHLNRDRDGILRVTFFKGENVISL
GSVTVPLVSELLFLQYLSGSKPSSESLRQSAVKGLVNL
>Blastobotrys__serpentis__34667
VQPETKVPPFPQTFD-EEYELLGVGVRSVSFLSFHVYGLGIYVAQADKSK----------
--VKSILGQ--GVTYDDLIDPVKGGELISKLLN-GVRFDIRIVPVRNTDFGHMRDGLVRT
TMAHRK---GNNEEFGEGLSELKKVFSRKSVQKHKILHLNRDTDGVLSVTFYKADTPLHL
GIVKMPLVSELLFLQYLSGQKPSSESARQNSVKGLVEL
>Blastobotrys__proliferans__34670
SQPATKVDPFPVSFY-EKFSLLGTGVRTVSFLNLHVYAVGLYIADSDKPK----------
--VKQLIG---GATEDDLLDKDKSGELISKLLN-GVRFDIRIVPVRNTDFGHLRDGLVRT
IMANRK---GNNEEVGEGIQELKRVFGRKTMAKNKVLHLNRDRDGVLEAVFYKADDPLEM
GKATHPLVSEFLLLQYLSGAKPSSESARTAAVKTLASL
>Blastobotrys__mokoenaii__34675
VQPETKTNPFPTAFD-EDFSLLGVGVRTVSFLGLHVYAVGIYIADQDKPK----------
--VKQLLG---SVTYEELLDAEKSGPMISKLLN-GVRIDIRIVPVRNTDFGHMRDGFVRT
TTANRK---GNTDEFAEGINELKRAFARKAVPKNKIVHLNRNRDGVLDVTFYKSENE-KL
GSVKMPLVSEFLFQQYLSGKKPSSESARQAAVKALSEL
>Spencermartinsiella__europaea__34605
VQPETKVKPFPVVVN-DKFRLLGTGVRTVSFLSIHVYAVGIYIAEKDAQK----------
--VPSALNS--KELEEVLLNPETGSEMVKSLIN-GINLDLRIVPVRNTDFGHLKDGFVRT
IMAHRK---GNTDEVGEGLNQLKRIFSRKSAPKNKILHMTRDPRGVLRVDYYNSDGE-PL
GVVTEPLVSELLFLQYLSGKKPSSESARKNAVTGLVEL
>Diddensiella__caesifluorescens__34660
IQPETSIKPFPLQVK-EVYDLLGVGTRSISFLSFKVYALGIYIAASDKAT----------
--AVAILQT--DEIKNSLLDPTRSEELVSKLLN-GVRLDLRIVPVRNTDFGHLKDGFVRA
IVGHRK---GNTEEFGIGLEDLKKAFSGRSVPKDRILHLSRDESGILTIEYFDAKEE-FL
GSVNNPLISELLFLRYLSGKSPSSENARRNCVDTLAEL
>Blastobotrys__muscicola__34674
-QLENQADSFPHKMD-EEYALLGTGARTITFLQIQVYIIGIYIAEKDKAR----------
--AIAVL----CATVEDLMDPEKGSKAVSALLN-SVSFQVRIVPVRSTDFSHMRDGFVRT
IMAHRK---GNNEEFGNGIAELKRVFSRKSVPKKKIVHLTRARDGVLSVDFYNANSE-HL
GDVNFPLVSELLFLQYLSGAKPSSEPARKSAVEGLISM
>Middelhovenomyces__tepae__35665
VQPETNVEAFPLELD-HNYDLLGVGVRTVSFISLHVYALGIYMASEDKAL----------
--AVKLLHS--GSVMDALMDDVKGQDIVSKLLD-GVRLDIRIVPVRNTDFSHLRDGFVRS
VLGHKKKL-DTGDDFGEGVNELKIVFGRKSVPKHRILHLSRGSDGSLSVIYFNGKSE-IL
GTVRNKHVSDILFLQYLSGSKPSSEGARKAAIEGLAQL
>Zygoascus__ofunaensis__35242
TQPNTKVKPFPVKLD-EEYSLIGLGVRSVSFLSFHVYAVGIYLAENDRPK----------
--AKQILAE--AQIEKSLLDPEISQVAISKLLN-HVSLMLRIVPVRNTDFGHLKDGFVRT
IMNQRK---GNNETFGEGLNDLKKCFGRKSVKKDSIMHLIRYRDGGLTIRLFTGETE-SL
GKVEVPLVSELLFLQYLSGAKVSSEEARQNAVKSLATL
>Zygoascus__meyerae__35243
VQPKTSVKPFPKSIA-SSYQLLGLGVRTVTLLSFHVYAVGIYIAEADKPK----------
--AKAILSG--EDLEKALLNPDLGLEAVTKILE-NVRLLLRIVPVRKTDFGHLRDGFVRA
VTDQRK---GNNEFFGKGLQELKVALGRKSVKKDTILNLLRDENGVLHIEWFSDDS--LL
GEVNQPMVSEFLFSKYLAGKSVSSEEARKSTVQSLANL
>Geotrichum__candidum
VQPETTCPPFPAQIP-DKFQLLGVGVRTVSFLSFHVYALGIYIAERDRQL----------
--AHEVLAD--GSLESALLDHDQSTKIISHLLD-GISLDIRIVPVRNTDFGHLRDGFVRQ
ILAHLKQL-VENESLGAGVNDLKVAFSRKKAPKFTILHMTRLRNGELSMTYYKGKKVLDL
GVVKDKNLSKILMLQYLAGKNVSSESARVNAVEALAKL
>Dipodascus__albidus__34661
VQPETNSPPFPAELA-DKYSLLGVGVRTVSFLSFHVYALGIYIAEDDRQL----------
--VKKVIGG---SLEE-LLDNETGPKFIGHLLD-GVRFDIRIVPVRNTDFGHLRDGFVRQ
TLAHYKEV-STDESIAEGVNDLKVAFSRKSVPKQNILHLTRTPQGHMLMSYYKGNSRIDI
GVIKDSNVTKTLILQYLTGKNVSSESAKFNAINGLKNL
>Dipodascus__geniculatus__41822
VQPETSSPPFPSEIA-DKYCLLGVGVRTVSFLSFHVYGLGIYVAEEDRSL----------
--VKSVLAD---SVQE-LLDNESGPTIMGHLLD-GVRLDLRIVPVRNTDFGHLRDGFVRQ
LLAHYKEA-TDNEGIADGINDMKVSFSRKSVPKHNILHLTRTSAGQTILAYYKGKSRIDF
GVVRDPIVTKALFLQFLSGKNVSSESAKQNAAIGLKNL
>Saprochaete__clavata
VKPPTNSPPFPKKIF-EEYDLLGVGVRTVSFLSFHVYALGIYIASEDKQL----------
--AHSILES---DLKTILRDVEAGPKVIAHLLS-GIRLDLRIVPVRNTDFGHLRDGFVRG
ILNHYKQL-NPAIDIGRGINDFKVAFSRKSVPKHNILHLTRENDGSLDISYYKGQEKIHL
GSVGEPHVSTILFLHYLTGKSPASESARTTVVEGLTKL
>Magnusiomyces__tetrasperma__41818
VKPPTNSPAFPRVVP-E-YELLGIGVRSVSFMSFHVYAVGIYINSEDKAA----------
--ARKILK---GDLHAALLGPETGTEIISHLLD-NIRIDIRIVPVRNTDFGHLRDGFVRG
ILGHRKQL-ASPENLGEGVNELKVAFSRKSVPKHNILHLVRKADGSLNISYYKGVNKIEL
GTVKNPEISKIMLLNYLAGKSPASESARASAVDGLVDI
>Nadsonia__fulvescens_var_elongata
VQPKTSSPPFPTEID-SAYQLLGYGVRTVSFLNFHVYALGIYINKDDILR----------
--TKNILSS--VDFSKD-------GDIISNLLK-GIRFSIRIVPVRNTDFSHLRDGFVKT
ILAHLK---GHSEEFGNGLQELKNAFSRKSVPKHQILIMDRSNNGVLRFTYYDSKSPEEL
GQVTEPQVSEILFLQYLSGKNPSSESAKNSFLEGLVAL
>Nadsonia__fulvescens__34635
VQPKTNSPPLPTEID-SAYQLLGYGVRTVSFLNFHVYALGIYINKDDILR----------
--TKNILSS--VDFSKD-------GDIISNLLK-GIRFSIRIVPVRNTDFSHLRDGFVKT
ILAHLK---GHSEEFGNGLQELKNAFSRKSVPKHQILIMDRSKNGVLRFTYYDSKSPEEL
GQVTEPQVSEILFLQYLSGKNPSSQSAKNSFLEGLVAL
>Yarrowia__deformans
VQPPTSTPPFPTKLD-KEWSLLGCGVRRVSFLGIDVYAIGLYLPETQKRE----------
--VRELLQSTSEEFKKSLLDPVHGAAKIRWLLD-GIDIRIRIVPVRNTDFGHLRDGFVRT
ILAHEK---SQNKSFADGLSELKTIFSRKSVPKHNVLVMNRAGHGELQITYYDAKAGSDL
GAVHSPEVSELLLLQYVTGKKPISETLRDSVINGLVTI
>Yarrowia__divulgata__35645
VQPPTSTPPFPTKLD-KEWALLGCGVRRVSFLGFDVYAIGLYLPESQKRD----------
--VRELLQSTSEEFKKSLLDPVHGAAKIRWLLD-GIDIRIRIVPVRNTDFGHLRDGFVRT
ILAHEK---SQNKSFADGLSELKTIFSRKSVPKHNVLVMNRTGHGELKITYYDAKAGSDL
GAVHSPEVSELLLLQYLTGKKPISETLRDSVINGLVTI
>Yarrowia__keelungensis
VQPPTSTPPFPTKLD-KEWSLLGCGVRRVSFLGFDVYAIGLYMPENQKKE----------
--VRELLQSTSEEFKKSLLDPVHGAAKIRWLLD-GIDIRIRIVPVRNTDFGHLRDGFVRT
ILAHEK---SQNKDFADGLSELKTIFSRKSVPKHNVLIMNREGNGELKIVYYDAKAGSEL
GVVHNPQVSELLLLQYLTGKKPISETLRDSVINGLVTV
>Yarrowia__lipolytica
VQPPTSTPPFPTKMD-KEWSLLGCGVRRVSFLGFDVYAIGLYLPESQKRE----------
--VRELLQSTSEEFKKSLLDPVHGAAKIRWLLD-GIDIRIRIVPVRNTDFGHLRDGFVRT
ILAHEK---SQNKEFADGLSELKTIFSRKSVPKHNILVMNRKGNGELKITYYDAKAGSEL
GTVHNPQVSELLLLQYLTGKKPISETLRDSVINGLVTV
>Yarrowia__bubula__35643
VQPPTSTPPFPVKLD-KEWSLLGCGVRRVSFLGFDVYAIGLYMPETQKRE----------
--VRELLQSTSEEFKKSLLDPVHGAAKIRWLLD-GIDIRIRIVPVRNTDFGHLRDGFVRT
ILAHEK----QTKAFADGLSELKTIFSRKSVPKHNVLVMNREGNGDLKITYYDAKGGDVL
GTVHNPQVSELLLLQYLTGKKPISETLRDSVIDGLVTV
>Candida__hispaniensis__35633
VQPPTKAPPFPTTLD-K-FQLLGCGKRSVSFLGFDVYAVGIYILQSQVHE----------
--IANLLQATAQEFAKSLLDPVNGASKIKWLLD-GLVIRLRIVPVRNTDFGHLRDGFVRT
ILAHEK---VKSREFADGLNQLKTIFSRKSVPKHNVLIMNRDAQGTLQVEYFASKAAEKL
GSINCPQVSELLLLQYLTGKNPVSETLRTSAIEQLSLI
>Candida__infanticola
IQPPTKCDPFPRKIR-EKYSVIGVGYRAVTFMSFHVYALGIYIAEKDVSK----------
--ARKILDSI-ADLSGALADPESSPDVIGHLLD-GVRFAVRIVPVRNTDFLHIRDGLVRS
VTGNAK---GNSEDVGQGLNELKQAFSRKSIPKGDVITIAQVDDGKLYCEYALKASPEEL
GLVAHPGVGRLLFLQYLSGKNPNSPTASKSSHDGLVSL
>Candida__salmanticensis__35691
IVVEKNVQPFPKCID-ETFELLGVGTRTVSFLRMKVYATGYYICKDDIPK----------
--VQKILRET-ENGAADLLDKAKCDGIISLLLK-GIRFDVRIVPVKNTDFGHLRDGFVRT
IAGDRK---GNTPEFGGSVNELKQAFSRR-----------------------------TM
GH------------------------------------
>Wickerhamiella__domercqiae
LQPPTDSPPFPVHIN-TKFRALGVGVRTVTFLNFHVYAVGLYVADDDIRK----------
--LGLAPTIT-DS------------------ID-GIRYAVRIVPVRNTDYGHLRDGFVRS
ILHHLK---GHTAEFTDGLTQLKQAFGRKKVPKGDVITFTRERHGDLNIWYSKAIP---M
GHVDAPGISRIFFLNYLGIPHPISPTLAESTIEGLAHL
>Wickerhamiella__cacticola__34646
MQPPTKCEPFDKDIN-TSFECIGVGVRTVSFLKMHVYAVGVYIAKDDIPK----------
--AKIAMTAS-NANTDKLSDDDESVAIVDALLA-GVRLAIRITPVRNTEFSHLRDGFVRS
IMSHMK---NDDA-FGQGLDQLRRAFGRKKAPKFDTIYMTRTPTGGLDAIYIDHNL---L
GHVEDINVTRVFFLQYLSGKNPNSPTAKESAVRGLLEL
>Sugiyamaella__lignohabitans
VQPDTKVA-FPNSID-DEFQLLGSGVRSVSFF-FQVYAVGIYIAKDDINK----------
--VKQVLSS--AQIQAALLDDVRSGELISKLLA-GTRLSIRIVPVRKTDFGHLRDGFVRA
IVGHRKQL-----NGGEGIGDLKKAFGRKSVLKGQILYLNRSTDGKLSIEFYADTS--VL
GVVDEPLISELLFLKYLSGKNPSSESARQTSVDELSQL
>Trigonopsis__vinaria__35282
IESPTKTSPFPVFFD-TRYRLFGLGYRTVSFLKIHVYAVGVYVSEKDINN----------
--LASTASM--NDIGEILADPDQSTELWTQLLK-SPDMCLRIVPVRKTDFSHLRDGFVRS
VLAHYKER-GTSESVAEGVSGLRQMMSLKSMPKDKVLLIQHLPSRQLRGWYDPSASLIDL
GITPVSPVADILMLHYTAGKNPASPPAKDSVSKTLSHL
>Trigonopsis__variabilis__35650
VQSPSSTAPFPVFFE-TRYKLLGLGVRTVSFLSFHVYSVGVYISEKDVNN----------
--LASLLAM--SQVISLLSDPDQSLQVWSDLLA-GLDLAIRIVPVRRTDFGHLRDGFVRS
VLAHYKDL-GPDKAITTGSAALRQLLSAKSVPKDKILLIQHHPSGELHGWY-----VADL
GSVPPGPVGDILMLHYVAGAKPASPQARDSVIVTSAAL
>Candida__apicola
LNPPTNVDAFPKTIN-V-FLALGTGVRTVTFLNFHVYAAGIYIAADDVKR----------
--AKKVFLELAIDWTSLLNDEIKGRAIINRLLE-NVQFAIRITPTRNTDFNHLRDGFVRS
IMNQEKSV-----EFGQSIAEIKRAFGRKKLTKGEVITWSRDVNGGMTAWYGLFDE--LL
GSVNHPDAARLFFLQYLSGNKPSSPTLKESCMNTLAKI
>Starmerella__bombicola__JCM9596
LQPPTDAAPFPPTIN-E-FQAIGTGVRTVTFLNFHVYAAGLYIAVDDIHL----------
--ARDILNGIRNEWLKILNDPVTGEQVFSELLS-NIRFAVRIVPTRNTDFSHLRDGFVRS
VMNHEKAI-----EVGLSIGEIKKAFGRKKLRKGDVVIWSRDISGGMSAWLGDSEE--LL
GSPDNSDVSRLFFLQYLSGAKPNSPTLKTTSISGLVRI
>Lipomyces__starkeyi
WKPDTSVDPFMRSVD-TEFWLLGLGVRTVSFLKLHVYAVGIYVAKDDVPE----------
--ILNKVKS--LDTRSIVLDNKFGQEIFDALLQ-PIRFALRIVPVRNTDFGHLRDGFVRS
VMASKH---IGDVDTSDGINQLRSLFSRKSVPKNGELMMTMNKSGTLKCTYSPKMS-EVL
GAVTNRSVVNALLLHYLVGPQTASEQARVTFADSVAFC
>Lipomyces__mesembrius__34749
WKPDTSVDPFMRSID-TEFWLLGLGVRTVSFLKLHVYAVGIYVAKDDVPE----------
--ILTKVES--LDTRSIVLDNKFGLEIFDALLQ-PIRFALRIVPARNTDFGHLRDGFVRS
VMASKH---IGDADSSDGINQLRSLFSRKSVPKNGELMMTMNKSGMLNCTYSPKMS-EVL
GTVTDRSVVKALMLHYLAGPQAASEQARVAFADSVALL
>Lipomyces__arxii__34754
WKPDTSVDPFMRSVD-TEFWLLGLGVRTVSFLKLHVYAVGIYVAKDDVPE----------
--ILTTVES--LDTRSIVLDNKLGLEIFDALLQ-PIRFALRIVPVRNTDFGHLRDGFVRS
VMASKH---IGDADTSDGINDLCSLASSQ-------------------CQRT--MS-EIL
GTVTDRSVVKALMLHYLAGPQAASEQARVAFADSVAFC
>Lipomyces__kononenkoae__34760
WKPDTSVDPFMRSID-AEFWLLGLGVRTVSFLKMHVYAVGIYVAAEDIPE----------
--ILKKVKS--LDARSVVLDNKLGLEIFNDLLQ-PVRFALRIVPVRNTDFGHLRDGFVRS
VMASKH---MGDVEPSDGINQLRSLFSRKSVPKNGELIMTMTKSGSLKCTYSPKKS-EVL
GVVNDRNVINALMLHYLAGPQGASEQARVAFADSVAVL
>Lipomyces__suomiensis__34742
WQPDTKVDPFMRRID-RELWLLGLGVRSVSFLKIHVYAVGIYIDKDDVPL----------
--IVKALSE--SDAKSIALDRDTGLDLFAALLD-NVRFALRIVPSRNTDFSHLRDGFIRS
IMASRR---SQDADTGTGIVQIRSALGRKSAPKNSELMLSIDKSGTLNMKYTPPRE-EVL
GTVTDKTIVKALFLHYLTPPTAASEQARVSFVDSIVSV
>Lipomyces__oligophaga__34748
WQPDTTVDPFLRRVD-QEFWLLGLGVRSVSFLKLQVYAVGIYVEKDDLQN----------
--LLATISS--TDLSALILDQEQGLALFSKLFD-NVRFALRIVPVRNTDFGHLRDGFVRS
VMASRR---T-DLDPSTGISELRNAMSRKSVPKNGELMLTMDKNGELYIRYHSAKSPEAL
GKVTDKTVIKALFLHYMTAPAAASESARNSMTRNLVEL
>Lipomyces__doorenjongii__34757
WQPDTSVDAFPRSMD-ENYTILGLGVRTVSFFKIHVYAVGIYIANSDIKG----------
--MMETMSS----------DDLSRTDVIASLIN-PTRFALRIVPVRKTDFNHLRDGFVRS
---------VGSSEQNEGVDELRSVFSRKSVPKNGELMMMIQSNGSMKCTYSSSQNVEVL
GYVNDRDTVKALFNHYLNKP-AASESAQSSFIDSIQLI
>Lipomyces__japonicus__34758
WKPDTSVEPFSRTID-KKYALLGLGVRTVSFLKIHVYAVGVYVAEDDLDK----------
--LISVVKN---DVRNALFESNS--ILIESLLE-NIKIGLRIVPVRNTDFSHLRDGFIRS
INQTKK---SADVDASEGVTQLRSLFSRKSVPKNGELLLVKNDQGELQCSYADGRN-EHL
GDVKDSIVINALFLHYLTGPNAASEQARLTFIDSVDKL
>Lipomyces__lipofer__34761_copy_1
WKPDTSVDPFSRTLD-TQFLLLGLGVRTVSFLKIHVYAVGIYVAEDDLHQ----------
--LLRVAKS--TNTREALLEPAA--VIFDTLLQ-KIRFGLRIVPVRNTDFAHLRDGFVRS
VMHSKK---TDDSTTDEGISQLKSIFSRKSVPKNGELLMIMDSSGSLNCTYSDKKT-EAL
GKVTDKNIISALFLHYLTGPQAASEQARVTFVDSMTKL
>Lipomyces__lipofer__34761_copy_2
WKPDTSVDPFSRTLD-TQFLLLGLGVRTVSFLKIHVYAVGIYVAEDDLHQ----------
--LLRVAKS--TNTREALLEPAA--VIFDTLLQ-KIRFGLRIVPVRNTDFAHLRDGFVRS
VMHSKK---TDDSTTDEGISQLKSIFSRKSVPKNGELLMIMDSSGSLNCTYSDKKT-EAL
GKVTDKNIISALFLHYLTGPQAASEQARVTFVDSMTKL
>Tortispora__caseinolytica
VKPPTSVPDFQRSIC-KIFDLFAIGVRTVSIFNMHVYGLGLYASRDHLPV----------
--LKAILNGAAAELEAALRDKSKGKEIISEFFD-QIPLVLRIVTARNTDFGHLRDGFVRA
VLAHYKSL-MENEAFAHGIEDLRKAFGRKSVPKHKELLLYRRSNGELDIFAEIGDE--QI
GTVHNSEVSQFLFQQYMNPEKPSSPTAYNDMCRNFAQM
>Tortispora__ganteri__35654
VKPPTSVPDFQRSIC-KIFDMFAIGVRTVSIFNMHVYGLGLYASRDHSHV----------
--LKAILNGAATELEAALRDKSKGKEIINEFFD-QIPLVLRIVTARNTDFGHLRDGFVRA
VLAHYKSL-MENEAFAQGIEDLRKAFGRKSVPKHKELLLYRRSNGELDIFAEIGDE--QI
GTVHNSEVSQFLFQQYMNPEKPSSPTAYNDMCRNFAQM
>Tortispora__starmeri__35279
VIPPTNVDPFNRIEQ-KSYQLIGIGVRTVSFLRMHVYAVGIYVSQDQVPS----------
--ISKIVHDHFSEIVPYLKEQKGSAELTDELLD-QLDFLVRIVPVRNTDFGHLRDGFVRT
IMAHDKKI-EVSEKFSKGLDQLRLAFGRKSVPKNKELLLFRRADGLLDLFADTDRE--QI
GTVYSSYVAKFLLAKYMVGNIAASPSLFDSLVETWSTI
>Aspergillus_fumigatus_Af293
VATGTSTVPFPSTIPEDEYQLLGLGIRTVSFLQIQVYVVGLYVAKADISELQQRLLRTAV
NPATSLVSTERQGLKELLLDPEMGEAAWTQILKDGLRTAFRIVPTRNTDFLHLRDGWVRG
VTARAQKAAFEDESFGAAMNEFKSLF--GSVPKGQTLLLVRNARGELNALFHPDPAMRFL
GRVADERISRLVWLNYLAGKTVSSEGARQSVVDGVMGI
>Aspergillus_fumigatus_NRRL_5109
VATGTSTVPFPSTIPEDEYQLLGLGIRTVSFLQIQVYVVGLYVAKADISELQQRLLRTAV
NPATSLVSTERQGLKELLLDPEMGEAAWTQILKDGLRTAFRIVPTRNTDFLHLRDGWVRG
VTARAQKAAFEDESFGAAMNEFKSLF--GSVPKGQTLLLVRNARGELNALFHPDPAMRFL
GRVADERISRLVWLNYLAGKTVSSEGARQSVVDGVMGI
>Neosartorya_fischeri
VATGTSSVPFPSTIPEDEYQLLGLGIRTVSFLQIQVYVVGLYVAKADISELQQRLVRTAV
NPATSLVSTERQGLKELLLDPEMGEAAWTQILKDGLRTAFRIVPTRNTDFLHLRDGWVRG
ITARAQKAAFEDESFGTAMNEFKSLF--GNVPKGQTLLLVRNARGELNALFHPDPAMRFL
GRVADERISRLVWLNYLAGKTVSSEGARQSVVDGVMGI
>Aspergillus_lentulus
VATGTSTVPFPSTIPEDEYQLLGLGIRTVSFLQIQVYVVGLYVAKADISELQQRLVRTAV
NPATSLVSTERQGLKELLLDPEMGEAAWTQILKDGLRTAFRIVPTRNTDFLHLRDGWVRG
ITARAQKAAFEDESFGAAMNEFKSLF--GNVPKGQTLLLVRNARGELNALFHPDPSMRFL
GRVADERISRLVWLNYLAGKTVSSEGARQSVVDGVMGI
>Aspergillus_udagawae
VATGTSTVPFPSTIPEDEYQLLGLGIRTVSFLQVQVYVVGLYVAKADISELQQRLIRTAV
NPATSLVSTERQGLKQLLLDPEMGEEAWTQILKDGLRTAFRIVPTRNTDFLHLRDGWVRG
ITARAQKAAFEDESFGAAMNEFKTLF--GNVPKGQTLLLVRNARGELNALFHPDPAMRFL
GRVADERISRLVWLNYLAGKTVSSEGARQSVVDGVMGI
>Aspergillus_novofumigatus
VATGTSTVPFPSTIPEDEYQLLGLGIRTVSFLQIQVYVVGLYVAKEDISELQQRLVRTAV
NPATSLVSTERQGLKELLLDPEMGEAAWAQILKDGLRTAFRIVPTRNTDFLHLRDGWV--
------------------------------------------------------------
--------------------------------------
>Aspergillus_turcosus
VATGTSTVPFPSTIPEDEYQLLGLGIRTVSFLQIQVYVVGLYVAKADISELQHRLVRTAV
NPATSLVPTERQELKQLLLDPEIGEAAWNEIVKDGLRTVIRIVPTRNTDFLHMRDGFVRG
ITARAQRAAFEDESFGAAMNEFKSLF--GSVPKGQTLLLVRNARGELNALVHPDPAMRFL
GRVADERISRLLWLNYLAGKTVASEGARQSVVDGVMGI
>Aspergillus_sojae
VPTGTSTIPFPSVIPEEEYQLLGLGIRTVSFLKIQVYVVGMYVAKSDISELQQRLVRTAV
NPATSLVSTERQGLKELLLDAERGDEVWDAVIRDGLKTAFRIVPTRNTDFLHLRDGWVRG
ITGRAQRAAFQDESFGTALNDFKSLF--GNVPKGQTLLLVRGGRGELDALFHPDPAVRFL
GRVSDERISRLVWLNYLAGKNVSSEGARQSVVDGVMGI
>Aspergillus_oryzae
VPTGTSTIPFPSVIPEEEYQLLGLGIRTVSFLKIQVYVVGMYVAKSDISELQQRLVRTAV
NPATSLVSTERQGLKELLLDAERGDEVWDAVIRDGLKTAFRIVPTRNTDFLHLRDGWVRG
ITGRAQRAAFQDESFGTALNDFKSLF--GNVPKGQTLLLVRGGRGELDALFHPDPAVRFL
GRVSDERISRLVWLNYLAGKNVSSEGARQSVVDGVMGI
>Aspergillus_nomiae
------------------YQLLGLGIRTVSFLKIQVYVVGMYVAKSDISELQQRLVRTAV
NPATSLVSTERQGLKELLLDAERGDEVWDAVIRDGLKTAFRIVPTRNTDFLHLRDGWVRG
ITGRAQKAAFQDESFGTALNDFKSLF--GNVPKGQTLLLVRGGRGELDALFHPDPAVRFL
GRVSDERISRLVWLNYLAGKNVSSEGARQSVVDGVMGI
>Aspergillus_flavus
VSTGTSTIPFPSVIPEEEYQLLGLGIRTVSFLKIQVYVVGMYVAKSDISELQQRLVRTAV
NPATSLVSTERQGLKELLLDAERGDEVWDAVIRDGLKTAFRIVPTRNTDFLHLRDGWVRG
ITGRAQKAAFQDESFGTALNDFKSLF--GNVPKGQTLLLVRGGRGELDALFHPDPAVRFL
GRVSDERISRLVWLNYLAGKNVSSEGARQSVVDGVMGI
>Aspergillus_parasiticus
------------------YQLLGLGIRTVSFLKIQVYVVGMYVAKSDISELQQRLVRTAV
NPATSLVSTERQGLKELLLDAERGDEVWDAVIRDGLKTAFRIVPTRNTDFLHLRDGWVRG
ITGRAQRAAFQDESFGTALNDFKSLF--GNVPKGQTLLLVRGGRGELDALFHPDPAVRFL
GRVSDERISRLVWLNYLAGKNVSSEGARQSVVDGVMGI
>Aspergillus_bombycis
VSTGTSTIPFPSVIPEEEYQLLGLGIRTVSFLKIQVYVVGMYVAKSDISELQQRLVRTAV
SPATSLVSTERQGLKELLLDAERGDEVWDAVIKDGLKTAFRIVPTRNTDFLHLRDGWVRG
ITGRAQKAAFQDESFGTALNDFKSLF--GNVPKGQTLLLVRGGRGELDALFHPDPAVRFL
GRVSDERISRLVWLNYLAGKNVSSEGARQSVVDGVMGI
>Aspergillus_hancockii
------------------YQLLGLGIRTVSFLKIQVYVVGMYVAKSDISELQRRLVRTAV
NPATSLVSTERQGLKELLLDEERGEEVWEAVLRDGLRTAFRIVPTRNTDFLHLRDGWVRG
ITGRAQRAAFSDDSFGTAMNDFKSLF--GNVPKGQTLLLVRGAHGELDALFHPEPAVRFL
GRVSDERISRLVWLLYLAGKNVSSEGARQSVVDGVMGI
>Aspergillus_sclerotiorum
-----------------TYQLLGLGIRTVSFLRIQVYVVGMYVAQSDLPELQQRLVRTAV
KPATSLVSTERQQLRELLLDPERGDAAWDAILKDGLRTAFRIVPTRNTDFLHLRDGWVRG
ITGRAQQAAFEDESFGAAMNDFKAVF--GNVPKGQTLLLVRNAQGQLDALFYPEAKARFL
GRVQDERISRLVWLNYLAGKNVSSESARQSVVDGVMGI
>Aspergillus_persii
-----------------TYQLLGLGIRTVSFLRIQVYVVGMYVAQSDLPELHQRLVRTAV
KPATSLVSTERQQLRELLLDPERGDAAWDAILKNGLRTAFRIVPTRNTDFLHLRDGWVRG
ITGRAQQAAFEDESFGAAMNDFKAVF--GNVPKGQTLLLVRNAQGQLDALFYPEAKARFL
GRVQDERIGRLVWLNYLAGKNVSSESARQSVVDGVMGI
>Aspergillus_westerdijkiae
-----------------TYQLLGLGIRTVSFLRIQVYVVGMYVATADLPELQQRLVRTAV
KPATSLVSTERQQLRELLLDPERGDAAWDAILKDGLRTAFRIVPTRNTDFLHLRDGWVRG
ITGRAQQAAFEDETFGAAMNDFKGLF--GNVPKGQTLLLVRNAQGQLDALFYPEAKARFL
GRVQDERISRLVWLNYLAGKNVSSEGARQSVVDGVMGI
>Aspergillus_steynii
VETGTSSVPFPTTIPEETYQLLGLGIRTVSFLRIQVYVVGMYVAQSDLPELQQRLVRTAV
KPATSLVSTERQQLRELLLDPERGDAAWDAILKDGLRTAFRIVPTRNTDFMHMRDAWVRG
VTGRAQQAAFDDEAFGVAVNEFKKVF--GNVPKGQTLLLVRNAQGQLDALFQAEARAQFM
GRVQDERISRLVWLNYLAGKNVSSEGARQSVVDGVMGI
>Aspergillus_tanneri
VATGTSSVPFPSTIPEEEYQLLGLGVRTVSFLRIQVYVVGMYVAKSDITELQQRLVRTAV
NPATSLVETERQQLRRLLLDPEKGDAVWDLILKDGLRTAFRIVPTRNTDFLHLRDGWVRG
ITGRAQQAAFENESFGSAMNDFKGLF--GNVPKGQTLLLVRSAQGQLDALFHPDESARFL
GRVQDERISRLVWLNYLAGKNVSSEGARQSVVDGVMGI
>Aspergillus_wentii
VATGTSSVPFPSTMPEEEYQLLGLGIRTVSFLRIQVYVVGLYVAKSDITELQRRLVRTAV
NPATSLVSGERQQLKELLLDADKGDAAWDAILKEGLRTAFRIVPTRNTDFLHLRDGWVRG
ITGRAQKAAFGDDSFGPALSEFKALF--GNVPKGETLLLVRNANGDMDALFHPDPTMRWL
GRVSDERISRLVWLNYLAGKNVSSEGARQSVVDGIMGI
>Aspergillus_nidulans
------------------YQLLGLGVRTVSFLKIQVYVVGLYVAKSDISELQQRLVHMAA
HPATSLVSTERQRLKDLLLDGEKGEDAWNAILKDGLRTAIRIVPTRNTDFAHLRDSWVRG
ITTRAQKAAFQDDVFGSAVNDFKTLF--GHVPKGQTLLLLRNARGELDALFQPDASFRFM
GRVSDERISRLVWLIYLGGKNVSSEEARRNIVDGIMGI
>Aspergillus_mulundensis
------------------YQLLGLGIRTVSFLKIQVYVVGLYVAKSDISELQQRLVHMAV
HPATSLVSTERQRLKDLLLDGEQGEDAWNAILKDGLRTAIRIVPTRNTDFGHLRDSWVRG
ITTRAQKAAFQDDAFGTAVNDFKTLF--GHVPKGQTLLLLRNARGELDALFQPDAAFRFM
GRVSDERISRLVWLIYLGGKNVSSEEARRSVVDGVMGI
>Aspergillus_sp._Z5
VPTGTSSVPFPTTIPEEEYQLLGLGIRTVSFLKIKVYVVGLYVAKSDIAELQQRLVRVAV
NPATSLVSTERQRLKELLMDEEKGEDVWNAILKDGLRTAFRIVPTRNTDFLHLRDGWVRG
ITARAQKALYQDESFGSAMNDFKGLF--GNVPKGQTLVLMRSAHGELDALFQPDAAFRFM
GRVSDERIGRLVWLNYLAGKNVSSEDARRSVVDGVMGI
>Aspergillus_sydowii
VPTGTSSVPFPTTIPEEEYQLLGLGIRTVSFLKIKVYVVGLYVAKSDIAELQQRLVRVAV
NPATSLVSTERQRLKELLMDEEKGEDVWNAILKDGLRTAFRIVPTRNTDFLHLRDGWVRG
ITARAQKALYQDESFGSAMNDFKGLF--GNVPKGQTLVLMRSAHGELDALFQPDAAFRFM
GRVSDERIGRLVWLNYLAGKNVSSEDARRSVVDGVMGI
>Aspergillus_sp._MA_6037
VPTGTSSVPFPTTIPEEEYQLLGLGIRTVSFLRIQVYVVGLYVAKPDIVELQQRLVRVAV
NPATSLVSTERQQLKELLLDEEKGEDVWNAILKDGLRTAFRIVPTRNTDFLHLRDGWVRG
ITARAQKALYQDESFGSAMNDFKGLF--GNVPKGQTLVLMRSAHGELDALFQPDAAFRFM
GRVSDERIGRLVWLNYLAGKNVSSEDARRSVVDGVMGI
>Aspergillus_versicolor
VPTGTSSVPFPTTIPEEEYQLLGLGIRTVSFLKIQVYVVGLYVAKSDIVELQQRLVQVAV
NPATSLVSTERQLLKELLLDEEKGEDVWNAILKDGLRTAFRIVPTRNTDFLHLRDGWVRG
ITARAQKALYQDESFGSAMNDFKGLF--GNVPKGQTLVLMRSAHGELDALFQPDAAFRFM
GRVSDERIGRLVWLNYLAGKNVSSEDARRSVVDGVMGI
>Aspergillus_ustus
VATGTSTIPFPSTIPEDEYQLLGLGVRTVSFLKIQVYVVGLYVAKSDISELQRRLVETAV
HPATSLVSTERQRLKELLLDEAKGEDAWNAIIKNGLRTAFRIVPTRNTDFIHLRDGWVRG
ITARAQKAAFEDEAFGSAMSDFKKLF--GNVPKGQTLLLLRNERGELDALFGADPVWRFM
GRVVDERVSRLVWLNYLAGKNVSSEDARKSVVDGVMGV
>Aspergillus_calidoustus
---------------EDEYQLLGLGVRTVSFLKIQVYVVGLYVAKSDISELQRRLIETAV
HPATSLVSTERQLLKQLLLDEEKGEDAWNAIIKNGLRTAFRIVPTRNTDFIHLRDGWVRG
ITARAQKAAFEDESFGAAMSDFKKLF--GNVPKGQTLLLLRNERGELDVLFGADPEWRFM
GRVSDERVSRLVWLNYLAGKNVSSEDARKSVVDGVMGV
>Aspergillus_clavatus
------------------YQLLGLGIRTVSFLQVQVYVVGLYVAKSDISALQQRLVRTAV
HPATSLVSTERQALKDLLLDPERGEAVWNAILRDGLRTAFRIVPTRNTDFLHLRDGWVRG
ITARAQRATFQDEAFGGAMNDFKGLF--GSVPKGQTLVLMRNARGELNALFRPEPALRFL
GRVRDERIARLVWLNYLAGKTVASEGARLSVVDGVMGI
>Aspergillus_rambellii
VATGTSSVSFPATIPEEEYQLLGLGIRTVSFLKIQVYVVGLYVATSDISELQRRLVHTAV
DPATSLVSTERQHLKELLLDEEKGDAAWDAILKDGLRTVFRIVPTRNTDFLHLRDGFVRG
ITARAQKAAFQDEAFGISLNDFKSLF--GNVPKGQTLLLIRNAHGELDALFQPEPTLRFM
GRVSDERISRLVWMNYLAGKPVSSEEARRSVVDGIMAI
>Aspergillus_ochraceoroseus
VATGTSSVSFPATIPEEEYQLLGLGIRTVSFLKIQVYVVGLYVATSDISELQRRLVHTAV
DPATSLVSTERQHLKELLLDEEKGDAAWDAILKDGLRTVFRIVPTRNTDFLHLRDGFVRG
ITARAQKAAFQDEAFGISLNDFKSLF--GNVPKGQTLLLIRNAHGELDALFQPEPTLRFM
GRVSDERISRLVWMNYLAGKPVSSEEARRSVVDGIMAI
>Aspergillus_pseudoterreus
---------FPSTIPHDEYQLLGLGVRTVSFLKIQVYVVGLYVAKADISELQQRLVRAAV
APATSLVSTERNELKRLLLDPDAGDDIWDAILRPGLRTAFRIVPTRNTDFLHLRDGWVRG
ITARAQRAAFQDESFGAAMNEFKGLF--GNVPKGQTLVLVRNADGALDALFQAETAMRFL
GRVADERISRLVWLNYLAGKTVSSEGARQSVVEGVMAV
>Talaromyces_leycettanus
VPTGTSSVPFPSTIPEEEYQLLGLGIRTVSFLSVQVYVVGLYVAKSDITELQQRLVRTAV
HPATSLVPTEREQLKKLLLDPERGEEAWNSILKDGIRTVWRIVPTRNTDFLHLRDGWVRG
ITARAQKAAFQDEAFGSALNDFKALF--GSLPKGETLMLVRNAQGALDALHQPDVSIRWL
GRVSDERISRLVWLNYVAGKTVSSESARQSVVDGVMGI
>Penicillium_rubens
VPTGTSTIPFPSTIPGEEYQLLGLGIRTVSFLSIQVYVVGLYVAKSDITELQRRLLRTAI
HPATSLVSPERQQLRELLLDPEHGDAAWSAIIKNGIRTAFRIVPTRNTDFMHLRDGWVRG
ITARAQ--AFQDESFGSSMNDFKAVF--GSVPKGQTLVLMRDAHGALDALFQPGADVKWM
GRVADERISRLVWLNYLAGKNVSSEGARASIVDGLMTI
>Penicillium_sp._HKF2
VPTGTSTIPFPSTIPGEEYQLLGLGIRTVSFLSIQVYVVGLYVAKSDITELQRRLLRTAI
HPATSLVSPERQQLRELLLDPEHGDAAWSAIIKNGIRTAFRIVPTRNTDFMHLRDGWVRG
ITARAQ--AFQDESFGSSMNDFKAVF--GSVPKGQTLVLMRDAHGALDALFQPGADVKWM
GRVADERISRLVWLNYLAGKNVSSEGARASIVDGLMTI
>Penicillium_chrysogenum
VPTGTSTIPFPSTIPGEEYQLLGLGIRTVSFLSIQVYVVGLYVAKSDITELQRRLLRTAI
HPATSLVSPERQQLRELLLDPEHGDAAWSAIIKNGIRTAFRIVPTRNTDFMHLRDGWVRG
ITARAQ--AFQDESFGSSMNDFKAVF--GSVPKGQTLVLMRDAHGALDALFQPGADVKWM
GRVADERISRLVWLNYLAGKNVSSEGARASIVDGLMTI
>Penicillium_sp._MA_6040
VPTGTSTIPFPSTIPGEEYQLLGLGIRTVSFLSIQVYVVGLYVAKSDITELQRRLLRTAI
HPATSLVSPERQQLRELLLDPEHGDAAWSAIIKNGIRTAFRIVPTRNTDFMHLRDGWVRG
ITARAQ--AFQDESFGSSMNDFKAVF--GSVPKGQTLVLMRDAHGALDALFQPGADVKWM
GRVADERISRLVWLNYLAGKNVSSEGARASIVDGLMTI
>Penicillium_flavigenum
VPTGTSTIPFPSTIPGEEYQLLGLGIRTVSFLSIQVYVVGLYVAKSDITELQRRLLRTAI
HPATSLVSPERQQLRELLLDPEHGDATWSAIIKNGIRTAFRIVPTRNTDFMHLRDGWVRG
ITARAQ--AFQDESFGSSMNDFKAVF--GSVPKGQTLVLMRDAHGALDALFQPGADVKWM
GRVADERISRLVWLNYLAGKNVSSEGARASIVDGLMTI
>Penicillium_nalgiovense
VPTGTSTIPFPSTIPGEEYQLLGLGIRTVSFLSIQVYVVGLYVAKSDITELQRRLLRTAI
HPATSLVSPERQQLRELLLDPEHGDAAWSAIIKNGIRTAFRIVPTRNTDFMHLRDGWVRG
ITARAQ--AFQDESFGSSMNDFKAVF--GSVPKGQTLVLMRDAHGALDALFQPGADVKWM
GRVADERISRLVWLNYLAGKNVSSEGARTSIVDGLMTI
>Penicillium_sp._CF05
VPTGTSTIPFPSTIPGEEYQLLGLGIRTVSFLSIQVYVVGLYVAKSDITELQRRLLRTAI
HPATSLVSPERQQLRELLLDPEHGDAAWSAIIKNGIRTAFRIVPTRNTDFMHLRDGWVRG
ITARAQ--AFQDESFGSSMNDFKAVF--GSVPKGQTLVLMRDAHGALDALFQPGADVKWM
GRVADERISRLVWLNYLAGKNVSSEGARTSIVDGLMTI
>Penicillium_vulpinum
VPTGTSTIPFPSTIPGEEYQLLGLGIRTVSFLSVQVYVVGLYVAKSDITELQRRLLRTAV
HPATSLVSPERQQLKDLLLDPEHGDAAWSAIIKNGIRTAFRIVPTRNTDFMHLRDGWVRG
ITARAQ--AFQDESFGSSMNDFKAVF--GSVPKGQTLVLMRDAHGALDALFQPGANVKWM
GRVADERISRLVWLNYLAGKNVSSEGARTSIVEGLMTI
>Penicillium_griseofulvum
VPTGTSTIPFPSTIPGEEYQLLGLGIRTVSFLSIQVYVVGLYVAKSDITELQRRLLRTAV
HPATSLVSPERQQLKELLLDPEHGDAAWSAILKDGIRTAFRIVPTRNTDFMHLRDGWVRG
ITARAQ--AFQDESFGSSMNDFKAVF--GAVPKGQTLVLMRDAHGALDAIFQPGANIKWM
GRVADERISRLVWLNYLAGKPVSSEGARASIVDGLMAI
>Penicillium_coprophilum
VPTGTSTIPFPSTIPGEEYQLLGLGIRTVSFLSVQVYVVGLYIAKSDITELQRRLLRTAV
HPATSLVSPERQQLKELLLDAEHGDAVWSAILKNGIRTAFRIVPTRNTDFMHLRDGWVRG
ITARAQ--AFQDESFGSSMNDFKAVF--GAVPKGQTLVLMRDAHGALDALFQPGANVKWM
GRVADERISRLVWLNYLAGKTVSSEGARKSIVDGLMSI
>Penicillium_camemberti_FM013
VPTGTSTIPFPSTIPGEEYQLLGLGVRSVSFLSIQVYVVGLYVAKSDITELQRRLLRTAI
HPATSLVSPERQQLKELLLDAERGDAAWSAIIKNGIRTAFRIVPTRNTDFMHLRDGWVRG
ITARAQ--AFQDESFGSSMNDFKAVF--GSVPKGQTLVLMRDAHGALDALFQPGADVKWM
GRVADERISRLVWLNYLAGKTVSSEGARTSIVEGLMSI
>Penicillium_camemberti_FM169
VPTGTSTIPFPSTIPGEEYQLLGLGVRSVSFLSIQVYVVGLYVAKSDITELQRRLLRTAI
HPATSLVSPERQQLKELLLDAERGDAAWSAIIKNGIRTAFRIVPTRNTDFMHLRDGWVRG
ITARAQ--AFQDESFGSSMNDFKAVF--GSVPKGQTLVLMRDAHGALDALFQPGADVKWM
GRVADERISRLVWLNYLAGKTVSSEGARTSIVEGLMSI
>Penicillium_commune
VPTGTSTIPFPSTIPGEEYQLLGLGVRSVSFLSIQVYVVGLYVAKSDITELQRRLLRTAI
HPATSLVSPERQQLKELLLDAERGDAAWSAIIKNGIRTAFRIVPTRNTDFMHLRDGWVRG
ITARAQ--AFQDESFGSSMNDFKAVF--GSVPKGQTLVLMRDAHGALDALFQPGADVKWM
GRVADERISRLVWLNYLAGKTVSSEGARTSIVEGLMSI
>Penicillium_freii
VPTGTSTIPFPSTIPGEEYQLLGLGVRSVSFLSIQVYVVGLYVAKSDITELQRRLLRTAI
HPATSLVSPERQQLKELLLDAERGDAAWSAIIKNGIRTAFRIVPTRNTDFMHLRDGWVRG
ITARAQ--AFQDESFGSSMNDFKAVF--GSVPKGQTLVLMRDAHGALDALFQPGADVKWM
GRVADERISRLVWLNYLAGKTVSSEGARTSIVEGLMSI
>Penicillium_polonicum
VPTGTSTIPFPSTIPGEEYQLLGLGIRTVSFLSIQVYVVGLYVAKSDITELQRRLLRTAI
HPATSLVSPERQQLKELLLDAERGDAAWSAIIKNGIRTAFRIVPTRNTDFMHLRDGWVRG
ITARAQ--AFQDESFGSSMNDFKAVF--GSVPKGQTLVLMRDAHGALDALFQPGADVKWM
GRVADERISRLVWLNYLAGKTVSSEGARTSIVEGLMSI
>Penicillium_solitum
VPTGTSTIPFPSTIPGEEYQLLGLGVRTVSFLSIQVYVVGLYVAKSDITELQRRLLRTAI
HPATSLVSPERQQLKELLLDAERGDAAWSAIIKNGIRTAFRIVPTRNTDFMHLRDGWVRG
ITARAQ--AFQDESFGSSMNDFKAVF--GSVPKGQTLVLMRDAHGALDALFQPGANVKWM
GRVADERISRLVWLNYLAGKTVSSEGARTSIVEGLMSI
>Penicillium_verrucosum
VPTGTSTIPFPSTIPGEEYQLLGLGIRTVSFLSIQVYVVGLYVAKSDITELQRRLLRTAI
HPATSLVSPERQQLKELLLDAERGDAAWSAIIKNGIRTAFRIVPTRNTDFMHLRDGWVRG
ITARAQ--AFQDESFGSSMNDFKAVF--GSVPKGQTLVLMRDAHGALDALFQPGADVKWM
GRVADERISRLVWLNYLAGKTVSSEGARMSIVEGLMSI
>Penicillium_nordicum
VPTGTSTIPFPSTIPGEEYQLLGLGIRTVSFLSIQVYVVGLYVAKSDITELQRRLLRTAI
HPATSLVSPERQQLKELLLDAERGDAAWSAIIKNGIRTAFRIVPTRNTDFMHLRDGWVRG
ITARAQ--AFQDESFGSSMNDFKAVF--GSVPKGQTLVLMRDAHGALDALFQPGADVKWM
GRVADERISRLVWLNYLAGKTVSSEGARTSIVEGLMSI
>Penicillium_digitatum
VPTGTSTIPFPSTIPGEEYQLLGLGIRTVSFLSVQVYVVGLYIAKSDITELQRRLLHTAI
HPATSLVSPERQQLKELLLDAERGDAAWSAIIKNGIRTAFRIVPTRNTDFMHLRDGWVRG
ITARAQ--AFQDESFGSSMNDFKAVF--GSVPKGQTLVLMRDAHGVLDALFQPGADVKWM
GRVADERISRLVWLNYLAGKTVASEGARTSIVEGLMSI
>Penicillium_italicum
VPTGTSTIPFPSTIPGEEYQLLGLGIRTVSFLSVQVYVVGLYVAKSDITELQRRLLRTAI
HPATSLVSPERQQLKELLLDAERGDAAWSAIIKNGIRTAIRIVPTRNTDFMHLRDGFVRG
ITARAQ--AFQDESFGSSMNDFKAVF--GSVPKGQTLVLMRDAHGVFDALFQPGADVKWM
GRVADERISRLVWLNYLAGKNVASEGARTSIVEGLMSI
>Penicillium_carneum
------------------YQLLGLGVRTVSFLSIEVYVVGLYVAKSDITELQRRLLHTAI
HPATSLVSPERQQLXELLLDXXXGDAAWSAIIKDGIRTAFRIVPTRNTDFMHLRDGWVRG
ITARAK--AFQDESFGXSMNDFKAVF--GSVPKGQTLVLMRDAHGALDALFQPGTDVKWM
GRVADERISRLVWLNYLAGKTVSSEGARTSIVDGLMSI
>Penicillium_roqueforti
VPTGTSTIPFPSTIPGEEYQLLGLGVRTVSFLSIEVYVVGLYVAKSDITELQRRLLHTAI
HPATSLVSPERQQLKELLLDADRGDAAWSAIIKNGIRTAFRIVPTRNTDFMHLRDGWVRG
ITARAK--AFQDESFGTSMNDFKAVF--GSVPKGQTLVLMRDAHGALDALFQPGTDVKWM
GRVADERISRLVWLNYLAGKTVSSEGARTSIVDGLMSI
>Penicillium_paneum
VPTGTSTIPFPSTIPGEEYQLLGLGVRTVSFLSIEVYVVGLYVAKSDITELQRRLLHTAI
HPATSLVSPARQQLKELLLDADRGDAAWSAIIKDGIRTAFRIVPTRNTDFMHLRDGWVRG
ITARAQ--AFQDESFGTSMNDFKAVF--GSVPKGQTLVLMRDAHGALDALFQPGTDVKWM
GRVTDERISRLVWLNYLAGKTVSSEKARTSIVDGLMSI
>Penicillium_sp._MA_6036
VPTGTSTIPFPSTIPGEEYQLLGLGIRTVSFLSIQVYVVGLYIAKNDITELQTRLIRTAI
HPATSLVPPERKQLKELLLDAELGDAAWSAILKDGIRTAFRIVPTRNTDFMHLRDGWVRG
ITAKAK--AFADEAFGTSMNDFKAVF--GTVPKGETLVLMRDQRGALDTLFQPAANVIWM
GRVEDERVSRLVWLNYLAGKTVSSEGARASVVDGLMSI
>Penicillium_paxilli
IATGNSSVPFPTTIPGDEYQLLGLGIRSVSFLSIQVYVVGLYVAKSDITELQQRLVRTAV
HPATSLVPPERQQLKQLLLDPENGDAAWTAILKDGIRTAFRIVPTRNTDFMHLRDGWVRG
ITARAQ--QFQDTEFGTSMNDFKAVF--GNVPKGQTLVLLRNAHGALDALFQPDPTIQWM
GRVVDERVSRLVWLNYLAGKTVSSEGARKNIVDGLMTV
>Penicillium_citrinum
------------------YQLLGLGIRSVSFLSIQVYVVGLYVAKSDITELQQRLVHTAI
HPATSLVPPERQQLKELLLDPENGDAAWSAIIKDGIRTAFRIVPTRNTDFMHLRDGWVRG
ITARAQ--QFQDKEFGTSMNDFKAVF--GNVPKGQTLVLMRNAQGALDALFQPDPAIQWM
GRVSDERISRLVWLNYLAGKTVSSESARKNIVDGLMTV
>Penicillium_steckii
------------------YQLLGLGIRSVSFLSIQVYVVGLYVAKKDITELQQRLVRTAI
HPATSLVPPERQQLKELLLDPENGDAAWSAIIKDGIRTAFRIVPTRNTDFMHLRDGWVRG
ITARAQ--QFQDKEFGTSMNDFKAVF--GNVPKGQTLVLMRNAQGALDALFQPDATIQWM
GRVSDERVSRLVWLNYLAGKTVSSESARKNIVDGLMTV
>Penicillium_decumbens
------------------YQLLGLGIRTVSFLSIQVYVVGLYVAKSDITELQQRLVHTAI
HPATSLVSPERVQLKELLLDAERGDAAWTAVLKDGIRTAFRIVPTRNTDFMHLRDGWVRG
ITARAQ--QFQDAEFGTAMNDFKAIF--GNVPKGQTLILLRNAHGALDALFQADPDLQWM
GRVADERISRLVWLNYLAGKTVSSEGARKSIVDGLMSV
>Penicillium_sclerotiorum
VTTGNSTVPFPTTIPGDEYQLLGLGIRTVSFLSIQVYVVGLYVAKSDITELQQRLIRTAV
HPATSLVPPERQQLRELLMDPEHGDAAWTALLKNGIRTAFRIVPTRNTDFMHLRDGWVRG
ITARAK--AFQDVAFGTAMNDFKAVF--GNVPKGQTLLLLRDAHGALDALFQTDPSMQWM
GRVADERVSRLVWLNYLAGKTVSSEGARKSIVDGLMTV
>Talaromyces_purpureogenus
VATGTSTIPFPTTIPGDEYQLLGLGIRTVSFLSIQVYVVGLYVAKSDITELQRRLIHTAI
HPATSLVPPERQQLKDLLLDAERGDAAWTALIKHGIRTAFRIVPTRNTDFMHLRDGWVRG
ITARAQ--QFQDAEFGTAMNDFKAVF--GNVPKGQTLVLLRGAQGTMDALFQPEPTMRWM
GRVVDERVSRLVWLNYLAGKTVSSEGARQSIVDGLMAI
>Penicillium_subrubescens
VATGTSTIPFPTTIPGDEYQLLGLGIRTVSFLSIQVYVVGLYVAKSDITELQRRLINTAI
HPATSLVPPERQQLKDLLLDAERGDAAWTALIKNGIRTAFRIVPTRNTDFMHLRDGWVRG
ITARAQ--QFQDAEFGTAMNDFKAVF--GNVPKGQTLVLLRGAQGTMDALFQPEPTMRWM
GRVVDERVSRLVWLNYLAGKTVSSEGARQSIVDGLMAI
>Penicillium_brasilianum
VATGTSTIPFPTTIPGDEYQLLGLGIRTVSFLSIQVYVVGLYVAKSDITELQRRLIHTAV
HPATSLVPPERQQLKELLLDADRGDAAWTALIKNGIRTAFRIVPTRNTDFMHLRDGWVRG
ITARAQ--QFQDAEFGTAMNDFKAVF--GNVPKGQTLVLLRGAQGTMDALFQPEPTMRWM
GRVADERVSRLVWLNYLAGKTVSSEGARQSIVDGLMAI
>Penicillium_simplicissimum
VPTGTSTIPFPTTIPGDEYQLLGLGIRTVSFLSIQVYVVGLYVAKSDITELQRRLIHTAV
HPATSLVPPERQQLKALLLDADRGDAAWTALLKNGIRTAFRIVPTRNTDFMHLRDGWVRG
ITARAQ--QFQDAEFGSAMNDFKAVF--GNVPKGQTLVLLRGAQGTMDALFQPDPTMRWM
GRVGDERVSRLVWLNYLAGKNVSSEGARQSIVDGLMAI
>Penicillium_oxalicum
VETGTSTIPFPTTIPGDEYQLLGLGIRTVSFLSIQVYVVGLYVAKADITELQRRLINTAV
HPATSLVPPERQQLKDLLLDAERGDAAWTAILKNGIRTAFRIVPTRNTDFMHLRDGWVRG
IT----------------------------------------------------------
--------------------------------------
>Penicillium_expansum
VETGTSTIPFPTTIPGDEYQLLGLGIRTVSFLSIQVYVVGLYVAKADITELQRRLINTAV
HPATSLVPPERQQLKDLLLDAERGDAAWTAILKNGIRTAFRIVPTRNTDFMHLRDGWVRG
ITARAQ--QFQDAQFGTSMNDFKAVF--GNVPKGQILVLLRGAQGTLDALFQPEATMQWM
GRVNDERVSRLVWLNYLAGKTVSSEGARRSIVDGLMKV
>Penicillium_capsulatum
VPTGTSTIPFPSVIPGDEYQLLGLGIRTVSFLSIQVYVVGLYVAKSDITELQRRLLRTAI
HPATSLVPLERQQLKELLLDADRGDAAWTAILKNGIRTAFRIVPTRNTDFMHLRDGWVRG
ISARAQ--SFQDESFGTSMNDFKAVF--SNVPKGQTLVLMRNAQGGLDALFQTDPAVRLM
GRVPDERISRLVWLNYLAGKNVSSDGARKSIIDGIMVI
>Penicillium_arizonense
------------------YQLLGLGIRTVSFLSIQVYVVGLYVAKSDITELQRRLLRTAI
HPATSLVPLERQQLKELLLDADRGDAAWTAILKNGIRTAFRIVPTRNTDFMHLRDGWVRG
IVARAQ--SFQDESFGTSMNDFKAVF--SNVPKGQTLVLMRNAQGGLDALFQTDPAVRLM
GRVPDERISRLVWLNYLAGKNVSSDGARKSIIDGIMAI
>Penicillium_antarcticum
VPTGTSTIPFPTVIPGDEYQLLGLGIRTVSFLSIQVYVVGLYVAKSDITELQQRLLRTAV
HPATSLVPPERQQLKELLLDADRGDAAWTAILKNGIRTAFRIVPTRNTDFMHLRDGWVRG
ITARAQ--SFQDESFGTSMNDFKAVF--SNVPKGQTLVLLRNAQGGLDALFQAEPAVRLM
GRVADERISRLVWLNYLAGKNVSSDGARKSIIEGIMAI
>Eurotium_rubrum
------------------YQLLGLGIRTVSFLSIQVYVVGMYVATADISELQQRLVRTAL
NPATSLVPGERQQLKNLLLDPEIGDDVWDAILKDGLRTAFRIVPTRNTDFLHLRDGWVRG
ITARAQKAAYEDDTFGSSLNSFKGLF--GSVPKGQILVLTRSSRGELDALFRPGPGVSWL
GRVDDERISRLVWLNYLAGKNVSSDAARRSVVDGVMGI
>Aspergillus_glaucus
------------------YQLLGLGIRTVSFLSIQVYVVGMYVATADISELQQRLVRTAL
NPATSLVPGERQQLKNLLLDPEKGDDVWDAILKDGLRTAFRIVPTRNTDFLHLRDGWVRG
ITARAQKAAYEDDTFGSSLNSFKGLF--GSVPKGQILVLTRSSRGELDALFRPGAGVAWL
GRVGDERISRLVWLNYLAGKNVSSDAARRSVVDGVMGI
>Eurotium_chevalieri
VETGTSTIPFPSTIPEEEYQLLGLGIRTVSFLSIQVYVVGMYVATADISELQQRLVRTAL
NPATSLVPGERQQLKNLLLDPEKGDDVWDAILKDGLRTAFRIVPTRNTDFLHLRDGWVRG
ITARAQKAAYEDDTFGTSLNTFKGLF--GSVPKGQILVLARSPRGELDALFRPGVDVAWL
GRVGDERISRLVWLNYLAGKNVSSDAARRSVVDGVMGI
>Eurotium_cristatum
VETGTSTIPFPSTIPEEEYQLLGLGIRTVSFLSIQVYVVGMYVATADISELQQRLVRTAL
NPATSLVPGERQQLKNLLLDPEKGDDVWDAILKDGLRTAFRIVPTRNTDFLHLRDGWVRG
ITARAQKAAYEDDTFGTSLNSFKGLF--GSVPKGQILVLARSPRGELDALFRPGADVAWL
GRVGDERISRLVWLNYLAGKNVSSDAARRSVVDGVMGI
>Eurotiomycetes_sp._MA_6039
VETGTSTIPFPSTIPEDEYQLLGLGIRTVSFLRIQVYVVGLYVATPDITELQTRLVRTAL
NPATSLVPGERQQLKELLLDPEQGDAAWEAVLKDGLRTAFRIVPTRNTDFLHLRDGWVRG
ITGRAQRS-FGDDSFGSALNTFKGLF--GSVPKGQTLLLLRGSHGELDALFEPETAARWL
GRVPDERISRLVWLNYLAGKNVSSEGARKSVVDGVMGI
>Eurotiomycetes_sp._MA_6038
VETGTSTIPFPSTIPEDEYQLLGLGIRTVSFLRIQVYVVGLYVATPDITELQTRLVRTAL
NPATSLVPGERQQLKELLLDPEQGDAAWEEILKDGLRTAFRIVPTRNTDFLHLRDGWVRG
ITGRAQRS-FGDDSFGSALNTFKGLF--GSVPKGQTLLLLRGSHGELDALFEPETAARWL
GRVPDERISRLVWLNYLAGKNVSSEGARKSVIDGVMGI
>Byssochlamys_spectabilis
VPTGNSAVPFPTTIPEEEYELLGLGIRTVSFLSIQVYVVGLYVAKSDISALQHKLVRAAV
Q-ATSLIPGERQALRELLLDPSKGEETWDSILKGGVRTAFRIVPTRNTDFMHLRDGWVRG
ITARAQKAAFSDESFGNSMADFKALF--GNVPKGQILILLRDERGALDALFQPDPAIRWL
GRVADERISRLVWENYLAGKTVSSESARQSVVDGVVAI
>Byssochlamys_sp._AF001
VPTGNSAVPFPTSIPQEEYELLGLGIRTVSFLSIQVYVVGLYVAKSDLAALQHKLVRTAV
Q-ATSLIPAERQALKDLLLDADKGEQAWDSILKGGVRTAFRIVPVRNTDFMHLRDGWVRG
ITARVQKAAFEDESFGASMAHFKTLF--GNVPKGQVLLFLRNEQGALDALFQPDPAIRWM
GRVADERVSRLVWELYLAGKTVSSESARQSVVEGVMAI
>Byssochlamys_nivea
VPTGNSAVPFPTSIPEEEYELLGLGIRTVSFLSIQVYVVGLYVAKSDLSAMQHKLVRTAV
Q-ATSLIPAERQALKDLLLDPVKGEEAWDSILKGGIRTAFRIVPTRNTDFMHLRDGWVRG
ITARAQKAVFEDESFGSSMADFKALF--GNVPKGQVLLLLRNEQGALDALFQPDPAIQWM
GRVPDERVSRLMWELYLAGKTVSSESARQSVVDGVMAI
>Talaromyces_emersonii
------------------YQLLGLGIRTVSFLAIQVYVVGLYVAKSDLATLQQRLVRTAV
QPATSLVSTERDALKQLLLDPEKGEDAWEKILKGNLRTAIRIVPTRNTDFMHMRDGWVRG
MMARVQRLAFEDESFGQSVNEFKALF--GNIPKGQVLLLLRGQEGALDALHHPDPALRWL
GRVSDERISRLLWLNYLAGKTVASEAARESIVEGVMGI
>Thermoascus_crustaceus
VATGNSTVSFPSTIPEEEYQLLGLGIRTVSFLAIQVYVVGVYVAKSDLATLQQRLVRMAV
QPATSLVPMERQALKELLLDPVKGEDAWNAILKGDIRTAIRIVPTRNTDFLHMRDGFVRG
ISARAQRAQFQDDTFGAAVNDFKSLF--GNIPKGNVLLLLRDSRGALDALFQTDPAIRWL
GRVTDERISRLLWMNYLAGKTVSSEPARQSVVEGVMGI
>Elaphomyces_granulatus
---------------SEEYQLLGLGIRTVSFISIQVYIVGLYVAKTDISILQQRLVRAAV
HPATSLVSSERDALKLLLLDPKDGEDVWNKILKGGIRTALRIVPTRNTDFLHLRDGWVRG
ITARAQRATFQDESFGNAVKEFKTVF--GNVPKSQVLVLLRDFKGVLDMVLQPDPAMRWL
GRACDERISRLIWLNYLAGKTVASEGARQSIVDGVMGI
>Talaromyces_stipitatus
------AVPFPTTIPEEEYQLLGFGIRTVSFLAIQVYVVGLYVAKSDIGTLQRRLVQTGV
QAATSLVSTERDALKKLLLDPEYGEEAWTSILKGNIRTAIRIVPTRNTDFMHLRDAWVRH
MTNRAQKDAFDDESFGKAVSEFKTLL--GNIPKGQVLLLLRDQQGALDALFQGDPKIQWL
GRVTDERVSRCVWLNYLAGKQVASEPTRQSIVEGTMGI
>Talaromyces_marneffei
VETGNSSVPFPTTIPEEEYQLLGFGIRSVSFLSIQVYVVGVYVAKSDIGTLQRRLVHAGV
QAATSLVSTERDALKKLLLDPEHGEAAWTSILKGNIRTAIRIVPTRNTDFMHLRDAWVRH
MTNRAQKDAFDDEAFGQGISEFKTLL--GNIPKGQVLLLLRDQRGALDALFQRDPKIQWL
GRVADERVSRCVWLNYLAGKQVASEPARQSIVEGTMGI
>Talaromyces_cellulolyticus
VETGNSSVPFPTTIPEEEYQLLGFGIRTVSFLSIQVYVVGVYVAKSDIGTLQRRLVHTGV
QAATSLVSTERDALKKLLLDPEHGEAAWTSILKGNIRTAIRIVPTRNTDFMHLRDAWVRL
MTNRAQKEAFDDEAFGQSVNEFKTLL--GNIPKGQVLLLLRDQQGALDALFQRDPKIQWL
GRVADERVSRCVWLNYLAGKQVASEPARQSIVEGTMGI
>Talaromyces_verruculosus
VETGNSSVPFPTTIPEEEYQLLGFGIRTVSFLSIQVYVVGVYVAKSDIGTLQRRLVHTGV
QAATSLVSTERDALKKLLLDPEHGEAAWTSILKGNIRTAIRIVPTRNTDFMHLRDAWVRH
MTNRAQKEAFDDEAFGQSVNEFKTLL--GNIPKGQVLLLLRDQQGALDALFQRDPKIQWL
GRVADERVSRCVWLNYLAGKQVASEPARQSIVEGTMGI
>Talaromyces_adpressus
VETGNSSVPFPTTIPEEEYQLLGFGIRTVSFLSIQVYVVGVYVAKSDIGTLQRRLVHTGV
QAATSLVSTERDALKKLLLDPEHGEAAWTSILKGNIRTAIRIVPTRNTDFMHLRDAWVRH
MTNRAQKEAFDDEAFGQSVNEFKTLL--GNIPKGQVLLLLRDQQGALDALFQRDPKIQWL
GRVADERVSRCVWLNYLAGKQVASEPARQSIVEGTMGI
>Penicillium_occitanis
VETGNSSVPFPTTIPEEEYQLLGFGIRTVSFLSIQVYVVGVYVAKSDIGTLQRRLVHTGV
QAATSLVSTERDALKKLLLDPEHGEAAWTSILKGNIRTAIRIVPTRNTDFMHLRDAWVRH
MTNRAQKEAFDDEAFGQSVNEFKTLL--GNIPKGQVLLLLRDQQGALDALFQRDPKIQWL
GRVADERVSRCVWLNYLAGKQVASEPARQSIVEGTMGI
>Penicillium_pinophilum
VETGNSSVPFPTTIPEEEYQLLGFGIRTVSFLSIQVYVVGVYVAKSDIGTLQRRLVHTGV
QAATSLVSTERDALKKLLLDPEHGEAAWTSILKGNIRTAIRIVPTRNTDFMHLRDAWVRH
MTNRAQKEAFDDEAFGQSVNEFKTLL--GNIPKGQVLLLLRDQQGALDALFQRDPKIQWL
GRVADERVSRCVWLNYLAGKQVASEPARQSIVEGTMGI
>Talaromyces_amestolkiae
VETGNSSVPFPTTIPEEEYQLLGFGIRSVSFLSIQVYVVGVYVAKSDIGTLQRRLVHTGV
QAATSLVSTERDALKKLLLDPELGEAAWTSILKGNIRTAIRIVPTRNTDFMHLRDAWVRH
MTNRAQKEAFDDETFGQSVSEFKTLL--GNIPKGQVLLLLRDQQGALDALFQRDPKIQWL
GRVADERVSRCVWLNYLAGKQVASEPARQSIVEGTMGI
>Talaromyces_borbonicus
VETGNSSVPFPTTIPEEEYQLLGFGIRSVSFLSIQVYVVGFYVAKSDIGRLQQKLVQTGV
QAATSLVSTEREALKQLLLDPERGEAAWTSILKGNIRTAIRISPTRNTDFMHLRDAWVRH
MTNRAQKDAFDDEAFGKAIGEFKTLL--GNIPKGQVLLLLRDQQGSLDAMFQRDPQIQWL
GRVADERVSRCVWLNYLAGKQVASEPARQSIVDGTMGI
>Talaromyces_atroroseus
VETGNSSVPFPTTIPEEEYQLLGLGIRSVSFLSIQVYVVGIYVAKSDIGVLQKRLIETGV
QAATSLVSTERDALKKLLLDPENGEEAWTSILKGNIRTAVRIVPTRNTDFMHLRDAWVRH
MTNRAQKDAFDDEVFGQAVGEFKTLL--GNIPKGQVLLLLRDQNGALDAIFQRDPKIQWL
GRVADERVSRCVWLNYLAGKQVASEPARQSVVEGVMGI
>Penicillium_islandicum
VETGNSSVPFPTTVPDEEYQLLGLGIRTVSFLAIQVYVVGLYIAKSDIAALQQSLVKTGV
QPATSLVSTEREALKNLLLDPERGEEAWTSILKSNIRTAVRIVPTRNTDFMHLRDAWVRH
MTNRAQREAFQDDSFGQSVGEFKTLL--STIPKGQVLFLLRDQRGALDALFQPEPEIKWL
GRIEDERVSRCVWLNYLAGKTVASDAARKSIVEGTMAI
>Talaromyces_wortmannii
VETGNSSVPFPTTVPEEEYQLLGFGIRTVSFLAIQVYVVGLYIAKPDIAALQQSLVRTGV
QPATSLVSTEREALKNLLLDPERGEEAWTSILKSNVRTAVRIVPTRNTDFMHLRDAWVRH
MTNRTQREAFQDDSFGESIREFKTLL--SSIPKGQVLFLLRDQRGALDALFQPDPKIKWM
GRVADERVSRCVWLNYLAGKTVASDAARKSIVDGVMGI
>Talaromyces_piceae
---------------EEEYQLLGFGIRKVSFLNIQVYVVGLYVAKSDIVALQQSLVKTGV
QPATSLVSTERDALRDLLLDPERSEEAWTSILKSNIRTAVRIVPTRNTDFMHMRDAWVRH
MTNRAQQEAFEDDSFGESVREFKTLL--GSIPKGQVLLLLRDQRGRLDVLFQPDPKIKWL
GRVADERVSRCVWLNYLAGKTVASDDARKSIVDGVMGI
>Thermomyces_lanuginosus
VPTGNSTVPFPSTIPEEEYQLLGLGPRTVSFLGIQVYVVGLYIAKSDLANLQKKLVATGV
QPATSLVSTEREALKKKLLSADQSEEAWSSILRANIRTAIRIVPTRNTDFMHMRDSWVRL
MSNKAQQAAYDDEAFGRSVNEFKAVL--GAIPKGQVLLLLRDQQGTLDVLFHADPKMRWL
GRVADERVSRAVWLNYLGGKTVASEPARASIVDGVMGI
>Uncinocarpus_reesii
------------------YYLLGLGIRTVSFLSIQVYVVGLYIAASDMAALQQRLVRQAA
SPATSLVPQEKDDLKKALLDPEQGEEVWNQVLKAGIRTAIRIVPTRNTDFLHLRDGWVRA
ITGRAQKAAFADDSFGKAMGDFKALL--GNVPKGQTLLLLRDKVGALEILYQPGNSMIWL
GEVVDERISRLLWMQYLAGKSVASEGARKDIIEGVMGI
>Byssoonygena_ceratinophila
------------------YYLLGLGVRTVSFLSIQVYVVGLYIAASDMAALQQRLVRQAA
SPATSLVPQEREDLKKLLLDPEQGEEVWSQILKGGIRTAIRIVPTRNTDFLHLRDGWVRA
ITARAQKAAFTDDSFGQAMGDFKALM--GNVPKGQTLLLLRDKVGALELLYQPGDTTVWL
GDVVDERISRLLWLQYLAGKTVASEGARKDIIEGVMGI
>Chrysosporium_queenslandicum
------------------YYLLGLGVRTVSFLSIQVYVVGLYIAASDMAALQQRLVRQAA
SPATSLVPQEREDLKKLLLDPEHGEEVWNQILKGGIRTALRIVPTRNTDFLHLRDGWVRA
ITARAQKAAFANDSFGQAMSDFKALL--GNVPKGQTLLLLRDKVGALEILYQPGGKTVWL
GEVVDERISRLLWLQYLAGKTVASEGARKDIIEGVMGI
>Amauroascus_mutatus
------------------YYLLGVGVRTVSFLSIQVYVVGLYIAASDMAALQQRLVRQAA
SPATSLVPHERDDLKKGLLDPERGEEVWNQILKGGIRTAIRIVPTRNTDFLHLRDGWVRA
ITGRAQNAAFADDSFGEAMGDFKALL--GNVPKGQTLLLLRDKVGALEILYQPGDRTVWL
GEVVDERISRLLWLQYLAGKTVASEGARKDIVEGVMGI
>Amauroascus_niger
------------------YYLLGLGVRTVSFLSIQVYVVGLYIAASDMAALQQRLVRRAA
TPATSLVPQERDDLKKTLLDPEQGEEVWNQILKGGIRTAIRIVPTRNTDFLHLRDGWVRA
ITARAQNASFADDSFGLAMGDFKAVL--GNVPKGQTLLLLRDKVGALEVLYQPGDKTVWI
GEVLDERISRLLWLQYLAGKTVASEGARKDIIDGVMGI
>Coccidioides_immitis
------------------YYLLGLGIRTVSFLNIQVYVVGFYIAASDMATLQQRLVREAA
SPATSLVPKEREDLKKALLDPEQGEEVWNQILKGGIRTAIRIVPTRNTDFLHLRDGWVRA
ITGRAQRAVFADDSFGEAMGDFKALLGGGSVPKGQTLLLLRDKVGALEILYQPGDASVWL
GEVLDERISRLLWLQYLAGKVVASDGARRAIIDGVMGI
>Coccidioides_posadasii
------------------YYLLGLGIRTVSFLNIQVYVVGFYIAASDMATLQQRLVRQAA
SPATSLVPKEREDLKKALLDPEQGEEVWNQILKGGIRTAIRIVPTRNTDFLHLRDGWVRA
ITGRAQRAVFADDSFGEAMGDFKALLGGGSVPKGQTLLLLRDKVGALEILYQPGDASVWL
GEVLDERISRLLWLQYLAGKVVASDGARRAIIDGVMGI
>Ophidiomyces_ophiodiicola
------------------YHLLGLGIRTVSFLSIQVYVVGLYIAASDVAALQKRLVRQGA
SPATSLVPHERDELKKILLDPERGEDVWNQILKGGIRTALRIIPTRNTDFLHLRDGWVRA
ITARAQKAAFGEDSFGLAMGEFKALM--GNVPKGQTLMLLRDRVGALEILYQPGDKMLWL
GEVADERVSRLLWMQYLAGKNVASDGARQNIIEGVMGI
>Malbranchea_cinnamomea
------------------YTLLGLGRRTVSFLGIQVYIVGMYIAKADIPALQQRLVRQAV
SPATSLVPVERDNLKSLLLDTEKGEEVWGQILKGGIRTAFRIVPTRNTDFIHLRDGWVRA
VTGRAQKAAFADDSFGTAINEFKSLL--GNVPKGQTLLLLRDRQGALDILHQPGDKTIWL
GHVADERLSRLLWINYLAGKTVASESARKSIVEGVMGI
>Blastomyces_gilchristii
IPTENSTIPFPKTIPTEEYTLLGLGIRSVSFLSIQVYVVGLYIANSDIAALQQHLIKQAA
TPATSLVPGEREALKQMLLDPEQGQEVWNDILRTGVRTALRIVPTRNTDLLHLRDGWVRA
ITAQAQSAAFEDDSFGTSLNDFKSLF--GNVPKGQILYLLRNKVGGLETMLDPENGMVWL
GSMQDERVSRLLWMAYLAGKKVASEGARNSVVDGVMGI
>Blastomyces_dermatitidis
IPTENSTIPFPKTIPTEEYTLLGLGIRSVSFLSIQVYVVGLYIANSDIAALQQHLIKQAA
TPATSLVPGEREALKQMLLDPEQGQEVWNDILRTGVRTALRIVPTRNTDLLHLRDGWVRA
ITAQAQSAAFEDDSFGTSLNDFKSLF--GNVPKGQILYLLRNKVGGLETMLDPENGMVWL
GSMQDERVSRLLWMAYLAGKKVASEGARNSVVDGVMGI
>Blastomyces_percursus
---------------TEEYTLLGLGIRSVSFLSIQVYVVGLYIANSDIAALQQHLIKRAA
TPATSLVPGEREALKQMLLDPEQGQEIWNEILRTGVRTALRIVPTRNTDFLHLRDGWVRA
ITAQAQSAAFEDDSFGISLNDFKSLF--GNVPKGQILYLLRNKVGGLETMLDPENGIVWL
GSMQDERVSRLLWMAYLAGKKVASEGARNSVVDGVMGI
>Blastomyces_parvus
---------------TEEYTLLGLGIRSVSFLSIQVYVVGLYIANSDIATLQQHLIKRAA
TPATSLVPAERDALKQMLLDPEQGQEVWNEILRTRVRTALRIVPTRNTDFLHLRDGWVRA
ITAQAQSAAFEDDSFGTSLNDFKSLF--GNVPKGQILYLLRNKVGALETMLDAGNGLVWL
GSMQDERVSRLLWMAYLAGKKVASEGARKS--------
>Blastomyces_sp._MA-2018
IPTENSTIPFPKTIPMEEYTLLGLGIRSVSFLSIQVYVVGLYIANSDIAALQQHLIRRAA
TPATSLVPGEREALKQMLLDPEQGQEVWNEILRTGVRTALRIVPTRNTDFLHLRDGWVRA
ITAQAQTAAFEDDSFGTSLNDFKSLF--GNVPKGQVLYLLRNKVGGLETMLDAGNGLVWL
GAMQDERVSRLLWMAYLAGKKVASEGARNS--------
>Emmonsia_sp._CAC-2015a
---------------TEDYTLLGLGIRTVSFLSIQVYVVGLYIANSDIAALQQHLVRRAA
TPATSLVPAEREALKEMLLDPEKGQEIWNQILRTKIRTALRIVPTRNTDFLHLRDGWVRA
ITAQAQGAAFEDDSFGTALNDFKSLF--GNVPKGQILYLLRNKMGALETMLHVGGGLIWL
GAMEDERVSRLLWMGYLAGKKVASEGARKSVVDAVMEI
>Emergomyces_pasteurianus
------------------YTLLGLGIRTVSFLSIQVYVVGLYIANSDISALQQHLVRQAA
TPATSLVPGEREALREMLLDPEKGQEVWNQMLRTKIRTALRIVPTRNTDFLHLRDGWVRA
ITAQAQSAAFEDDSFGTALNDFKSLF--GNVPKGQILYLLRNKMGGLETMLHVGGGLVWL
GAMDDERVSRLLWMGYLAGKKVASEGARKSVVDAVMEI
>Emergomyces_orientalis
----NSTIPFPKTIPMEDYTLLGLGIRTVSFLSIQVYVVGLYIANSDIAALQQHLVRRAA
TPATSLVPNEREALKEMLLDPEQGQEVWNQILRTGVRTALRIVPTRNTDFLHLRDGWVRA
ITAQAQSAAFEDDSFGTALNDFKSLF--GNVPKGQVLYLLRNKVGGLETMFHAGSGLVWL
GAIQDERVSRLLWMGYLAGKKVASEGARKSVVDAVMEI
>Emmonsia_crescens
------------------YTLLGLGIRTVSFLSIQVYVVGLYIANSDIAALQQHLVKRAA
TPATSLVPGEREALKEMLLDSEQGQEIWNQILRTGIRTALRIVPTRNTDFLHLRDGWVRA
ITAQAQSAAFADDSFGTALNDFKSLF--GNVPQGQVLYLLRNKVGGLETMFHAGDGLVWL
GAMQDERVSRLLWMGYLAGKKVASEGARKSVVDAVMEI
>Histoplasma_capsulatum
------------------YTLLGLGIRAVSFLSVQVYVVGLYIANSDIATLQQHLVRQAA
TPATSLVPGERDALKQILLDPEQGQEAWNEILRTHLRTALRIVPTRNTDFLHLRDGWVRA
ITAQAHSAAFEDDSFGIALNDFKSLF--GNVPKGQILYLLRNRVGGLETMFHAGHGVVWL
GAMQDERVSRLLWMAYLAGKKVASEGMRSSVVDGAIGI
>Helicocarpus_griseus
------------------YTLIGQGIRTVSFLSIQVYVVGLYIATSDIAAIQQRLVRRAA
TPATSLVPGEREELKKMLLDPEKGEEIWNQVLRSGIRTALRIVPTRNTDFLHLRDGWVRA
ITARAQSAAFADDSFGNAVSDFKTLF--GNVPKGHILYLLRDRMGGLETMFQAGDRLVWL
GEVRDERLSRLLWMGYLAGKKVASEGARKSVVDGVMEI
>Paracoccidioides_lutzii
------------------YTLIGLGIRTVSFLSIQVYVVGLYIAKSDIAALQQLLVRRAT
TPATSLISTERETLKQMLLDPEQGEEVWNQILRNGIRTALRIVPTRNTDFLHLRDGWVRA
ITARAQSAAFADESFGNAINDFKTLF--GNVPKGQMLYLLRNKVGGLESMFDTGSGMVWL
GEVRDERISRLLWVGYLAGKKVASEGARKSIVDGIMQI
>Paracoccidioides_brasiliensis
------------------YTLIGLGIRTVSFLSIQVYVVGLYIAKSDIAALQQLMVRRAA
TPATSLISTERETLKQMLLDPEQGEEVWNQILRNGIRTALRIVPTRNTDFLHLRDGWVRA
ITARAQSAAFADESFGNAINEFKTLF--GNVPKGQILYLLRNKVGGLESMFDTGSGMVWL
GEVKDERVSRLLWVGYLAGKKVASEGARKSIVDGIMQI
>Polytolypa_hystricis
------------------YQLLGVGIRSVSFLSIQVYVVGVYIASGDVVALQQRLVRQAA
APATSLISSEREALKQALLDPENGEEVWNEILKGGIRTALRIVPTRNTDFLHLRDGWVRQ
VTARAQKAAFADDSFGNSLNDFKTMF--GNVPKGQTLFLLRDKLGALEGLFQVGERLVWL
GEVRDERISRLVWLGYLAGKTVASEEARKNVIDGVMKI
>Arthroderma_gypseum
-------IPFPKTIPADEYQLLGLGLRTVSFLSIQVYVVGLYIATADIPELQARLIRHGA
NPATSLVPHEREALQASLLEAEEGEQIMDHILRGGIRTIFRIVPTRNTDFLHLRDGWVRA
ITARAQKAAFNDDSFGTAMAEFKTLL--GNVPKGQTLLLLRDKLGGMGIVYQPGETMTWL
GRVGDERIGRLVWLNYLAGKTVASESARKNIVDGMMAI
>Trichophyton_equinum
-------IPFPKTIPADEYQLLGLGLRTVSFLSIQVYVVGLYIATADIPELQARLIRQGA
NPATSLVPHEREELQASLLEAEKGEQIMDHILKGGIRTIFRIVPTRNTDFLHLRDGWVRA
ITARAQKAAFGDDSFGTALSEFKTLL--GNVPKGQTLLLLRDKLGGMGIVYQPGDTMTWL
GRVGDERIGRLVWLNYLAGKTVASESARKNIVDGMMGI
>Trichophyton_mentagrophytes
-------IPFPKTIPADEYQLLGLGLRTVSFLSIQVYVVGLYIATADIPELQARLIRQGA
NPATSLVPHEREELQASLLEAEKGEQIMDHILKGGIRTVFRIVPTRNTDFLHLRDGWVRA
ITARAQKAAFGDDSFGTALSEFKTLL--GNVPKGQTLLLLRDKLGGMGIVYQPGDTMTWL
GRVGDERIGRLVWLNYLAGKTVASESARKNIVDGMMGI
>Trichophyton_interdigitale
-------IPFPKTIPADEYQLLGLGLRTVSFLSIQVYVVGLYIATADIPELQARLIRQGA
NPATSLVPHEREELQASLLEAEKGEQIMDHILKGGIRTVFRIVPTRNTDFLHLRDGWVRA
ITARAQKAAFGDDSFGTALSEFKTLL--GNVPKGQTLLLLRDKLGGMGIVYQPGDTMTWL
GRVGDERIGRLVWLNYLAGKTVASESARKNIVDGMMGI
>Trichophyton_tonsurans
-------IPFPKTIPADAYQLLGLGLRTVSFLSIQVYVVGLYIATADIPELQARLIRQGA
NPATSLVPHEREELQASLLEAEKGEQIMDHILKGGIRTIFRIVPTRNTDFLHLRDGWVRA
ITARAQKAAFGDDSFGTALSEFKTLL--GNVPKGQTLLLLRDKLGGMGIVYQPGDTMTWL
GRVGDERIGRLVWLNYLAGKTVASESARKNIVDGMMGI
>Trichophyton_benhamiae
-------IPFPKTIPADEYQLLGLGLRTVSFLSIQVYVVGLYIATADIPELQARLIRQGA
NPATSLVPHEREELQASLLEAEKGEQIMDHILRGGIRTVFRIVPTRNTDFLHLRDGWVRA
ITARAQKAAFGDDSFGTALSEFKTLL--GNVPKGQTLLLLRDKLGGMGIVYQPGDTMTWL
GRVGDERIGRLVWLNYLAGKTVASESARKNIVDGMMGI
>Trichophyton_verrucosum
-------IPFPKTIPADEYQLLGLGLRTVSFLSIQVYVVGLYIATADIPELQARLIRQGA
NPATSLVPHEREELQASLLEAEKGEQIMDHILRGGIRTVFRIVPTRNTDFLHLRDGWVRA
ITARAQKAAFGDDSFGTALSEFKTLL--GNVPKGQTLLLLRDKLGGMGIIYQPGDTMTWL
GRVGDERIGRLVWLNYLAGKTVASESARKNIVDGMMGI
>Trichophyton_violaceum_CBS_452.61
-------IPFPKTIPADEYQLLGLGLRTVSFLSIQVYVVGLYIATADIPELQARLIRQGA
NPATSLVPREREELQASLLEAEKGEQIMDHILRGGIRTVFRIVPTRNTDFLHLRDGWVRA
ITARAQKAAFGDDSFGTALSEFKTLL--GNVPKGQTLLLLRDKLGGMGIVYQPGDTMTWL
GRVGDERIGRLVWLNYLAGKTVASEGARKNIVDGMMGI
>Trichophyton_violaceum_CMCCFT3l
-------IPFPKTIPADEYQLLGLGLRTVSFLSIQVYVVGLYIATADIPELQARLIRQGA
NPATSLVPREREELQASLLEAEKGEQIMDHILRGGIRTVFRIVPTRNTDFLHLRDGWVRA
ITARAQKAAFGDDSFGTALSEFKTLL--GNVPKGQTLLLLRDKLGGMGIVYQPGDTMTWL
GRVGDERIGRLVWLNYLAGKTVASEGARKNIVDGMMGI
>Trichophyton_rubrum
-------IPFPKTIPADEYQLLGLGLRTVSFLSIQVYVVGLYIATADIPELQARLIRQGA
NPATSLVPREREELQASLLEAEKGEQIMDHILRGGIRTVFRIVPTRNTDFLHLRDGWVRA
ITARAQKAAFGDDSFGTALSEFKTLL--GNVPKGQTLLLLRDKLGGMGIVYQPGDTMTWL
GRVGDERIGRLVWLNYLAGKTVASEGARKNIVDGMMGI
>Microsporum_canis
-------IPFPKTIPADEYQLLGLGLRTVSFLSIQVYVVGLYIATADIPALQARLIQHGA
NPATSLVPHEREALQTSLLEAEKGEQIMDHILRGGIRTVFRIVPTRNTDFLHLRDGWVRA
ITARAQKASFEDDSFGASLAEFKKLL--GNVPKGQTLLLLRDKLGGLGMVYQPGETMTWL
GRVGDERIGRLVWLNYLAGKTVASESARKNIIDGMMGI
>Onygena_corvina
------------------YQLLGLGLRTVSFLSIQVYVVGLYVATADIPALQSRLIQHGA
TPATSLVPHEREALQTALLEPEKGEQIMDHILRGGVRTVFRIVPTRNTDFLHLRDGWVRA
ITARAQKAAFADDSFGAAMAEFKALL--GNVPKGQTLLLLRDKVGGMGIVYQPGDSMTWL
GRVGDERVGRLVWLNYLAGKAVASESARKNIVDGMMGI
>Byssochlamys_sp._BYSS01
------------------YNLLGLGIRTVSFLKIQVYVVGLYVAKSDIPELQKLLVRTAI
RPATSLVPGERQQLKDILLDAEQSNEAWNEILKSGVRTALRVVPTRNTDFMHLRDGWVRG
ITARATAAAFQDESFGAALNDFKTVF--GSVPKGHALVLHRNAQGVFDALYEPDAALRWM
GRVHDERISRLVWLHYLGGKNVASEAARQS--------
>Monascus_ruber
------------------YQLLGLGIRTVSFLKIQVYAVGLYVAKSDIPELQKLLVRTAI
RPATSLVPRERQQLKDLLLDPEQSNEAWNEIFKSGIRTVLRIVPTRNTDFMHLRDGWVRG
ITARASAAAFQDESFGTALNDFKTVF--GSVPKGQPLLLHRNTHGVFDALYEPDPALRWM
GRVHDERISRLVWLHYLGGKTVASEAARQS--------
>Monascus_purpureus
------------------YQLLGLGIRTVSFLKIQVYAVGLYVAKSDIPELQKLLVRTAI
RPATSLVPGERQQLKDLLLDPEQSNEAWNEIFKSGIRTVLRIVPTRNTDFMHLRDGWVRG
ITARASAAAFQDESFGTALNDFKTVF--GSVPKGQPLLLHRNTHGVFDALYEPDPALRWM
GRVHDERISRLVWLHYLGGKTVASEAARQS--------
>Xeromyces_bisporus
------------------YQLLGLGIRTVSFLRIQVYVVGLYVAKSDIAELQKHLVRTAI
HPATSLVSTERKQLKDILLDPDRGTEAWDEILKSGIRTAIRIVPTRNTDFMHLRDGWVRG
ITGRATASAFDDDSFGTALNDFKAVF--GSVPKGQELLLLRNAQGVFDALYQPDSELRWM
GRVYDERISRLVWLNYLAGKNVASEGARQSVVDGVMEI
>Aspergillus_kawachii
-----SSIPFPAVIP-EEYHLLGLGIRTVSFLNFQVYVVGLYVAKEDLAELQSRLVRTAV
HPATSLVSMEREKLRELLLDAEKGEQAWDMLLKDGLRTAFRVVPTRNTDFLHLRDGWVRG
ITGRAQRY-FEGEEFGQAMGEFKGLF--GSVPKGQVLVLARGKKGQLDVLVQGGGDDRYL
GRVKDERVSRLVWLNYLAGKNVSSEGARRSVVDGIMGV
>Aspergillus_awamori
-----SSIPFPAVIP-EEYHLLGLGIRTVSFLNFQVYVVGLYVAKEDLAELQSRLVRTAV
HPATSLVSMEREKLRELLLDAEKGEQAWDMLLKDGLRTAFRVVPTRNTDFLHLRDGWVRG
ITGRAQRY-FEGEEFGQAMGEFKGLF--GSVPKGQVLVLARGKKGQLDVLVQGGGDDRYL
GRVKDERVSRLVWLNYLAGKNVSSEGARRSVVDGIMGV
>Aspergillus_foetidus
-----SSIPFPAVIP-EEYHLLGLGIRTVSFLNFQVYVVGLYVAKEDLAELQSRLVRTAV
HPATSLVSMEREKLRELLLDAEKGEQAWDMLLKDGLRTAFRVVPTRNTDFLHLRDGWVRG
ITGRAQRY-FEGEEFGQAMGEFKGLF--GSVPKGQVLVLARGKKGQLDVLVQGGGDDRYL
GRVKDERVSRLVWLNYLAGKNVSSEGARRSVVDGIMGV
>Aspergillus_neoniger
------------------YHLLGLGIRTVSFLNFQVYVVGLYVAKEDLAELQSRLVRTAV
HPATSLVSMEREKLRELLLDAEKGEQAWDVLLKDGLRTAFRVVPTRNTDFLHLRDGWVRG
ITGRAQRY-FEGEEFGQAMGEFKGLF--GSVPKGQVLVLARGKKGQLDVLVQGGGDDRYL
GRVKDERVSRLVWLNYLAGKNVSSEGARHSVVDGIMGV
>Aspergillus_vadensis
------------------YHLLGLGIRTVSFLNFQVYVVGLYVAKDDLAELQSRLVRTAV
HPATSLVSMEREKLRELLLDAEKGEQAWDVLLKDGLRTAFRVVPTRNTDFLHLRDGWVRG
VTGRAQRY-FEGEEFGQAMGEFKGLF--GSVPKGQVLVLARGKKGQLDVLVQGGGEDRYL
GRVKDERVSRLVWLNYLAGKNVSSEGARRSVVDGIMGV
>Aspergillus_piperis
------------------YHLLGLGIRTVSFLNFQVYVVGLYVAKEDLAELQSRLVRTAV
HPATSLVSMEREKLRELLLDAEKGEQAWDMLLKDGLRTAFRVVPTRNTDFLHLRDGWVRG
ITGRAQRY-FEGEEFGQAMGEFKGLF--GSVPKGQVLVLARGKKGQLDVLVQGGGDDRYL
GRVKDERVSRLVWLNYLAGKNVSSEGARRSVVDGIMGV
>Aspergillus_costaricaensis
-----SSIPFPAVIP-EEYHLLGLGIRTVSFLNFQVYVVGLYVAKEDLAELQSRLVRTAV
HPATSLVSMEREKLRELLLDAEKGEQAWDMLLKDGLRTAFRVVPTRNTDFLHLRDGWVRG
ITGRAQRY-FEGEEFGQAMGEFKGLF--GSVPKGQVLVLARGKKGQLDVLVQGGGEDRYL
GRVKDERVSRLVWLNYLAGKNVSSEGARRSVVDGIMGV
>Aspergillus_tubingensis
-----SSIPFPAVIP-EEYHLLGLGIRTVSFLNFQVYVVGLYVAKEDLAELQSRLVRTAV
HPATSLVSMEREKLRELLLDAEKGEQAWDVLLKDGLRTAFRVVPTRNTDFLHLRDGWVRG
ITGRAQRY-FEGEEFGQAMGEFKGLF--GSVPKGQVLVLARGKKGQLDVLVQGGGEDRYL
GRVKDERVSRLVWLNYLAGKNVSSEGARRSVVDGIMGV
>Aspergillus_eucalypticola
-----SSIPFPAVIPGEEYHLLGLGIRTVSFLNFQVYVVGLYVAKEDLAELQSRLVRTAV
HPATSLVSMEREKLRELLLDAEKGEQAWDMLLKDGLRTAFRVVPTRNTDFLHLRDGWVRG
ITGRAQRY-FEGEEFGQAMGEFKGLF--GSVPKGQVLVLARGKKGQLDVLVQGGGDDRYL
GRVKDERVSRLVWLNYLAGKNVSSEGARRSVVDGIMGV
>Aspergillus_lacticoffeatus
VETGTSTIPFPAVIPGEEYHLLGLGIRTVSFLNFQVYVVGLYVAKEDLAELQSRLVRTAV
HPATSLVSMERDKLRELLLDAEKGEQAWDMLLRDGLRTAFRVVPTRNTDFLHLRDGWVRG
ITGRAQKY-FEGEEFGQAMGEFKGLF--GSVPKGQVLVLARGAKGQLDVLVQGGGSDRYL
GRVKDERISRLVWMNYLAGKTVSSEGARQSVVDGIMGV
>Aspergillus_niger_ATCC_13496
VETGTSTIPFPAVIPGEEYHLLGLGIRTVSFLNFQVYVVGLYVAKEDLAELQSRLVRTAV
HPATSLVSMERDKLRELLLDAEKGEQAWDMLLRDGLRTAFRVVPTRNTDFLHLRDGWVRG
ITGRAQKY-FEGEEFGQAMGEFKGLF--GSVPKGQVLVLARGAKGQLDVLVQGGGSDRYL
GRVKDERISRLVWMNYLAGKTVSSEGARQSVVDGIMGV
>Aspergillus_phoenicis
VETGTSTIPFPAVIPGEEYHLLGLGIRTVSFLNFQVYVVGLYVAKEDLAELQSRLVRTAV
HPATSLVSMERDKLRELLLDAEKGEQAWDMLLRDGLRTAFRVVPTRNTDFLHLRDGWVRG
ITGRAQKY-FEGEEFGQAMGEFKGLF--GSVPKGQVLVLARGAKGQLDVLVQGGGSDRYL
GRVKDERISRLVWMNYLAGKTVSSEGARQSVVDGIMGV
>Aspergillus_niger_CBS_139.54b
VETGTSTIPFPAVIPGEEYHLLGLGIRTVSFLNFQVYVVGLYVAKEDLAELQSRLVRTAV
HPATSLVSMERDKLRELLLDAEKGEQAWDMLLRDGLRTAFRVVPTRNTDFLHLRDGWVRG
ITGRAQKY-FEGEEFGQAMGEFKGLF--GSVPKGQVLVLARGAKGQLDVLVQGGGSDRYL
GRVKDERISRLVWMNYLAGKNVSSEGARQSVVDGIMGV
>Aspergillus_brasiliensis
VETGTSSIPFPAVIPGEEYHLLGLGIRTVSFLNFQVYVVGLYVAASDLAELQSRLVRTAV
HPATSLVSTEQEKLRELLLDAEKGEQAWDMLLRDGLRTAFRVVPTRNTDFLHLRDGWVRG
ITGRAQKY-FEGEEFGQAMGEFKGLF--GSVPKGQVLVLARGAKGQLDVLVQGGGGDRYL
GRVKDERISRLVWLNYLAGKNVSSEGARRSVVDGIMGV
>Aspergillus_carbonarius
------------------YHLLGLGIRTVSFLHLQVYVVGMYVAKSDLAELQSRLVRTAV
HPATSLVSMEREKLRDLLLDAERGDEAWEGILKNGLRTAFRIVPTRNTDFLHLRDGWVRG
ITGRAKKYGFEGEAFGEAMGVFKGLF--SNVPKGQTLVLARGSKGQLDVLVWGDK-GRYM
GRVADERISRLVWLNYLAGKNVSSEGARRSVVDGIMGV
>Aspergillus_sclerotioniger
------------------YHLLGLGIRTVSFLNIQVYVVGMYVAKSDLAELQSRLVKTAV
HPATSLVSMERDKLRELLLDAERGDEAWEGIVRNGLRTAFRIVPTRNTDFLHLRDGWVRG
ITGRAKKYGFEGEAFGEAMGVFKGLF--SNVPKGQTLVLARGSKGQLDVLAWGDK-GRYM
GRVSDERISRLVWLNYLAGKNVSSEGARRSVVDGIMAV
>Aspergillus_ibericus
------------------YQLLGLGIRTVSFLNFQVYVVGMYVAKSDLAELQSRLVRTAV
HPATSLVSMERDRLRELLLDAERGDEAWEGILKGGLRTAFRIVPTRNTDFLHLRDGWVRG
ITGRAKKY-FEGEGFGKAMGEFKGLF--SNVPKGQTLVLARGRKGQLDVLVWGEK-GRYM
GRVTDERISRLVWMNYLAGKNVSSEGARRSVVDGIMGV
>Aspergillus_sclerotiicarbonarius
---------------SEEYQLLGLGIRTVSFLKIQVYVVGMYVAKSDLAELQSRLVRTAV
HPATSLVSMEREKLRDLLLEADRGDEAWEGILKGGLRTAFRVVPTRNTDFLHLRDGWVRG
ITGRAKKY-FDGEEFGQAMGEFKGLF--SNVSKGQTLVLTRGKKGQLDVLLWGEKKGRYM
GRVVDERVSRLVWMNYLAGKNVSSEGARRSMVDGIMGV
>Aspergillus_ellipticus
VSTGTSSVPFPSTMPGEEYQLLGLGIRTVSFLGIQVYVVGMYVAKADISELQRRLVRVGV
SAATSLVEMERTALKELLLDAERGDEVWDAILKEGLRTAFRIVPTRNTDFLHLRDGWVRG
ITARAHKY-FADDGFGAAMGEFKGLF--GNVAKGQTVVLVRGAKGQLDALVRVAPDGRYM
GRVRDERVSRLVWLNYLAGKGVSSEGARRSVVDGVMGV
>Penicilliopsis_zonata
VPTGTSTIPFPSTIPSEEYQLLGLGIRTVSFLSIQVYVVGLYVAKSDIAELQHRLMQTAA
NPATSLVPQERDQLKQLLLDPERGEAAWTAIIKNGLRTAFRIVPTRNTDFLHLRDGWVRS
ITNRAKAS-FQDETFRKALSEFRAAF--GNVPKAQPLLLIRGAQGTLDAVVQPDASFRFM
GRVTDERIGRLVWLNYLAGKTVASESARQSVVEGVMGI
>Aspergillus_indologenus
------------------YQLLGLGIRTVSFLRIQVYVVGMYVAKSDITALQRRLVQTAV
NPATSLVSTERDRLRQLLLDPQQGDLVWDAILRPGLRTAFRIVPVRNTDFTHMRDAFVRG
VTARAQKY-FADEAFGAAVKHFKALF--GSVPKGHTVLLVRNARGQLDALFQTDVATRYL
GRVADERVSRLVWLNYLAGKNVSSEPARESVVDGIMAV
>Aspergillus_violaceofuscus
VATGTSAVPFPATIPEEEYQLLGLGIRTVSFLRIQVYVVGMYVAKSDITALQRRLVQTAV
NPATSLVSTERDRLRQLLLD-QQGDLVWDAILRPGLRTAFRIVPVRNTDFTHMRDAFVRG
VTARAQKY-FADEAFGAAVKNFKALF--GNVPKGHTVLLVRNARGQLDALFQTDVATRYM
GRVADERVSRLVWLNYLAGKNVSSEPARESVVDGIMAV
>Aspergillus_japonicus_CBS114.51
VATGTSAVPFPATIPEEEYQLLGLGIRTVSFLRIQVYVVGMYVAKSDITALQRRLVQTAV
NPATSLVSTERDRLRQLLLD-QQGDLVWDAILRPGLRTAFRIVPVRNTDFTHMRDAFVRG
VTARAQKY-FADEAFGAAVKNFKALF--GNVPKGHTVLLVRNARGQLDALFQTDVATRYM
GRVADERVSRLVWLNYLAGRNVSSEPARESVVDGIMAV
>Aspergillus_uvarum
VATGTSAVPFPATIPEEEYQLLGLGIRTVSFLRIQVYVVGMYVAKSDITALQRRLVQTAV
NPATSLVSTERDRLRQLLLD-QQGDLVWDAILRPGLRTAFRIVPVRNTDFTHMRDAFVRG
VTARAQKY-FADEAFGAAVKNFKALF--GNVPKGHTVLLVRNARGQLDALFQTDVATRYM
GRVADERVSRLVWLNYLAGKNVSSEPARESVVDGIMAV
>Aspergillus_homomorphus
------------------YQLLGLGIRTVSFLKIQVYVVGMYVAKSDISELQRRLVQTAV
NPATSLVSTERDRLRQLLLD-EQGDAVWDAILRGGLRTAFRIVPVRNTDFTHMRDAFVRG
ISARAQKY-YADEAFGAAVKTFKALF--GNVPKGHTVLLVRNARGQLDALFQTE-ATRYM
GRVADERVSRLVWMNYLAGKNVSSEPARESVVDGIMAV
>Aspergillus_candidus
---------------SEEYQLLGLGIRTVSFLRIQVYVVGLYIATKDLPELQQRLVRTAV
NPATSLVPGEREALKKLLLDEERGDAAWSAVLRGGLRMAWRVVPTRNTDFLHLRDGWVRG
LAARAQKYSFKDESFGTAVGEFKALF-GGSVSKGQTLVLVRDADGALEGLVQAEVGMRFL
GRVSDERISRLVWLNYLAGKNVSSDGARRSVVDGVMGV
>Aspergillus_campestris
---------------SEEYQLLGLGIRTVSFLRIQVYVVGLYIATKDLPELQQRLVRTAV
NPATSLVPGEREALKKLLLDEERGDAAWSAVLRGGLRMAWRVVPTRNTDFLHLRDGWVRG
LAARAQRYSFTDESFGRAVGEFKALF-GGGVSKGQTLVLVRGEDGALEGLVQAEVGMRFL
GRVRDERISRLVWLNYLAGKNVSSEGARRSVVDGVMGV
>Aspergillus_taichungensis
VETGTSSVPFPSTMPEEEYQLLGLGIRTVSFLRIQVYVVGLYIATKDLPELQQRLVRTAV
NPATSLVPGEREALKKLLLDEERGDAAWSAVLRGGLRTAWRVVPTRNTDFLHLRDGWVRG
LAARAQKYSFADESFGRAVGEFKALF-GGGVSKGQTLVLVRDADGALEGLVQAEVDMRFL
GRVSDERISRLVWLNYLAGKNVSSEGARRNVVDGVMGV
>Herpotrichiellaceae_sp._UM238
VDTGTSSVPFPKTISSQEYQLVGLGIRTVSFLGIQVYVVGMYVAVSDIATLQERLIRTQ-
DPATTLVPGEKGALRGALMDAERSEDIWNAILKGGIRSVFRIVPTRNTDFAHLKDGFLRQ
LTAKTQHFAFSDEAFGQSVNDFKVVF--SQLPKGEVLLLGRDAKGRMGAWYED-PKRTKF
GSIDDERISRLLWLQYLSGKNPSSEGARKNIVDGVM--
>Knufia_petricola
VETGTSSVPFPKMIPEQEYQLVGLGIRTVSFLGIQVYVVGMYVAVPDIATLQERLIRTQ-
DSATTLVPGEKDKLRESLLDADRSEDIWNEILRGKIRSVFRIVPTRNTDFSHLKDGFLRQ
LTAKTQHFAFSDEAFGQSVDEFKGLF--SNLPKGEVLLLSRDAKGRLQAYYED-PMRTKF
GNILDERISRLVWLQYLSGKTPSSEGARKSIVEGVM--
>Eurotiomycetes_sp.
VETGTSSVPFPKMIPEQEYQLVGLGIRTVSFLGIQVYVVGMYIAVPDIATLQERLIRTQ-
DSATTLVPGEKDKLRESLLDADRSEDIWNEILKGKIRSVFRIVPTRNTDFSHLKDGFLRQ
LTAKTQHFAFSDEAFGQSVDEFKALF--SNLPKGEVLLLSRDAKGRLQAYYED-PARTKF
GNIMDERISRMVWLQYLSGKTPSSEGARKSVVEGVM--
>Phaeomoniella_chlamydospora
------------------YQLLGLGIRTVSFLGIQVYVVGLYVALPDIATLQERLIRTV-
DPATTLVPAERSKLYDLLHDPSKSEEIWSSIIKGNIRTAIRIVPTRNTDFGHLRDGWLRG
ITGKTQIAAFLDDAFGQSVSEFKTIF--GKVPKGETLLLLRNKKGELQAYHE--------
--------------------------------------
>Cyphellophora_europaea
----------------TEYQLLGLGIRTVSFLSIQVYVVGLYIATPDIAKLQERLIRTI-
DPATTLVPGEKDQLRSLLLDPTRSEEVWNTLLRAGIRTALRIVPTRNTDFMHMRDGFVRG
ITARASS--DPNGTFGKSLNDFKSVF--GKLPFGHTLLLERDVQGGLRVVCEDSKDREVM
GAVADERVARLLWLCYLGGKNVSSEEARRSVVEGCV--
>Phialophora_attae
----------------TEYQLLGLGIRTVSFLSIQVYVVGLYVASADIAKLQERLIRTV-
DPATTLVAGEMQKLRSVLLDPVKSEEVWNEILRGAIRTAFRIVPTRNTDFMHMRDGFVRG
ITARVNT--EAEERFGSAMNEFKAVF--GKIPYGQALYLLRNAQGQFEALVEDKKSREVM
GTVTDERVSRLLWLNYLAGKNVSSEDARKSVVEGAI--
>Cladophialophora_yegresii
IPTGTSTIPFPRIITDEEYQLVGLGIRTVSLFSIQVYVVGLYIAVSDIAALQQRLINAVV
PPATTLVPGEKDQLRQLLLDPTRGEDIWNEILKGHLRMAFRIVPTRNTDFMHLRDGFVRG
ITARSAHFSFQDETFGAALNDFKSAF--GKLPKGEILLLARDGQGKMSVWEETSKTRVKM
GDISDERVGRLLWLGYLAGKNVSSEPARQNIVEGCMEF
>Cladophialophora_carrionii
VPTGTSTIPFPRIITDEEYQLVGLGIRTVSMFSIQVYVVGLYIAVSDIAALQQRLINAVV
PPATTLVPGEKDQLRQLLLDPTRGEDIWNEILKGHLRMAFRIVPTRNTDFMHLRDGFVRG
ITARSAHFSFQDETFGAALNDFKSAF--GKLPKGEILLLVRDGQGKMSVWEETSKTRVKM
GDISDERVGRLLWLGYLAGKNVSSEPARQNVVEGCMEF
>Phialophora_americana
IPTGTSTIPFPRVITDEEYQLVGLGVRTVSILSIQVYVVGLYIAVSDIASLQQRLINAVV
PPATTLVSGEKDQLRQLLLDPTRGEDIWNEILKGNLRTAFRIVPTRNTDFMHLRDGFVRG
ITARSAHFSFQDETFGAALNDFKSAF--GKLPKGEILLLVRDGQGKLSVWEETRKTRVKM
GDISDERVGRLLWLGYLAGKNVSSEPARQSVVDGCMEF
>Phialophora_verrucosa
VPTGTSTIPFPRTITEEEYQLVGLGIRTVSILSIQVYVVGLYIAVSDIASLQQRLINAVV
PPATTLVTGEKDQLRQLLLDPTRGEDIWNEILRGNLRTAFRIVPTRSTDFMHLRDGFVRG
ITARSAHFSFQDETFGAALNDFKSAF--GKLPKGEILLLVRDGQGKMSVWEETRKTRVKM
GDISDERVGRLLWLGYLAGKNVSSEPARQSVVEGCMEF
>Cladophialophora_psammophila
IATGTSSIPFPRIIADVEFQLIGLGIRTVSLLSIQVYVVGLYIAVPDIAALQQRLVQAAV
PPATTLVPSEKSQLKELLLDPERGEQIWNEIIKGQLRTAFRIVPTRNTDFMHLRDGFVRG
ITARSAHFSFQDESFGAALNEFKSAF--GKLPKGDILLLVRDAQGKMTVWNEDNKKRVQM
GVVADERVGRLLWLGYLAGKNVSSEDARRNVVEGCVEF
>Cladophialophora_bantiana
IATGTSSIPFPRIIADVEYQLVGLGIRTVSLLGIQVYVVGLYIAVPDIAALQQRLVQAAV
PPATTLVPSEKSQLRELLLDPERGEQIWNEIIKGQLRTAFRIVPTRNTDFMHLRDGFVRG
ITARSAHFSFQDESFGAALNEFKSAF--GKLPKGDILLLVRDAQGKMTVWNEVNKKRVQM
GVVADERVGRLLWLGYLAGKNVSSEDARRNVVEGCMEF
>Fonsecaea_pedrosoi
IPTGTSSIPFPRIIADVEYQLVGLGIRTVSILSIQVYVVGLYVAVPDIAALQKRLVEAAV
PPATTLVAGEKSQLKELLLDPVRGEQIWNDIIKGQLRTAFRIVPTRSTDFMHLRDGFVRG
ITARSAHFSFQDESFGAALNEFKSAF--GKMPKGDILLLVRDAQGKMTVWNEDHKKRILM
GVVADERVGRLLWLGYLAGKNVSSDEARRNVVEGCMEF
>Fonsecaea_monophora
IPTGTSSIPFPRIIADVEYQLVGLGIRTVSILSIQVYVVGLYVAVPDIAALQKRLVEAAV
PPATTLVAGEKSQLKELLLDPVRGEQIWNDIIKGQLRTAFRIVPTRSTDFMHLRDGFVRG
ITARSAHFSFQDESFGAALNEFKSAF--GKMPKGDILLLVRDAQGKMTVWNEDHKKRMLM
GVVADERVGRLLWLGYLAGKNVSSDEARRNVIEGCMEF
>Fonsecaea_nubica
IPTGTSSIPFPRIIADVEYQLVGLGIRTVSILSIQVYVVGLYVAVPDIAALQQRLVQAAV
PPATTLVAGEKSQLKELLLDPVRGEQIWNDIIKGQLRTAFRIVPTRSTDFMHLRDGFVRG
ITARSAHFSFQDESFGAALNEFKSAF--GKMPKGDILLLVRDAQGKLTVWNEDHKKRIQM
GVVADERVGRLLWLGYLAGKNVSSDEARRNVVEGCMEF
>Cladophialophora_immunda
IPTGTSSIPFPRIIADVEYQLVGLGIRTVSILSIQVYVVGLYVAVPDIAALQQRLVQAAV
PPATTLVPSEKSHLKELLLDPDRGEEIWNDIVKGGLRTAFRIVPTRNTDFMHLRDGFVRG
VTARSAHFSFQDESFGAALNEFKSAF--GKLPKGDILLLARDAQGKMTVWNEDSKKRIQM
GTVADERVGRLLWLGYLAGKNVSSEDARRNVVEGCMEF
>Fonsecaea_multimorphosa
IPTGTSSIPFPRIIADVEYQLVGLGIRTVSILSIQVYVVGLYVAVADIAALQQRLVQAAV
PPATTLVPSEKSQLKELLLDPDRGEQIWNDIVKGQLRTAFRIVPTRNTDFMHLRDGFVRG
ITARSAHFSFQDESFGVALNEFKSAF--GKLPKGDILLLVRDAQGKMTVWNEDSKRRLQM
GVVTDERVGRLLWLNYLAGKNVSSEDARRNVVEGCMEF
>Fonsecaea_erecta
------------------YQLVGLGIRTVSILSIQVYVVGFYVAIPDIAALQQRLVQAAV
PPATTLVPSEKSQLKELLLDPERGEQIWNDIVKGQLRTAFRIVPTRNTDFMHLRDGFVRG
ITARSAHFSFQDESFGAALNDFKSAF--GKLPKGDVLLLVRDAQGKMTVWNEDNKRRIQM
GVVADERVGRLLWLGYLAGKNVSSEDARRSVVEGCMEF
>Capronia_epimyces
------------------YQLVGLGVRTVSILSIQVYVVGLYIAVSDIASLQERLVHSVA
DPATTLVANEKSKLRDLLVDPDQGEEIWNKIVKGQVRTAFRIVPTRNTDFMHLRDGFVRG
ITARSAHFSFQDESFGSALNDFKQAF--GKLPKGEVLLLARDAEGKLTVWNED-KKRLKM
GEVADERVGRLLWLNYLAGKTVSSEPARQSVIDGVVAF
>Exophiala_dermatitidis
------------------YQLVGLGVRTVSLLSIQVYVVGLYIAVSDIAGLQDRLVHSVA
DPATTLVPNEKATLRDLLLDPDRGEEIWNNILKGHLRMAFRIVPTRNTDFMHLRDGFVRG
ITARSAHFSFQDESFGSALNDFKQAF--GKLPKGETLLLSRDAAGKMTVWTED-KKQLKM
GEVADERVGRLLWLNYLAGKTVSSEPARQSVINGVMEF
>Capronia_coronata
------------------YQLVGLGVRTVSFLSIQVYVVGLYIAVSDIAALQDRLVHSVA
DPATTLVPDEKSKLRDLLLDPDQGEEIWNKIVKGQVRTAFRIVPTRNTDFMHLRDGFVRG
ITARSAHFSFQDESFGSALNDFKQAF--GKLGKGEVLLLARDAEGKMLVWAED-NKRVKM
GEIPDERVGRLLWLNYLAGKNVSSEPARQSVIEGVMEF
>Rhinocladiella_mackenziei
-----STIPFPKTITEVEYQLVGLGVRTVSILGIQVYVVGLYIAVSDVAALQERLVHSVA
DPATTLVPSEKSQLRELLLDPDRGEEIWNNILKGHVRTAFRIAPTRNTDFMHLRDGFVRG
ITARSAHFSFQDDTFGAALSDFKQAL--GKLPRGEMLLLARDAQGKMTVWNED-KRRLKM
GEVSDERVGRLLWLNYLAGHNVSSEPARQSVIDGVMEF
>Exophiala_alcalophila
VPTGTSHVPFPKTITDVEYQLVGLGIRTVSLLSIQVYVVGLYIAVADIAALQERLVHAVA
DPATTLVPGEKSQLRDLLLHPDKGEEVWNEILKGQLRTAFRIVPTRSTDFMHLRDGFVRG
VTARSAHFSFQDESFGSALNDFKTVF--GKLPKGEVLLLSRDGRGNMSVWTED-RQRLKM
GDVSDERVGRLLWLGYLAGKNVSSEPARQSVTDGVMEF
>Graphium_calicioides
-----STIPFPKTISQVEYQLVGLGVRTVSIISIQVYVVGLYVAVSDIAKLQERLVHSVA
DPATTLVPGEKSTLRELLLDPTRGEDIWDAILKGQLRTAFRIVPTRPTDFLHLRDGFVRG
ITARSAHFSFQDESFGVALNDFKQAF--GKLPKGDVLLLTRSPQGTMTVWNED-KTRLMM
GQVPDERVGRLLWLNYLAGKTVASEPARASVIDGVMAF
>Exophiala_xenobiotica
------------------YQLVGLGIRTVSLLSIQVYVVGMYIATSDIAALQARLVHAVA
DPATTLVPAEKDKLKELLLDPERGEDVWNDIVKAGIRTAFRIVPTRNTDFMHLRDGFVRG
ITAKSSHFKFQDESFGQALGEFKSAF--GKLAKGEVLLLARDAQGKMAVWEED-KARVKM
GNVVDERVGRLLWLNYLAGKNVSSEPARQNVIDGVMGF
>Exophiala_spinifera
------------------YQLVGLGIRTVSLLSIQVYVVGMYIATSDIAALQARLVHAVA
DPATTLVPAEKDKLKELLLDPERGEDVWNDIVKAGIRTAFRIVPTRNTDFMHLRDGFVRG
ITAKSSHFKFQDESFGQALGEFKSAF--GKLAKGEVLLLARDAQGKMAVWEED-KARVKM
GNVVDERVGRLLWLNYLAGKNVSSEPARQNVIDGVMGF
>Exophiala_oligosperma
VPTGTSTIPFPRTVSDVEYQLVGLGIRTVSLLSIQVYVVGMYIATSDIAALQERLVHAVA
DPATTLVPEEKSKLKELLRDPERGEDVWNEIVKAGIRTAFRIVPTRNTDFMHLRDGFVRG
ITARSAHFNFQNESFGEAMGEFKSAF--GKLAKGEVLLLARDAQGKMTVWEED-KQRVKM
GTVTDERVGRLLWLNYLAGKNVSSEPARQSVIDGVM--
>Exophiala_sideris
VPTGTSTVPFPKIISDVEYQLVGLGIRTVSFLSIQVYVVGLYIAVSDIAALQKELVHSVA
DPATTLVPGEKGQLRDFLLDPDHGEEIWNAIIKGQLRTAFRIVPTRQTDFMHLRDGFVRG
ITARSSHFTFQDESFGGALNDFKQAF--GRLAKAETLLLARDAQGKMTVWEED-LKRFKM
GEVPDERVGRLLWLNYLAGKKVASEPARQSVIDGVM--
>Exophiala_aquamarina
----------------VEYQLVGLGVRTVSILSIEVYVVGLYIAVSDIAALQRRLVHSVA
GVATTLVPGEKKSLREKLLHKKDGEDLWNKIIRGQLRTAFRIVPTRSTDFMHLRDGFVRG
ITARSGHFSFQDESFGEAMNDFKTAF--GKLPKGEVLLLTRDNRGTMGVYSED-KTRVKM
GDIVDERVGRLLWLNYLAGAAVSSESARQNIISGVLEF
>Exophiala_mesophila
------------------YQLVGLGIRTVSILSIQVYVVGLYIAVADIAKLQERLVHSVA
DPATTLVPGEKTKLRELLLDANRGEEIWNSIIKGGIRTAFRITPTRNTDFMHLRDGFVRG
ITARSASFSFQDESFGLALNDFKAVF--GKLPRGEQLYLSRDATGRLSVYSED-KERVNM
GHVADERVSRLLWLGYLAGKNVSSEEARKSVVDGCVEF
>Endocarpon_pusillum
IPTGTSTIPFPKTIS--EYKLVGLGIRTVSFLGIQVYVVGLYIAVPDIATLQERLVRKM-
DPATTLVPSERQKLRELLMDPVKGEEVWDDILKGGIRTAFRIVPTRNTDFMHLRDGWVRG
ITGRTQARAFNDETFGASVNDFKAIW--GSLPKGGTLMLTRDAQGKMAAWIEE-KQ-LRL
GGVSDERISRLIWLGYLAGKNVSSEGARKSVVDGVM--
>Botrytis_cinerea
-----STIPFPKTIS-EPYQLLGLGIRTVSFLHIQVYVLGIYISPSSIPTLQSSLLQLAA
P-ASTLVAHEKDALKAMLLDPARSEEIWSAILQPEIKSLVRIVPTRNTDFHHLRDAWVRS
LTARAQ---FGDEKFGSAMGEFKALFNRGSVPKGRELLLSRDESGKLGVWYEDGEKSQKL
GEVADERISRGIWLGYLAGANVSSEEARRSVVEGVM--
>Botrytis_paeoniae
-----STIPFPKTLT-EPYQLLGLGIRTVSFLHIQVYVLGLYISPSSIPTLQTSLLQLAA
P-ASTLVANEKDALKAMLLDPSRSEEIWSTILKPEIKSIVRIVPTRNTDFHHLRDAWVRS
LTARAQ---FGDEAFGKAMGEFKALFNRGSVPKGRELLLSRDESGKLGVWYEDGVNSQRL
GEVRDERISRGIWLGYLAGANVSSEEARRSVVEGVM--
>Ciborinia_camelliae
------------------------------------------------------------
-------------------------------LKGGVKTMIRIVPTRNTDFQHLRDAWVRG
LTARAQ---YGDEAFGMGMGEFKGLLNRGSVPKGRELLLRRDAEGKLGVWYEDGERSQWL
GEVRDERISRGIWLGYLAGKNVSCEQARRNIVEGVMGL
>Myriosclerotinia_curreyana
-----SSVPFPKYLT-ETYQLLGLGIRRVSFLSIQVYVVGLYISTSTIPQLQRSLLAHAA
P-ATTLIAPEKSQLQKNLVHETHSEEIWTDILKAGIKTIVRIVPTRNTDFHHLRDAWVRG
LTARAQ---YGDEGFGVGMGVFKGLFNRGGVPKGRELLLARDEVGKLSVWYEDGK-SQRL
GEVRDERISRSIWLGYLAGAQVSSEEARRNIVEGVMGF
>Myriosclerotinia_scirpicola
------------------YQLLGLGIRSVSFLSIQVYIIGLYISTSSIPTLQRALLSHSA
P-ATTLIASESSHLQQNLLHETHSEEIWNDILKAGVKTMVRIVPTRNTDFHHLRDAWVRG
LTARAQ---FGDEAFGVQMGVFKGLFNRGGVPKGRELLLCRDEVGKLSVWYEDGKESLKL
GEVQDERISRSIWLGYLAGAQVSSEEARRNIVEGVMGL
>Myriosclerotinia_duriaeana
------------------YQLLGLGIRSVSFLSIQVYIIGLYISTSSIPALQRALLAHSA
P-ATTLIASESSHLQRNLLHESHSEEIWNDILRAGVKTIVRIVPTRNTDFHHLRDAWVRG
LTARAQ---FGDEDFGVQMGVFKGLFNRGGVPKGRELLLCRDEVGKLSVWYDDGK-SQKL
GEVQDERISRSIWLGYLAGAQVSSEEARRNIVEGVMGL
>Sclerotinia_glacialis
IPTGTSSTPFPKYIS-ETYQLLGLGIRTVSFLSIEVYVVGLYISRSSITSLQSSLLEKAG
P-ASTLVAGEKDDLKKLLMHETQGEEIWSDILKAGVKTIVRIVPTRNTDFHHLRDAWVRG
LTARAQ---FGDEVFGKSIAEFKALFNRGSVPKGRELLLNRDANGLLSVWYEDGK-SQRL
GEVVDERISRGIWLGYLAGAQVSSEEARKNIVEGVMGL
>Sclerotinia_sclerotiorum
-----STIPFPKYIS-ETYQLLGLGIRTVSFLNIQVYVIGLYIQQSSIPLLQSRLIEKAS
PPASTLVAGEKDFLKKQLLHETDSEEIWTNILQAGLKTIIRIVPTRNTDFHHLRDAWVRS
LTARAQ---FGDELFGRSIAEFKALFNRGSVPKGRELLLNRDVEGRLSVWCEEGERIRRL
GEVRDERVSRGIWLGYLAGKNVSSEEARRNIIEGVM--
>Monilinia_polystroma
-----STVPFPRTLS-QEYQLLGLGIRTVSFLGIQVYVVGLYVSSASIAKLQAALLRKAA
P-ATTLVAGEREELRALLMHEGRGEEIWSEVLRGGTETIVRIVPTRNTDFHHLRDAWVRG
LTARAQ---FGDGEFGEAVAGFKGLFNRGSVPKGRELLLARDGVGKLSVWYEDGKASQRL
GEVRDERVSRSIWLGYLAGAQVSSEEARRNIVEGVMGF
>Monilinia_laxa
-----STVPFPRTLS-QEYQLLGLGIRTVSFLGIQVYVVGLYVSSASIAKLQAALLRKAA
P-ATTLVAGEREELRALLMHEGRGEEIWSEVLRGGTETIVRIVPTRNTDFHHLRDAWVRG
LTARAQ---FGDGGFGEAVAGFKGLFNRGSVPKGRELLLARDGEGKLSVWYEDGKASQRL
GEVRDERVSRSIWLGYLAGAQVSSEEARRNIVEGVMGF
>Monilinia_fructicola
VPTGTSTVPFPRALG-HEYQLLGLGIRTVSFLGIQVYVVGLYVKRTAMPTLQAALLRQAA
P-ATTLVAGEREALRALLMQEGRGEEIWSEILRAGVETIVRIVPTRNTDFHHLRDAWVRG
LTARAQ---FGDAAFGEAVAAFKGLFHRGSVPKGRELLLARDGAGKLSVWYEDGKASQRL
GEVRDERVSRSIWLGYLAGAQVSSEEARRNIVEGVMGL
>Marssonina_brunnea
------------------YQLLGLGVRTVTFLGVEVYVVGIYVATDDIAALQRAFIAQIA
K-ASSLVKGEKEELKRKLFDKEEGVRIWSEVLEAGVRTLVRIVPCKNTDFKHLRDAWVRS
LTNKAN---YGDEAFGEGVAELKKLLNRGSMPKGKELLLSRDGKGRMAGWYDDGKTAVRL
GSVADERISRVVWLNYLAGQYPASEPARKSIVDGVMEF
>Marssonina_coronariae
------------------YQLLGVGLRTVTFLGIEVYVVGMYVATDDIAKLQKALVQVIA
P-ASSLVKGEKKELKSKLYHKEEGVRIWSELLQMGVRTLVRIVPCKNTDFKHLRDAWVRS
LTNKAN---YGDEAFGKGVAELKELLNRGSVPKGKELLLSRNKQGKMAVWYDDGKSALRL
GSVLDERISRVIWLNYLAGENPASEPARKSIVDGVIEL
>Helotiales_sp._F229
------------------YQLVGLGVRTVSFLNIEVYVVGMYIATDDIAKLQQALIKQIA
T-ASSLVKGEKEELRTKLFDEDEGTRIWTEVLRSRMRTLVRIVPVKKTDFGHLRDAFVAN
LKNRAK---YGDEKFGRGVEELKKLLNRGVVPKGKELLLSRNREGRLAVWYDDGKTAQRL
GQVDDERISRGLWLNYLAGKSPASEKARKSIVDGVMEF
>Cadophora_sp._DSE1049
------------------YQLIGLGVRTVSFLGIEVYVVGMYIATDDIAKLQQALIKQIA
T-ASSLVKGEKEELKAKLYDAEEGTRIWGEILRGGVRTLVRIVPVKNTDFGHLRDAFVGS
LKKRAR---YGDEGFGRGVEELKGLLNRGSVPKGKELLLARNREGKLAVWYDDGKIAQRL
GQVDDERISRGLWLNYLAGKTPVSEPARKSIIEGVMEF
>Cadophora_malorum
------------------YQLIGLGVRTVSFLGIEVYVVGMYVATDDIAKLQQALIKQIA
T-ASSLVKGEKEELKRKLYDAEDGTRIWSEILRAGCRTLVRIVPVKNTDFGHLRDAFVGS
LKKRAR---YGDEAFGSGVETLKGLLNRGSVPKGKELLLARNREGRLAVWYDDGKIAQRL
GQVDDERISRGLWLNYLAGKTPVSVPARKSIIDGVMEF
>Rhynchosporium_graminicola
------------------YQLLGVGLRTVTFLGIEVYVVGMYIATEDIAKLQKGLIEKVA
K-ASSLVKGEKEDLRRKLYDPVEGTKIWSELLKTGVRTLVRIVPCKDTDFGHLRDAYVRV
LTEKAR---YAGEEFGEGVQTLKGMFNRGGVPKGKELLLARDGRGKLVVWYDDGKKAQRL
GEVRDERVGRALWLNYVSGRKPASEPARGSIVDGIMEF
>Rhynchosporium_agropyri
------------------YQLLGVGLRTVTFLGIEVYVVGMYIATEDIAKLQRGLIEKVA
K-ASSLVKGEKEDLRRKLYDPVEGTKIWSELLKTGVRTLVRIVPCKDTDFGHLRDAYVRV
LTEKAR---YAGEEFGEGVQTLKGMFNRGGVPKGKELLLARDGRGKLVVWYDDGKKAQRL
GEVRDERVSRALWLNYVSGRKPASEPARGSIVDGIMEF
>Rhynchosporium_secalis
------------------YQLLGVGLRTVTFLGIEVYVVGMYIATEDIAKLQKGLIEKVA
K-ASSLVKGEKEDLRRKLYDPVEGTKIWSELLKTGVRTLVRIVPCKDTDFGHLRDAYVRV
LTEKAR---YAGEEFGEGVQTLKRMFNRGGVPKGKELLLARDGRGKLVVWYDDGKKAQRL
GEVRDERVSRALWLNYVSGRKPASEPARGSIVDGIMEF
>Ascocoryne_sarcoides
------------------YQLLGLGIRTVSFVGIQVYVVGMYIATDDIAALQQALIRKVE
K-ATALVAGEKEELVRRLYDPEEGTKIWSEVLQSDCRTLIRITPTRNTDFHHLRDAWVRS
LTNRS----YGDEKFGQSIKDLKTLFNRGNIPKGKELLLSRDRVGKLAIWYDDGKVAQRL
GAIDDERISRALWLNYLGGKTVASEGARKSIIEGVMEF
>Glarea_lozoyensis
LPTGTSTVPFPRVLY-VEYQCLGLGLRTVSFLGIEVYVVGMYIATDDIAALQEALIRKID
P-ASTLVAGEKEKLKAKLYDPEEGSEIWNDVLKTGIRTLIRIVPTKNTDFGHLKDAWVRH
LTARAQ---FGDESFGVSIQEFKQLFNRGSVPKGKELVLSRDTKGKVAVWYDDGKNATRL
GQVHDERVSRGLWLNYLAGKTVASEPARKSIIEGVMEF
>Hymenoscyphus_scutula
----------------VEYQLLGLGIRTVSFLGVQVYVVGMYVATDDIAKLQEALIRRID
P-ASTLVAGEKEKLKAKLYDPEEGVEIWDDILKSGVRTLVRIVPTRNTDFHHLRDAWVRS
LTARAQ---YGDERFGASLGEFKQLFNRGSVPKGKELLLSRDARGKVAVWYDDGKLATRL
GQVEDERISRGLWLNYLAGKTVASEGARKSIIDGVMEF
>Hymenoscyphus_infarciens
------------------YQLMGLGIRTVSFLGIQVYVVGMYVATDDIAKLQEALIRRID
P-ASTLVAGEKEKLKAKLYDPQEGVEIWDDILKSGVRTLVRIVPTRNTDFHHLRDAWVRS
LTARAQ---YGDERFGASLGEFKQLFNRGSVPKGKELLLSRDPKGKVAVWYDDGKVASRL
GQVVDERISRGIWLNYLAGKTVASEPARKSIIDGVMEF
>Hymenoscyphus_fructigenus
------------------YQLMGLGIRTVSFLGIQVYVVGMYVATDDIAKLQEALIRRID
P-ASTLVAGEKEKLKAKLYDPQEGVEIWDDILKSGVRTLVRIVPTRNTDFHHLRDAWVRS
LTARAQ---YGDERFGASLGEFKQLFNRGSVPKGKELLLSRDSKGKVTVWYDDGKVATRL
GQVVDERISRGLWLNYLAGKTVASEGARKSIIDGVMEF
>Hymenoscyphus_herbarum
------------------YQLMGLGIRTVSFLGIQVYVVGMYVATDDIAKLQEALIRRID
P-ASTLVAGEKEKLKAKLYDPQEGVEIWDDILKSGVRTLVRIVPTRNTDFHHLRDAWVRS
LTARAQ---YGDERFGASLGEFKQLFNRGSVPKGKELLLSRDPKGKVAVWYDDGKVATRL
GQVVDERISRGLWLNYLAGKTVASEGARKSIIDGVMEF
>Hymenoscyphus_salicellus
------------------YQLLGLGIRTVSFLGVQVYVVGMYVATDDIAKLQEALIRRID
P-ASTLVAGEKEKLKAKLYDPEEGVEIWDEILKSGVRTLVRIVPTRNTDFHHLRDAWVRS
LTARAQ---YGDERFGASLGEFKQLFNRGSVPKGKELLLSRDSRGKVAVWYDDGKVATRL
GQVVDERISRGLWLNYLAGKTVASEGARKSIIDGVMEF
>Hymenoscyphus_fraxineus
------------------YQLMGLGIRTVSFLGIQVYVVGMYIATEDIAILQEALIREID
P-ASTLVAGEKEKLKAKLYDPQEGVEIWDNILKSGVRTLVRIVPTRNTDFHHLRDAWVRL
LTARAQ---YGDEAFGASLGEFKQLFNRGSVPKGKELLLSRDSKGKVAVWYDDGKVATRL
GHVVDERISRPIWLNYVAGKTVASEGARKSIVDGVMEF
>Hymenoscyphus_linearis
----------------VEYQLLGLGIRTVSFLGIQVYVVGMYVATEDIATLQEALIREID
P-ASTLVAGEKDKLKAKLYDPQEGVEIWDNILKSGVRTLVRIVPTRNTDFHHLRDAWVRL
LTARAQ---FGDEKFGTSLGEFKQLFNRGSVPKGKELLLSRDSKGKFVVWYDDGKVATRL
GQVVDERISRPIWLNYIAGKIVASEGARKSIIDGVMEF
>Hymenoscyphus_repandus
----DAQVAW------TEYQLLGLGIRTVSFLGIQVYVVGMYIATDDIAKLQHAMIRKID
P-ASTLVAGEKEKLKAKLYDPEEGAEIWNSILKAGIRTLIRIVPTRNTDFHHLRDAWVRS
LTARSQ---FGDEKFGAALGEFKQLFNRGSVPKGRELLLCRYPTGKVAIWYDDGKNATRL
GQVEDERISRGIWLNYLGGKQVSSEGARKSIIDGVMEF
>Gamarada_debralockiae
----------------TEYQLVGLGIRTVSFLGIQVYVVGMYIATDDIAALQESLVKKIS
P-ASTLVAGEKESLEKLLYDPEEGEKVWGDVLRTGVRTLIRIVPTRNTDFHHLRDGWVRQ
ITARAQS-PYGEESFGVAMGEFKRLFNRGSVPKQKELLLSRDRKGKLAVWYDDGKSAQRL
GEVVDERISRAVWLNYLAGKTVASEGARKSIVEGVMEF
>Hyaloscypha_hepaticicola
------------------YQLVGLGIRTVSFLGIQVYVVGMYVATDDIAALQQGLIRKID
P-ASTLVAGEKENLKGRLYDPEEGTRIWSSILRSGVRTLLRIVPTRNTDFHHLRDGWVRS
ITAKAV---YGDEAFGAAVQEFKALFNRGSVPKQKELLLSRDKKGKLAVWYDDGKNAQRL
GDVADERISRAVWLNYLAGKTVASEGARKSIVEGVMEF
>Hyaloscypha_bicolor
------------------YQLVGLGIRTVSFLGIEVYVVGMYVATDDIAALQQGLVRMID
P-ASTLVAGEKEQLKGKLFDAEEGTRVWSTVLKGGIRTLLRIVPTRNTDFHHLRDGWVRS
ITARAV---YGDEAFGDAVREFKGLFNRGSVPKQKELLLSRDKKGKLAVWYDDGKNAQRL
GGVRDERLSRAVWLNYLAGKTVASEGARKSIIEGIMEF
>Hyaloscypha_variabilis
------------------YQLVGLGIRTVSFLGIQVYVVGMYVATDDIAALQLGLVRMID
P-ASTLVAGEKELLRGKLDDPEEGIRVWSQVLKSGVRTLLRIVPTRNTDFHHLRDGWVRS
ITARAT---YGDEGFGEAVQEFKGLFNRGSVPKQKELLLSRDRKGKLAVWYDDGKNAQRL
GDVRDERISRAVWLNYLAGKTVASEGARKSIVDGVMEF
>Phialocephala_subalpina
------------------YQLVGLGIRTVSFLGIQVYVVGMYVATDDIAALQQNLIKKID
P-ASTLVAGEKEKLKEKLYDAEEGTRVWSEVLRSGARTLVRIVPTRNTDFGHLRDAWVRS
LTMRAQ---YGDEAFGTSITQLKKLFNRGSVPKGKELLLSRDRKGKLAIWYDDGKIAQRL
GDVADERISRGIWLNYLAGKTVASEGARKSIVEGVMEF
>Phialocephala_scopiformis
------------------YQLLGLGIRTVSFLGVQVYVVGMYVATDDIAALQEALIKKID
P-ASTLVAGEKEKLREKLYDPEEGTRIWSEVLRAGVRSLMRIVPTRNTDFPHLRDGWVRA
ITARAQ---FGDEAFGKSVADFKALFNRGTVPKQKELLLSRDKQGKLAVWYDDGKVANRL
GDVADERLSRALWLNYLAGKTVASEPARKSIIDGIM--
>Cairneyella_variabilis
------------------YQLLGLGVRTVSFLGVQVYVVGMYVATDDIAALQAALIKQVE
Q-ASTLVAGEKDKLKAMLFNPEDSNRIWNEILKSGVRTLIRIVPTRNTDFHHLRDAWVRS
IAVRAQ---YGDERLGQSVQEFKALFNRGSVPKQKELLLARDKRGKLAVWYDDGRTAQRL
GDVQDERISRAIWLNYLAGKTVASEPARNSIVEGVMEF
>Articulospora_tetracladia
------------------YQLLGLGVRTVSFLGIEVYVVGVYVATDDIAALQGALVKKIA
P-GSTLVAGEKDKLRQLLYDPVEGTRIWSELLKSGARTLVRIVPTKNTDFHHLRDAWVRS
LTARAQ---FGDEQFGKSVAEFKALFNRGSVPKQKELLMSRDSKGKLAVWYDDGKNAQRL
GDVADERISRAVWLNYLAGKTVASEPARKSIVDGVMEF
>Pezicula_radicicola
------------------YQLMGLGIRTVSFLGIQVYVVGMYVATDDIAALQQAMIRKID
P-ATALIAGEKEKLNQLLQDPVKGEEAWSQILKSGVRTIVRIVPTRDTDFHHLRDAWVRS
VTARAQ---FGDEAFGAAVAQFKTLFNRGSVPKKKELLLVRDHKGKLAVWYDNGKTAERL
GAVADERLSRGLWLNYLAGKTVASEGARQSILSGVMEF
>Coleophoma_crateriformis
----------------VEYQLMGLGIRTVSFLGVQVYVVGMYIATEDIAVLQKSLIRKID
P-ATTLVAGEKEKLRDLLLDPVKGEEVWSQILKSGVRTLVRIVPTRNTDFHHLRDAWVRS
ITARAQ---FGDEAFGAAVSNFKTLFNRGSVPKQKELLLLRDAKGKLAVWYDDGKSAQRV
GSVDDERISRGLWLNYLGGKTVASEPARQSIISGIMEF
>Coleophoma_cylindrospora
----------------VEYQLMGLGIRTVSFLGVQVYVVGMYIATEDIAVLQKVLIRKID
P-ATTLVAGEKEKLRDLLLDPVTGEEVWSQILKSGVRTLVRIVPTRNTDFHHLRDAWVRS
ITARAQ---FGDEAFGAAVSHFKTLFNRGSVPKQKELLLLRDVKGKLAVWYDDGKSAQRV
GAVDDERISRGLWLNYLGGKTVASEPARQSIISGIMEF
>Oidiodendron_maius
-----STVPFPRVLS-LEYQLVGLGIRTVSFLGIQVYVVGLYIATEDIAALQKTLIRKIS
S-GSTLVAGEKETLKAKLLDPEEGERLWNEVLKTGIRSLIRIVPTRNTDFHHLRDGWVRQ
ITVRAQS-PYQDESFGISMQQFKALFNRGSVPKQKELLLSRDEKGKLVVWYDDGKRPQRL
GEVQDERISRAVWLNYLAGKTVASEGARQRIVDGVIEF
>Amorphotheca_resinae
----------------VEYQLLGLGIRTVSFLGIEVYVVGLYVATDDIARLQEALIRKIS
S-GSTLVAGEKDALKSKLLDPQEGEKVWGELLKTHIRSLIRIVPTRNTDFHHLRDGWVRQ
ITARAQN-PFQDESFGAAMQQFKALFNRGSVPKQKELLLIRDREGKLAVWYDDGKSAQRL
GEVKDERLSRAVWLNYLAGKTVASEGARQSVVNGLMEF
>Phialophora_cf._hyalina_BP_5553
------------------YQLLGVGVRRVSILSLEVYMVGMYVATDDIALLQKALIREID
G-ASALVAGEKEKLKNMLYDPEEGLRVWDDLLKSGVRTLLRIVPTRNTDFHHLRDAWVRC
LTTRAQ---FGDEQFGASMNEFKSLFNRGSVPKQKEVLMSRDKKGKLVVWYDDGKNAQRL
GEIADERISRGIWLNYLAGKKVASEEARKGIVEGVMGF
>Chlorociboria_aeruginascens
VETGTSTIPFPRVL--VEYQLLGLGIRTVSFLGIQVYVVGMYIATDDIASLQESLIRKID
P-ASTLVAGEKEKLKELLFDSVKSEEVWGSVLKTHCRTLIRIVPTRNTDFHHLRDAWTRQ
ITARAQ---FGDDAFGVAMGELKKLFNRGSVPKGKELLLQRGKSGTLSVWYDDGKTAQRL
GAVEDERISRAVWLNYLAGKTVASEGARKSIVEGVMEF
>Scytalidium_lignicola
----------------VEYQLMGLGIRTVSFLGLQVYVVGMYVATDDIAALQESLVREIN
P-ATTLISTERESLKAALSDPVKSDEIWNDIIKSGCRMLLRIVPTRNTDFHHLRDGWVRS
ITARAQ---FGDESFGTALNDFKILFNRGSVPQKKELILSKNPKGKLAIWYDDGKNPQRL
GEVTDERISRVLWLNYLGGKTVASEGARQSIIDGVL--
>Lanzia_echinophila
---------FPRTLS-VQYQLLGLGIRTVSFLGIQVYVLGMYIAVPDIGTLQSQLIKRIA
G-ASTLVSGEKDELKKLLYDDIEGEKIWNEVLKSGVRMLVRIVPTRNTDFHHLRDAWVRG
LTARAQR--FGEEQFALAVKGFKGLFNRGGVPKGRELLLARNGDGELAVWYEEKE-RTRL
GSVEDERVGRSIWLGYLAGKNVSSEEARRNIVDGVLGF
>Rutstroemia_sp._NJR-2017a_WRK4
VPTGTSTVPFPRHL--EEYQLLGLGVRTVSFLSIQVYVVGIYIATQDIASFQASLIRHIA
G-ASTLVAGEKDKLRAELYDPEKGEALWSAVLESGARTLVRIVPTRNTDFGHLRDAWVRG
LTARAQ---YGDEGFAQAVGEFKKVFQKGEVPKGRELVLVREGKGNLEVWIE-GK-RKRL
GVVGDERVARSIWLGYLAGKTVSSEEARKSVVEGVMEF
>Rutstroemia_sp._NJR-2017a_BBW
VPTGTSTVPFPRHL--EEYQLLGLGVRTVSFLSIQVYVVGIYIATQDIASFQASLIRHIA
G-ASTLVAGEKDKLRAELYDPEKGEALWSAVLKSGARTLVRIVPTRNTDFGHLRDAWVRG
LTARAQ---YGDEGFAQAVGEFKKVFQKGEVPKGRELVLVREGKGNLEVWIE-GK-RKRL
GVVGDERVARSIWLGYLAGKTVSSEEARKSVVEGVMEF
>Rutstroemia_sp._NJR-2017a_BVV2
VPTGTSTVPFPRHL--EEYQLLGLGIRTVSFLSIQVYVVGLYIATADISSFQASLIHHIA
G-ASTLVAGEKDKLRAELYDPEKGEALWSAVLKSGARTLVRIVPTRNTDFGHLRDAWVRG
LTARAQ---YGDEGFAGAVGEFKRVFERGSVPRGRELVLVREGKGGLEVWVE-GANRRRL
GVVGDERVARSIWLGYLAGKTVSSEEARKSVVEGVMEF
>Monilinia_aucupariae
------------------YQLLGLGIRTVSFLHIQVYIVALYIHPNSIQPLQTYLLQRGT
PAATTLIADERLALQTQLLDPTTSEEIWTSILQPNIQTIVRIVPTRNTDFQHLRDAWVRG
LTARAQ---FGGLGLREAVADFKAVFNRGSVPKGKELLLARDAEGKLSVWYEEGK-----
--------------------------------------
>Pseudogymnoascus_sp._VKM_F-3557
----------------TEYQLMGLGIRKVSFLSIQVYVVGMYVATDDIAQLQRTLIKKID
P-ATTLVAGEKDTLKEKLLDPVVGEEVWNHILSTNVRTLFRIVPVRDTDFGHMRDAYVRA
VTAQAR---FGDDKFGKSVAQLKAMFGHGNVPKGRELVLARSGKGSLAAWFDTGKTPQRL
GEVDDERISRALWLHYLAGSHVASEAARKSIVEGIMEF
>Pseudogymnoascus_sp._VKM_F-4514_FW-929
----------------TEYQLMGLGIRKVSFLSIQVYVVGMYVATDDIAQLQRTLIKKID
P-ATTLVAGEKDTLKEKLLDPVVGEEVWNHILSTNVRTLFRIVPVRDTDFGHMRDAYVRA
VTAQAR---FGDDKFGKSVAQLKAMFGHGNVPKGRELVLARSGKGSLAAWFDTGKTPQRL
GEVDDERISRALWLHYLAGSHVASEAARKSIVEGIMEF
>Pseudogymnoascus_sp._VKM_F-4516_FW-969
----------------TEYQLMGLGIRKVSFLSIQVYVVGMYVATDDIAQLQRTLIKKID
P-ATTLVAGEKDTLKEKLLDPVVGEEVWNHILSTNVRTLFRIVPVRDTDFGHMRDAYVRA
VTAQAR---FGDDKFGKSVAQLKAMFGHGNVPKGRELVLARSGKGSLAAWFDTGKTPQRL
GEVDDERISRALWLHYLAGSHVASEAARKSIVEGIMEF
>Pseudogymnoascus_sp._VKM_F-3808
----------------TEYQLMGLGIRKVSFLGIQVYVVGMYVATDDIAQLQRTLIKKID
P-ATTLVAGEKDTLKEKLLDPVVGEEVWNHILSTNVRTLFRIVPVRDTDFGHMRDAYVRA
VTAQAR---FGDDKFGQSVAQLKAMFGHGNVPKGRELVLARSGKGSLAAWFDTGKTPQRL
GEVDDERISRALWLHYLAGSHVASEAARKSIVEGIMEF
>Pseudogymnoascus_sp._VKM_F-3775
----------------TEYQLMGLGIRKVSFLSIQVYVVGMYVATDDIAQLQRTLVKKID
P-ATTLVAGEKDTLKEKLLDPEVGEEVWNHILSTDVRTLFRIVPVRDTDFGHMRDAYVRA
VTSQAR---FGDDKFGQSVAELKAMFGHGKVPKGRELVLARSGKGALAAWFDAGEAPQRL
GEVDDERISRALWLHYLAGSHVASEAARKSIVDGIMEF
>Pseudogymnoascus_pannorum
----------------TEYQLMGLGIRKVSFLSIQVYVVGMYVATDDIAQLQRTLVKKID
P-ATTLVAGEKDTLKEKLLDPEVGEEVWNHILSTDVRTLFRIVPVRDTDFGHMRDAYVRA
VTSQAR---FGDDKFGQSVAELKAMFGHGKVPKGRELVLARSGKGALAAWFDAGEAPQRL
GEVDDERISRALWLHYLAGSHVASEAARKSIVDGIMEF
>Pseudogymnoascus_sp._VKM_F-4246
----------------TEYQLMGLGIRKVSFLSIQVYVVGMYVATDDIAQLQRTLVKKID
P-ATTLVAGEKDTLKKKLMDPEAGEEAWNHILSTSVRTLFRIVPVRDTDFGHMRDAYVRA
VTSQAR---FGDDKFGQSVTELKAMFGHGKVPKGRELVLARNGKGALAAWFDAGEAPQRL
GEVDDERVSRALWLHYLAGNHVASEAARKSIVDGIMEF
>Pseudogymnoascus_sp._VKM_F-4513_FW-928
----------------TEYQLMGLGIRKVSFLSIQVYVVGMYVATDDIAELQRTLVKKID
P-ATTLVAGEKDTLKKKLMDPEAGEEAWNHILSTSVRTLFRIVPVRDTDFGHMRDAYVRA
VTSQAR---FGDDKFGQSVTELKAMFGHGKVPKGRELVLARSGKGALAAWFDAGEAPQRL
GEVDDERVSRALWLHYLAGNHVASEAARKSIVDGIMEF
>Pseudogymnoascus_sp._BL549
----------------TEYQLMGLGIRKVSFLSIQVYVVGMYVATDDIAELQRTLVKKID
P-ATTLVAGEKDTLKKKLMDPEVGEEVWNHILSTSVRTLFRIVPVRDTDFGHMRDAYVRA
VTSQAR---FGDDKFGQSVTELKAMFGHGKVPKGRELVLARSGKGALAAWFDAGEAPQRL
GEVDDERISRALWLHYLAGNHVASEAARKSIVDGIMEF
>Pseudogymnoascus_sp._VKM_F-4281_FW-2241
----------------TEYQLMGLGIRKVSFLSIQVYVVGMYVATDDIAQLQRTLIKKID
P-ATTLVAGEKDTLKERLMDPKEGEEVWNHILSTSVRTLFRIVPVRDTDFGHMRDAYVRA
VTAQAR---FGDDKFGQSVAELKAMFGHGNVPKGRELVLARSGKGALAAWFDAGKAPQRL
GEVDDERISRALWLHYLAGNHVASEAARKSIVDGIMEF
>Pseudogymnoascus_sp._VKM_F-4515_FW-2607
----------------TEYQLLGLGIRKVSFLSIQVYVVGMYVATDDIAQLQRTLIKKID
P-ATTLVAGEKDTLKERLMDPEAGEEVWNHILSTSVRTLFRIVPVRDTDFGHMRDAYVRA
VTSQAR---FGDDKFGQSVAELKAMFGHGNVPKGRELVLARNGKGALAAWFDAGKAPQRL
GEVDDERISRALWLHYLAGSHVASEAARKSIVDGIMEF
>Pseudogymnoascus_sp._VKM_F-4517_FW-2822
----------------TEYQLLGLGIRKVSFLSIQVYVVGMYVATDDIAQLQRTLIKKID
P-ATTLVAGEKDTLKERLMDPEAGEEVWNHILSTSVRTLFRIVPVRDTDFGHMRDAYVRA
VTSQAR---FGDDKFGQSVAELKAMFGHGNVPKGRELVLARNGKGALAAWFDAGKAPQRL
GEVDDERISRALWLHYLAGSHVASEAARKSIVDGIMEF
>Pseudogymnoascus_sp._BL308
----------------TEYQLMGLGIRKVSFLSIQVYVVGMYVATDDIAQLQRTLIKKID
P-ATTLVAGEKDTLKERLMDPEAGEEVWNHILSTNVRTLFRIVPVRDTDFGHMRDAYVRA
VTSQAR---FGDDKFGQSVAELKAMFGHGNVPKGRELVLARNGKGALAAWFDAGKAPQRL
GEVDDERISRALWLHYLAGSHVASEAARKSIVDGIMEF
>Pseudogymnoascus_sp._VKM_F-103
----------------TEYQLMGLGIRKVSFLSIQVYVVGMYVATDDIAQLQRTLVKRID
P-ATTLVAGEKDTLKERLMDPEAGEEVWNHILSTKVRTLFRIVPVRDTDFGHMRDAYVRA
VTAQAR---FGDDKFGQSVAELKAMFGHGNVPKGRELVLARNGKGALAAWFDDGKAPQRL
GEVDDERISRALWLHYLAGAHVASEAARKSIVEGIMEF
>Pseudogymnoascus_verrucosus
----------------TEYQLMGLGIRKVSFLSIQVYVVGMYVATDDIAQLQRTLVKRID
P-ATTLVAGEKDTLKERLMDPEAGEEVWNHILSTKVRTLFRIVPVRDTDFGHMRDAYVRA
VTAQAR---FGDDKFGQSVAELKAMFGHGNVPKGRELVLARNGKGALAAWFDDGKAPQRL
GEVDDERISRALWLHYLAGAHVASEAARKSIVEGIMEF
>Pseudogymnoascus_sp._VKM_F-4519_FW-2642
----------------TEYQLMGLGIRKVSFLSIQVYVVGMYVATDDIAQLQRTLVKRID
P-ATTLVAGEKDTLKERLMDPEAGEEVWNHILSTKVRTLFRIVPVRDTDFGHMRDAYVRA
VTAQAR---FGDDKFGQSVAELKAMFGHGNVPKGRELVLARNGKGALAAWFDDGKTPQRL
GEVDDERISRALWLHYLAGAHVASEAARKSIVEGIMEF
>Pseudogymnoascus_sp._WSF_3629
----------------TEYQLMGLGIRKVSFLSIQVYVVGMYVATDDIAQLQRTLVKKID
P-ATTLVAGEKDTLKERLMDPEAGEEVWNHILSTNVRTLFRIVPVRDTDFGHMRDAYVRA
VTAQAR---FGDDKFGQSVAELKAMFGHGNVPKGRELVLARNGKGSLAAWFDDGKAPQRL
GEVDDERISRALWLHYLAGAHVASEAARKSIVEGIMEF
>Pseudogymnoascus_sp._05NY08
----------------TEYQLMGLGIRKVSFLSIQVYVVGMYVATDDIAQLQRTLIKKID
P-ATTLVAGEKDTLKERLMDPEAGEEVWNHILSTNVRTLFRIVPVRDTDFGHMRDAYVRA
VTAQAR---FGDDKFGQSVAELKAMFGHGNVPKGRELVLARNGKGSLAAWFDAGKAPQRL
GEVDDERISRALWLHYLAGAHVASEAARKSIVEGIMEF
>Pseudogymnoascus_sp._03VT05
----------------TEYQLMGLGIRKVSFLSIQVYVVGMYVATDDIAQLQRTLIKKID
P-ATTLVAGEKDTLKERLMDPEAGEEVWNHILSTNVRTLFRIVPVRDTDFGHMRDAYVRA
VTAQAR---FGDDKFGQSVADLKAMFGHGNVPKGRELVLARNGRGSLAAWFDAGKAPQRL
GQVDDERISRALWLHYLAGAHVASEAARKSIVEGIMEF
>Pseudogymnoascus_sp._VKM_F-4518_FW-2643
----------------TEYQLMGLGIRKVSFLSIQVYVVGMYVATDDIAQLQRTLVKKIE
P-ATTLVAGEKDTLKERLMDPEAGEEVWNHILSTSVRTLFRIVPVRDTDFGHMRDAYVRA
VTAQAR---FGDDKFGQSVAELKAMFGHGNVPKGRELVLARSGKGSLAAWFDAGKAPQRL
GEVDDERISRALWLHYLAGSHVASEAARKSIVDGIMEF
>Pseudogymnoascus_sp._VKM_F-4520_FW-2644
----------------TEYQLMGLGIRKVSFLSIQVYVVGMYVATDDIAQLQRTLVKKID
P-ATTLVAGEKDTLKERLMDPEAGEEVWNHILSTSVRTLFRIVPVRDTDFGHMRDAYVRA
VTAQAR---FGDDKFGQSVAELKAMFGHGNVPKGRELVLARSGKGSLAAWFDAGKAPQRL
GEVDDERISRALWLHYLAGSHVASEAARKSIVDGIMEF
>Pseudogymnoascus_destructans
----------------TEYQLMGLGIRKVSFLSIQVYVVGMYVATDDIAQLQRTLVKKID
P-ATTLVAGEKDTLKERLMDPEGGEEVWNHILSTNVRTLFRIVPVRDTDFGHMRDAYVRA
VTAQAR---FGDDKFGQSVADLKAMFGHGSVPKGRELVLARNGKGSLAAWFDAGKAPQRL
GEVDDERISRALWLHYLAGAHVASEAARKSIVEGIMEF
>Pseudogymnoascus_sp._23342-1-I1
----------------TEYQLMGLGIRKVSFLSIQVYVVGMYVATDDIAQLQRTLIKKID
P-ATTLVAGEKDTLKDKLMDPEAGEEVWNHILSTSVRTLFRIVPVRDTDFGHMRDAYVRA
VTAQAR---FGDDKFGQSVAELKAMFGHGNVPKGRELVLARNGKGALAAWFDAGEAPQRL
GEVDDERISRALWLHYLAGSHVASEAARKSIVEGIMEF
>Pseudogymnoascus_sp._04NY16
----------------TEYQLMGLGIKKVSFLSIQVYVVGMYVATDDIAELQRTLVKRID
P-ATTLVAGEKDTLKERLMDPEAGKDVWNHILTTNVRTLFRIVPVRDTDFGHMRDAYVRA
VTAQAR---FGDDKFGQSVAELKAMFGHGNVPKGRELVLARNGKGSLAAWFDAGKAPQRL
GEVDDERISRALWLHYLAGAHVASEAARKSIVEGIMEF
>Pseudogymnoascus_sp._24MN13
----------------TEYQLMGLGIKKVSFLSIQVYVVGMYVATDDIAELQRTLVKRID
P-ATTLVAGEKDTLKERLMDPEAGKDVWNHILTTNVRTLFRIVPVRDTDFGHMRDAYVRA
VTAQAR---FGDDKFGQSVAELKAMFGHGNVPKGRELVLARNGKGSLAAWFDAGKAPQRL
GEVDDERISRALWLHYLAGAHVASEAARKSIVEGIMEF
>Symbiotaphrina_buchneri
VPTGTSTIPFPKTLK-VEYQLLGVGIRTVSFLSIQVYVVGLYIAKDDIAALQAALIRTQD
N-ATTLIPTEKDSLRQKLLDPEGSEELWSRVLKSGIRTVVRVVPTRTTDFGHLRDGWVRG
ITARSQ--AFEDLTFGQALGDFKACF--SSVLKGKTLLLARERDGSLSVWFDDRKKLYNL
GVVKDERISRCLLLNYLGGKYVASEGARQSVVDGVMEF
>Umbilicaria_muehlenbergii
VPTGTSTIPFPKTIPDAEFQLLGLGVRTVSFLGIQVYVVGLYVATADVAVLQQQLVRRVA
--ATTLVGGEKDRLRELLMDAEGSERVWGEVLKGGVRSVWRIVPTRNTDFAHLRDGWVRG
ITARSQQR-VEDA-----------------------------------------------
--------------------------------------
>Umbilicaria_hispanica
-----STVPFPKTIPDSEYQLLGLGIRTVSFLGIQVYVVGLYIATSDIAVLQQQMVRRAA
--ATTLVGGEKEALRGLLMDAEGSERVWGEVLRGGVRSVWRIVPTRNTDFAHLRDGWVRG
ITARSQR--YEDQRFGEAMGEFKAVF--GGVKKGRVLLLERWGDGRLGAWVEEGEEMVRL
GEVRDERVSRLVWLGYLAGKNISSEGARKSVVDGVLEL
>Lasallia_pustulata
-----STVPFPKTIPDSEYQLLGLGIRTVSFLSIQVYVVGLYIATSDIAVLQQQLVRRAA
--ATTLVGGEKEALRGLLMDAEGSERVWGEVLRGGVRSVWRIVPTRNTDFAHLRDGWVRG
IT----------------------------------------------------------
--------------------------------------
>Grosmannia_clavigera
VPTGDSTVTFPRTL-TTEYTLVGLGVRTVSFLSIRVYVVGYYVATADIAALQSRLVKRVD
PIATALVSGEKDELRAALLDPVKSEEIWNTLLEGPLRSAFRIVPVRDTDFPHLRDGLVRA
IQARAPQEE--GPEFGESVRQFRQLFNRGKVLKRKELLLLRGEGGRLSIVYDD---RQYL
GSVEDERLSRVLWLNYLGGSKVASEPARQSIVNGVIEF
>Leptographium_lundbergii
VPTGDSTVTFPRTL-TTEYTLVGLGVRTVSFLSIRVYVVGYYIATADIAALQSRLVKRVD
PIATALVSGEKDELRGALLDPVQSEEIWNTLLQGPLRSAFRIVPVRDTDFPHLRDGLVRA
IQARAPQKE--GPEFGESVRQFRQLFNRGKVLKRKELLLLRGEGGRLSVVYDD---RQYL
GSVDDERLSRVLWLNYLGGGKVASEPARQSIVNGVIEF
>Leptographium_procerum
VPTGDSTVTFPRTL-TTEYTLVGLGVRTVSFLSIRVYVVGYYVATADIAALQNRLVKRVD
PIATALVPGEKDELRAALLHPEQGEEIWNTLLQGPMRSLFRVVPVRDTDFPHLRDGLVRA
IQARADQEE--TPEFGESVRQFRQLFNRGKVLKRKELLLLRGGGGRLSIIYDD---RQYL
GSVDDERLSRALWLNYLGGSKVASEPARRSIVDGIIEF
>Ophiostoma_penicillatum
----DSTVPFPRTL-ETEYTLVGLGVRTVSFLSIRVYVVGYYVATADIAALQSRLVHRAN
PIATTLVPGEKEELRAALVDPAQSADLWNGLLQGPLRSAFRIVPVRDTDFPHLRDGLVRA
IQAKAKEEA--GPDFGESVRQFRHIFSRGKAPKHKELLLVRGAGGRLSVLYDD---RQLL
GSVDDERLSRALWMNYLGGAKVASEPARKSIADGVI--
>Raffaelea_quercus-mongolicae
VPTGDHTISFPRTVAPTEYTLVGLGVRTVSFLSIRVYIVGYYIATADISALQNRLVKRID
PIATTLVQNEKDELRAALLDPEKSYDIWDGLLKEPKRSLIRIVPVRDTDFHHLRDGLVRA
IQARA---D--APEFKESVRQMRRLFDHGKAPKGKELILQRGQGGRFSLFFDD---RRYL
GSVDDERLTRALWLNYLGGSKVASEPARQSIVGGVIEF
>Raffaelea_quercivora
VPTGDHTVTFPRTVAPTEYTLVGLGVRTVSFLSIRVYVVGYYIATADIAAFQNRLVKRTD
PIATTLVQAEKDELRTALLDPEKSYEIWNDLLQGPKRSLVRIVPVRDTDFHHLRDGLVRA
IQARA---D--APVFKESVRQMRRLFDHGKAPKGKELILQRGQGGRFSLFFDD---RQYM
GSVDDERLTRALWLNYLGGSKVASEPARQSIVDGVIEF
>Raffaelea_sulphurea
----DPTVTFPRTLA-TEYTLVGLGVRTVSFLSLRVYVVGYYIATADISALQNRLVKRVD
PIATTLVPSERDELRTALLDPTESYDIWNGLLKNPTRTLFRIMPVRDTDFHHLRDGLVRA
IQARADEED--APEFRESVREMRRLFDRGKAQKATELILWRGEAGRFSLYYDD---RQYI
GSVDDERLTRALWLNYLGGSKVASELARRSIVDGLLEF
>Ceratocystiopsis_minuta
VPTGNSTVPFPRIL-STEYTLVGLGTRTVSFLGIQVYVIGFYIATADIAALQNSLVKRVN
PIATTLVSGEKDALRAALLDPDQSESIWDDLLQGLARSLFRIVPVRDTDFHHLRDGFVRA
IQARAEPHE--SKDFGDSMRQFRQIFNRGKVPKQKELLMARGADGTLSVVYDD---PQLL
GSVSDERLSRALWLNYLGGRKVASEPARRSIVDGVI--
>Ceratocystiopsis_brevicomis
---------------STEYTIVGLGTRTVSFLGIQVYVVGFYIATADIAALQSSLVKRVN
PIATTLVSGEKDGLRSALLDADQSESIWDELLQGLVRSLFRIVPVRDTDFHHLRDGFVRA
IQARTEPHE--DQDFGDSMRQFRQVFNRGKVPKQKELLMTRSAYGTLSVIYDD---PQTL
GSVSDERLSRALWLNYLGGRKVASEPVRRSIVDGVIEF
>Raffaelea_lauricola
VPTGNSTVKFPRTI-TTEYTLVGLGTRTVSFLSIQVYVVGYYIATADIAALQNRLVKNIN
PIATTLVPGEKDELRTTLLDPVQSEELWEKLLEGPARSLFRIIPVRDTDFHHLRDGFVRA
IQARAE--A--LPDFGESVRQFRGCFNRGKAPKQKELLLVRNENNTLSIVYDD---RQYL
GSVNDERLSRALWLNYLGGTKVASEPARQSIVNGVIEF
>Raffaelea_arxii
---------------TTEYTLVGLGTRTVSFLSIQVYVVGFYVATADISSLQQRLVKKVN
PIATTLVSGEKDVLRATLLDPTKSEEIWEELMGDPSRSLFRVVPVRDTDFHHLRDGFVRA
IQARAEE-A--STDFGESMREFRHIFNRGKVPKQKELILLRGQGGKLSIVYDD---RQYL
GSVPDERLSRALWMNYLGGPKVASQPARESIVDGVIGF
>Hawksworthiomyces_lignivorus
---------------TTEYTLVGLGTRTVSFLGIQVYVVGFYVATADIAALQNRLIKRVN
PIATTLVPDEKEALRKALLDPAESEAVWEALLQDPARSLFRIVPVRDTDFHHLRDGFVRA
IQARAQK-A-DSQDFGDSVRQFRLVFNRGKAPKQKELLMIRGDGGTLSVVYND---RQFL
GSVTDERLSRALWLNYLGGSKVASEPARQSIVNGII--
>Raffaelea_ambrosiae
----NSTVPFPRTV-ATEYTLVGFGVRTVSFLSIQVYVVGYYIATADVAALQNRLAKKIN
PIATTLVSGEKEELRAALLDPAKSEEIWQELLKGPRRSLFRVIPVRDTDFHHLRDGFVRS
IQANFD--A--QPDFGESVRQFRHIFNRGKAPKQKELLMIRGEDGKLTVVYDD---RQNL
GTVNDERLSRALWMNYLGGVKVASEPARKSIADGIIEF
>Raffaelea_albimanens
----NSTVPFPRTV-TTEYTLVGTGVRTVSFLSIQVYVVGFYVATADVAALQNRLIKKIN
PIATTLVADEKDELRAALLDPAKSEEIWEELLKGPARSLIRVVPVRDTDFHHLRDGFVRS
IQANFE--A----DFGEAVRQFRHIFNRGKAPKQKEMILLRGEGGKLTVVYDD---RQNL
GSVADERLSRALWMNYLGGVKVASEPARKSIVDGLIEF
>Raffaelea_sp._RL272
VPTGNSTVPFPRTL-STEYTLVGVGTRTVSFLSIQVYVVGFYVATADIAALQNRLIKNVN
PVATTLVAGEKEELRNLLLDPIKGEDIWEKLLAGPARSLIRITPVRDTDFPHLRDGFVRS
IQARAE--E---PDFSESVRQFRHCFNRGKIPKKQELLLVRGENGHLSIVYDD---RQYL
GSVADERLCRALWMNYLGGIKIASQPTLKSIVDGLLGF
>Ophiostoma_novo-ulmi
---------------EDEYTLVGLGTRTVSFLSIQVYVVGFYIATADIAALQNRLVKRVN
PIATALVPSEKDDLRASLLDPTESEAIWDVLLAGPARSLFRIVPVRDTDFPHLRDGFVRA
IQAKAEQEA-ATPDFGESVKEFRRAFNRGKAPKKQELLMVRDAGGSIRIVFDD---RQVL
GSVADERVSRALWLNYLGGHKVASEETRKSIVDGVIEF
>Ophiostoma_piceae
---------------EDEYTLVGFGTRTVSFLSIQVYVVGFYIATADIAALQNRLVKRVN
PIATALVPSEKDDLRASLLDPAEGEALWDALLAGPARSLFRIVPVRDTDFPHLRDGFVRA
IQAKAEQE--ATPDFGESVKEFRRAFNRGKAPKKQELLMVRGADGSLRVVFDD---RQVL
GSVADERVSRALWLNYLGGRKVASEATRKSIVDGVIEF
>Ceratocystis_montium
------------------YTLVGLGTRTVTFIGIQVYVVGFYIATADIAALQNRLVKRVN
PIATALVPSEKDDLRASLLDPAAGEALWNELLAGPARSLFRIVPVRDTDFPHLRDGFVRA
IQAKAEHDG-AAPDFGESVKEFRRAFNRGKAPKQKELLILRDADGSLRIVFDD---RQVL
GSVADERVSRALWLNYLGGRKVASEETRKSIVDGVIEF
>Sporothrix_insectorum
------------------YTLVGLGTRTVSFLGIQVYVVGFYVATADIAVLQARLIKRVN
PIATALVSGEKDDLRTALLDPVQGEALWSGLLRGPARSLFRIVPVRDTDFHHLRDGFVRA
IQARA-QDA-ASNDFGEAVRQFRQVFNRGRVPKQKELLLVRDADGGLRIVYDD---RQLL
GAVRDERLSRALWLNYLGGRTVASEPARQSIVDGVIEF
>Cephalotheca_purpurea
---------------ADEYTLVGLGTRTVSFLGIQVYVVGFYVATADIAALQARLIKRVN
PIATALVSGEKDDLRTALLDPAQGEALWSGLLRGPARSLFRIVPVRDTDFHHLRDGFVRA
IQARA-QDA-ASNDFGEAVRQFRQVFNRGRVPKQKELLLVRDADGGLRIVYDD---RQLL
GAVRDERLSRALWLNYLGGRTVASEPARQSIVDGVIEF
>Graphilbum_fragrans
----NSTVPFPRTIATTEYTLVGMGLRTVSFLSIQVYIVGYYVATADIAALQYRLVKRVN
PIATTLVPGEKDELRTTLVDPELGETLWTALLDGPARSLFRIVPVRDTDFHHLRDGFVRA
IQARTKQAE-KVPEFGDSVRQFRQIFNRGKAPKQKEMLLIRDATGALSIVYDD---RQYL
GSVADERLSRALWLNYLAGRKVASEPARQSIADGVIEF
>Sporothrix_pallida
---------------STEYTLVGLGTRTVTFLKFEVYVVGFYVATADIAALQNTLIKRVN
PIATALVSGEKDQLRASLLDASESKALWDAMLEGPARSLFRIVPVRDTDFPHLRDGFMRA
IKSQSEKKS-AAPDFGESMREFRNAFNRGKAKKGRELLIVRGSDGTLSVIFDD---RQLL
GAVNDERVSRALWLNYLAGANVASEAARQSIANGMIEF
>Sporothrix_brasiliensis
----------------TEYTLVGLGTRTVTFLKFEVYVVGFYVATADIAALQNRLIKRVN
PIATALVSGEKNELRASLLDPTDSQTLWDVMLEGPTRSLFRIVPVRDTDFPHLRDGFQRA
IKSQAEKQA-TAPDFGESMREFRHIFNRGKAKKGRELMLVRGSDGELSVIFDD---RQLL
GTVGDERLSRALWLNYLGGANVASEAARQSIANGMIEF
>Sporothrix_schenckii
----------------TEYTLVGLGTRTVTFLKFEVYVVGFYVATADIAALQNRLIKRVN
PIATALVSGEKNELRASLLDPTDSQTLWDVILEGPTRSLFRIVPVRDTDFPHLRDGFQRA
IKSQAEKQA-TAPDFGESVREFRQIFNRGKAKKGRELMLVRGSDGKLSVVFDD---RQLL
GTVGDERLSRALWLNYLGGANVASEAARQSIANGMIEF
>Sporothrix_globosa
---------------STEYTLVGLGTRTVTFLKFEVYVVGFYVATADIAALQNRLIKRVN
PIATALVSGEKTELRASLLNPTDSQTLWDVMLKGPTRSLLRIVPVRDTDFPHLRDGFQRA
IKNQAEMES-TAPDFGESMREFRRIFNRGKAKKGRELIMVRGSDGGLSVIFDD---RQLL
GTVGDERLSRALWLNYLGGANVACEAARQSIANGMIEF
>Phaeoacremonium_minimum
-----------RTI-ETEYTLVGFGVRTVSFLSIQVYVVGYYIATSDIAELQARLVKKIN
PIASTLVSTEKDQLREKLIDAAESEEIWNELLAGPARSVFRVVPVRDTDFHHLRDGFVRA
IQANA------DDQFGEAMRQFRHIFNRGKVPKRKQLLLARDRDGSLAVLYDEG--KHLI
GSVSDERVSRALWLNYLAGKKVASEPARKSIVEGIMEF
>Phomopsis_longicolla
---------------GTEYTLVGLGTRSVSFLGINVYVLGFYVATQDIAELQQRLVRKIS
PIASTLVASEKDDLRKKLTDPVEGEQIWDELLRGPARSMVRVVPVRDTDFHHLRDGFARA
IQAHE------DEEFGEAMREFKRIFNRGKVPKQKELLMLRDRAGKLTLVYDE---RELI
GTVGDERISRALWMNYLGGKKVASEEAKASIINGIVEF
>Diaporthe_ampelina
---------------GTEYTLVGLGTRSVSFLGINVYVLGFYVATQDIAELQQRLVRKIS
PIASTLVASEKDDLRNKLTDPVEGEQIWDELLRGPARSMVRVVPVRDTDFHHLRDGFVRA
IQAHE------DEEFGEAMREFKRIFNRGKVPKQKELLMLRDRAGKLTLVYDE---RELI
GTVRDERISRALWMNYLGGKKVASEEAKTSIVNGIMEF
>Diaporthe_helianthi
---------------GTEYTLVGLGTRSVSFLGINVYVLGFYVATQDIAELQQRMVRKIS
PIASTLVASEKDDLRKKLTDPVEGEQIWEDLLRGPARSMVRVVPVRDTDFHHLRDGFVRA
IQARE------DEEFGEAMREFKRIFNRGKVPKQKELLMLRDRSGKLTLVYDE---RELI
GTVRDERISRALWMNYLGGKKVASDEAKTSIVNGIMEF
>Diaporthe_aspalathi
---------------GTEYTLVGLGTRSVSFLGINVYVLGFYVATQDIADLQRHLVRRIS
PIASTLVASEKDDLRGRLVDPAEGEQIWDELLRGPARSLVRVVPVRDTDFHHLRDGFVRA
IQARE------DEEFGEAMREFKRIFNRGKVPKNRELLMLRDGSGKLTLVYDE---RELI
GTVRDERISRALWMNYLGGKKVASEEAKASIVSGIMEF
>Stenocarpella_maydis
---------------GTEYTLVGLGTRSVSFLGINVYVLGFYVATQDIADLQRHLVRRIS
PIASTLVASEKDDLRRQLADPGEGERVWDELLRGPARSMVRVVPVRDTDFHHLRDGFVRA
IQARE------DEEFGEAMREFKRIFNRGKVPKQKELLLLRDPAGKLTLVYDD---RELI
GTVKDERISRALWMNYLGGKKVASEEAKTSIINGIMEF
>Cytospora_mali
-----------RTM-DTEYTLVGLGTRSVSFLSINVYVLGYYIATADIAELQSRLVKRVN
PIATTLVSTEKGDLRAKLLDAVEGEQIWEELLKGPARSIIRVVPVRDTDFPHLRDGFVRA
IQARE------DEEFGEAMREFKRIFNRGKVPKRKEMLMLRDKNGKLTLVYDE---RQLL
GTVDDERISRALWMNYLGGKKVASEEARKSIVDGIMEF
>Chrysoporthe_austroafricana
---------------NTEYTLVGLGTRSVSFLGINVYVLGYYIATADIAELQARLVRKIN
PIASALVSTEKDDLRRKLLDVAEGEQIWEELLRGPARSMVRVVPVRDTDFGHLRDGFVRA
IQART------DEAFGEAMKEFKRIFSRGKVPRQKELLLLRDKDGRLTMVYDE---RQVL
GTVADERISRALWMNYLAGRKIASEEARQSIVNGVMGF
>Chrysoporthe_deuterocubensis
---------------NTEYTLVGLGTRSVSFLGINVYVLGYYIATADIAELQARLVRKIN
PIASALVSTEKDDLRRKLLDVAEGEQIWEELLRGPARSMVRVVPVRDTDFGHLRDGFVRA
IQART------DEAFGEAMKEFKRIFSRGKVPRQKELLLLRDKDGRLTMVYDE---RQVL
GTVADERISRALWMNYLAGRKIASEEARQSIVNGVMGF
>Chrysoporthe_cubensis
---------------NTEYTLVGLGTRSVSFLGINVYVLGYYIATADIAELQARLVRKIN
PIASALVSTEKDDLRRKLLDVAEGEQIWEELLQGPARSMVRVVPVRDTDFGHLRDGFVRA
IQART------DEAFGEAMKEFKRIFSRGKVPRQKELLLLRDKDGRLTMVYDE---RQVL
GTVADERISRALWMNYLAGRKIASEEARQSIVNGVMGF
>Cryphonectria_radicalis
----------------TEYTLVGLGTRSVSFLGINVYVLGYYIATADIAELQARLVKKIN
PIASALVSTEKDDLRKKLLDVVEGEQVWEELLRGPARSMVRVVPVRDTDFGHLRDGFVRA
IQART------DEAFGQAMQEFKRIFSRGKVPKQKELLLLRDRDGKLTMVYDE---RQLL
GAVADERISRALWMNYLAGKRIASEEARQNIVNGVMSF
>Coniella_lustricola
---------------TTEYTLVGLGTRTVSFLGINVYVLGYYIATADIAELQARLVKQIN
PIASTLVSTEKDDLRKKLLDVKESEELWNELLRGPARSMVRVVPVRDTDFGHLRDGFVRA
IQARM------DEAFGEAMREFKRIFSRGKVPKQKELILLRDREGKLTMVYDE---RQLL
GTVADERISRALWMNYLGGKNPASEEARKSIINGVMGF
>Juglanconis_oblonga
---------------DTQYTLVGLGTRSVSFLGINVYVLGYYIATADIAALQAHLVKKIN
PIASTLVSTEKDELRKKLLDVDESEHIWQELLQGPARSCVRVVPVRDTDFPHLRDGFMRA
IQART------DEQFGEAMREFKRIFNRGKVPKQKELLLLRDRQGRLTMVFDD---RQLL
GTVDDERISRALWMNYLGGKKVASEEAKRSIVNGVMEF
>Juglanconis_juglandina
---------------DTQYTLVGLGTRSVSFLGINVYVLGYYIATADIAALQAHLVKKIN
PIASTLVSTEKDELRKKLLDVDESEQIWQELLQGPARSCVRVVPVRDTDFPHLRDGFMRA
IQART------DEQFGEAMREFKRIFNRGKVPKQKELLLLRDRQGRLTMVFDD---RQLL
GTVDDERISRALWMNYLGGKKVASEEAKRSIVNGVMEF
>Juglanconis_sp._DMW523
---------------DTQYTLVGLGTRSVSFLGINVYVLGYYIATADIAALQAHLVKKIN
PIASTLVSTEKDELRKKLLDVDESEQIWQELLQGPARSCVRVVPVRDTDFPHLRDGFMRA
IQART------DEQFGEAMREFKRIFNRGKVPKQKELLLLRDRQGRLTMVFDD---RQLL
GTVDDERISRALWMNYLGGKKVASEEAKRSIVNGVMEF
>Ophiognomonia_clavigignenti-juglandacearum
-----------RII-DTEYTLVGLGTRSVSFLGINVYVLGYYIATADIAALQAHLVKKVN
PIASTLVSNEKESLRKSLLDVESSEQIWQELLQGPARSCVRVVPVRDTDFPHLRDGFTRA
IQART------DEEFGEAMKEFKRIFARGKVPKQKELLMLRDAQGRLTMVFDD---RQLL
GTVDDERISRALWMNYLGGAKVASEEAKKSIVNGVMEF
>Chaetomium_globosum
--------------------LWRLGLRTVTFVNLQVYVVGYYVATADIAALQSALTKKIN
PIATTLVASEREELRGALLDPVESERT-DELLAEPARSAFRVVPVRDTDFHHLRDEFVRA
VQARA---T---DAFGEAMRQFRAVFNRGSVPKRKELLLVRDETGRMSISYDAGAKRQLI
GVVEDERVSRALWLNYLAGKKVASEPARKNIVEGIMEF
>Thermothelomyces_thermophila
VPTGNSTVPFPRTL-TTEYTLVGLGLRTVTFVGLQVYVVGYYVATADIAALQNALTKRIN
PIATTLVPGEREQLRAALLDPAEGERTWDELLAGPARSAFRIVPVRDTDFHHLRDGFVRA
VQARA---T---ESFGEAMRQFRAVFNRGSAPKRKELLLVRDETGRLSIAYDGGAKRQLI
GVVEDERLSRALWLNYLAGKKVASEPARQNIVEGIMGF
>Thermothielavioides_terrestris
-----------RTL-TTEYTLVGLGLRTVTFVNLQVYVVGFYVATADIAALQDALVKKVN
PIATTLVPGEREQLRAALLDPAEGERTWDELLAGPARSAFRVVPVRDTDFHHLRDGFVRA
IQARA---A---DAFGEAMRQFRAVFNRGSVPKRKELLLARDETGRLSITYDAGAQRQLI
GVVEDERVSRALWLNYLAGKKVASEPARKSIVEGIMEF
>Madurella_mycetomatis
------------------YTLVGLGLRTVSFINLQVYVVGYYIATSDIAALQSALTKVIN
PMATTLVPGEREQLRSLLLDPAEGERMWDELLRGPARSAFRVVPVRDTDFHHLRDGFVRA
IQGRV---A---EAFGEAMRQFRAVFNRGSVPKRKELLLVRDETGRLSIAYDGGGKRNLI
GVVEDERVSRALWLNYLAGKKVASEPARKNVVEGIMEF
>Sordaria_macrospora
---------------KTEYTLVGFGLRTVTFVGIQVYVVGYYVATADVASLQSALTKKVN
PIATTLVPGERDQLRNDLLDHTKGEELWDGLLAGPARSVFRVIPVRDTDFHHLRDGFVRA
IQARA---K---EQFGEAMKHFRQIFNRGKVPAKKELLLIRDGEGKLSVVYDDGGKRQLV
GTVDDERVSRALWLNYLAGKKVASEPARKSIVEGIMEF
>Neurospora_africana
-----------RTL-KTEYTLVGFGLRTVTFVGIQVYVVGYYVATADVASLQSALTKKVN
PIATTLVPAERDQLRADLLDHAKGEELWDGLLAGPARSVFRVIPVRDTDFHHLRDGFVRA
IQARA---K---EQFGEAMKDFRQIFNRGKVPAKNELLLIRDGEGKLSVVYDDGGQRQLV
GTVDDERVSRALWLNYLAGKKVASEPARKSIVEGIMEF
>Neurospora_pannonica
-----------RTL-KTEYTLVGFGLRTVTFLGIQVYVVGYYVATADVASXXXALTKKVN
PIATTLVPGERDQLRTDLLDHAKGEELWDGLLAGPARSVFRVIPVRDTDFHHLRDGFVRA
IQARA---K---EQFGEAMKHFRQIFNRGKVPAKKELLLIRDGEGKLSVVYDDGGKRQLV
GTVDDERVSRALWLNYLAGKKVASEPARKSIVEGIMEF
>Neurospora_terricola
------------------------------------------------------------
-------------------DHAKGEELWDGLLAGPARSVFRVIPVRDTDFHHLRDGFVRA
IQARA---K---EQFGEAMKHFRQIFNRGKVPAKKELLLIRDGEGKLSVVYDDGGKRQLV
G-------------------------------------
>Neurospora_sublineolata
-----------RTL-KTEYTLVGFGLRTVTFIGIQVYVVGYYVATADVASLQSALTKKVN
PIATTLVPGERDQLRTDLLDPAKGEELWDGLLAGPARSVFRVIPVRDTDFHHLRDGFVRA
IQARA---K---EHFGEAMKHFRQIFNRGKVPAKKELLLIRDGEGKLIVVYDDGGKRQLV
GIVDDERISRALWLNYLAGKQVASEPARKSIVEGIMEF
>Neurospora_crassa
---------------QTEYTLVGFGLRTVTFIGIQVYVVGYYVATADVAPLQSALTKKVN
PIATTLVAGERDQLRTDLLDPAKGEEIWDGLLAGPARSVFRVVPVRDTDFHHLRDGFVRA
IQARA---K---EQFGEAMKDFRQIFNRGKVPAKQELLLIRDGEGKLSVVYDDGGKRQLV
GTVDDERVSRALWLNYLAGKKVASEPARKSIVEGIMEF
>Neurospora_tetrasperma
---------------QTEYTLVGFGLRTVTFIGIQVYVVGYYVATADVASLQSALTKKVN
PIATTLVAGERDQLRTDLLDPAKGEEIWDGLLAGPARSVFRVIPVRDTDFHHLRDGFVRA
IQARA---K---EQFGEAMKDFRQIFNRGKVPAKQELLLIRDGEGKLSVVYDDGGKRQLV
GTVDDERVSRALWLNYLAGKKVASEPARKSIVEGIMEF
>Triangularia_anserina
-----------RTI-ETEYTLVGLGTRTVTFIGISVYVVGFYIATADIAALQSALVKKVN
PIATTLVPGERDQLRNELLDPAEGAKLWNELLSNPARTAFRVIPVRDTDFHHLRDGFVNA
IKTRG---G---EAFGEAMKQFRAVFNRGKVPKAKELILARDDKGHLSIAFDGG--RQLI
GVVPDERVSRALWLNYLAGKQVASEPARRSIVEGIMEF
>Chaetomium_thermophilum
VPTGNNTVPFPRTI-ETEYTLVGMGVRTVTFVNLQVYLVGYYVATTDLAALQSALIKHVN
PIATTLIPEERDQLRTQLLDNNEGERIWNDLLAGPARSAFRIVPVRDTDFHHLRDGFVRA
IQARA---N---EAFGEAVRKFRAAFKRGSVPKRRELLLIRDQQGKLALVYDSGKRRQLL
GTVEDERLTRALWLNWLAGKKVASEAARKNIVDGIMGF
>Coniochaeta_ligniaria
-----------RTI-TTEYTLVGLGLRSVSFLGIQVYVVGYYIATSDIAALQSTLIKRVN
PIATTLVPGERDELRTSLLDPTQGEEIWNELLEAPARSVFRVVPVRDTDFPHLRDGFVRA
IQAKS---S--GDDFGKSVGDFRGLFNRGSVPKRKELLLLRDEQGRLTVVYDD---RQLL
GTIDDERISRALWLHYLAGKKVASEPARKSIVEGIVEF
>Coniochaeta_hoffmannii
VATGNSTVPFPRTI-TTEYSLVGLGLRSVSFLGIQVYVVGYYVATSDIAALQSTLIKRVN
AIATTLVPGERDQLRSALLDPAQGEEIWNELLEGPARSAFRVVPVRDTDFHHLRDGFVRA
IQAKS---A--GDDFGKSVADFRGLFNRGSVPKRKELLLLRDGQGRLSVVYDD---RQLL
GTVEDERISRALWLNYLAGKKVASEPARKSIVEGIMEF
>Gaeumannomyces_tritici
---------------TTEYTLVGLGTRSVSFLSINVYVVGFYVATADIAALQARLVKRIN
PIATTLIANEKDDLRQALLDPAQSEEVWNELLRGPARSAFRILPVRDTDFHHLRDGFVRA
IQARSNEAG--KDKFGESVRQFRHAFNRGKVPKAKELLLARDGDGKLGIIYSDG--RELI
GTVDDERVSRALWLNWLGGKKVASEPARASIVDGIMEF
>Falciphora_oryzae
-------VPFPRTIRTTEYTLVGLGTRSVSFLSINVYVVGFYVATADIAALQARLVKRIN
PIATTLISNEKDNLRQALLDPVQSEEVWNELLRGPARSAFRILPVRDTDFHHLRDGFVRA
IQARSAEAG--KDKFGESVRQFRHAFNRGKVPKAKELLLVRDAGGKLGIVYSDG--RELI
GTVDDERVSRALWLNWLGGKKVASEPARASIVDGVMEF
>Magnaporthiopsis_poae
---------------TTEYTLVGLGTRSVSFLSINVYVVGFYVATADIAALQARLVKRVN
PIATTLISNEKDELRQALLDPIHSEEVWNELLRGPARSAFRILPVRDTDFHHLRDGFVRA
IQARSAEAG--KDKFGESVRQFRHVFNRGKVPKAQELLLVREGGGKLGIIYSDG--RELI
GVVDDERVSRALWLNWLGGKKVASEPARASIVDGVMEF
>Magnaporthiopsis_rhizophila
----NSTVPFPRTIRTTEYTLVGLGTRSVSFLSINVYVVGFYVATADIAALQARLVKRVN
PIATTLISNEKDELRQALLDPVHSEEVWNELLRGPARSAFRILPVRDTDFHHLRDGFVRA
IQARSAEAG--KNKFGESVRQFRHVFNRGKVPKAQELILVREGGGKLGIVYSDG--RELI
GIVDDERVSRALWLNWLGGKKVASEPARASIVDGVMEF
>Magnaporthiopsis_incrustans
---------------TTEYTLVGLGTRSVSFLSINVYVVGFYVATADIAALQARLVKRVN
PIATTLISNEKDQLRQALLDPVHSEEVWNELLRGPARSAFRILPVRDTDFHHLRDGFVRA
IQARSAEAG--KDKFGESVRQFRHAFNRGKVPKAQELLLVRECGGKLGIVYSDG--RELI
GMVDDERVSRALWLNWLGGKKVASEPARASIVDGVMEF
>Nakataea_oryzae
----NSTVPFPRTIKTTEYTLVGLGTRSVSFLSINVYVVGYYVATADIAALQARLVKRIN
PIATTLIANEKVDLRQALLDPAQSEQIWNELLRGPARSAFRILPVRDTDFHHLRDGFVRA
IQARTAEDG--KDRFGQAVRQFRQVFNRGKVPKAKELLLVREHGGKLGIVYSDG--RELI
GTVDDERVSRALWLNWLGGKKVASEPARASIVDGVMEF
>Magnaporthe_sp._MG03
---------------TTEYTLVGLGTRSVTFIGINVYVVGFYIATADIAALQSRLVKRVN
PIATTLVAGEKGDLHKSLLDPVEGEAIWNELLRGPARSAFRILPVRDTDFHHLRDGFVRA
IQARSDEAN--KDAFGESMRAFRQLFNRGKVPKPKELLLTREDGGRLRVVYDDG--REVI
GTVDDERVSRALWLNYLAGKNVASEPARKSIADGVLEF
>Magnaporthe_sp._MG07
---------------TTEYTLVGLGTRSVTFIGINVYVVGFYIATADIAALQSRLVKRVN
PIATTLVAGEKGDLHKSLLDPVEGEAIWNELLRGPARSAFRILPVRDTDFHHLRDGFVRA
IQARSDEAN--KDAFGESMRAFRQLFNRGKVPKSKELLLTREDGGRLRVVYDDG--REVI
GTVDDERVSRALWLNYLAGKNVASEPARKSIADGVLEF
>Magnaporthe_sp._MG12
---------------TTEYTLVGLGTRSVTFIGINVYVVGFYIATADIAALQSRLVKRVN
PIATTLVAGEKGDLHKSLLDPVEGEAIWNELLRGPARSAFRILPVRDTDFHHLRDGFVRA
IQARSDEAN--KDAFGESMRAFRQLFNRGKVPKSKELLLTREDGGRLRVVYDDG--REVI
GTVDDERVSRALWLNYLAGKNVASEPARKSIADGVLEF
>Magnaporthe_sp._MG05
---------------TTEYTLVGLGTRSVTFIGINVYVVGFYIATADIAALQSRLVKRVN
PIATTLVAGEKGDLHKSLLDPVEGEAIWNELLRGPARSAFRILPVRDTDFHHLRDGFVRA
IQARSDEAN--KDAFGESMRAFRQLFNRGKVPKSKELLLTREDGGRLRVVYDYG--REVI
GTVDDERVSRALWLNYLAGKNVASEPARKSIADGVLEF
>Magnaporthe_sp._MG08
---------------TTEYTLVGLGTRSVTFIGINVYVVGFYIATADIAALQSRLVKRVN
PIATTLVAGEKGDLHKSLLDPVEGEAIWNELLRGPARSAFRILPVRDTDFHHLRDGFVRA
IQARSDEAN--KDAFGESMRAFRQLFNRGKVPKSKELLLTREDGGRLRVVYDYG--REVI
GTVDDERVSRALWLNYLAGKNVASEPARKSIADGVLEF
>Magnaporthe_grisea
-----SSVPDP----TTEYTLVGLGTRSVTFIGINVYVVGFYVATADIAALQSRLVKRVN
PIATTLVAGEKGDLHKALLDPVEGEAIWNELLRGPARSAFRILPVRDTDFHHLRDGFVRA
IQARSDEAN--KDAFGESMRAFRQLFNRGKVPKSKELLLIREDGGRLRVVYDDG--REVI
GTVDDERVSRALWLNYLAGKNVASEPARKSIADGVLEF
>Pyricularia_pennisetigena
---------------TTEYTLVGLGTRSVTFIGINVYVVGFYVATADIAALQSRLVKRVN
PIATTLVAGEKGDLHKALLDPVEGEAIWNELLRGPARSAFRILPVRDTDFHHLRDGFVRA
IQARSEEAN--KDAFGESMRAFRQVFNRGKVPKSKELLLIREDGGRLTVMYDDG--REVI
GTVGDERVSRALWLNYLAGKNVASEPARKSIADGVLEF
>Pseudohalonectria_lignicola
------------------YTLVGLGTRSVSFLSITVYVVGFYVATADIAELRSRLVKRIN
PIATTLVSGEKDHLRRALLDPAEGEEIWDLLLRGPTRSAFRILPVRDTDFHHLRDGFVRA
IQARSAREGSQREMFGESVRQFRQAFNRGKVPTARELLMVREGDGKLRIVYSDG--RQMI
GTVDDERVSRALWLNWLGGKKVASPPARESIVEGIMEF
>Ophioceras_dolichostomum
---------------TTEYTLVGLGPRSVSFLGINVYVVGFYVATADIASLQSRLVKQIN
PIATTLVPDEKAALRKALLDPEESEATWDALLQGLARSAFRIVPVRDTDFHHLRDGFVRA
IQARSEEGALAKESFGESMRAFRQAFNRGKVPKAKELLLVRERDGTLRIVYSDG--RQLI
GTVDDERVSRALWLNWLGGRKVASEVARASIVDGVMEF
>Gaeumannomyces_sp._JS-464
VPTGNSTVPFPRTIRTTEYMLVGLGTRSVSFLSINVYVVGFYVATADIAALQARLVKRIN
PIATTLISNEKDDLRQALLDPVQSEEVWNELLRGPARSAFRILPVRDTDFHHLRDGFVRA
I-----------------------------------------------------------
--------------------------------------
>Neocosmospora_haematococca
VPTGNTTIKYPRTIEGTEFTLVGLGTRTVTFIGIEVYVVGFYVATQDIEKLQHYLVKKIN
PLATTLIPSEKETLRKALEDATEGEETWNAILKDGCRTAFRITPVRDTDFPHMRDGLVRA
IQARTGRDEYNDEAFGTAMKTFKQMFQRGQVLKKKELLLVRDAAGTLTLTYNSGDTKSVM
GSLGDERLSRLLWLNYLAGKKVASEEARRNIINGVMEF
>Neocosmospora_solani
VPTGNTTIKYPRTIEGTEFTLVGLGTRTVTFIGIEVYVVGFYVATQDIEKLQHYLVKKIN
PLATTLIPSEKETLRKALEDATEGEETWNAILKDGCRTAFRITPVRDTDFPHMRDGLVRA
IQARTGRDEYNDEAFGTAMKTFKQMFQRGQVLKKKELLLVRDGAGTLTLIYNSGDTKSVM
GSLGDERLSRLLWLNYLAGKKVASEEARRNIINGVMEF
>Fusarium_sp._FSSC_6
VPTGNTTIKYPRTIEGTEFTLVGLGTRTVTFIGIEVYVVGFYVATQDIEKLQHYLVKKIN
PLATTLIPSEKETLRKALEDATEGEETWNAILKDGCRTAFRITPVRDTDFPHMRDGLVRA
IQARTGRDEYNDEAFGTAMKTFKQMFQRGLVLKKKELLLVRDAAGTLTLTYNSGDTKSVM
GSLGDERLSRLLWLNYLAGKKVASEEARRNIINGVMEF
>Neocosmospora_euwallaceae
---------------GTEFTLVGLGTRTVTFIGIEVYVVGFYVATQDIEKLQHYLVKKIN
PLATTLIPSEKEALRKALEDATEGEETWNAILKDGCRTAFRITPVRDTDFPHMRDGLVRA
IQARTPRDEYNDEAFGTAMKTFKHMFQRGLVLKKKELLLVRDASGTLTLTYNSGDTKSVM
GSLSDERLSRLLWLNYLAGKKVASEEARRNIINGVMEF
>Neocosmospora_phaseoli_NRRL_31157
---------------GTEFTLVGLGTRSVTFIGIEVYVVGFYVATQDIEKLQHYLVKKIN
PLATTLIPSEKETLRQALQDATEGEETWNAILKDGCRTAFRITPVRDTDFPHMRDGLVRA
IQARTGRDEYNDEAFGTAMKTFKQMFQRGLVLKKKELLLVRDARGTLSLTYDSGDTKSSM
GSVSDERLSRLLWLNYLAGKKVASEEARRNIINGVMEF
>Neocosmospora_phaseoli_NRRL_31156
---------------GTEFTLVGLGTRSVTFIGIEVYVVGFYVATQDIEKLQHYLVKKIN
PLATTLIPSEKETLRQALQDATEGEETWNAILKDGCRTAFRITPVRDTDFPHMRDGLVRA
IQARTGRDEYNDEAFGTAMKTFKQMFQRGLVLKKKELLLVRDARGTLSLTYDSGDTKSSM
GSVSDERLSRLLWLNYLAGKKVASEEARRNIINGVMEF
>Neocosmospora_phaseoli_NRRL_31096
---------------GTEFTLVGLGTRSVTFIGIEVYVVGFYVATQDIEKLQHYLVKKIN
PLATTLIPSEKETLRQALQDATEGEETWNAILKDGCRTAFRITPVRDTDFPHMRDGLVRA
IQARTGRDEYNDEAFGTAMKTFKQMFQRGLVLKKKELLLVRDARGTLSLTYDSGDTKSSM
GSVSDERLSRLLWLNYLAGKKVASEEARRNIINGVMEF
>Neocosmospora_phaseoli_NRRL_31757
---------------GTEFTLVGLGTRSVTFIGIEVYVVGFYVATQDIEKLQHYLVKKIN
PLATTLIPSEKETLRQALQDATEGEETWNAILKDGCRTAFRITPVRDTDFPHMRDGLVRA
IQARTGRDEYNDEAFGTAMKTFKQMFQRGLVLKKKELLLVRDARGTLSLTYDSGDTKSSM
GSVSDERLSRLLWLNYLAGKKVASEEARRNIINGVMEF
>Neocosmospora_phaseoli_NRRL_34551
---------------GTEFTLVGLGTRSVTFIGIEVYVVGFYVATQDIEKLQHYLVKKIN
PLAATLIPSEKETLRQALQDATEGEETWNAILKDGCRTAFRITPVRDTDFPHMRDGLVRA
IQARTGRDEYNDEAFGTAMKTFKQMFQRGLVLKKKELLLVRDARGTLSLTYDSGDTKSSM
GSVSDERLSRLLWLNYLAGKKVASEEARRNIINGVMEF
>Neocosmospora_phaseoli_NRRL_54364
---------------GTEFTLVGLGTRSVTFIGIEVYVVGFYVATQDIEKLQHYLVKKIN
PLATTLIPSEKEILRQALQDATEGEETWNAILKDGCRTAFRITPVRDTDFPHMRDGLVRA
IQARTGRDEYNDEAFGTAMKTFKQMFQRGLVLKKKELLLVRDARGTLSLTYDSGDTKSSM
GSVSDERLSRLLWLNYLAGKKVASEEARRNIINGVMEF
>Fusarium_sp._JS1030
---------------GTEFTLVGLGTRTVTFIGIEVYVVGFYVATQDIEKLQHYLVKKIN
PLATTLIPSEKESLRKALQDATEGEETWNAILKDGCRTAFRITPVRDTDFPHMRDGLVRA
IQARSSHNEYNDEDFGTAMKTFKHMFQRGLVPKKKELLLVRDATGKLSIIFNGGDKKEVL
GSVDDERLSRLLWLNYLSGKKVASEEARGNIINGVMEF
>Pseudonectria_foliicola
---------------GTEFTLVGLGTRTVTFIGIEVYVVGFYVATQDIAKLQSYLVKKVN
PLATTLIPSEKETLRKSLQDAVESEETWNTILKDGCRSAFRITPVKDTDFPHMRDGLVRA
VQARSSRDAYNDEAFGTAMKEFKVMFQRGTVPKKKELLLVRDEAGRLSITYDSGDTKSFM
GSVADERLSRLLWLNYLGGKKVASEQARGSIINGVMEF
>Dactylonectria_macrodidyma
---------------GTEFTLVGLGTRTVTFLSIQVYVIGFYVATQDIAKLQNYLVKKIN
PLATTLIPSEKEALRKALQDATESEETWDTAFREGCGTAFRITPVRDTDFPHLRDAMVRA
ITARSAHKEYKDEAFGEAVKTFKRIFQRGLIPREKELLMVRDSAGKLSIIYDGGDAKSVL
GTVDDERLSRLLWLNYLGGKKVASEQARQNIIDGIMEF
>Ilyonectria_destructans
---------------GTEFTLVGLGTRTVTFIGIEVYVVGFYVATQDIAKLQNYLVKKIN
PLATTLIPSEKDALRKALQDPIESEETWDTAFKDGCRTAFRIAPVRDTDFPHLRDGLVRA
ITARSGHNAYKDEAFGTAMKTFKHMFQRGLVPRSKELLLVRNDVGKLSIIYDGGDKKSLL
GTVDDERLSRLLWLNYLGGKKVASEETRQSIINGIMEF
>Ilyonectria_mors-panacis
---------------GTEFTLVGLGTRTVTFIGIEVYVVGFYVATQDIAKLQNYLVKKIN
PLATTLIPSEKDALRKALQDPIESEETWDTAFKDGCRTAFRIAPVRDTDFPHLRDGLVRA
ITARSGHNAYKDEAFGAAMKTFKHMFQRGLVPRSKELLLVRNDVGKLSIIYDGGDKKSLL
GTVDDERLSRLLWLNYLGGKKVASEETRQSIINGIMEF
>Neonectria_ditissima
VPTGNTTIKFPRTIDGTEFTLVGLGTRTVTFIGIEVYVIGFYVATQDIAKLQNYLVKKVN
PLATTLILSEKDALRKALQDATESEETWNLAFKDGCRTAFRISPVRDTDFPHLRDGLVRA
ITARSGKDAYNDEAFGDAMKSFKHMFQRGLVPRGKELLLVRDAAGKLSITYDAGDNKSVL
GTVEDERLSRLLWLNYLGGKKVASEQVRESIINGVMEF
>Nectria_sp._B-13
---------------GTEFSLVGLGTRTVTFIGIEVYVIGFYVATQDIAKLQNYLVKKIN
PLATTLIPSEKDTLRKALRDATESEETWSLAFKDGCRTAFRITPVRDTDFPHLRDGLVRA
ITARSGKDAYNDEAFGTAMKTFKHMFQRGLVPKGKELLLVRDAAGKLSITYDAGDNKSVL
GTVEDERLSRLLWLNYLGGKKVASEQVRESIINGVMEF
>Neonectria_hederae
VPTGNTTIKFPRTIDGTEFTLVGLGTRTVTFIGIEVYVIGFYVATQDIAKLQNYLVKKIN
PLATTLIPSEKETLRKALQDATESEETWNLAFKDGCRTAFRITPVRDTDFPHLRDGLVRA
ITARSGKDAYSDEAFGDAMKTFKHMFQRGLVPRAKELLLVRDAVGKLSITYDAGDNKSVL
GTVEDERLSRLLWLNYLGGKKVASEQVRESIINGVMEF
>Neonectria_punicea
VPTGNTTIKFPRTIDGTEFSLVGLGTRTVTFIGIEVYVVGFYVATQDIAKLQNYLVKKIN
PMATTLIPSEKDALRKALQDATESEETWNLAFKDGCRTAFRITPVRDTDFPHLRDGLVRA
ITARSGKDAYNDEAFGEAMKTFKHMFQRGLVPRSKELLLVRDAAGKLSITYDAGDNKSVL
GTVEDERLSRLLWLNYLGGKKVASEQVRESIINGVMEF
>Corinectria_fuckeliana
---------------GTEFTLVGLGTRTVTFIGIEVYVIGFYVATQDIAKLQNYLVKKIN
PLATTLIPSEKETLRKALQNATESEETWDSIFKDGCRSAFRITPVRDTDFPHLRDGLVRA
ITARSGRDAYNDEAFGTAMKTFKHMFQRGLVPKAKELLLVRDGAGKLSITYDGGDNKSLL
GTVEDERLSRLLWLNYLGGKKVASEQVRESIINGVMEF
>Aquanectria_penicillioides
---------------GTEFTLVGLGTRSVTFIGIEVYVVGFYVATQDIAKLQNYLVKKIN
PLATTLIPSEKDALRNALKDATESEETWNAIFKDGLRTAFRITPVKDTDFPHLRDGLVRA
ITARSGRDAYNDEEFGTAMKTFKHMFQRGLVPRTKELLLARDAAGKLTITYNAGDEKSLM
GTVEDERLSRLLWLNYLGGKKVASEQARQSVIDGVMEF
>Calonectria_pseudonaviculata
VPTGNSTIKFPRTIEGTEFTLVGLGTRAVTFIGIQVYVVGFYVATQDIAKLQKFLVKKIN
TVATTLIPSEKEALRSALQDATESEETWNAILKEGCRTAFRIAPVRDTDFPHLRDGLVRA
ITARSGRDAYNDEDFGKAMKKFKIMFQRGLVPRSKELMMIRDASGKLSITYNSGDEKTLL
GTVEDERLSRLLWLNYLGGKKVASEEARQNIINGVMEF
>Cylindrocladium_naviculatum
VPTGNSTIKFPRTIEGTEFTLVGLGTRSVTFIGIQVYVVGFYIATQDISKLQNFLVKKIN
PMATTLIPSEKEALRNALQDATESEETWNAVLKEGCRTAFRIAPVRDTDFPHLRDGLVRA
ITARSGRDAYNDEEFGNAMRKFKIMFQRGLVPRAKELMMIRDASGKLSITYNEGDVKTLL
GTVEDERLSRLLWLNYLGGKKVASEETRQNIINGVMEF
>Calonectria_pseudoreteaudii
----NSTVKFPRTVQGTEFTLVGLGTRSVTFIGIQVYVVGFYIATQDIAKLQNFLVKKIN
PLATTLIPSEKEALRNALQDATESEETWDTVLKEGCRTAFRITPVRDTDFPHLRDGLVRA
IAARSGRDAYNDEEFGNAMKKFKIMFQRGQVPRAKELMMIRDASGKLSITYDDGDAKSLM
GTVEDERLSRLLWLNYLGGKKVASEETRQNIINGVMEF
>Cylindrocladium_leucothoes
VPTGNSTIKFPRIVQGTEFTLVGLGTRSVTFIGINVYVVGFYVATQDIAKLQNFLVKKIN
PLATTLIPSEKEALRNALQDATESEETWNAVLKEGCRTAFRIAPVRDTDFPHLRDGLVRA
IVARSGRDAYNDEEFGNAMKKFKIMFQRGQVPRAKELMMIRDAPGRLSITYDSGDAKTLL
GTVEDERLSRLLWLNYLGGKKVASEETRQNIINGIMEF
>Fusarium_graminearum
VPTGNTTVKFPRTLEGTEFTLVGLGTRTVTFLGFEVYVVGFYVATQDVEKLQRYLVKKIN
PLATTLIPSEKEDLRKALQDATEGEETWNMILKDGCRSAFRIIPVRDTDFPHMRDGLVRA
VQARSARNDYNDESFGEAMKHFKVLFQRGQVAKKNELLLVRDGAGKLTITYNDSTEKTVL
GTVDDERLSRLLWLNYLAGNKVASEEARKNIINGVMEF
>Fusarium_meridionale
VPTGNTTVKFPRTLEGTEFTLVGLGTRTVTFLGFEVYVVGFYVATQDVEKLQRYLVKKIN
PLATTLIPSEKEDLRKALQDATEGEETWNMILKDGCRSAFRIIPVRDTDFPHMRDGLVRA
VQARSARNDYNDESFGEAMKHFKVLFQRGQVAKKNELLLVRDGAGKLTITYNDSTEKTVL
GTVDDERLSRLLWLNYLAGNKVASEEARKNIINGVMEF
>Fusarium_asiaticum
VPTGNTTVKFPRTLEGTEFTLVGLGTRTVTFLGFEVYVVGFYVATQDVEKLQRYLVKKIN
PLATTLIPSEKQDLRKALQDATEGEETWNMILKDGCRSAFRIIPVRDTDFPHMRDGLVRA
VQARSARNDYNDESFGEAMKHFKVLFQRGQVAKKNELLLVRDGAGKLTITYNDSTEKTVL
GTVDDERLSRLLWLNYLAGNKVASEEARKNIINGVMEF
>Fusarium_pseudograminearum
VPTGNTTVKFPRTLEGTEFTLVGLGTRTVTFLGFEVYVVGFYVATQDVEKLQRYLVKKIN
PLATTLIPSEKEDLRKALQDATEGEETWNMILKDGCRSAFRIIPVRDTDFPHMRDGLVRA
VQARSARNDYNDESFGEAMKHFKVLFQRGQVAKKNELLLVRDGAGKMTITYNDSTEKTVL
GTVDDERLSRLLWLNYLAGSKVASEEARKNIINGVMEF
>Fusarium_praegraminearum
VPTGNTTVKFPRTLEGTEFTLVGLGTRTVTFLGFEVYVVGFYVATQDVEKLQRYLVKKIN
PLATTLIPSEKEDLRKALQDAAEGEETWNMILKDGCRSAFRIIPVRDTDFPHMRDGLVRA
VQARSARNDYNDESFGEAMKHFKVLFQRGQVAKKNELLLVRDGAGKMTITYNDSTEKTVL
GTVDDERLSRLLWLNYLAGSKVASEEARKNIINGVMEF
>Fusarium_chlamydosporum
VPTGNTTVKFPRTLEGTEFTLVGLGTRTVTFLGFEVYVVGFYVATQDVEKLQRYLVKKIN
PLATTLIPSEKENLRKALQDATEGEETWNMILKDGCRSAFRIIPVRDTDFPHMRDGLVRA
IQARSARNDYNDETFGEAMKHFKVLFQRGQVAKKNELLLVRDGAGKMTITYNDSTEKTVL
GSVDDERLSRLLWLNYLAGNKVASEEARKNIINGVMEF
>Fusarium_langsethiae
VPTGNTTVKFPRTLEGTEFTLVGLGTRTVTFLGFEVYVVGFYVATQDIEKLQRYLVKKIN
PLATTLIPSEKENLRKALQDATEGEETWNMILKDGCRSAFRIIPVRDTDFPHMRDGLVRA
IQARSAHNDYNDETFGEAMKHFKVLFQRGQVAKKNELLLVRDGAGKMTITYNDSTEKTVL
GSVDDERLSRLLWLNYLAGNKVASEEARKNIINGVMEF
>Fusarium_sp._FIESC_12
---------------GTEFTLVGLGTRTVTFLGFEVYVVGFYVATQDVEKLQRYLVKKIN
PLATTLIPSEKEDLRKALQDATEGEETWNLILKDGCRSAFRIIPVRDTDFPHMRDGLVRA
VQARSARNDYNDETFGEAMKHFKVLFQRGQVAKKNELLLVRDAAGKLTITYNDATEKTVL
GTVEDERLSRLLWLNYLAGNKVASEEARKNIINGVMEF
>Fusarium_equiseti
VPTGNTTVKFPRTLEGTEFTLVGLGTRTVTFLGFEVYVVGFYVATQDVEKLQRYLVKKIN
PLATTLIPSEKEDLRKALQDATEGEETWNLILKDGCRSAFRIIPVRDTDFPHMRDGLVRA
VQARSARNDYNDETFGEAMKHFKVLFQRGQVAKKNELLLVRDAAGKLTITYNDATEKTVL
GTVEDERLSRLLWLNYLAGNKVASEEARRNIINGVMEF
>Fusarium_sp._FIESC_28
VPTGNTTVKFPRTLEGTEFTLVGLGTRTVTFLGFEVYVVGFYVATQDVEKLQRYLVKKIN
PLATTLIPSEKEDLRKALQDATEGEETWNSILKDGCRSAFRIIPVRDTDFPHMRDGLVRA
IQARSARNDYNDETFGEAMKHFKVLFQRGQVAKKNELLLVRDAAGKLTITYNDSTEKNVL
GTVEDERLSRLLWLNYLAGNKVASEEARKNIINGVMEF
>Fusarium_sambucinum
---------------GTEFTLVGLGTRTVTFLGFEVYVVGFYVATQDVEKLQRYLVKKIN
PLATTLIPSEKENLRKTLQDASEGEETWNTLLKEGCRSAFRIIPVRDTDFPHMRDGLVRA
IQARSARNDYNDEAFGEAMKHFKVLFQRGQVAKKNELLLIRDGAGKMTITYNDSTEKTIL
GTVDDERLSRLLWLNYLAGNKVASEEARKNIINGVMEF
>Fusarium_poae
---------------GTEFTLVGLGTRTVTFLGFEVYVVGFYVATQDVEKLQRYLVKKIN
PLATTLIPSEKENLRKALQDASEGEETWNTLLKDGCRSAFRIIPVRDTDFPHMRDGLVRA
VQARSARNDYNDEAFGEAMKHFKVLFQRGQVAKKNELLLIRDGAGKMTITYNDSTEKTVL
GTVDDERLSRLLWLNYLAGNKVASEEARKNIINGVMEF
>Fusarium_venenatum
---------------GTEFTLVGLGTRTVTFLGFEVYVVGFYVATQDVEKLQRYLVKKIN
PLATTLIPSEKENLRKALQDASEGEETWNTLLKEGCRSAFRIIPVRDTDFPHMRDGLVRA
VQARSARNDYNDEAFGQAMKHFKVLFQRGQVAKKNELLLVRDGAGKMTITYNDSTEKTIL
GTVDDERLSRLLWLNYLAGNKVASEEARKNIINGVMEF
>Fusarium_culmorum
V---------PRTLEGTEFTLVGLGTRTVTFLGFEVYVVGFYVATQDVEKLQRYLVKKIN
PLATTLIPSEKEDLRKALQDATEGEETWNMILKDGCRSAFRIIPVRDTDFPHMRDGLVRA
VQARSARNDYNNESFGEAMKHFKVLFQRGQVAKKNELLLVRDGAGKLTITYNDSTEKTVL
GTVDDERLSRLLWLNYLAGNKVASEEARKNIINGVMEF
>Fusarium_longipes
---------FPRTLEGTEFTLVGLGTRTVTFLGFEVYVVGFYVATQDVEKLQRYLVKKIN
PLATTLIPSEKEDLRKALQDATEGEETWNLILKDGCRSAFRIIPVRDTDFPHMRDGLVRA
VQARSARNDYNDEAFGEAMKQFKVLFQRGTVAKKNELLLVRDAAGKMTITYKDSTEKTVL
GTVDDERLSRLLWLNYLSGKKVASEEARKNIINGVMEF
>Fusarium_temperatum
---------------GTEFTLVGLGTRTVTFLGIEVYVVGFYVATQDIEKLQRYLVKKIN
PLATTLIPTEKEDLRKALQDPIEGEETWNLILKDGCRSAFRITPVRDTDFPHMRDGLVRA
VQARSSHNEYNDETFGNAMKHFKILFQRGLVAKKNELLLVRDAAGKLTITYTDGTEKSTL
GTVEDERLSRLLWLNYLSGKKVASEEARKNIINGVMEF
>Fusarium_sp._Na10
---------------GTEFTLVGLGTRTVTFLGIEVYVVGFYVATQDIEKLQRYLVKKIN
PLATTLIPTEKEDLRKALQDPVEGEETWNLILKDGCRSAFRITPVRDTDFPHMRDGLVRA
VQARSSHNEYNDETFGNAMKHFKILFQRGLVAKKNELLLVRDAAGKLTITYTDGTEKSTL
GTVEDERLSRLLWLNYLSGKKVASEEARKNIINGVMEF
>Fusarium_fracticaudum
---------------GTEFTLVGLGTRTVTFLGIEVYVVGFYVATQDIEKLQRYLVKKIN
PLATTLIPTEKEDLRKALQDPVEGEETWNLILKDGCRSAFRITPVRDTDFPHMRDGLVRA
VQARSSHNEYNDETFGNAMKHFKILFQRGLVAKKNELLLVRDAAGKLTITYTDGTEKSTL
GTVEDERLSRLLWLNYLSGKKVASEEARKNIINGVMEF
>Fusarium_pininemorale
---------------GTEFTLVGLGTRTVTFLGIEVYVVGFYVATQDIEKLQRYLVKKIN
PLATTLIPTEKEDLRKALQDPVEGEETWNLILKDGCRSAFRITPVRDTDFPHMRDGLVRA
VQARSSHNEYNDETFGNAMKHFKILFQRGLVAKKNELLLVRDAAGKLTITYTDDTEKSTL
GTVEDERLSRLLWLNYLSGKKVASEEARKNIINGVMEF
>Fusarium_commune
---------------GTEFTLVGLGTRTVTFLGIEVYVVGFYVATQDIEKLQRYLVKKIN
PLATTLIPSEKEDLRKALQDPVEGEETWNSVLKDGCRSAFRITPVRDTDFPHMRDGLVRA
IQARSSHNEYNDETFGNAMRHFKILFQRGLVAKKNELLLVRDATGKLTITYTDGTEKSTL
GTVEDERLSRLLWLNYLSGKKVASEEARKNIINGVMEF
>Fusarium_agapanthi
---------------GTEFTLVGLGTRTVTFLGIEVYVVGFYVATQDIEKLQRYLVKKIN
PLATTLIPSEKEDLRKALQDPVEGEETWNSILKDGCRSAFRITPVRDTDFPHMRDGLVRA
VQARSSHNEYNDETFGNAMKHFKILFQRGLVAKKNELLLVRDAAGKLTITYTDGTEKSTL
GTVEDERLSRLLWLNYLSGKKVASEEARKNIINGVMEF
>Fusarium_udum
---------------GTEFTLVGLGTRTVTFLGIEVYVVGFYVATQDIEKLQRYLVKKIN
PLATTLIPSEKEDLRKALQDPVEGEETWNSILKDGCRSAFRITPVRDTDFPHMRDGLVRA
VQARSSHNEYNDETFGNAMRHFKILFQRGLVAKKNELLLVRDAAGKLTITYTDGTEKSTL
GTVEDERLSRLLWLNYLSGKKVASEEARNNIINGVMEF
>Fusarium_fujikuroi
---------------GTEFTLVGLGTRTVTFLGIEVYVVGFYVATQDIEKLQHYLVKKIN
PLATTLIPSEKEDLRKALQDPVEGEETWNSILKDGCRSAFRITPVRDTDFPHMRDGLVRA
VQARSSHNEYNDETFGNAMRHFKILFQRGLVAKKNELLLIRDAAGKLTITYTDGTEKSTL
GTVEDERLSRLLWLNYLSGKKVASEEARKNIINGVMEF
>Fusarium_proliferatum
---------------GTEFTLVGLGTRTVTFLGIEVYVVGFYVATQDIEKLQHYLVKKIN
PLATTLIPSEKEDLRKALQDPVEGEETWNSILKDGCRSAFRITPVRDTDFPHMRDGLVRA
VQARSSHNEYNDETFGNAMRHFKILFQRGLVAKKNELLLIRDAAGKLTITYTDGTEKSTL
GTVEDERLSRLLWLNYLSGKKVASEEARKNIINGVMEF
>Fusarium_mangiferae
---------------GTEFTLVGLGTRTVTFLGIEVYVVGFYVATQDIEKLQHYLVKKIN
PLATTLIPSEKEDLRKALQDPVEGEETWNSILKDGCRSAFRITPVRDTDFPHMRDGLVRA
VQARSSHNEYNDETFGNAMRHFKILFQRGLVAKKNELLLVRDAAGKLTITYTDGTEKSTL
GTVEDERLSRLLWLNYLSGKKVASEEARKNIINGVMEF
>Fusarium_verticillioides
---------------GTEFTLVGLGTRTVTFLGIEVYVVGFYVATQDIEKLQRYLVKKIN
PLATTLIPSEKEDLRKALQDPVEGEETWNSILKDGCRSAFRITPVRDTDFPHMRDGLVRA
IQARSSHNEYNDETFGNAMRHFKVLFQRGLVAKKNELLLVRDAAGKLTITYTDGTEKSTL
GTVEDERLSRLLWLNYLSGKKVASEEARKNIINGVMEF
>Fusarium_nygamai
---------------GTEFTLVGLGTRTVTFLGIEVYVVGFYVATQDIEKLQRYLVKKIN
PLATTLIPSEKEDLRKALQDPVEGEETWNSILKDGCRSAFRITPVRDTNFPHMRDGLVRA
IQARSSHNEYNDETFGSAMRHFKILFQRGLVAKKNELLLVRDAAGKLTITYTDGTEKSTL
GTVEDERLSRLLWLNYLSGKKVASEEARKNIINGVMEF
>Fusarium_oxysporum
---------------GTEFTLVGLGTRTVTFLGIEVYVVGFYVATQDIEKLQRYLVKKIN
PLATTLIPSEKEDLRKALQDPVEGEETWNSILKDGCRSAFRITPVRDTDFPHMRDGLVRA
IQARSSHNEYNDETFGHAMRHFKILFQRGLVAKKNELLLVRDAAGKLTITYTDGTEKSTL
GTIEDERLSRLLWLNYLSGKKVASEEARKNIINGVMEF
>Fusarium_circinatum
------------------------------------------------------------
-------------------------------LKDGCRSAFRITPVRDTDFPHMRDGLVRA
VQARSSHNEYNDETFGNAMKHFKILFQRGLVAKKNELLLVRDAAGKLTITYTDGTEKSTL
GTVEDERLSRLLWLNYLSGKKVASEEARKNIINGVMEF
>Fusarium_hostae
VPTGNKTVKFPRTLEGTEFTLVGLGTRTVTFLGIEVYVVGFYVATQDIEKLQRYLVKKIN
PLATTLIPSEKEDLRKALQDPVEGEETWNSILKDGCRSAFRITPVRDTDFPHMRDGLVRA
IQARSSHNEYNDETFGNAMRHFKILFQRGLVAKKNELLLVRDAAGKLTITYTDGTEKSTL
GTVEDERLSRLLWLNYLSGKKVASEEARKNIINGVMEF
>Fusarium_beomiforme
VPTGNTTVKFPRTLEGTEFTLVGLGTRTVTFLGFEVYVVGFYVATQDVEKLQRYLVKKIN
PLATTLIPSEKEDLRKALQDPTEGEETWNSILKDGCRSAFRIIPVRDTDFPHMRDGLVRA
VQARSSHNEYNDETFGNAMKHFKILFQRGLVAKKNELLLIRDATGNLTITYTDGTEKTVL
GTVEDERLSRLLWLNYLSGKKVASEEARKNIINGVMEF
>Fusarium_burgessii
---------------GTEFTLVGLGTRTVTFLGFEVYVVGFYVATQDIEKLQRYLVKKIN
PLATTLIPSEKEDLRKALQDPVEGEETWNSILKDGCRSAFRIIPVRDTDFPHMRDGLVRA
VQARSSHNEYNDETFGNAMKHFKVLFQRGLVAKKNELLLVRDATGKLTITYTDDTEKTVL
GTVEDERLSRLLWLNYLSGKKVASEEARKNIINGVMEF
>Fusarium_algeriense
---------------GTEFTLVGLGTRTVTFLGFEVYVVGFYVATQDIEKLQRYLVKKIN
PLATTLIPSEKEDLRKALQDPVEGEETWNSILKDGCRSAFRIIPVRDTDFPHMRDGLVRA
VQARSSHNEYNDETFGNAMKHFKVLFQRGLVAKKNELLLVRDATGKLTITYTDDTRKTVL
GTVEDERLSRLLWLNYLSGKKVASEEARKNIINGVMEF
>Fusarium_avenaceum
VPTGNKTVQFPRTLDGTEFTLVGLGTRTVTFLGFEVYVAGFYVATQDVEKLQRYLVKKIN
PMATTLIPSEKEELRRVLQDATEGEETWNSILKDGCRSAFRIIPVRDTDFPHMRDGFVRA
IQARSGRNAYNDEEFGNAMKHFKVLFQRGLVAKKNELLLIRDATGKLTVSYNDGTEKTVL
GSVEDERISRLLWLNYLSGSKVASEEARKNIINGVMEF
>Fusarium_sp._JS626
VPTGNKTVQFPRTLDGTEFTLVGLGTRTVTFLGFEVYVAGFYVATQDVEKLQRYLVKKIN
PMATTLIPSEKDELRRVLQDATEGEETWNSILKDGCRSAFRIIPVRDTDFPHMRDGFVRA
IKARSGRNAYNDEEFGNAMKHFKVLFQRGLVAKKNELLLIRDATGKLTVSYNDGTEKTVL
GSVEDERISRLLWLNYLSGSKVASEEARKNIINGVMEF
>Fusarium_tricinctum
---------------GTEFTLVGLGTRTVTFLGFEVYVAGFYVATQDVEKLQRYLVKKIN
PMATTLIPSEKDELRRVLQDATEGEETWNSILKDGCRSAFRIIPVRDTDFPHMRDGFVRA
IQARSGRNAYNDEEFGNAMKHFKVLFQRGLVAKKNELLLIRDATGKLTISYNDGTEKTVL
GSVEDERISRLLWLNYLSGSKVASEEARKNIINGVMEF
>Metarhizium_acridum
---------FPRTMDGVEYTLVGLGMRTVTFIGIQVYLVGFYVATQDIERLQHYLVKKIN
PLATTLIPSEKDALRKALRDAAEGEQTWDSILREGCRTAFRIVPVRDTDFHHLRDGFVRA
IQARSGRDAYGDEAFGAAMKEFKMLFNRGQVPKRKELLLSRDANGTLAVLYGEGGQRSLM
GTISEERLSRLLWLNYLAGDKVASEGARDNIIEGIMEF
>Metarhizium_robertsii
---------FPRTMDGVEYTLVGLGMRTVTFIGIQVYLVGFYVATQDIERLQHYLVKKIN
PLATTLIPSEKDALRKALRDAAEGEQTWDSILREGCRTAFRIVPVRDTDFHHLRDGFVRA
IQARSGRGAYGDEAFGAAMKEFKIFFNRGQVPKRKELLLSRDANGTLAVLYGEGGQRSLM
GTLSDERLSRLLWLNYLAGDKVASEGARDNIIEGIMEF
>Metarhizium_majus
---------FPRTMDGVEYTLVGLGMRTVTFIGIQVYLVGFYVATQDIERLQHYLVKKIN
PLATTLIPSEKDALRKALRDAAEGEQTWDSILQEGCRTAFRIVPVRDTDFHHLRDGFVRA
IQARSGRDAYSDEAFGAAMKEFKIFFNRGQVPKRKELLLSRDANGTLAVLYGEGGQRSLM
GTLSDERLSRLLWLNYLAGDKVASEGARDNIIEGIMEF
>Metarhizium_guizhouense
---------FPRTMDGVEYTLVGLGMRTVTFIGIQVYLVGFYVATQDIERLQHYLVKKIN
PLATTLIPSEKDALRKALRDAAEGEQTWDSILREGCRTAFRIVPVRDTDFHHLRDGFVRA
IQARSGRDAYSDEAFGAAMKEFKIFFNRGQVPKRKELLLSRDANGTLAVLYGEGGQRSLM
GTLSDERLSRLLWLNYLAGDKVASEGARDNIIEGIMEF
>Metarhizium_anisopliae
---------FPRTMDGVEYTLVGLGMRTVTFIGIQVYLVGFYVATPDIERLQHYLVKKIN
PLATTLIPSEKDALRKALRDAAEGEQTWDSILREGCRTAFRIVPVRDTDFHHLRDGFVRA
IQARSGRGAYSDEAFGAAMKEFKIFFNRGQVPKRKELLLSRDANGTLAVLYGEGGQRSLM
GTLSDERLSRLLWLNYLAGDKVASEGARDNIIEGIMEF
>Metarhizium_brunneum
---------FPRTMDGVEYTLVGLGMRTVTFIGIQVYLVGFYVATQDIERLQHYLVKKIN
PLATTLIPSEKDALRKALRDAAEGEQTWDSILREGCRTAFRIVPVRDTDFHHLRDGFVRA
IQARSGRGAYSDEAFGAAMKEFKIFFNRGQVPKRKELLLSRDANGTLAVLYGEGGQRSLM
GTLSDERLSRLLWLNYLAGDKVASEGARDNIIEGIMEF
>Metarhizium_album
---------FPRTMDGVEYTLVGLGMRTVTFIGIQVYLVGFYVATQDIERLQRYLVKKIN
PLATTLIPSEKEALRRALRDAAEGERTWDSILREGCRTAFRIVPVRDTDFHHLRDGFVRA
VQARSGRDTYNDEAFGAAMKDFKNFFNRGQVPKKKELLLSRDARGTLAVLYGEGGQRTLM
GTISDERLSRLLWLNYLAGNRVASEGARDNIIEGIMEF
>Metarhizium_rileyi
---------FPRTLDGVEYTLVGLGMRTVTFIGIQVYLVGFYVATQDIERLQHYLVKKIN
PLATTLIPSEKDLLRKALRDATEGEQTWDSILRDGCRTAFRIVPVRDTDFHHLRDGFVRA
IQARSGRDAYGDEAFGAAMKEFKVLFNRGQVPKKKELLLSRDARGTMAVLYGEGDQRSLL
GTISDERLSRLLWLNYLAGGKVASEKARDNFIEGIMEF
>Pochonia_chlamydosporia
---------------GVEYTLVGLGMRTVTFIGIQVYLVGFYVATQDIERLQHYLVKKIN
PLATTLIPSEKDALRKALRDATEGEQTWDSILQEGCRSAFRIVPVRDTDFHHLRDGFVRA
VQARSSRDAYNDEAFGAAMKDFKGFFNRGQVPKKKELLLSRDAQGKLVVLYGDGDQRSVM
GTVSDERLSRLLWLNYLAGNKVASEGARENIIEGIMEF
>Epichloe_brachyelytri
--------PFPRTIDGTEFTLVGLGMRTVTFIGIQVYLVGFYVATQDVERLQHYLVKKIN
PLATTLIPTEKDALRKALRDATEGEQTWDSILRQGCRSAFRIVPVRDTDFHHLRDGFVRA
IQARSGRDTFNDEAFGTAMKDFKACFNRGQVPKKKELLMSRDARGKLAIIYGEGDTRSLM
GTIFDERLSRLLWLNYLAGSRVASEGARENIIEGIMEF
>Epichloe_glyceriae
--------PFPRTIDGTEFTLVGLGMRTVTFIGIQVYLVGFYVATQDVERLQHYLVKKIN
PLATTLIPTEKDALRKALRDATEGEQTWDSNLRQGCRSAFRIVPVRDTDFHHLRDGFVRA
IQARSGRDTFNDEAFGTAMKDFKACFNRGQVPKKKELLLSRDARGKLAIMYGEGDTRSLM
GTISDERLSRLLWLNYLAGSKVASEGARENIIEGIMEF
>Epichloe_sp._AL9924
--------PFPRTIDGTEFTLVGLGMRTVTFIGIQVYLVGFYVATQDLERLQHYLVKKIN
PLATTLIPTEKDALRKALRDATEGEQTWDSILRQGCRSAFRIVPVRDTDFHHLRDGFVRA
IQARSGRDTFNDEAFGTAMKDFKACFNRGQVPKKKELLLSRDARGELAIMYGEGDTRSLM
GTISDERLSRLLWLNYLAGSKVASEGARENIIEGIMEF
>Epichloe_elymi
--------PFPRTIDGTEFTLVGLGMRTVTFIGIQVYLVGFYVATQDVERLQHYLVKKIN
PLATTLIPTEKDALRKALRDATEGEQTWDSILRQGCRSAFRIVPVRDTDFHHLRDGFVRA
IQARSGRDTFNDEAFGTAMKDFKACFNRGQVPKKKELLLSRDARGKLAIMYGEGDTRSLM
GTISDERLSRLLWLNYLAGSKVASEGARENIIEGIMEF
>Epichloe_festucae
--------PFPRTIDGTEFTLVGLGMRTVTFIGIQVYLVGFYVATQDVERLQHYLVKKIN
PLATTLIPTEKDALRKALRDASEGEQTWDSILRQGCRSAFRIVPVRDTDFHHLRDGFVRA
IQARSGRDTFNDEAFGTAMKDFKACFNRGQVPKKKELLLSRDARGKLAIMYGEGDTRSLM
GTISDERLSRLLWLNYLAGSKVASEGARENIIEGIMEF
>Epichloe_baconii
--------PFPRTIDGAEFTLVGLGMRTVTFIGIQVYLVGFYVATQDVERLQHYLVKKIN
PLATTLIPTEKDALRKALRDAAEGEQTWDSILRQGCRSAFRIVPVRDTDFHHLRDGFVRA
IQARSGRDTFNDEAFGTAMKDFKACFNRGQVPKKKELLLSRDARGKLAIMYGEGDTRSLM
GTISDERLSRLLWLNYLAGSKVASEGARENIIEGIMEF
>Epichloe_bromicola
---------------GTEFTLVGLGMRTVTFIGIQVYLVGFYVATQDVERLQHYLVKKIN
PLATTLIPTEKDALRKALRDAAEGEQTWDSILRQGCRSAFRIVPVRDTDFHHLRDGFVRA
IQARSGRDTFNDEAFGTAMKDFKACFNRGQVPKKKELLLSRDARGKLAIMYGEGDTRSLL
GTISDERLSRLLWLNYLAGSKVASEGARENIIEGIMEF
>Epichloe_amarillans
--------PFPRTIDGTEFTLVGLGMRTVTFIGIQVYLVGFYVATQDVERLQHYLVKKIN
PLATTLIPTEKDALRKALRDATEGEQTWDSILRQGCRSAFRIVPVRDTDFHHLRDGFVRA
IQARSGRDTFNDEAFGTAMKDFKACFNRGQVPKKKELLLSRDARGKLTIMYGEGDTRSLM
GTISDERLSRLLWLNYLAGRKVASEGARENIIEGIMEF
>Epichloe_typhina
---------------GTEFTLVGLGMRTVTFLGIQVYLVGFYVATQDVERLQHYLVKKIN
PLATTLIPTEKDALRKALRDPTEGEQTWDSILRQGCRSAFRIVPVRDTDFHHLRDGFVRA
IQARSGRDTFNDEAFGTAMKDFKACFNRGQVPKKKELLLSRDARGKLAVMYGEGDTRSLM
GTISDERLSRLLWLNYLAGSKVASEGARENIIEGIMEF
>Epichloe_aotearoae
---------------GTEFTLVGLGMRTVTFIGIQVYLVGFYVATQDVERLQHYLVKKIN
PLATTLIPTEKDALRKALRDATEGEQTWDSILRQGCRSAFRIVPVRDTDFHHLRDGFVRA
IQARSGRDTFNDEAFGTAMKDFKACFNRGQVPKKKELLLSRDARGKLAIMYGEGDTRSLM
GIISDERLSRLLWLNYLAGRKVASEGARENIIEGIMEF
>Epichloe_sylvatica
---------------GTEFTLVGLGMRTVTFIGIQVYLVGFYVATQDVERLQHYLVKKIN
PLATTLIPTEKDALRKALRDATEGEQTWDSILRQGCRSAFRIVPVRDTDFHHLRDGFVRA
IQARSGRDTFNDEAFGTAMKDFKAYFNRGQVPKKKELLLSRDARGKLAVMYGEGDTRSLM
GTISDERLSRLLWLNYLAGSKVASEGARENIIEGIMEF
>Epichloe_gansuensis_var._inebrians
---------------GTEFTLVGLGMRTVTFIGIQVYLVGFYVATQDVERLQHYLVKKIN
PLATTLIPTEKDALRKALRDATEGEQIWDSILRQGCRSAFRIVPVRDTDFHHLRDGFIRA
IQARSGRDAFNDEAFATAMKDFKSFFNRGQVPKKKELLLSRDAHGKLAIMYGEGDTRSLM
GTISDERLSRLLWLNYLAGSKVASEGARENIIEGIMEF
>Balansia_obtecta
--------------DGTEFTLVGLGMRTVTFFGIQVYLVGFYVATQDIERLQHYLVKKIN
PLATTLIPTEKDHLRKALRNAAEGEQIWDSILKQGCRSAFRIVPVRDTDFHHLRDGFVRA
IQARSGRDAFNDEAFGSAMKDFKAIFNRGQVPKKKELLLTRDAQGKLAVIYGEGDGKTLL
GTISDERLSRLLWLNYLAGKKVASEDARGKIIDGIMEF
>Atkinsonella_texensis
---------------GTEFTLVGLGMRTVTFFGIQVYLVGFYVATQDIERLQHYLVKKIN
PLATTLIPTEKDLLRRALRDAAEGEQTWDSILKEGCRSAFRIVPVRDTDFHHLRDGFVRA
IQARSGRDVFNDEAFGSAMKDFKAIFNRGQVPKKKELLLSRDAQGKLAIMYGEGDSKTLL
GTISDERLSRLLWLNYLAGKKVASEDARENIIDGIMEF
>Atkinsonella_hypoxylon
--------------DGTEFTLVGLGMRTVTFFGIQVYLVGFYVATQDIERLQRYLVKKIN
PLATTLIPTEKDHLRKILRDAVEGEQTWDSILKEGCRSAFRVVPVRDTDFHHLRDGFVRA
IQARSGRDALNDEAFASALKDFKAIFNRGKVPKKKELLLSRDAQGKLAVMYGEGDSKTLI
GTISDERLSRLLWLNYLAGKKVASEDARENIIDGIMEF
>Claviceps_paspali
--------PFPRTIDGTEFTLVGLGMRTVTFIGIQVYLVGFYVATQDVERLQRYLVTKIN
PVATTLIPSEKDALRKALRDATEGEQTWDSILLEGCRSAFRIVPVRDTDFHHLRDGFVRA
IQARSGRDAFSDEAFGAAMKEFKALFNRGQVPKKKELLLSRDAQGRLAVMYGEGDVKSLM
GTISDERLSRLLWLNYLAGSKVASEGARENIIEGIMEF
>Claviceps_purpurea
---------FPRTIDGTEYTLVGLGMRTVTFLGIQVYLVGFYVATQDVERLQHYLVKKIN
PLASTLIPSEKDALRKALHDATEGEQTWDSILREGCRSAFRVVPVRDTDFHHLRDGFVRA
IQARSGSDACNDDAFGAAMKDFKALFNRGQVPKKKELLLSRDAQGKLDVMYGEGDIKSLM
GTISDERLSRLLWLNYLAGNKVASEGARNNIIEGIMEF
>Periglandula_ipomoeae
------------------------------------------------------------
------------------RDAAEGEQTWDSILQEGCRSAFRIVPVRDTDFHHLRDGFVRA
IQARSGRDAFNDEVFGSAMKDFKGFFNRGQVPKKKELLLTRDAGGKLAVIYDEGDAKTLM
GTISEERLSRLLWLNYLAGNKVASEGARENIIEGIMEF
>Ustilaginoidea_virens
---------------GTEFTLVGLGMRTVTFLGIQVYLVGFYVATKDIERLQHHLVKKIN
PLATTLIPSEKDALRKALRDAVEGEQTWDSVLRDGCQSAFRIVPVRDTDFHHLRDGFVRA
VQVRSARDAYDDEAFGIAMRELKGLFNRGQVPKRKELLLTRDAAGKLAVMYGEGDTKTLM
GTVSDERLSRLLWLNYLAGSKVASEGARENIIEGIMEF
>Claviceps_fusiformis
---------------GTEFTLVGLGMRTVTFIGIQVYLVGFYVATQDIERLQRYLVKKIN
PLATTLIPSEKDALRKALRDATEGEQIWDSLLREGCRSAFRIVPVRDTDFHHLRDGFVRA
IQARSARDSFTDEAFGAAMKDFKALFNRGQVPKKKELLLSRDAQGRLAVTYGEGNTKSLM
GTVSEERLSRLLWLNYLAGGRVASEAARENIIEGIMEF
>Tolypocladium_inflatum
------------------FTLVGLGMRTVTFIGIQVYLVGFYVATQDIARLQHYLVKKIN
PLATTLIPSEKDALRKALLDATEGEQTWDAILQEGCRSAFRISPVRDTDFHHLRDGFVRA
IQARSQRDAYGDEEFGAAMKEFKGMFNRGSVPKKKELLLCRDGQGELSVLYSDGDKREVM
GTVSDERLSRLLWLNYLAGNKVASEGARDNIIEGVMEF
>Tolypocladium_sp._Salcha_MEA-2
------------------FTLVGLGMRTVTFIGIQVYLVGFYVATQDIARLQHYLVKKIN
PLATTLIPSEKDALRKALLDATEGEQTWDAILQEGCRSAFRISPVRDTDFHHLRDGFVRA
IQARSQRDAYGDEEFGAAMKEFKGMFNRGSVPKKKELLLCRDGQGELSVLYSDGDKREVM
GTVSDERLSRLLWLNYLAGNKVASEGARDNIIEGVMEF
>Tolypocladium_sp._Sup5_PDA-1
------------------FTLVGLGMRTVTFIGIQVYLVGFYVATQDIARLQHYLVKKIN
PLATTLIPSEKDSLRKALLDATEGEQTWDAILQEGCRSAFRISPVRDTDFHHLRDGFVRA
IQARSQRDAYGDEEFGTAMKEFKGMFNRGLVPKKKELLLCRDGRGELSVMYSDGDKRDVM
GTVSDERLSRLLWLNYLAGNKVASEGARENIIEGVMEF
>Tolypocladium_paradoxum
------------------FTLVGLGMRTVTFLGLQVYLVGFYVATQDIARLQHYLVKKIN
PLATTLIPSEKDALRKALLDAAEGEQTWDAILREGCRSAFRISPVRDTDFHHLRDGFVRA
IQARSQRDGYGDEAFGAAMKEFKGMFNRGLVPKKKELLLCRDGQGELSVMYGDGDKRDVM
GTVSDERLSRLLWLNYLAGNKVASEGARENIIEGVMEF
>Albophoma_yamanashiensis
------------------FTLVGLGMRTVTFIGIQVYLVGFYVATQDIARLQHYLVKKIN
PLATTLIPSEKDALRKALLDATEGEQTWDAMLQEGCRSAFRISPVRDTDFHHLRDGFVRA
IQARSQRDAYADEEFGAAMKQFKGMFNRGSVPKKRELLLCRDRQGELSVMYSDG--RDLM
GTVSDERLSRLLWLNYLAGNKVASEGARENIVEGVMEF
>Tolypocladium_ophioglossoides
---------------GVEFTLVGLGMRTVTFISIQVYLVGFYVATQDIARLQHYLVKKIN
PLATTLIPSEKDALRKALLDATEGEQTWDGILQEGCRSAFRISPVRDTDFHHLRDGFVRA
IQARSQRDAYGDEAFGGAMKEFKGMFNRGSVPKKKELLLCRDGQGTLSVMYGDGDKRDVM
GTVADERLSRLLWLNYLAGNKVASEGARESIIEGVMEF
>Tolypocladium_capitatum
-------VEFPRVLDGVEFTLVGLGMRTVTFIGIQVYLVGFYVATQDIARLQHYLVKKIN
PLATTLILAEKDALRKALLDAAEGEQTWDAILQEGCRSAFRISPVRDTDFHHLRDGFVRA
IQTRSQRDAYGDEAFGAAMKEFKGMFNRGSVPKKKELLLCRDGQGALSVMYGGGGKRDVM
GTISDERLSRLLWLNYLAGNKVASEGARENIIEGVMEF
>Hypocrella_siamensis
-----SVVSFPRTIPGTELTLVGLGMRTVTFIGIQVYLVGFYVATQDIERLQHYLVKKIN
PLATTLIPSEKNSLRKALREATEGEQIWNSVLQEGCRSAFRIVPVRDTDFHHLRDGFVRA
VQARSARNAYDDEAFGTALKDFKALFNRGQVPKKKELLLSRDARGKLAVYYGGGDQKALM
GSISDERLSRLLWLNYLAGTKVASEGARENIIEGIMEF
>Aciculosporium_take
----------------TEFTLVGLGMRTVTFLGIQVYLVGFYVATRDVERLQHYLVKKIN
PLATTLIPSEKDALRRALRDAAGGEQIWDAVLREGCRSAFRIVPVRDTDFHHLRDGFVRA
VRARSGRGAFGDEAFGAAVGDFKALFNRGRVPKKEELLLSRDAGGELVVLYGDGDTRTLL
GSVSDERLSRLLWLNYLAGSTVASEGARENIIEGIMEF
>Hirsutella_thompsonii
-------------SGGVDFTLVGLGMRTVTFLGFQVYLVGFYVATQDIARLQQYLTKKIN
PLATTLIPSEKEALRKALLDAGEGERTWDEILREGCRSAFRIMPVRDTDFHHLRDGFVRA
VQARSQRDAYGDEAFGAALKDFKAIFNRGSVPKKKELLLFRDAAGKMSVLYGDGDRRSVL
GAVDDERISRLLWLNYLAGSKVASEGARQNIIDGIMEF
>Hirsutella_minnesotensis
--------------RGVEFTLVGLGMRTVTFLGFQVYLVGFYVATQDVARLQQYLVKKIN
PLATTLIPSEKDALRKALLDAAEGEQTWDEMLREGCRSAFRIMPVRDTDFHHLRDGFVRA
VQARSQRDSYGDEAFGAALKDFKAIFNHGSVPKKKELLLFRDAAGNLSVLYGDGDKRSVL
GQIQDERISRLLWLNYLAGNKVASESARQNIIDGIMEF
>Cordyceps_sp._RAO-2017
------------------FTLVGLGMRSVTFIGFHVYLVGFYVATQDIARLQQYLVRKIN
PVATTLIPAEKEALRTALLDATEGEQTWDALLREGCRSAFRIMPVRDTDFHHLRDGFVRA
IQARSQRDACADEAFGAAMKDFKGLFNRGSVPKRKELLLCRNGDGSLAVLYGDGHKRAVV
GVVHEERLSRLLWLNYLAGNKVASEAARQNIIEGVMEF
>Purpureocillium_lilacinum
VPTGNSTVPFPRLIDGVEFTLVGLGMRTVTFLGLQVYLVGFYVATQDVARLQHYLVKKIN
PVATTLIPSEKQDLRKALLDATEGEETWDAILREGCRSVFRITPVRDTDFHHLRDGFVRA
IQARSLRSAYNDEAFGAAMKEFKGMFNRGSVPKKKELLLYRGADGALSILYGDGTNRDRM
GSVADERLSRLLWLNYLAGNKVASEGARQNIIDGVMEF
>Ophiocordyceps_sinensis
------------------YTLVGLGMRTVTFLGFQVYLVGFYVATQDIARLQQYLVRQVN
RLATTLIPSEKETLRAALLDPTQGEQTWDALLQEGCRSVFRIMPVRDTDFHHLRDGFVRA
IQTRSQRDSLGDESFGDAMKEFKAVFNRGSVPKKKELLLCRDLDGKLTVLYGDGERRTVL
GVVADERFSRLLWLNYLAGANVSSEGARQNIIEGIMEF
>Moelleriella_libera
---------------GTELTLVGLGMRTVTFLGIQVYLVGFYVATADIERLQHYLVKKIN
PLATTLIPSEKDALRKALRDPVEGEETWDSLLQKGCRSAFRIVPVRNTDFHHLRDGFVRA
IQSRSGRDAYGDEAFAQAVRDFKTIFNRGQVPKKKELLLTRDISGKLSVLYGEGDDRSVM
GAIPDERLSRLLWLNYLAGTQVASDGARDNIIEGIMEL
>Drechmeria_coniospora
------------------FTLVGLGMRTVTFIGIQVYLVGLYVATQDIARLQHHLVKKIN
PLATTLIPTEKEALRKALLDAVEGDETWDSILQEGCRTALRIVPVRDTDFHHLRDGFVRA
IQARSQRGAYNDEAFAGAMKRFKVMFNRGSVPKKKELLLCRDGAGALSVLYGDGEKREVM
GTVDDERLSRLLWLNYLSGSKVASEEARRNIIEGIMEL
>Ophiocordyceps_australis
--------------------LVGLGMRTVTFIGIQVYLVGFYVATQDIERLQHFLVKKIN
PLATTLIPSEKDALRRALLDAVDGEQTWNAILQEGCRSAFRITPVRDTDFHHLRDGFVRA
IQARSQKDAYQDEAFGDAMKQFRALFNRGSVPKTKELILCRDNNGVLSVMYGAGKERDIM
GVIPDERLSRLLWLNYLAGDKVAAEGARRNIIQGVMEF
>Ophiocordyceps_unilateralis
----DSVVSFPRTIRGVEFTLVGLGVRTVTFIGFRVYLVGFYVATQDIARLQQYLIKKIN
PLATTLIPSEKDALRKALLDAAEGEQTWDVMLREGCRTAFRIMPVRDTDFHHLRDGFVRA
VQTRSQRNACQDDAFGTAMKKFKSMFNRGTMTKKKELLLLRDAEGNLSVLYGDGNRRALV
GVVEDERFSRLLWLNYLAGKQVASEPARQNIIDGVMEF
>Ophiocordyceps_camponoti-rufipedis
------------------FTLVGLGMRTVTFLGFRVYLVGFYVATQDVARLQKYLISKIN
PLATTLIPSEKEALRKALLDATEGEETWDAVLREGCRTAFRVMPVRDTDFHHLRDGFVRA
VQTRSQRDAFHDDEFGLAMERFRAMFNRGKMAKTQELLLIRGAEGRLSVLHGDGG-RAVV
GVVEDERLSRLLWLNYLAGKQVASEAARRNIIEGVMEF
>Ophiocordyceps_polyrhachis-furcata
----DSVVAFPRTMHGVEFTLVGLGMRSVTFIGFRVYLVGFYVATQDIARLQKYLIKKVN
PLATTLIASEKETLRKALLDAVEGEETWDAMLREGCRSVFRIMPVRDTDFHHLRDGFVRA
VQTRSLRDTCQDDAFGSAMKDFKTMFNRGTMAKTKELLLHREADGKLSVLYGDGSRRKLV
GVVGDERLSRLLWLNYLAGKQVASEPARQNIIEGVMEF
>Ophiocordyceps_sp._camponoti-saundersi
----DSVVAFPRTMHGVEFTLVGLGMRTVTFIGFRVYLVGFYVATQDIARLQKYLIKKVN
PLATTLIASEKETLRKALLDAVEGEETWDAMLREGCRSVFRIMPVRDTDFHHLRDGFVRA
VQTRSLRDAFQDEAFGSAMKDFKAMFNRGTMAKTKELLLHREADGKLSVLYGDGSRRKVV
GVVGDERLSRLLWLNYLAGKQVASEPARQNIIEGVMEF
>Ophiocordyceps_sp._camponoti-leonardi
----DSVVAFPRTMHGVEFTLVGLGMRTVTFIGFRVYLVGFYVATQDIARLQKYLIKKVN
PLATTLIASEKETLRKALLDAAEGEETWDAMLREGCRSVFRIMPVRDTDFHHLRDGFVRA
VQTRSLRDTCQDEAFGTAMKDFKAMFNRGNMAKTKELLLHRDADGKLSVLYGDGSRRKLI
GVVGDERLSRLLWLNYLAGKQVASEPARQNIIEGVMEF
>Acremonium_chrysogenum
------------------FTLVGLGTRTVTFLGLQVYVVGFYVATQDIEKLQHYLVKKVN
SLATTLIPAEKETLRKSLLDASESEETWDTILRDGCRSAFLIAPVRDTDFHHLRDGFVRA
ITGRSQRDAYGDEQFGAALKDFKAMFNRGSVPKKKELLLCRDRAGQLIVMYDR--ARDVM
GVVSDERLSRLLWLNYLAGSKVASEEARKNITDGVMEF
>Acremonium_tumulicola
---------------GTAFTLVGLGTRTVTFLGIQVYVVGFYVATQDVERLQHYLVKKVN
PLATTLIPSEKETLRKSLLDPAEGEATWEAILRDRVRSAFRITPVKDTDFHHLRDGFVRA
ITGRSQRDAYGDEQFGEALRSFKALFNRGSVPKKRELLLCRDGEGRLSVLYNEHKSKEVM
GVVDDERISRLLWLNYLAGSKVASEGARQNIITGVMEF
>Spicellum_roseum
--------EFPRTIRGTEFTLVGLGTRTVTFLGIQVYVVGFYVATQDIAKLQHYLVKKVN
PLATTLIPSEKGTLRKSLLDAAEGEETWDAILRDGCRSAFRITPVKDTDFHHLRDGFVRA
ITGRAQRDQFGDEAFGAALKDFKALFNRGSVPRKRELLLCRDETGKLTVMYDEQGDDEVM
GTVADERVSRLLWLNYLAGSKVASEGARQNIIDGVMEF
>Spicellum_ovalisporum
--------EFPRTIRGTEFTLVGLGTRTVTFLGIQVYVVGFYVATQDIAKLQHYLVKKVN
PLATTLIPSEKGTLRKSLLDAAEGEETWDAILRDGCRSAFRITPVKDTDFHHLRDGFVRA
ITGRAQRDQFGDEAFGAALKDFKALFNRGSVPRKRELLLCRDETGKLTVMYDEQGDDEVM
GTVADERVSRLLWLNYLAGSKVASEGARQNIIDGVMEF
>Trichothecium_roseum
---------------GTEFSLVGLGTRTVTFLGIQVYVVGFYVATQDVAKLQHYLVKKIN
PLATTLIPSEKDALRKSLLDAAEGEETWDAILRNGCRSAFRITPVKDTDFHHLRDGFVRA
VTGRSQRDQFGDEGFGAALKEFKALFNRGSVPRKREMLLCRDEAGKLTVMYDAQGDNEIM
GTVADERVSRLLWLNYLAGKNVASEGARQNITEGVMEF
>Trichoderma_hamatum
---------------GDEFTLVGLGIRTVTFLGIQVYMAGFYVATQDIAKLQQYLVKKIN
PTATTLIPAEKDALRKALRDAVEGEETWDTLLREGCRSIFRIIPVKDTDFPHLRDGFVRA
IAARTQGNAYNDDAFGVAMRDFKALFNRGFVRKRQELLLCRDGNGVLSVLFSPD-HREVM
GSFGEERLSRLLWLNYLAGSKVASEPARDSIIEGVMEF
>Trichoderma_koningiopsis
---------------GDEFTLVGLGIRTVTFLGIQVYMTGFYVATQDIAKLQRYLVKKIN
PTATTLIPAEKDALRKALRDAAEGEETWDTLLREGCRSIFRIIPVKDTDFPHLRDGFVRA
IAARSQRSAYNDDAFGVAMRDFKALFNRGSVQKKQELLLCRDEKGLLSVLYSPD-HREVM
GTFGEERLSRLLWLNYLAGSKVASEPARESIIEGVMEF
>Trichoderma_gamsii
---------------GDEFTLVGLGIRTVTFLSIQVYMTGFYVATQDIAKLQRYLVKKIN
PTATTLIPAEKDALRKALRDATEGEETWDTLLREGCRSIFRIVPVKDTDFPHLRDGFVRA
IAARSQRSAYNDDAFGVAMRDFKALFNRGSVQKKQELLLCRDEKGLLSVLYSPD-HREVM
GTFGEERLSRLLWLNYLAGSKVASEPARESIIEGVMEF
>Trichoderma_atroviride
---------------GDEFTLVGLGVRTVTFLSIQVYMTGFYVATQDIAKLQQYLIKKIN
PSATTLIPAEKDALRKALRDVVEGEETWDTLLREGCRSIFRIIPVKDTDFPHLRDGFVRA
IAARSQRNAYNDDAFGVAMRDFKALFNRGSVQKKQELLLCRDEKGLLSVLYSPD-NREVM
GTFGEERLSRLLWLNYLAGSKVASEPARESIIEGVMEF
>Trichoderma_asperellum
----NSVVPFPRTIKGDEFTLVGLGVRTVTFLSIQVYMTGFYVATQDIAKLQQYLVKKIN
PTATTLIPAEKDALRKALRDAVEGEETWDTLLREGCRSIFRIIPVKDTDFPHLRDGFVRA
IAARSQRNAYNDDAFGVAMRKFKTLFNRGTVQKKQELLLCRDENGLLSVLYNPD-NREVM
GTFDEERLSRLLWLNYLAGSKVASEPARESIIEGVMEF
>Trichoderma_parareesei
---------FPRNIKGNEYTLVGLGVRTVTFIGIQVYMVGFYVATQDIAKLQQYLVKKIN
PTATTLIPSEKDALRKALRDATEGEETWDALLRDDCRSVLRIVPVRDTDFHHLRDGFVRS
IAARSQRNAYNDESFGAAMKEFKALFNRGSVPKKQELLLCRDGKGALTVMFNSS-KMELL
GKVEDERLSRLLWLNYLAGSKVASEPARESIIEGVMEF
>Trichoderma_reesei
---------FPRNIKGNEYTLVGLGVRTVTFIGIQVYMVGFYVATQDIAKLQQYLVKKIN
PTATTLIPSEKDALRKALRDATEGEETWDALLRDDCRSVLRIVPVRDTDFHHLRDGFVRS
IAARSQRNAYNDESFGAAMKEFKALFNRGSVPKKQELLLCRDGKGALTVMFNSS-KMELL
GKVEDERLSRLLWLNYLAGSKVASEPARESIIEGVMEF
>Trichoderma_koningii
---------FPRNIKGNEYTLVGLGVRTVTFIGIQVYMVGFYVATQDIAKLQHYLVKKIN
PTATTLIPSEKDALRKALRDATEGEETWDALLRDDCRSVLRIVPVRDTDFHHLRDGFVRA
IAARSQRNAYNDETFGAAMKEFKALFNRGSVPKKQELLLCRDGNGALTVMFNLS-KMELL
GKVEDERLSRLLWLNYLAGSKVASEPARESIIEGVMEF
>Trichoderma_longibrachiatum
---------FPRNIKGNEYTLVGLGVRTVTFIGIQVYMVGFYVATQDIAKLQHYLVKKIN
PTATTLIPSEKDALRKALRDATEGEETWDALLRDDCRSVLRIVPVRDTDFHHLRDGFVRA
IAARSQRNAYNDETFGAAMKEFKALFNRGSVPKKQELLLCRDGKGALTVMFNSS-KVELL
GKVEDERLSRLLWLNYLAGSKVASEPARESIIEGVMEF
>Trichoderma_citrinoviride
---------FPRNIKGNEYTLVGLGVRTVTFIGIQVYMVGFYVATQDIAKLQHYLIKKIN
PTATTLIPSEKDALRKALRDATEGEETWDALLRDDCRSVLRIVPVRDTDFHHLRDGFVRS
IAARSQRNAYNDDTFGAAMRDFKALFNRGSVPKKQELLLCRDGKGALTVLFNSG-KVELL
GTVEDERLSRLLWLNYLAGSKVASEPARESIIEGVMEF
>Trichoderma_pleuroti
---------------GSEYTLVGLGVRTVTFIGIQVYMVGFYVATQDIAKLQKYLVKKIN
PSATTLIPAEKDALRKALKDVAEGEETWDTLLREGCRSVMRIIPVRDTDFHHLRDGFVRS
IAARSQRDAYNDESFGVAMKDFKALFNRGSVPKKQELLLCRDEKGVLSVMFNSG-KREVM
GTVEDERLSRLLWLNYLAGSKVASEPARESIIEGVMEF
>Trichoderma_virens
---------------GSEYTLVGLGVRTVTFIGIQVYMVGFYVATQDIAKLQKYLVKKIN
PSATTLIPAEKDALRKALKDVTEGEETWDTLLREECRSVMRIIPVRDTDFHHLRDGFVRS
IAARSQRDAYNDESFGVAMKDFKALFNRGSVPKKQELLLCRDEKGVLSVMFNSG-KREVM
GTVEDERLSRLLWLNYLAGSKVASEPARESIIEGVMEF
>Trichoderma_guizhouense
---------------GSEYTLVGLGVRTVTFIGIQVYMVGFYVATQDIAKLQKYLIKKIN
PSATTLIPAEKDALRKALKDVTEGEETWDTLLREECRSVMRIIPVRDTDFHHLRDGFVRS
IAARSQRDAYNDESFGVAMKDFKALFNRGSVPKKQELLLCRDEKGVLSVMFNSG-KREVM
GTVEDERLSRLLWLNYLAGSKVASEPARESIIEGVMEF
>Trichoderma_harzianum
---------------GSEYTLVGLGVRTVTFIGIQVYMVGFYVATQDIAKLQKYLIKKIN
PSATTLIPAEKDALRKALKDVTEGEETWDTLLREECRSVMRIIPVRDTDFHHLRDGFVRS
IAARSQRDAYNDESFGAAMKDFKALFNRGSVPKKQELLLCRDEKGVLSVMFNSG-KRELM
GTVEDERLSRLLWLNYLAGSKVASEPARESIIEGVMEF
>Trichoderma_brevicompactum
------------------YTLVGLGVRTVTFIGIQVYMVGFYVATQDIAKLQQYLVKKIN
PSATTLIPAEKDNLRKALKDATEGEETWDALLREGCRSVFRITPVRDTDFHHLRDGFVRS
IAARSQSNAYSDEAFGVAMKDFKALFNRGSVPKKQELLLCRDEQGVLSVMFNSG-KREVM
GTVEDERLSRLLWLNYLAGSKVASEPARDSIIEGVMEF
>Trichoderma_arundinaceum
---------------GNEYTLVGLGVRTVTFIGIQVYMVGFYVATQDIAKLQQYLVKKIN
PSATTLIPAEKDALRKALKDAAEGEETWDALLREGCRSVFRITPVRDTDFHHLRDGFVRS
IAARSQKNAYSDEAFGVAMKDFKALFNRGSVPKKQELLLCRDEKGVLSVMFNSG-KREVL
GTVEDERLSRLLWLNYLAGSKVASEPARDSIIEGVMEF
>Lecanicillium_sp._LEC01
---------------GTEYTLVGLGMRTVTFIGIQVYLVGLYVATQDIAKLQHYLVKKIN
PVATTLIPSEKDDMRKRLRDPKEGEEMWDGILKEGCRTAFRISPVRDTDFHHLRDGFVRA
ITGRAQRDAYNDEAFGLAMKDFKALFNRGSVPKKQEMLLCRGQTGELAVTYGGEGGRDVM
GTIKDERLSRLLWLNYLAGNKVASDEARTNIIEGVMEF
>Lecanicillium_sp._MT-2017a
---------------GTEYTLVGLGMRTVTFIGIQVYLVGLYVATQDVAKLQHYLVKKVN
PMATTLIPSEKDDLRQRLRDPKEGEAMWNDILQEGIRTAFRISPVRDTDFHHLRDGFVRA
IQGRSQRDAYNDEAFGTAMKDFKALFNRGSVPKKQEMLLCRGQTGELAVTYGGL-GREVM
GTIKDERLSRLLWLNYLAGSKVASDEARTNIIEGVMEF
>Escovopsis_weberi
---------------GSEFTLVGLGMRTVTFIGIQVYLVGFYVATQDIAQLQHYLVKKVN
QGATTLIPSEKDALRKALLDPAEGEETWDSILKEGCRTLFRITPVRDTDFHHLRDGFVRA
IAARSQGNGCNDEAFGSAMKDFKTLFARGQVPKKREMLLCRDDQGVLSVMYGDDK-REVL
GTVSDERVGRLLWLNYLAGNKVASEAARQNIIEGVMEF
>Escovopsis_sp._AC
---------------GSEFTLVGLGMRTVTFIGIQVYLVGFYVATQDIAQLQHYLVKKVN
QGATTLIPSEKDALRKALLDPAEGEETWDSILKEGCRTLFRITPVRDTDFHHLRDGFVRA
IAARSQGNGCNDEAFGSAMKDFKTLFARGQVPKKREMLLCRDDQGVLSVMYGDDK-REVL
GTVSDERVGRLLWLNYLAGNKVASEAARQNIIEGVMEF
>Escovopsis_sp._Ae724
---------FPREIKGSEFTLVGLGMRTVTFIGIQVYLVGFYVATQDIAQLQHYLVKKVN
QGATTLIPSEKDALRKALLDPAEGEETWDSILQEGCRTLFRITPVKDTDFHHLRDGFVRA
IAARSQGNAFNDEAFGSAMKDFKTLFARGQVPKKREMLLCRDDQGVLSVMYGDDK-REVL
GTISDERIGRLLWLNYLAGTKVASEAARQNIIEGVMEF
>Escovopsis_sp._Ae720
---------FPREIKGSEFTLVGLGMRTVTFIGIQVYLVGFYVATQDIAQLQHYLVKKVN
QGATTLIPSEKDALRKALLDPAEGEETWDSILQEGCRTLFRITPVKDTDFHHLRDGFVRA
IAARSQGNAFNDEAFGSAMKDFKTLFARGQVPKKREMLLCRDDQGVLSVMYGDDK-REVL
GTISDERIGRLLWLNYLAGTKVASEAARQNIIEGVMEF
>Escovopsis_sp._Ae733
---------FPREIKGSEFTLVGLGMRTVTFIGIQVYLVGFYVATQDIAQLQHYLVKKVN
QGATTLIPSEKDALRKALLDPAEGEETWDSILQEGCRTLFRITPVKDTDFHHLRDGFVRA
IAARSQGNAFNDEAFGSAMKDFKTLFARGQVPKKREMLLCRDDQGVLSVMYGDDK-REVL
GTISDERIGRLLWLNYLAGTKVASEAARQNIIEGVMEF
>Escovopsis_sp._TC
--------PFPREIKGSEFTLVGLGMRTVTFIGIQVYLVGFYVATQDIAQLQHYLVKKVN
QGATTLIPSEKDALRQALMDPAEGEEAWDAILRDGCRTVFRITPVRDTDFHHLRDGFVRA
ITARSQRDGCSDEAFGSAMKDFKALFARGKVPKKQEMLLCRDVTGTMSVLYGDGK-REVL
GTISDERIGRLLWLNYLAGSKVASEAARQNIIEGVMEF
>Clonostachys_rosea
---------------GTEFTLVGLGTRTVTFIGIQVYVLGFYVATQDVAKLQSYLVKSVN
SLATTLIPSEKETLRKSLLDPAEGEETWDKILRDGCRTIFRITPVKDTDFHHLRDAMVRA
ITGRSQRDHYGDEQFGTALKDFKGLFNRGSVPKTKEILLSRDGAGQFSLMFDTSGSKEVL
GVISDERISRLLWLNYLAGKKPASEEARTNIIDGIMEF
>Geosmithia_morbida
------------------FTLVGLGTRSVTFIGIQVYVVGFYVATQDVAKLQHYLVKKVN
PVATTLISSEKEALRASLMHETEGEATWNEILRDGCRTLFRITPVKDTDLHHLRDGFVRA
ITGRTRSDAYADEQFSASLKDFKAMFNRGSVPKAKELILCRDQAGKLSVMYNDQGTKDIM
GAVDDERISRLLWLNYLAGAKVASEGARQSIVDGVLEF
>Geosmithia_flava
---------------GTEFTLVGLGTRSVTFIGIQVYVVGFYVATPDVAKLQHYLVKKVN
SVATTLIPSEKEGLRASLMHETEGEAAWDELLRDGCRTLFRITPVKDTDFHHLRDGFVRA
ITGRTRSDAYADEQFGASLKDFKAMFNRGSVPKAKELIMCRDQAGKLSVMYNDQGAKDVM
GTVDDERVSRLLWLNYLAGRKVASEGARQSIVDGVMEF
>Geosmithia_putterillii
---------------GTEFTLVGLGTRSVTFIGIQVYVVGFYVATQDVAKLQHYLVKKVN
PLATTLIPSEKEDLRNTLMDEVKGEETWNQLLREGCRSLFRIAPVKDTDFHHLRDGLVRA
ITGRTRSDAFNDEEFGNGLKDFRALFNRGSVPKSKELLLCRDQAGKLSVMYNDKGARELF
GVVNDERISRLLWLNYLAGRKVASEGARESIVNGVMEF
>Sarocladium_oryzae
---------------GTEFTLVGLGMRSVTFIGINVYLVGFYVATQDVEKLQHYLVKKVN
PLATTLIPTEKDTLRKSLKDPNEGEQTWDALLRDGCRSIFRITPVRDTDFHHLRDGFIRA
IQDRSKGNQFSDEAFGAAVRTFKEMFNRGSVPKKKEMLLCRDAAGKLSVMYGNGKSLETL
GTVDDERVSRLLWLNYLAGSKVASPQARENIIEGVMEF
>Sarocladium_strictum
VPTGNSVVPFPRIIKGTEFTLVGLGMRSVTFIGIQVYLVGFYVATQDIEKLQHYLVKKVN
PLATTLIPSEKDTLRKSLKDPADGEETWDAILQNGCRSIFRITPVRDTDFHHLRDGFIRS
IQHRSKGVKFNDESFGAAIKSFKGLFNRGSVPKQKEMLLCRDGAGKLSVMYTGGKGLETL
GTVDDERVSRLLWLHYLAGSKVASEQARENIIEGVMEF
>Beauveria_rudraprayagi
VPTGDSTVPFPRTISGTQYTLVGLGMRSVTFIGINVYLVGFYVATQDIARLQHYLVKNVN
PVATTLIPSEKDTLRQRLLDPVEGEALWDAILRDKLRSIIRISPVRDTDFHHLRDGFVRA
IQARSSLDAYSDEAFGAAMKDFKMLFNRGQVPKKKEMLLCRNESGALAVTYNAGSGREVL
GTVADARLSHLLWLNYLAGSKAASEPARKNIVEGVMEF
>Beauveria_bassiana
VPTGDSTVPFPRTISGTQYTLVGLGMRSVTFIGINVYLVGFYVATQDIARLQHYLVKNVN
PVATTLIPSEKDTLRQRLLDPVEGEALWDAILRDKLRSIIRISPVRDTDFHHLRDGFVRA
IQARSSLDAYSDEAFGAAMKDFKMLFNRGQVPKKKEMLLCRNESGALAVTYNAGSGREVL
GTVADARLSHLLWLNYLAGSKVASEPARKNIVEGVMEF
>Cordyceps_brongniartii
VPTGDSTVPFPRTISGTQYTLVGLGMRSVTFIGINVYLVGFYVATQDIARLQHYLVKNVN
PVATTLIPSEKDTLRQRLLDPVEGEALWDAILRDKLRSIIRISPVRDTDFHHLRDGFVRA
IQARSSLDAYSDESFGAAMKDFKMLFNRGQVPKKKEMLLCRNESGALAVTYNAGSGREVL
GTVADARLSHLLWLNYLAGSKVASEPARKNIVEGVMEF
>Beauveria_pseudobassiana
VPTGDSTVPFPRTISGTQYTLVGLGMRSVTFIGINVYLVGFYVATQDIARLQHYLVKNVN
PVATTLIPSEKDTLRQRLLDPVEGEALWDAILRDKLRSIIRISPVRDTDFHHLRDGFVRA
IQGRSSLDAYSDEAFGAAMKDFKMLFNRGQVPKKKEMLLCRNESGALAVTYNAGSGREVL
GTVADARLSHLLWLNYLAGSKVASEPARKNIVEGVMEF
>Cordyceps_militaris
VPTGNSTVPFPRTISGTQYTLVGLGMRSVTFIGINVYLVGLYVATQDIARLQHYLVKNVN
PVATTLIPSEKDTLRQRLLDPVEGEALWDAVLRDKLRSVLRIAPVRDTDFHHLRDGFVRA
IQARSSLDPYSDEAFGTAMKNFKVLFNRGQVPKKQEMLLCRNESGALAVTYDAGS-REVL
GTVADPRLSHLLWLNYLAGSKVASEPARKNIVEGVMEF
>Cordyceps_pruinosa
VPTGNSAVPFPRTIRGTQYTLVGLGMRSVTFIGINVYLVGLYVATQDIARLQHYLVQNVN
PVATTLIPSEKDTLRRRLLDPVEGEALWDAILRDRLRSAIRISPVRDTDFHHLRDGFVRA
IQARSSLDAYSDEEFGAAMKSFKGLFNRGQVPKKKEMLLCRNESGALAVTYDGGS-REVL
GTVSDARLSHLLWLNYLAGSKVASEPARKNIVEGVMEF
>Cordyceps_fumosorosea
VPTGNSTVPFPRTISGTQYTLVGLGMRSVTFIGINVYLVGLYVATQDIARLQHYLVKSVN
PVATTLIPSEKDALRRRLLDPVEGEALWDALLRDGLRSVLRIAPVRDTDFHHLRDGFVRA
VQARSALDAYGDEAFGAAMKAFKALFNRGQVPKKKEMLLCRGEGGALAVTYDAGG-REVL
GTIEDPRLSHLLWLNYLAGSKVASEPARKNIVEGVMEF
>Isaria_cicadae
VPTGNSTVPFPRTISGTQYTLVGLGMRSVTFIGINVYLVGLYVATQDIARLQHYLVKSVN
PVATTLIPSEKDALRRRLLDPVEGEALWDALLRDGLRSVLRIAPVRDTDFHHLRDGFVRA
VQARSALDAYGDDAFGAAMRSLKALFNRGQVPKKKEMLLCRGEGGALAVTYDAGA-REVL
GTIEDPRLSHLLWLNYLAGSKVASEPARKNIVEGVMEF
>Cordyceps_tenuipes
VPTGNSTVPFPRTISGTQYTLVGLGMRSVTFIGINVYLVGLYVATQDIARLQHYLVKSVN
PVATTLIPSEKDTLRRRLLDPVEGEALWDALLRDGLRSVLRIAPVRDTDFHHLRDGFVRA
VQARSALDSYGDDAFGAAMKSFKALFNRGQVPKKKEMLLCRGEGGALAVTYDAGA-REVL
GTIEDPRLSQLLWLNYLAGSKVASEPARKNIVEGVMEF
>Paecilomyces_hepiali
---------------GTQYTLVGLGMRSVTFIGINVYLVGLYVATQDIARLQHYLVKNVN
SVATTLIPSEKDTLRQRLLDPVEGEELWNAILRDKLRSVMRISPVRDTDFHHLRDGFVRA
IQARSSLDAYSDEAFGTAMKEFKALFNRGQVPKKKEMLLCRNESGALAVTY-DG-GREVL
GTITDARLSHLLWLNYLAGSKVASEPARKNIVEGVMEF
>Cordyceps_farinosa
---------------GTQYTLVGLGMRSVTFIGINVYLVGLYVATQDIARLQHYLVKNVN
SVATTLIPSEKDTLRQRLLDPVEGEELWNAILRDKLRSVMRISPVRDTDFHHLRDGFVRA
IQARSSLDAYSDEAFGTAMKEFKALFNRGQVPKKKEMLLCRNESGALAVTY-DG-GREVL
GTITDARLSHLLWLNYLAGSKVASEPARKNIVEGVMEF
>Cordyceps_confragosa
---------------GTQYTLVGLGMRSVTFIGINVYLVGLYVATADIARLQHYLVKNVN
SVATTLIPAEKDTLRQRLLDPVEGEALWDAILRDKLRSVIRISPVRDTDFHHLRDGFVRA
IQARSSLDPYSDEAFGTAMKDFKAIFNRGQVPKKKEMLLCRNESGALAVTY-DGAGREVL
GTITDERLSHLLWLNYLAGSKVASEPARKNIVEGVMEF
>Lecanicillium_psalliotae
---------------GTQYTLVGLGMRSVTFIGINVYLVGLYVATQDIARLQHYLVKSVN
SVATTLIPSEKDTLRQRLLDPVQGEELWDAILTDKLRSVIRIAPVRDTDFHHLRDGFVRA
IQARSQLDAYSDEAFGTAMKDFKALFNRGQVPKKKEMLLCRNESGALAVTYDDGSGRQVL
GTIADGRLSHLLWLNYLAGSKVASEPARKNIVEGVMEF
>Lecanicillium_fungicola
---------------GTEYTLVGLGMRTVTFIGIQVYLVGLYVATQDIARLQSHLVKSVN
SVATTLIPSEKDTLRQRLLDPVEGEALWNGILTEGLRSVIRIAPVRDTDFHHLRDGFVRA
IQARSQVDQYGDEAFGTAMKEFKALFNRGSVPKKKEMLLCRDESGALAVTYDASSGREVL
GTVTDARLSQLLWLNYLAGSKVASEPARKNIVEGVMEF
>Stachybotrys_chlorohalonata
VPTGNKVVPIPRTVDGTEFTLVGLGTRTVTFLGFEVYVMGFYVATQDIARLQQFLVKKIN
PTATTLIPGEKDALRKALKDATEGEETWAAILNEKCRSLVHITPVRDTDFHHLRDGFVRA
ITGRSSRDAYNDEAFGTAMKHFKELFNRGSVQKKKEMLLLRDGEGTLTVLFDGGN-RQIL
GTVAEPRLSTLLWLNYLAGNKVASESARDSIIEGIMEF
>Stachybotrys_chartarum
--------------DGTEFTLVGLGTRTVTFLGFEVYVMGFYVATQDIARLQQFLVKKIN
PTATTLIPGEKDALRKALKDATEGEETWAAILNEKCRSLVHITPVRDTDFHHLRDGFVRA
ITGRSSRDAYNDEAFGMAMKHFKELFNRGSVQKKKEMLLLRDGEGTLTVLFDGGN-RQIL
GTVAEPRLSTLLWLNYLAGNKVASESARDSIIEGIMEF
>Memnoniella_echinata
--------------DGTEFTLVGLGTRTVTFLGFEVYVMGFYVATQDIARLQQFLVKKIN
SSATTLIPGEKDALRKAFKDATEGEETWNAILNEKCRSLVHITPVRDTDFHHLRDGFVRA
ITGRSSRDAYNDEAFGAAMKDFKALFNRGTVQKKKEMLLLRDGEGTLTVLFDGGK-REVM
GTVDEPRLSTLLWLNYLAGNKVASESARDSIIEGVMEF
>Paramyrothecium_roridum
------------------FTLVGLGTRTVTFLGFEVYVMGFYVATQDIARLQHHLIKKIN
PVATTLIPSEKDALRRALRDATEGEETWNTLLVEGCRSIVRITPVRDTDFHHLRDAFVRA
ITNRTQRDAYADEAFGLAVRDLKSIMNRGSLKKRAELLLCRDDRGKLTVLFDPSGSRELL
GSVDDDRLSRLLWLNWLAGSKVASEKARENIIEGVMEF
>Colletotrichum_orbiculare
------------------YTLVGLGIRTVSFLSIQVYMVGYYVATQDVAKLQHYLTKKIN
PIATTLVPSERDELRQQLVDPVEGEQLWTTLLQEGCRSAFRIVPVRDTDFPHLRDGFVRA
ITHRSSADAFGDDAFGESMKEFKRLFSRGKVPKSRELLLTRDEKGLLEVIFDDGRFRQSC
GKVDDERVSRLLWLNWLAGSKVASEAARTSIIDGVMEF
>Colletotrichum_lindemuthianum
------------------YTLVGLGIRTVSFLSIQVYMVGYYVATQDVAKLQHYLTKKIN
PIATTLVPSERDELRQKLVDPVEGEQLWTTLLQEGCRSAFRIVPVRDTDFPHLRDGFVRA
ITHRSSADAFGDDGFGEAMKEFKRLFSRGKVPKSRELLLTRDEKGLLEVIFDDGRFRQSC
GKVDDERVSRLLWLNWLAGSKVASEVARTSIIDGVMEF
>Colletotrichum_truncatum
------------------YTLVGLGIRTVSFLSIQVYMVGYYVATQDIAKLQHYLTKKIN
PIATTLVPSERDTLKQQLLDPVEGEQTWTALLQEGCRSAFRIVPVRDTDFPHLRDGFVRA
ITHRSSVNAYGDEAFGEAMKEFKRLFSRGKVPKSKELLLTRDEKGTLEVIFDDGRFRQSC
GKVQDERVSLLLWLNWLAGSKVASEPARSSIIDGVMEF
>Colletotrichum_sansevieriae
------------------YTLVGLGIRTVSFLSIQVYLVGYYVATRDIAKLQHYLTKKIN
PIATTLVPSERDTLKEKLRDPVEGEEMWTALLQEGCRSAFRIVPVRDTDFPHLRDGFMRA
ITHRSSADAYGDEAFGEAMREFKRLFSRGKVPKSKELLMCRDEKGALEVIYDDGRSRQSC
GKVQDERVSRLLWLNWLAGSKVASEPARTSIIDGVMEF
>Colletotrichum_musae
------------------YTLVGLGIRTVSFLSIQVYMVGYYVATQDVAKLQHYLTKKIN
PIATTLVPSERDTLKEKLLDPTEGEETWTALLQEGCRSAFRIVPVRDTDFPHLRDGFVRA
ITHRSAADAYGDEAFGEAMRDFKRLFSRGKVPKSKELLLCRDEKGALEVIYDDGRFRQSC
GKVQDERVSRLLWLNWLAGKKVASEPARTSIIDGVMEF
>Colletotrichum_fructicola
------------------YTLVGLGIRTVSFLSIQVYMVGYYVATQDVAKLQHYLTKKIN
PIATTLVPSERDTLKEKLLDPAEGEETWTALLQEGCRSAFRIVPVRDTDFPHLRDGFVRA
ITHRSAADAYGDEAFGEAMRDFKRLFSRGKVPKSKELLLCRDEKGALEVIYDDGRFRQSC
GKVQDERVSRLLWLNWLAGKKVASEPARTSIIDGVMEF
>Colletotrichum_gloeosporioides
------------------YTLVGLGIRTVSFLSIQVYMVGYYVATQDVAKLQHYLTKKIN
PIATTLVPSERDTLKEKLLDPAEGEETWTALLQEGCRSAFRIVPVRDTDFPHLRDGFVRA
ITHRSAADAYGDEAFGEAMRDFKRLFSRGKVPKSKELLLCRDEKGALEVIYDDGRFRQSC
GKVQDERVSRLLWLNWLAGKKVASEPARTSIIDGVMEF
>Colletotrichum_sp._JS-367
VPTGNKTVPFPRTIPGVEYTLVGLGIRCVSFLSIQVYMVGYYVATQDVAKLQHYLTKKIN
PIATTLVPSERETLRQKLLDPVEGEETWTALLQEGCRSAFRIVPVRDTDFPHLRDGFVRA
ITHRSSIDAYGDEAFGESMKEFKRLFSRGKLPKSKELLLCRDEKGALEVIYDDGRFRQSC
GKVQDERVSRLLWLNWLAGSKVASEPARTSIIDGVMEF
>Colletotrichum_nymphaeae
------------------YTLVGLGIRTVSFLSIQVYMVGYYVATQDVAKLQHYLTKKIN
PIATTLVPSERDSLKQKLFDPVEGEETWTALLQEGTRSAFRIVPVRDTDFPHLRDGFVRA
ITARSSADAYGDEGFGEAMKEFKRLFNRGKVQKNKELLLCRDEKGQLEVVFDDGRMRQSV
GRVQDERVSRLLWLNWLAGSKVASPPARESIIDGVMEF
>Colletotrichum_simmondsii
------------------YTLVGLGIRTVSFLSIQVYMVGYYVATQDVAKLQHYLTKKIN
PIATTLVPSERDSLKQKLFDPVEGEETWTALLQEGTRSAFRIVPVRDTDFPHLRDGFVRA
ITARSSADAYGDEGFGEAMKEFKRLFNRGKVQKNKELLLCRDEKGQLEVVFDDGRMRQSV
GRVQDERVSRLLWLNWLAGSKVASPPARESIIDGVMEF
>Colletotrichum_acutatum
------------------YTLVGLGIRTVSFLSIQVYMVGYYVATQDVAKLQHYLTKKIN
PIATTLVPSERDSLKQKLFDPVEGEETWTALLQEGTRSAFRIVPVRDTDFPHLRDGFVRA
ITARSSADAYGDEGFGEAMKEFKRLFNRGKVQKNKELLLCRDEKGQLEVVFDDGRMRQSV
GRVQDERVSRLLWLNWLAGSKVASPPARESIIDGVMEF
>Colletotrichum_fioriniae
------------------YTLVGLGIRTVSFLSIQVYMVGYYVATQDVAKLQHYLTKKIN
PIATTLVPSERDSLKQKLFDPVEGEETWTALLQEGTRSAFRIVPVRDTDFPHLRDGFVRA
ITARSSADAYGDEGFGEAMKEFKRLFNRGKVQKNKELLLCRDEKGQLEVVFDDGRMRQSV
GRVQDERVSRLLWLNWLAGSKVASPPARESIIDGVMEF
>Colletotrichum_salicis
------------------YTLVGLGIRTVSFLSIQVYMVGYYVATQDVAKLQHYLTKKIN
PIATTLVPSERDDLKQKLFDPVEGEETWTALLQEGTRSAFRIVPVRDTDFPHLRDGFVRA
ITARSSADAYGDEEFGEAMKEFKRLFNRGKVQKNKELLLCRDEKGQLEVVFDDGRMRQSV
GKVQDERVSRLLWLNWLAGSKVASPPARESIIDGVMEF
>Colletotrichum_godetiae
------------------YTLVGLGIRTVSFLSIQVYMVGYYVATQDVAKLQHYLTKKIN
PIATTLVPSERDDLKQKLFDPVEGEETWTALLQEGTRSAFRIVPVRDTDFPHLRDGFVRA
ITARSSADAYGDEEFGEAMKEFKRLFNRGKVQKNKELLLCRDEKGQLEVVFDDGRTRQSV
GKVQDERVSRLLWLNWLAGSKVASPPARESIIDGVMEF
>Colletotrichum_orchidophilum
------------------YTLVGLGIRTVSFLSIQVYMVGYYVATQDVAKLQHYLTKKIN
PIATTLVPSERDSLKQKLFDPVEGEETWTALLQEGCRSAFRIVPVRDTDFPHLRDGFVRA
ITARSSADAYSDEGFGEAMKEFKRLFNRGKVQKNKELLLCRDEKGELEVVFDDGKVRQSV
GKVQDERVSRLLWLNWLAGSKVASPPARESIIDGVMEF
>Colletotrichum_tofieldiae
------------------YTLVGLGIRTVSFLSIQVYMVGYYVATADVAKLQHYLTKKIN
PIATTLVPSERDSLKAKLLDPAEGEETWSALLQEGCRSAFRIVPVRDTDFPHLRDGFVRA
ITARSSTDAYGDEAFGEAMKEFKRLFNRGKVQKEKELLLCRDEKGTLEVVFDDGRSRQTV
GKVQDERVSRLLWLNWLAGSKVASEAARHSIIDGVMEF
>Colletotrichum_incanum
------------------YTLVGLGIRTVSFLSIQVYMVGYYVATADVAKLQHYLTKKIN
PIATTLVPSERDSLKAKLLDPAEGEETWSALLQEGCRSAFRIVPVRDTDFPHLRDGFVRA
ITARSSADAYGDEAFGEAMKEFKRLFNRGKVQKEKELLLCRDEKGALEVVFDDGRSRQTV
GKVQDERVSRLLWLNWLAGSKVASEAARHSIIDGVMEF
>Colletotrichum_higginsianum
------------------YTLVGLGIRTVTFLGIQVYMVGHYVATADVAKLQHYLTKKIN
PIATTLVPSERDSLKAKLLDPVEGEETWSALLQEGCRSAFRIVPVRDTDFPHLRDGFVRA
IAARSSADAYGDEAFGQAMKEFKRLFSRGKVQKEKELLLCRDEKGALEVVFDDGRFRQTI
GKVQDERVSRLLWLNWLAGRSVASEPARQSIIDGVMEF
>Colletotrichum_lentis
------------------YTLVGLGIRTVTFLGIQVYMVGHYVATADVAKLQHYLTKKIN
PIATTLVPSERDSLKAKLLDPVEGEETWSALLQEGCRSAFRIVPVRDTDFPHLRDGFVRA
ITARSSADAYGDEAFGEAMKEFKRLFSRGKVQKDKELLLCRDEKGALEVVFDDGRFRQTI
GKVQDERVSRLLWLNWLAGRSVASEPARQSIIDGVMEF
>Colletotrichum_chlorophyti
------------------YTLVGLGIRTVSFLSIQVYLVGYYVATSDVAKLQHYLTKKID
PIATTLVPSERDTLRQKLLDPVEGEETWSALLQEGCRSAFRIVPVRDTDFPHLRDGFVRA
ITARSSTDAYGDEAFGESLKEFKRLFNRGKLQKEKELLLCRDEKGGLEVIFDDGKARQSV
GKVQDERVSRLLWLNWLAGKKVASEAARNSIIDGVMEF
>Colletotrichum_coccodes
----NKTVPFPRTI-GVEYTLVGLGIRTVSFLSIQVYMVGYYVATADVAKLQHYLIKKIN
PIATTLVPSERDSLKEMLLDPAEGEETWSTLLQEGCRSAFRIVPVRDTDFPHLRDGFVRA
ITARSSTDAYGDEAFGEAMKEFKRLFNRGKVLKQKELLLCRDEKGALEVIFDDGRFRQSV
GKVQDERVSRLLWLNWLAGSKVASEPARHSVIDGVMEF
>Colletotrichum_sublineola
------------------YTLVGLGIRTVTFLGIQVYMVGYYVATADIARLQHYLTKKID
PIATTLVPSERDTLKAKLLDPAEGEATWSALLREGCRSAFRIVPVRDTDFPHLRDGFVRA
ITARSAADAYGDEAFGEAMREFKRLFNRGKLQKGRELLLCRDGQGALEVVLDEGDSRQTI
GRVQDERVSRLLWLNWLAGKSVASEPARHSVVDGVMEF
>Furcasterigmium_furcatum
------------------YTLVGLGLRSVTFVGFNVYVVGYYIATADIAKLQQYLVKKVN
PIATTLVPAERESLRAALLDPKEGEETWTTLLRDKCRSAFRIAPVRDTDFHHLRDGFVRA
IQARSSTDAYGDEAFGAAMGEFRGLFNRGKVPKQKELILCRDGTGALDVLYDDGKTRQTV
GRVEDERVSRLLWLNYLAGKNVASEEARTNIIDGIMEF
>Verticillium_longisporum
---------FPRHLPGVEYTLVGLGLRTVSFLSIGVYIVGFYVATADIAKLQHHLVKKVN
PIASTLIPSERDMLRQSLLDPAESEATWTALLQDQCRSAFRIVPVRDTDFHHLRDAFVRA
VQTRSNPREFGDEAFGESVRTLKAIFNRGKLPKTRELLMLRDDRGALDVLYDDGK-RQPV
GRVEDERVSRLLWLNYLAGKKVASEVARKNIIEGVMEF
>Verticillium_dahliae
---------FPRHLPGIEYTLVGLGLRTVSFLSIGVYIVGFYVATADIAKLQHHLVKKVN
PIASTLIPSERDTLRQSLLDPAESEATWTALLQDQCRSAFRIVPVRDTDFHHLRDAFVRA
VQTRSNPREFGDEAFGESVRTLKAIFNRGKLPKTRELLMLRDDRGALDVLYDDGK-RQPV
GRVEDERVSRLLWLNYLAGKKVASEVARKNIIEGVMEF
>Verticillium_nonalfalfae
---------FPRHLPGVEYTLVGLGLRTVSFLSIGVYIVGFYVATADIAKLQHHLVKKVN
PIASTLIPSERDTLRQSLLDPAESEATWTALLQDQCRSAFRIVPVRDTDFHHLRDAFVRA
VQTRSNPREFGDEAFGESVRTLKAIFNRGKLPKTRELLMLRDDRGALDVLYDDGK-RQPV
GRVEDERVSRLLWLNYLAGKKVASEVARKNIIEGVMEF
>Verticillium_alfalfae
---------FPRHLPGVEYTLVGLGLRTVSFLSIGVYIVGFYVATADIAKLQHHLVKKVN
PIASTLIPSERDTLRQSLLDPAESEATWTALLQDQCRSAFRIVPVRDTDFHHLRDAFVRA
VQTRSNPREFGDEAFGESVRTLKAIFNRGKLPKTRELLMLRDDRGALDVLYDDGK-RQPV
GRVEDERVSRLLWLNYLAGKKVASEVARKNIIEGVMEF
>Verticillium_nubilum
----NSTVPFPRILPGVEYTLVGLGLRTVSFLSIGVYIVGFYVATADVAKLQHHLVKKIN
PIASTLIPSERDSLRQSLLDPVESEETWTTLLQDKCRSAFRIVPVRDTDFHHLRDAFVRA
VQTRSNPREYGDEAFGESVRTLKAIFNRGKLPKRQELLLLRDEKGALDVLYDDGK-RQPV
GRVEDERVSRLLWMNYLAGKKVASEVARTNIIEGVMEF
>Verticillium_tricorpus
----NSTVPFPRLLPGVEYTLVGLGLRTVSFLSIGVYIVGFYVATADVAKLQHHLVKKVN
PIASTLIPSERETLRQSLLDPSESEETWTTLLQDKCRSAFRIVPVRDTDFHHLRDAFVRA
IQTRSNPNEFGDEQFGESVRALKGLFNRGKLPKKQELLLRRDEQGALDVLYDDGK-RQSV
GRVEDERVSRLLWLNYLAGKKVASEVARKNIIEGVMEF
>Verticillium_zaregamsianum
----NSTVPFPRLLPGVEYTLVGLGLRTVSFLSIGVYIVGFYVATADVAKLQHHLVKKVN
PIASTLIPSERETLRQSLLDPAESEETWTTLLQDKCRSAFRIVPVRDTDFHHLRDAFVRA
IQTRSNPKEFGDEQFGESVRALKGLFNRGKLPKKQELLLRRDEQGALDVLYDDGK-RQSV
GRVEDERVSRLLWMNYLAGKKVASEVARKNIIEGVMEF
>Verticillium_klebahnii
----NSTVPFPRLLPGVEYTLVGLGLRTVSFLSIGVYIVGFYVATADVAKLQHHLVKKVN
PIASTLIPSERETLRQSLLDPSESEETWTTLLQDKCRSAFRIVPVRDTDFHHLRDAFVRA
IQTRSNPKEFGDEQFGESVRALKGLFNRGKLPKKQELLLRRDEQGALDVLYDDGK-RQSV
GRVEDERVSRLLWLNYLAGKKVASEVARKNIIEGVMEF
>Verticillium_isaacii
----NSTVPFPRLLPGVEYTLVGLGLRTVSFLSIGVYIVGFYVATADVAKLQHHLVKKVN
PIASTLIPSERETLRQSLLDPSESEETWTTLLQDKCRSAFRIVPVRDTDFHHLRDAFVRA
IQTRSNPKEFGDEQFGESVRALKGLFNRGKLPKKQELLLRRDEQGALDVLYDDGK-RQSV
GRVEDERVSRLLWLNYLAGKKVASEVARKNIIEGVMEF
>Verticillium_albo-atrum
--------------PGVEYTLVGLGLRTVSFLSIGVYIIGFYVATSDVAKLQHHLVKKVN
PIASTLIPSERETLRQSLLDPAESEATWTALLQDQCRSAFRIVPVRDTDFHHLRDAFVRA
IQTRSNPKEFGDEQFGESVRALKGMFNRGKLPKKQELLLRRDEKGALDVLYDDGK-RQSV
GRVEDERVSRLLWMNYLAGKKVASEEARKNIIEGVMEF
>Reticulascus_tulasneorum
---------FPRTLAGTEYTLVGLGLRTVSFLSIQVYVVGLYIATSDIAQLQNHLVKKIN
PIASTLIPSEREALRKALLDPVEGEETWNTLMQDPCRSVFRIAPVRDTDFHHLRDGFVRA
ITARSQSSAYGDETFGEAMREFKALFNRGKVPKKQEMLLCRDENGGLTVMYDDGKARRTI
GQVKDERISKLLWLNYLAGSKVASESARQNIIDGIMEF
>Scedosporium_aurantiacum
---------------GTEYTLVGLGLRTVTFLNIQVYVVGFYVATADIAALQNHLVKKVN
NLATTLVAGERDQLRAALLSPEEGEETWDTALREGVRTAFRIAPVRDTDFPHLRDGFIRA
ITARSQGNAYSDEAFGQAMRSFKQLLNRGKVPKNRELLLCRDAEGRLIVVYDDKGARVEL
GRVDDERVSRLLWLNYLAGKKVASEPARHSIIDGVMEF
>Scedosporium_apiospermum
---------------GTEYTLVGLGLRTVTFLNIQVYVVGFYVATADIAALQNHLVKKVN
NLATTLVAGEREQLRATLLNPEEGESTWDTALREGVRTAFRIAPVRDTDFPHLRDGFIRA
ITARSQGNNYSDEAFGQSMREFKQLLNRGKVPKNRELLLCRDAKGRLIVVYDDKSARVEI
GRVDDERVSRLLWLNYLAGKKVASEPARHSIIDGVMEF
>Scedosporium_boydii
---------------GTEYTLVGLGLRTVTFLNIQVYVVGFYVATADIAALQNHLVKKVN
NLATTLVAGEREQLRAALLNPEEGESTWDTALREGVRTAFRIAPVRDTDFPHLRDGFIRA
ITARSQGNDYSDEAFGQSMREFKQLLNRGKVPKNRELLLCRDAKGRLIVVYDDKSARVEI
GRVDDERVSRLLWLNYLAGKKVASEPARHSIIDGVMEF
>Scedosporium_dehoogii
---------------GTEYTLVGLGLRTVTFLNIQVYVVGFYVATADIAALQNHLVKKVN
NLATTLVAGEREQLRATLLNPEEGESTWDTALREGVRTAFRIAPVRDTDFPHLRDGFIRA
ITARSQGNAYSDEEFGQAMREFKQLLNRGKVPKNRELLLCRDAKGRLIVVYDDKSARVEI
GRVEDERVSRLLWLNYLAGKKVASEPARHSIIDGVMEF
>Scedosporium_prolificans
---------FPRTISGTEYTLVGLGVRTVTFLSIQVYVVGFYVATSDIATLQNYLVKKVN
SLATTLVTGEKDELRAALLNPTEGEETWNTLLREGVRTALRIAPVRDTDFPHLRDGFIRA
ITARSQSNAYADEAFGTAIRSFKNLLQRGKVPKNRELLLCRDAAGKLIVIYDDKTARVEI
GRVEDERVSRLLWLNYLAGSKVASEPARQSIIDGVM--
>Torrubiella_hemipterigena
---------FPRLLD--EYTLVGLGMRTVTFLGIQVYLVGWYVATQDIAKLQHYLVKKIN
PLATTLIPSEKDELRQRLLDPKEGEQLWDELLQEGCRSVFRISPVRDTDFHHLRDGFVRA
IAARSNLQAYNDEDFGEAMKDFKGLFSRGKVPKQREMLLCRDARGQLKVTYTSDTARQAL
GQVADERLSRLLWLNYLAGKNVASEPARQNIIEGVMEF
>Eutypa_lata
------------------YTLVGLGTRTVSMFSIRVYVVGFYIATSDVAAIQARLVREIN
PIASTLIPSEKEELRRALLDPVRGEKLWSDVLAERPRSLFRIVPVRDTNFHHLRDGFVRA
IQARASAPEFGDEAFGAAMREFKVMFNRGNVPKAKELLLCRDASGELAVSYDDGKKAITI
GRVHDERISKLLWLNYLGGSKVASEPARKNIVEGIMEF
>Hypoxylon_sp._E7406B
VPTGNSTVPFPRILAGVEYTLVGLGVRTVSFLGIQVYMVGYYIATQDIAAIQSRLVKEIN
PIATTLVSNEKDELRKALLDPERGEKLWNDILQERPRSLFRVVPTRDTDFHHLRDGFVRA
ITARSQGNDYSDGAFGEAMKEFRNLFNRGKVPKGRELLLLRDAAGQLIITFDDGK-MGTI
GRVSEERLSRLLWLNYLAGSKVASEPARKNIVEGIMEF
>Hypoxylon_pulicicidum
VPTGNSTVPFPRILAGVEYTLVGLGVRTVSFLGIQVYMVGYYIATQDIAAIQSRLIKEIN
PIATTLVSNEKDELRKALLDPERGEKLWNDILQERPRSLFRVVPTRDTDFHHLRDGFVRA
ITARSQSNDYGDEAFGEAMKEFRSLFNRGKVPKGRELLLLRDAAGQLTITFDDGK-TGTI
GRVSEERLSRLLWLNYLAGSKVASEPARKNIVEGIMEF
>Hypoxylon_sp._CO27-5
VPTGNSTVPFPRIIAGVEYTLVGLGVRTVSFLGIQVYMVGYYIATQDIAAIQSRLVKEIN
PIATTLVSTEKDELRKVLLDPERGEKLWNDILLERPRSLFRVVPTRDTDFHHLRDGFVRA
ITARSQGNDYGDQAFGEAMKEFRSLFNRGKVPKGRELLLLRDSAGQLTITFDDGK-MSTI
GRVSEERVSRLLWLNYLAGSKVASEPARKNIVEGIMEF
>Hypoxylon_sp._EC38
VPTGNSTVPFPRIIAGVEYTLVGLGVRTVSFLGIQVYMVGYYIATQDIAAIQSRLVKEIN
PIATTLVSTEKDELRKVLLDPERGEKLWNDILLERPRSLFRVVPTRDTDFHHLRDGFVRA
ITARSQGNDYGDQAFGEAMKEFRSLFNRGKVPKGRELLLLRDSAGQLTITFDDGK-MGTI
GRVSEERVSRLLWLNYLAGSKVASEPARKNIVEGIMEF
>Daldinia_eschscholtzii
------------------YTLVGLGVRTVSFLGIQVYMVGYYIATQDIAALQSRLVKEIN
PIATTLVPSEKDELRKALLDPERGEKLWNDILQERPRSLFRVVPVRDTDFHHLRDGFVRA
ISARSQGNDFGDENFGEAMKEFRGLFNRGKVPKGREMLLVRDTAGRLTILFDDGK-MGTI
GRVSDERVSRLLWLNYLAGSKVASEPARKNIVEGIMEF
>Daldinia_sp._EC12
------------------YTLVGLGVRTVSFLGIQVYMVGYYIATQDIAALQSRLVKEIN
PIATTLVPSEKDELRKALLDPERGEKLWNDILQERPRSLFRVVPVRDTDFHHLRDGFVRA
ISARSQGNDFGDENFGEAMKEFRGLFNRGKVPKGREMLLVRDTAGRLTILFDDGK-MGTI
GRVSDERVSRLLWLNYLAGSKVASEPARKNIVEGIMEF
>Hypoxylon_sp._CI-4A
------------------YTLVGLGVRTVSFLSIQVYMVGYYIATQDIAAIQSLLVKEIN
PIATTLVSNEKDELRKALLDPERGEKLWNDILQRRPRSLFRVVPVRDTDFHHLRDGFVRA
ITARSQSNEYGDEEFGNAMKEFRGLFNRGKVPKGREMLLVRDAQGRLTITFDDGK-MGTI
GRVSEERVSRLLWLNYLAGSKVASEPARKNIVEGIMEM
>Annulohypoxylon_stygium
VPTGNSTIPFPRVFAGVEYTLVGLGVRTVSFLGIQVYMVGYYIATQDIATIQSRLTKEIN
PIATTLVPNEKDELRKILLDPERGEKLWNEILQEKPRSLFRVVPTRDTDFHHLRDGFVRA
ITARSQGNDFGDEAFGEAMKQFRSLFNRGKVPKKREMLLVRDAAGQLTITFDDGK-ISAL
GSVAEERVSRLLWLNYLAGSKVASEPARKNIVEGIMEF
>Xylaria_sp._JS573
------------------YTLVGLGVRTVSFLGIQVYMVGYYVATQDIAAIQSRLIKEIN
PIATTLVPGEKDELRAALLDPARGERLWTDLLRERPRSLFRVVPVRDTDFHHLRDGFVRA
IAARSQADAYGDEAFGEAMKEFRALFNRGKVPKKREMLLCRDAAGALTVTFDDGK-MGTI
GRVADERLSRLLWLNYLAGAKVASEPARKNIVEGIMEF
>Dematophora_necatrix
------------------YTLVGLGVRTVTFIGIQVYMVGYYIATQDVAAMQARLVKEIN
PIATTLIASEKDALRRVLLDPVESERIWNSILQERPRSVFRIVPVRDTDFHHLRDGLVRA
ITARSQGNQFGDETFGQAMKDFKTLFNRGKVPKSRELLLCRDAVGRLTVTYNDGQ-MGTI
GRVVDERISRLLWLNYLAGKQVASEPARQSIVDGIMEF
>Kretzschmaria_deusta
------------------YTLVGLGVRTVTFLGFEVYMVGYYLATQDIAAFQSRLIKEIN
PIATALVSSEKDTLRQALLDPEQGEKLWNSILAERPRSLFRIIPVRDTDFHHLRDGFVRA
ITARSQRNEFGDDAFGLAMKDFKSLFNRGKVPKSRELLLCRDAAGRLTVTYDDGK-MGSI
GRVTDERVSRLLWLNYLAGKQVASEPARNNIVDGIMEF
>Xylaria_sp._MSU_SB201401
------------------YTLVGLGVRTVTFLGFEVYMVGYYMATQDIAAVQARLVKEIN
PIATTLIASEKDTLRQALLDPEHSEQLWNSILKERPRSLFRIIPVRDTDFHHLRDGFVRA
ITARTQGNEFGDEAFGLAMKDFKSLFNRGKVPKSRELLLCRDAAGRLTVTYDDGK-MGSI
GRVEDERVSRLLWLNYLAGKQVASEPARKNIVDGIMEF
>Xylaria_polymorpha
------------------YTLVGLGVRTVTFIGIQVYMVGYYIATQDIAAMQARLVKEIN
PIATTLVASEKDTLRQALLDPEQGEKLWNSILTERPRSVFRIVPVRDTDFHHLRDGFVRA
ITARSQGNEFGDEAFGVAMKDFKLLFNRGKVPKSREMLLCRDTAGRLTVTYDDGK-MGSI
GRVTDERVSRLLWLNYLAGKQVASEPARTNIIDGIMEF
>Xylaria_longipes
------------------YTLVGLGVRTVTFIGIQVYMVGYYIATQDIAAIQARLVKEIN
PIATTLISSEKDTLRQALLDPEQGEKLWNSILQERPRSVFRIVPVRDTDFHHLRDGFVRA
ITARSQGNEFGDEAFGLAMKEFRSLFNRGKVPKSREMLLCRDTAGRLTVTYDDGQ-MGSI
GRVEDERVSRLLWLNYLAGKQVASEPARTNIVDGIMEF
>Didymobotryum_rigidum
------------------YTLVGLGVRTVSFLGIRVYMVGYYVATPDIAAIQARLVKEIS
PIATTLVPSEKEELRKALLDPERGEELWNAILRDRARSLFRIVPVRDTDFHHMRDGFVRA
ITARSQ-NEYGDEAFGLAMKDFKTLFNRGKVPKGKEMLLCRDSSGILTVTFDDGK-MGTI
GRVEEERLSRVLWLNWLAGKNVASDVARKNIVEGIMEF
>Microdochium_bolleyi
VPTGNSTVQFPRTIHGVEYTLVGLGVRTVSFLSIQVYMVGYYMATQDIAAIQARLVKEIN
PIATTLVANEKDELRQALLDPVKGEKLWGEILHDRPRSAFRIVPIRDTDFHHLRDAFVRA
VQSRSQKTEYGDEQFGVMMKDFRALFNRGKFPKKQELLLIRDNKGHLTVTHDTTG-RETI
GEIPEERITRLLWLNWLAGSKVASEPARMNIVDGIMEF
>Pestalotiopsis_fici
------------------YTLVGLGTRTVTFLGFEVYVVGYYIATPDIAAIQARLIKDIN
PIATTLVPSERDELRRRLLDPVEGEKLWLDILKDKPRSAMRIIPVRNTDFPHLRDGFVRA
ITARSQAHEYNDEAFGASMTEFRTLFNRGKLPAKGELIMVRDEAGALTIMYDDGKKLGTI
GRVADERVSRALWLNYLAGKAVASEPARKNIVEGIMEF
>Pestalotiopsis_sp._JCM_9685
------------------YTLVGLGTRTVTFLGFEVYVVGYYIATSDVAAIQARLIKDIN
PIATTLVPSERDELRRRLLDPVEGEKLWLDILKEKPRSAMRIIPVRNTDFPHLRDGFVRA
ITAKSQANEYNDEAFGAAMTEFRGMFNRGKLPAKGELIMVRDERGALTIMYDDGKKLGTI
GRVLDERVSRALWLNYLAGKAVASEPARKNIVDGIMEF
>Pseudomassariella_vexata
------GVPFPRTLDGVEYTLVGLGMRSVSFLGIYVYLVGYYIATSDIAAIQSKLVKEVN
PIATTLVPSERDDLRRRLLDPFEGEKLWREILDDKPRSIFRIVPVKDTDFHHLRDGFVRA
IMGRTQALEHADEGFARAMQEFRALWNRGKAPNKSELLMVRDERGVLTVVFDAGKG-GTV
GRVLDERVSKALWMNYLAGRQVASEPARKNIVEGIMEF
>Ceratocystis_fimbriata
VTTGNTTVPLPLTLAGMEYSLVGFGVRTVSFLRIQVYVAGYYVATADLPRLSAALIAATT
PSRSLLLPAERTALQTQLLDGSASNQLWDRVLQ-QIRSAFRIIPVRDTDFHHLRDGFVRA
IQARTRPGAFGDAEFGEAMREFRNIFNRGKVPKQKELLLLREANGELRVLYDD-----EL
GVVKDERVSRMLWLNYLGGSAVASESARKSICEGLLDL
>Ceratocystis_manginecans
VATGNTTVPLPLTLAGMEYSLVGFGVRTVSFLRIQVYVAGYYVATADLPRLSAALIAATT
PSRSLLLPAERTALQTQLLDGSSSNQLWDRVLQ-QIRSAFRIIPVRDTDFHHLRDGFVRA
IQARTRPGAFGDAEFGEAMREFRNIFNRGKVPKQKELLLLREANGELRVLYDDGL-RTEL
GVVKDERVSRMLWLNYLGGSAVASESARKSICEGLLDL
>Ceratocystis_eucalypticola
VATGNTTVPLPLTLAGMEYSLVGFGVRTVSFLRIQVYVAGYYVATADLPRLSAALIAATT
PSRSLLLPAERTALQTQLLDGSSSNQLWDRVLQ-QIRSAFRIIPVRDTDFHHLRDGFVRA
IQARTRPGAFGDAEFGEAMREFRNIFNRGKVPKQKELLLLREANGELRVLYDDGL-RTEL
GVVKDERVSRMLWLNYLGGSAVASESARKSICEGLLDL
>Ceratocystis_platani
VATGNTTVPLPLTLAGMEYSLVGFGVRTVSFLRIQVYVAGYYVATADLPRLSAALIAATT
PSRSLLLPAERTALQTQLLDGSASNQLWDRVLQ-QIRSAFRIIPVRDTDFHHLRDGFVRA
IQARTRPGAFGDAEFGEAMREFRNIFNRGKVPKQKELLLLREANGELRVLYDDGL-RTEL
GVVKDERVSRMLWLNYLGGSAVASESARKSICEGLLDL
>Ceratocystis_cacaofunesta
VATGNTTVPLPLTLAGMEYSLVGFGVRTVSFLRIQVYVAGYYVATADLPRLSAALIAATT
PSRSLLLPAERTALQTQLLDGSASNQLWDRVLQ-QIRSAFRIIPVRDTDFHHLRDGFVRA
IQARTRPGAFGDAEFGEAMREFRNIFNRGKVPKQKELLLLREANGELRVLYDDGL-RTEL
GVVKDERVSRMLWLNYLGGSAVASESARKSICEGLLDL
>Ceratocystis_harringtonii
VATGNATVPLPLTLAGMEYSLVGFGVRTVSFLRIQVYVAGYYVATADLPRLSAALIAATA
PSRSLLLPAERTALQTQLLDGPASNQLWDRVLQ-QIRSAFRIIPVRDTDFHHLRDGFVRA
IQARTRPGAFGDAEFGEAMREFRNIFNRGKVPKQKELLLLREANGELRVLYDDGL-RTEL
GAVKDERVSRMLWLNYLGGSAVASESARKSICEGLLDL
>Ceratocystis_albifundus
VATGNTTVPLPLTLAGMEYSLVGFGVRTVSFLRIQVYVAGYYVATADLPRLSAALIAATT
PSRSLLLPAERTALQTQLLDGSASNHLWDRILQ-QIRSAFRIIPVRDTDFHHLRDGFVRA
IQARTRPGAFGDAEFGEAMREFRNIFNRGKVPKQKELLLLREANGELRILYDDGL-RTEL
GAVKDERVSRMLWLNYLGGSTVASESARKSICEGLLDL
>Thielaviopsis_thielavioides
VATGNATVPLPLTLPGTEYTLVGFGVRTVSFLRIQVYIAGYYVATADLPRLSAALINATT
TARSLLLPAERAALQTQLLDGAASDALWDHVLQ-GVRSVFRIAPVRDTDFHHLRDGFVRA
IQARTRPGAYGDAEFGDAVKAFRAIFSRGKVPKQKELLLAREADGELRVFFDDGV-RVEL
GGVKDERVSRMLWLNYLGGNAVASEPARKSISEGLLGL
>Huntiella_moniliformis
----NSTIPFPATLD-VEHSLLGFGVRTVSFLSIQVYVGGFYVATADLPKLSSALIKRIN
PSASTLLPSERESLSALLLGPESSEDLWDAVLQ-SIRSVFRIAPVRDTDFHHLRDGFVRA
IQARTRVGVFSDDGFGESMAEFRGIFNRGKVPKKQELLLVRGQEGVMKVLFDDGK-RFEV
GSVKDERVSRMLWLNYLGGKNVASEAARKSITEGLLDL
>Huntiella_omanensis
----NSTIPFPATLD-VEHSLLGFGVRTVSFLSIQVYVGGFYVATADLPKLSSALIKRIN
PSASTLLPSERESLSTLLLGPESSEDLWDAVLQ-SIRSVFRIAPVRDTDFHHLRDGFVRA
IQARTRAGVFTDDGFGEAMTEFRGIFNRGKVPKKQELLLVRGQNGVMKVLFDDGK-RFEV
GSVKDERVSRMLWLNYLGGKNVASEAARKSITEGLLDL
>Huntiella_savannae
----NSTVPFPATLD-VEHSLLGFGVRTVSFLSIQVYVGGFYVATADLPKLSSALIKRIN
PSASTLLPSERESLSTLLLGPESSEDLWDAVLQ-SIRSVFRIAPVRDTDFHHLRDGFVRA
IQARTRVGVFTDDGFGEAMAEFRGIFNRGKVPKKQELLLVRGQNGVMKVLFDDGK-RFEV
GSVKDERVSRMLWLNYLGGKNVASEAARKSITEGLLDL
>Huntiella_decipiens
----NSTVPFPATLD-VEHSLLGFGVRTVSFLSIQVYVGGFYVATADLPKLSSALIKRIN
PSASTLLPSERESLSTLLLGPESSEDLWDAVLQ-SIRSVFRIAPVRDTDFHHLRDGFVRA
IQARTRVGVFTDDGFGEAMTEFRGIFNRGKVPKKQELLLVRGQNGVMKVLFDDGK-RFEV
GSVKDERVSRMLWLNYLGGKTVASEAARKSITEGLLDL
>Huntiella_bhutanensis
----NSTIPFPATLD-VEHSLLGFGVRTVSFLSIQVYVGGFYVATADLPKLSSTLIKRIN
PSASTLLPSERESLSTLLLGPESSEDLWDAVLQ-SIRSVFRIAPVRDTDFHHLRDGFVRA
IQARTRVGVFTDDGFGEAMTEFRGIFNRGKVPKKQELLLVRGQDGVMKVLFNDGK-RFEV
GSVKDERVSRMLWLNYLGGKNVASEAARKSITEGLLDL
>Bretziella_fagacearum
----NSTIPLPLTIN-IEHTLLGFGVRTVSFLSIQVYIGGFYVATSDLSKLSAALIKRIN
PAASTLLPSERELLQQHLLGAVESEELWNSLLK-GIRSAFRIAPVRDTDFHHLRDGFVRA
IQARTRPGVFQDEEFGAAMGEFRNLFNRGKVPKQKELLLARETAGVLRVLYDDGQ-RLDL
GTVKDERVSRMLWLNWLGGKTVASEAARKSIAEGLLDL
>Ambrosiella_xylebori
----NSTVPIPLTIK-TEYTLAGFGVRTVSFLSIQVYVGAFYVATTDLPKLLASLIRHVN
PNTSTLLPSEHNTLGDALLGASTSEDIWDAVLK-TIKSAFRIAPVRDTDFHHLRDGFVRA
IQARTRPGVFQDDGFGEAMAQFRNIFSRGKVPKQKELVMVREEKGVLRVLYDDGM-RLDL
GTVGDERVSRMLWLNWLGGKTVASETARKSIVEGLLDL
>Catunica_adiposa
VQTGNSTIPIPLTIN-TEYTMLGFGVRSVTFLSIRVYLGTYYVATADLPKLSAAMVKKIV
PVGTTLLPSEREALGQALLEPSTSEEIWDDVLK-GVRSAFRISPVRDTDFHHLRDGFVRA
IQARTRPGVFTDDKFSDAITEFRNIFNRGKVPKQKELLMVREQKGLLRVLYDDG--RSEL
GTVADERLSRMLWLNWLGGQKVASEQARKSIVEGLLNL
>Davidsoniella_virescens
VATGNNTVPLPLIIDGSEYTLLGFGMRTVSFLGIQVYIAGYYVASADLPALASMLVSHIN
PSASTLLPAEREALARQLLDGVASDALWDSVLK-NVRSVFRIAPVRDTDFHHLRDGFVRA
IQARSRGNAYDDSAFGEAMGQFRGLFNRGKVPKKRELLLVRGKQGQLRVLYEDG--RTEI
GGVEDERVSRLLWLNWLGGKIVASEAARKSIAEGLLDL
>Endoconidiophora_laricicola
----NSTVPLPVTIDGVEYTLLGFGMRTVSFLGIQVYIAAHYVASADLPILASALVAHIN
PAASTLLPAERDDLATQLLDGIASDALWDSVLK-GVRSIFRIAPVRDTDFHHLRDGFVRA
IQARSRGNAYDDSAFGEAMAQFRNLFNRGKLPKKRELLLVRTKQGQLRVLYEDG--RTDI
GSVDDERVSRLLWLNWLGGKTVASEAARKSIAEGLLDL
>Endoconidiophora_polonica
----NSTVPLPVTIDGVEYTLLGFGMRTVSFLGIQVYIAAHYVASADLPILASALVAHIN
PAASTLLPAERDDLATQLLDGIASDALWDSVLK-GVRSIFRIAPVRDTDFHHLRDGFVRA
IQARSRENAYDDSAFGEAMAQFRNLFNRGKVPKKRELLLVRTKQGQLRVLYEDG--RIDI
GSVDDERVSRLLWLNWLGGKTVASEAARKSIAEGLLDL
>Thielaviopsis_musarum
----NATVPLPATID-TEYTLLGFGVRTVSFLGIQVYIASLYVATADLPALAAGLIKAVN
PAASTLLPSERATLQDILLDASRSDELWDTLLT-HIRTAFHISPVRDTDFHHLRDGFVRA
IQARTRPGAFADAGFGESMGRFRGLFGKGKVPKQRELVLLRGAQGNLRVLYDDG--RQEL
GGVGDERVSRMLWLNYLGGKTVASEAARKSIAEGLLDL
>Thielaviopsis_euricoi
----NSTVPLPTTID-TEYTLLGFGVRTVSFLGIQVYIASLYVATADLPALAAGLISAVN
PTASTLLPGERAELQAILLDPLRSDELWDKLLTPRVRSAFRISPVRDTDFHHLRDGFVRA
IQARTRPGAFGDAAFGEGVAQFRGLFGKGKVPKQRELVLVRGAQGQLRVLYDDG--RQEL
GGVDDERVSRMLWLNYLGGKTVASEPARKSIAEGLLDL
>Thielaviopsis_ethacetica
----NATVPVPATMDGTEYTLLGFGVRTVSFLRIQVYIASLYVATADLPALAASLIKAVN
PAASTLLPSERAALQTLLLDASHSDDLWDTLLTSGIRSAIRISPVRDTDFQHLRDGFVRA
IQARTRAGAFGDAGFGESMGRFRGLFGAGKVPKQRELVLVRAARGALRVLYDDG--RQEL
GGVQDERVSRMLWLNYLGGKTVASEAARQSIAEGLLDL
>Thielaviopsis_radicicola
---------------GTAYTLLGLGLRSVSFLGINVYVAAVYVATADLPAVAAALVHAVN
PTASTLVGGEQETLAALLMDAERGEEWWDEVLR-GVRSVVRVSPVRDTDFGHLRDGFVRA
IQARTRRGVFEDGQFGEAVSQFRGIFGKGKVPKTKELILQRDERGVLRVWYDDGKKRKEL
GKVEDERVSRMLWLNYLGGKTVASEAARRSVVEGLIDL
>Knoxdaviesia_proteae
VPTGNKTVPFPSTI-ITTYALIGLGLRAVTFLNIQVYVVGFYVAEEDIRRLHEYLVKSSN
PTASTLIGPERAALKQSLSDPTQSEELWDAVLYNPLKTAFRIVPVRDTDFHHLRDGFIRA
ISARTRPESYSDSEFGLAIRDFKAIFNRGSVPKQRELILSRDQTGALSVSFN----LSLL
GTVPDERLSRVLWLNYLAGAKVASEPARQSIIDGVMDL
>Knoxdaviesia_capensis
VPTGNKTVPFPSTI-TTTYALIGLGLRAVTFLNIQVYVVGFYVAEEDVCRLHEYLVKNTN
PTASTLIGPERAALKQSLSDPTLSEELWDAVLYNPLKTAFRIVPVRDTDFHHLRDGFIRA
ISARTRPESYSDSEFGLAISDFKAIFNRGSVPKQRELILSRDQTGALSVSFN----LSLL
GTVPDERLSRVLWLNYLAGAKVASEPARQSIIDGVMDL
>Esteya_vermicola
VPTGDNTVTFPQTI-TTDYILVGLGVRTVSFLGIRVYVVGFYIAAEDIAYLQRQMMEKFK
PAATMSTTAEKDEMRASLLDPAKSYQIWNSLLQGPARSLFRIIPVRDTDFHHLRNGLIRA
IQARAKAD-NEAPDFRESIRQFRRVFNHGKAPKKAELILLRSEGGTLSVIYDDGR-RQIF
GVVDDERLSRALWLNYLGGIKVASSDAQRNIVNGLIKF
>Erysiphe_pisi
------------------------------------------------------------
---------------------------------SACRMLIRIVPTRNTDFGHLRDAWVRS
MTSRAQKV-WNDEKFGENVAEFKRIFARGSVPKGTELILSRGKKGNMEVWYHDDP-INKI
GELWDERVPRAVWLGYLAGKGVACEGAREGIVASLLKF
>Erysiphe_pulchra
------------------YQLLGLGIRTVSFLKIQVYVVGIYVAADDIVALQKKLIKRIN
PLATALVVGERDELKSMLNNPEKSEEIWDTILKGACRMLIRIVPTRNTDFGHLRDAWVRT
MTSRAQKV-WDDEKFGESVAQFKRIFARGSVPKGTELILSRGKKGNLEVWYHNGR-IDKL
GELWDERVSRAMWLGYLAGKGVACEGAREGIVASIL--
>Erysiphe_necator
----NSVVPFPRVLN-TKYYLLGLGTRTVSFLKIQVYVVGVYVAAEDIVKLQNNLIKRVN
PQATTLILNEKDELRSMLNNPEQNEQIWDTILKGGCRMLIRIVPTRNTDFGHLRDAWVRS
MKSRAQKA-WNDEKFGENVALFKRIFARGNIPKGTELILSRGSLGNLEVWYH----LDKL
GEVRDERVSRAVWLGYLAGKGVACEGAREEIVASLLKF
>Blumeria_graminis
----------------TEYQLLGLGIRTVSFLRIQVYIVGIYIARDDTIALQNTLLKYLN
PKDTNYSGSTKEELRRLLKDPETSELIWNSILEDTCRTLVRIVPTRNTDFGHLRDAWVRV
LTARAKKI-WQDDGFGQSLSEFKKILAHGGVPKGKELLLSRELRGKLDVWYS----REKL
GEVRDERISRAIWLGYLAGKTVACDSARESVIAGLLEL
>Zymoseptoria_passerinii
VETGTSSVPFPRTIPQEQYTLLGLGIRTVSFLSIQVYVVGMYIRTQDLSALQEKLIHNIN
ETASTLILSEKEDLKKRLLDPVASREIWLELLK-GLKTAWRVTPTRNTDYGHLRDGWITG
INNRIREFAYEAEDFGKSIGEFKNIFAGGKAPKGSVMILSRQRNGSLDVWFQAKPGMQKL
GHVADERIGKLIWLGYLAGEKVSSEAARKGVADGCVSF
>Zymoseptoria_ardabiliae
VETGTSSVPFPRTIPQEQYTLLGLGIRTVSFLSIQVYVVGMYIRTQDLSVLQETLIHNIN
ETASTLILSEKEELKKRLLDPVASREIWMELLK-GVKTAWRVTPTRNTDYGHLRDGWITG
INNRIREFAYEAEDFGKSIGEFKNIFAGGKAPKGSVMILSRQRNGSLDVWFQQKPGMQKL
GHVADERIGKLIWLGYLAGEKVSSEAARKGVADGCVSF
>Zymoseptoria_pseudotritici
VETGTSSVPFPRTIPQEQYTLLGLGIRTVSFLSIQVYVVGMYIRTQDLSVLQETLIHNIN
ETASTLILSEKEELKKRLLDPVASREIWMELLK-GVKTAWRVTPTRNTDYGHLRDGWITG
INNRIREFAYEAEDFGKSIGEFKNIFAGGKAPKGSVMILSRQRNGSLDVWFQQKPGMQKL
GHVADERIGKLIWLGYLAGEKVSSEAARKGVADGCVSF
>Zymoseptoria_tritici
VETGTSSVPFPRTIPQEQYTLLGLGIRTVSFLSIQVYVVGMYIRTQDLSVLQETLIHNIN
ETASTLILSEKEELKKRLLDPVASREIWMELLK-GVKTAWRVTPTRNTDYGHLRDGWITG
INNRIREFAYEAEDFGKSIGEFKNIFAGGKAPKGSVMILSRQRNGSLDVWFQQKPGMQKL
GHVADERIGKLIWLGYLAGEKVSSEAARKGVADGCVSF
>Zymoseptoria_brevis
VETGTSSVPFPRTIPQEQYTLLGLGIRTVSFLSIQVYVVGMYIRTQDLSVLQETLIHNIN
ETASTLILSEKEELKKRLLDPVASREIWMELLK-GVKTAWRVTPTRNTDYGHLRDGWITG
INNRIREFAYEAEDFGKSIGEFKNIFAGGKAPKGSVMILSRQRNGSLDVWFQQKPGMQKL
GHVADERIGKLIWLGYLAGEKVSSEAARKGVADGCVSF
>Sphaerulina_populicola
------------------YTLVGLGIRTVSFLSIQVYVAGLYIRTKDISDLQQRLIKDIN
ETASTLIPSEREELRRRLREPGASREIWSDLLK-GIKTAWRIAPTRNTDFGHLRDGWTTG
ITNRTREASYDEEDFGKAVGDFKNIFTGGKAAKGSVMILSRDTNGSLDVWFQANPAVQHL
GSVPDERIAKLIWLGYLGGEKVSSEQCRKGVADGCVAF
>Sphaerulina_musiva
------------------YTLVGLGIRTVSFLSIQVYVAGLYIRTKDISDLQQRLIKDIN
ETASTLIPSEKEELRRRLQEPGASREIWSDLLK-GIKTAWRIAPTRNTDFGHLRDGWITG
ITNRTREASYDQEDFGKAVGDFKNIFTGGKAAKGSVMILSRDMNGSLDVWFQANPAVQHL
GSVADERIAKLIWLGYLGGEKVSSEQCRKGVADGCVAF
>Mycosphaerella_sp._PB-2012b
------------------YTLVGLGIRTVSFLSIQVYVAGLYIRTKDISDLQQRLIKDIN
ETASTLIPSEKEELRRRLQEPGASREIWSDLLK-GIKTAWRIAPTRNTDFGHLRDGWITG
ITNRTREASYDQEDFGKAVGDFKNIFTGGKAAKGSVMILSRDTNGSLDVWFQANPAVQHL
GSVADERIAKLIWLGYLGGEKVSSEQCRKGVADGCVAF
>Mycosphaerella_sp._Ston1
-----------RTIPHEQYTLVGLGIRSVSFLSIQVYVAGLYIRTKDISDLQHRLIKDIN
ETASTLIPSEKEELRRRLQDPSASREIWTDLLK-GIKTAWRIAPTRNTDFGHLRDGWITG
ITNRTREASYDQEDFGKAVGDFKNIFTGGKAAKGSVMILSRDTNGSLDVWFQAKPAVQHL
GSVPDERIAKLIWLGYLGGEKVSSEQCRKGVADGCVAF
>Cercospora_canescens
---------------QEQYTLIGLGIRTVSFLSIQVYVAGLYIRTQDIATLQQRLIKDVN
ETASTLIPSEKDQLRQRLQDPSSSREIWTDLLQ-GIKTAWRIAPTRNTDFGHLRDGWITG
ISNRIREFSYDHEAFGQAVNDFKNIFTGGKAPKGSVMILSRNKNGALDVWFQEKPAVQHL
GKVEDERIGKLIWLGYLGGEKVSSEQTRKGVAEGCVAF
>Cercospora_cf._sigesbeckiae
---------------QEQYTLVGLGIRTVSFLSIQVYVAGLYIRTQDIATLQQRLIKDVN
ETASTLIPSEKDQLRQRLVDPSASREIWTDLLQ-GIKTAWRIAPTRNTDFGHLRDGWITG
ISNRTREFAYDHEDFGKSVGDFKNIFTGGKAPKGSVMILSRNNNGSLDVWFQEKPAVQHL
GKVDDERIGKLIWLGYLGGEKVSSEQTRKGVAEGCVAF
>Cercospora_berteroae
---------------QEQYTLVGLGIRTVSFLSIQVYVAGLYIRTQDIAALQQRLIKDVN
ETASTLIPSEKDQLRQRLVDPSASREIWTDLLQ-GIKTAWRIAPTRNTDFGHLRDGWITG
ISNRTREFAYDHEDFGKSVGDFKNIFTGGKAPKGSVMILSRNNNGALDVWFQEKPAVQHL
GKVDDERIGKLIWLGYLGGEKVSSEQTRKGVAEGCVAF
>Cercospora_beticola
---------------QEQYTLVGLGIRTVSFLSIQVYVAGLYIRTQDIATLQQRLIKDVN
ETASTLIPSEKDQLRQRLVDPSASREIWIDLLQ-GIKTAWRIAPTRNTDFGHLRDGWITG
ISNRTREFAYDHEDFGKSVSDFKNIFTGGKAPKGSVMILSRNNNGALDVWFQEKPAVQHL
GKVDDERIGKLIWLGYLGGEKVSSEQTRKGVAEGCVAF
>Cercospora_physalidis
---------------QEQYTLVGLGIRTVSFLSIQVYVAGLYIRTQDIATLQQRLIKDVN
ETASTLIPSEKDQLRQRLVDPSASREIWTDLLQ-GIKTAWRIAPTRNTDFGHLRDGWITG
ISNRTREFAYDHEDFGKSVSDFKNIFTGGKAPKGSVMILSRNNNGALDVWFQEKPAVQHL
GKVNDERIGKLIWLGYLGGEKVSSEQTRKGIAEGCVAF
>Cercospora_sojina
---------------QEQYTLVGLGIRTVSFLSIQVYVAGLYIRTQDIATLQHRLIKDVN
ETASTLIPSEKDQLRQRLVDPAASREIWTDLLQ-GIKTAWRIAPTRNTDFGHLRDGWITG
ISNRTREFAYDHEDFGKSVGDFKNIFTGGKAPKGSVMILSRNNNGALDVWFQEKPAVQHL
GKVDDERIGKLIWLGYLGGEKVSSEQTRKGVAEGCVAF
>Cercospora_zeina
---------------QEQYTLVGLGIRTVSFLSIQVYVAGLYIRTQDIATLQQRLIKDVN
ETASTLIPSEKDQLRQRLQDPTGSREIWTDLLQ-GIKSAWRIAPTRNTDFGHLRDGWVTG
ISNRTREFSFDYEDFGKAVSDFKDIFSGGKAPKGSVMILSRNRDGALDVWFQEKPAVQHL
GKVEDERIGKFIWLGYLGGEKVSSEQTRKGVAEGCVAF
>Nothophaeocryptopus_gaeumannii
------------------YTLVGLGIRSVSFLSIQVYVVGMYIRTKDISTFQEKLIRGIN
ESASTLIPSEKEELRKRLKDPDASREIWTELLK-GLKTAWRVAPTRNTDFGHLRDGWITG
ITNRTREAAFDEEDFGKAVGDFKGIFTGGKAPKRSVMILSRDVNGKLDIWFQAKPAVQHL
GSVNDERIAKLIWLGYLGGKNVSSEPAREGVANGCVSF
>Pseudocercospora_fijiensis
-----SSVPFPRTIPQEQYTLVGLGIRTVSFLSIQVYVVGMYIRTNDITTLQEKLIRNIN
ESASTLIPSEKDELRKRLTDPASSRELWTELLK-GLKTAWRISPTRNTDFGHLRDGWITG
ITNRTREFAFEAEDFGKSVGDFQRIFAGGKAPKGSNLILSRDVNGELDVWFQEKPSMRHL
GRVEDERVSKLIWLGYLGGEKVSSEAARKGVAEGCV--
>Pseudocercospora_pini-densiflorae
---------------QEQYTLVGLGIRTVSFLSIQVYVVGMYIRTKDITTLQERLIRSIN
ESASTLIPSEKDELRKRLTDPAASREIWTELLK-GLKTAWRVSPTRNTDFGHLRDGWITG
ITNRTREFAFEAEDFGKAVGDFKQIFIGGKAPKGSNLILSRNVDGALDVWFQEKPSMQHL
GRVQDERISKLIWLGYLGGDKVSSEAARKGVAEGCV--
>Pseudocercospora_eumusae
---------------QEQYTLVGLGIRTVSFLSIQVYVVGLYIRTKDITTLQEKLIRNIN
ESASTLIPSEKDELRKRLTDPASSREIWTELLK-GLKTAWRVSPTRNTDFGHLRDGWITG
ITNRTREFAFEAEDFGKAVGDFKQIFVGGKAPKGSNLILSRNVHGELDVWFQEKPSMQHL
GRVEDERISKLIWLGYLGGDKVSSEAARKGVAEGCV--
>Pseudocercospora_musae
---------------QEQYTLVGLGIRTVSFLSIQVYVVGMYIRTKDLTTLQEKLIRNIN
ESASTLIPSEKDQLRKRLTDPASSREIWTELLK-GFKTAWRVSPTRNTDFGHLRDGWITG
ITSRTREFAFEAEDFGKAVGDFKQIFVGGKAPKGSNLILSRNSNGELDVWFQEKPSMLHL
GRVEDERISKLIWLGYLGGDKVSSEAARKGVAEGCV--
>Ramularia_endophylla
-----SSVPFPRTIPEEQYTLLGLGIRTVSFLSIQVYVVGMYIRTTDLGALQEKLIHNIN
ESASTLIPSEKEELKKRLLDPTASREIWTELLK-GLKTAWRVAPTRNTDFGHLKDGWITG
ITNRTREAAFEAEDFGKSIGDFKGIFTGGKAPKGSVMILARDVDGTLDVLFQEKASMQKL
GSVKDERISKLIWLGYLGGDKVSSEAARKGVAEGCVAF
>Ramularia_collo-cygni
VETGTSSVPFPRTIPEEQYTLLGLGIRTVSFLSIQVYVVGMYIRTTDLSALQEKLIHNIN
ESASTLIPSEKEELKKRLLDPVSSREIWTELLK-GLKTAWRISPTRNTDYGHLRDGWITG
ITNRTREFAYEAEEFGKSIGEFKAIFQGGKAPKGSVMILARDQDGTLDVFFQEKPAMEKL
GSVKDERISKLIWLTYLAGDKVSSEPARKSIAD-----
>Fulvia_fulva
-----------RTIPQEEYTLLGLGIRTVSFLGIQVYVVGMYIRTQDISALQEKLIHVIN
ESASTLIPSEKEELKKRLLDPSGSREIWQELLK-GLKTAWRVAPTRNTDFGHLRDGWITG
ITNRTREAAYDAEDFGQAIGSFKSLFAGGKAPKGSVMILARGTTGNMDVWFQAKPAMQLL
GTVPDERISKLIWLGYLGGDKVSSEAARQGVVDGCI--
>Dothistroma_pini
---------------QEEYTLLGLGIRTVSFLGIQVYVVGMYVRTQDISALQEKLIHVIN
ESASTLIPSEKEELKKRLLDPNESRAIWQELLK-GIKTAWRVAPTRNTDFGHLRDGWITG
ITNRTREAAYDAEDFGKAVGNFKSIFAGGKAPKGSVMILSRGTMGNMDVWFQAKPAMQLL
GSVPDERISKLIWLGYLGGDKVSSEAARQGVVNGCV--
>Dothistroma_septosporum
-----------RTIPQEEYTLLGLGIRTVSFLGIQVYVVGMYVRTQDISALQEKLVHVIN
ESASTLIPSEKEELKKRLLDPNESRAIWQELLR-GLKTAWRVAPTRNTDFGHLRDGWITG
ITNRTREAAYDAEDFGKAVGNFKSIFAGGKAPKGSVMILSRGTMGNMDVWFQEKPAMQLL
GSVPDERISKMIWLGYLGGDKVSSEAARQGVVNGCV--
>Mycosphaerella_arachidis
-----------RTIPQEEYTLLGLGIRTVSFLRVQVYVVGMYIRTQDISALQERLIHVIN
ESASTLIPSEKEELQKMLLDPNKSQEIWQELLK-GLKTAWRVAPTRNTDFGHLRDGWITG
ITNRTREAAYDAEDFGQAVGSFKSIFAGGKAPQGSVMILSRGTMGNMDVWFQAKPAMQLL
GTVPDERISKLIWLNYLGGAKVSSEAARRGVVEGCV--
>Exutisphaerella_laricina
---------------QEQYTLLGLGIRTVSFLSIQVYVVGMYIRTQDISALQEKLIHVIN
ESASTLIPSEKEELKKKLLHPDTSREIWQELLK-GLKTAFRVAPTRNTDFGHLRDGWITG
ITNRTREAAYDQEDFGRAVGKFKSIFSLGKAPKGSVMILSRGREGGLDVWFQAQPAMHRL
GSISDERIGRLIWLGYLGGDKVSSEAARQGVVEGCVAF
>Zasmidium_citri-griseum
-----------RTIPQEQYTLLGLGIRTVSFLSIQVYVVGMYVRTQDISALQEKLIHVIN
ESASTLIPSEKEELKKRLLDPQASREIWAELLK-GLKTAWRIAPTRNTDFGHLRDGWITG
ITNRMREAAFDAEEFGKAIGDFKAIFKGGKAPKGSVMILSRGPMGSLDIWFQSKPAMQRL
GSVSDERISRLIWLGYMAGEKVSSEPARKGVAEGCVTF
>Zasmidium_angulare
-----------RTIPQEEYTLLGLGIRTVSFLSIQVYVVGMYVRTQDISGLQEKLIHVIN
ESASTLIPSEKEELKKRLLDPQTSRETWSEVLK-GLKTAWRVAPTRNTDFGHLRDGWITG
INNRMREAAYDSEEFGKAIGDFKSIFKGGKAPKGSVMILSRGPMGALDIWFQAKPAMQRL
GSVTDERISRLIWMGYMAGDKVSSEPARKGVVDGCVTF
>Lecanosticta_acicola
------------------YTLVGLGIRSVSFLSIQVYVVGLYVRTQDISSLQEKLIHVIN
QSASTLIPSEKDQLSKRLLDPDASREIWTELLR-GLKTAWRVAPTRNTDFGHLRDGWITG
INNRTREALFDAEDFGKAVGDFKSIFTGGKAPKGSVMILTRGRTGELDIWFQPQPAMQKL
GSVQDERISRLIWLGYLAGGKVSSEAARQ---------
>Microcyclosporella_mali
------------------YTLLGLGIRSVSFLSIQVYVVGMYVRTQDLSALQEKLIHIIN
ESASTLIPSEKEQLNKQLLDPKGSREIWTELLK-GLKTAWRVAPTRNTDFGHLRDGWITG
INNRVRELLYDAEDFGQAVTDFRSIFAGGKAPKGSVMVLSRRQMGELDVWFQAKPAMQKL
GTVADERISKLIWLGYLGGDKVSSEGARKGVVEGCV--
>Mycosphaerelloides_madeirae
------------------YTLLGLGIRSVSFLNIQVYVVGMYVRTQDLSALQEKLIRIIN
ESASTLIPSEKEELNKRLLDPNGSREIWTELLK-GLKTAWRVAPTRNTDFGHLRDGWITG
INNRIRETLYDAEDFGQAVTDFRSIFAGGKAPKGSVMILSRGQMGQLDIWFQDKPTMQKL
GTVSDERISNLIWLGYLGGEKVSSQAARKDVVDGCVSF
>Ramichloridium_luteum
-----------RTIPQEEYTLVGLGIRSVSFLSIQVYVVGMYVRTADISALQAKLIHVVN
EGASTLIPSEKEKLREALLDPSKNRQIWNELLH-GLKTAWRIAPTRNTDFGHLRDGWITG
INNRIREATYDSDDFGKAIGDFKGIFSGGKAPKGSVMILSRGTAGNLDVWFQPKPAVRKL
GGVCDERISRLIWLGYLAGEKVSSEAARQGVVDGCV--
>Baudoinia_panamericana
------------------YTLVGLGIRTVLF--IQVYVIGMYVRTTDISTLQEKLVHHIN
PTASALIPSEKEDLRKSLLDPEQSRAIWTELLK-GIKTAFRISPTRPTDFGHLRDGFVSG
INTRTAEATYDSEDFGQSVQALKSIFSGGKAPKGSVLVLLRDARGALSVLYQPKP-MESL
GMVQDERVSRLLWFGYLAGEKVSSKGAREGVV------
>Acidomyces_richmondensis
-----SSVPFPRTIPQEEYTLIGLGIRTVMW--IQVYVVGMYIRTKDIRTLQEKLIHEIN
PTASTLIPSEKEMLKTILLDPEKSRQMWTELLQ-GVKTAFRISPTRNTDFGHLRDGFVNG
INARKAEAAFDAEDFGNAVQDLKSVFAGGKAPKGSILILQRDTDGALNVLYQSKP-LGTL
GSVKDERVARLIWLGYLAGEKVSSKSARDGVVDGCIAF
>Microcyclospora_pomicola
------------------YTLIGLGIRTVLF--IQVYVVGMYVRTSDISALQQTLIHDVN
SAASTLIPAEKESLKSRLLDPVGSREIWSEILK-GLKTAWRIAPTRNTDFGHLRDGFVNG
INARTQEATFDAEDFGQAVQNLKSIFSGGKAPKGSILILHRDESGALDVLFQPKPEMQKL
GSVSDERISRLIWLGYLAGDKVSSKGTREGVVEGCV--
>Microcyclospora_tardicrescens
------------------YTLIGLGIRTVLF--IQVYVVGMYVRTSDISALQQTLIHDVN
SAASTLIPAEKESLRSRLLDPVGSREIWTEILK-GLKTAWRIAPTRNTDFGHLRDGFVNG
INARIQEANFDAEDFGQSVQNLKGIFSGGKAPKGSILILHRDESGALDVLFQPKAEMQRL
GSVTDERIARLIWLGYLAGDKVSSKGAREGVVEGCVSF
>Leptoxyphium_fumago
------------------YTLLGLGIRSVSFLSIQVYVVGLYVRSNDISSLQERLIHLVN
ENASTLVPSEKEELKRRLLDPVQSREIWEELLK-GIKTAWRISPTRNTDFGHLRDGFVTG
IQNRIREASYDSEEFGQSIQDFKTIFTGGKAPKGSILLLTRDFNGGTDIYFQEKPSMQRL
GSLPDERIGKLIWLGYLGGAKVSSEAARK---------
>Preussia_sp._BSL10
------------------YTLVGLGIRTVSFLSIQVYVVGMYVRSQDISGLQSKLIHLVN
PEASTLVPSEKDALKQKLLDPVTSKEVWNELLN-GMKSAWRISPTRNTDFAHLRDGWKTG
IDKRTAEAAYDAEDFGLSMRNFMTVFSGGKAAKGSVMILTRNQQGALDVYFEAEPKIQHL
GTVSDERISRLIWLNYLGGQKVSSEAARQGVVDGCISF
>Cladosporium_sp._SL-16
----TSSVPFPRTIPQEEYTLVGLGIRTVSFLSIQVYVVGMYVRTQDISGLQSKLIHLVN
PEASTLVPSEKDALKQKLVDPVTSKEIWNELLS-GMKSAWRISPTRNTDFAHLRDGWKTG
IDKRTAEAAYDAEDFGLSMRNFMSVFSGGKAAKGSVMILTRNQQGALDVYFDAEPKVQHL
GTVNDERISRLIWLNYLGGQKVSSEAARQGVVDGCISF
>Cladosporium_cladosporioides
----TSSVPFPRTIPQEEYTLVGLGIRTVSFLSIQVYVVGMYIRTQDISGLQAKLIHLVN
PEASTLVPSEKDSLKQKLLDPETSKEIWNELLN-GMKSAWRISPTRNTDFAHLRDGWKTG
IDKRTAEAAYDAEDFGQSMRNFMTVFSGGKAAKGSVMILSRNQQGVLDIYFDAQPKIQHL
GTVDDERISRLIWLNYLGGQKVSSEAARQGVVDGCISF
>Cladosporium_sphaerospermum
----TSSVPFPRTIPQEEYTLVGLGIRSVSFLSIQVYVVGMYVRTQDISGLQSKLIHLVN
PDASTLVPSEKEDLKNKLLDPETSKQVWSELLN-GMKSAWRIAPTRNTDFAHLRDGWKTG
IDKRTAEAAYDAEDFGQAMRAFMSTFSGGKAPKGSVMLLTRDQQGALDVYFEAHPKIQHL
GTVSDERIGRLIWMNYLAGAKVSSEPARKGVVEGCV--
>Peltaster_fructicola
------------------YTLVGLGIRSVSFLSIQVYVAGMYVKTTDITGLQARLIHHIN
PAASTLIPSEKEDLRKSLLDAEGSRKIWDGILQ-GIKTAWRIVPTRNTDFMHLRDGWITG
INKRTAEASYDREDFGISIKSFMSIFKGGKAPKGSIMILSRTNNGELDVFFTPKPA--LL
GSISDERISKLIWMNYLAGDKVSSEAARQGVADGCVAM
>Rachicladosporium_sp._CCFEE_5018
-----SSVPFPRTIPEEQYTLLGLGIRTVTFLSIQVYVAGMYVRTSDLSKLQAQLIHAVN
PMASTLIPSEQENLRTALLDPTRSAELWQSILSSEIHTAWRVVPTRNTDFAHLRDGWVTG
IGKRTAEAAYEEEDFGLATKGFMSLFAGGKAPKGSVMILSRKSNGVLDVWFQEKASVRLL
GSVGDERISRLIWMNYLGGEKVSSEAARKGVAEGCVTF
>Aureobasidium_subglaciale
------------------YALVGLGIRTVTFLSIEVYVMGLYVRTQDISALQARLIHLIN
PNASTLVPGEKDGLKQRMLDPDTSVEIWEQLLR-GIRSAWRVVPSKNTDFAHLRDGWVNG
IKRATNEI-YENESFGDAMRDFKAMFSGGRTPKGSVVLMLRDAPGSMEVLFEDPA-IERV
GKIEDPRISRLIWMGYLAGKNVSSEPTRQNVVDGFV--
>Aureobasidium_namibiae
------------------YTLVGLGIRTVSFLSIEVYVMGLYVRTQDISTLQARLIHLIN
PNASTLVPGEKDSLKQRMLDADTSVEIWEQMLR-GIRSAWRVVPSKNTDFAHLRDGWVNG
IKRATTEI-YENESFGDAMRDFKGMFSGGRTPKGSVVLMLRDAPGSMEVLFEDPA-IERV
GKVEDPRISRLIWMGYLAGKNVSSEPTRKAVVDGFV--
>Aureobasidium_melanogenum
------------------YTLVGLGIRTVSFLSIEVYVMGLYVRTQDVSTLQARLIHLIN
PNASTLVPGEKDGLKQRMLDPDTSVEIWEQMLR-GIRSAWRVVPSKNTDFAHLRDGWVNG
IKRATTEI-YENESFGDAMRDFKGMFSGGRTPKGSVVLMLRDAPGSMEVLFEDPA-IERV
GKVEDPRISRLIWMGYLAGKNVSSEPTRKAVVDGFV--
>Aureobasidium_pullulans
------------------YTLVGLGIRTVSFLSIEVYVMGLYVRTQDVSTLQARLIHLIN
PNASTLVPGEKDGLKQRMLDPDTSVEIWEKMLR-GIRSAWRVVPSKNTDFAHLRDGWVNG
IKRATTEI-YENESFGDAMRDFKAMFSGGRTPKGSVVLMLRDAPGSMEVLFEDPA-IERV
GKVEDPRISRLIWMGYLAGKNVSSEPTRKAVVDGFV--
>Aureobasidium_sp._FSWF8-4
------------------YTMVGLGIRTVSFLSIEVYVMGLYVRTQDISTLQARLIHLIN
PDASTLVPGEKDGLKQRMLDPDTSVEIWEQLLR-GIRSAWRVVPSKNTDFAHLRDGWVNG
IKRATTEV-YENESFGDAMRDFKGMFSGGRTPKGSVVLMLRDAPGSMEVLFEDPA-IERV
GKVEDPRISRLIWMGYLAGKNVSSEPTRKNVVDGFV--
>Sphaceloma_murrayae
------------------YSLVGLGIRTVSFLSIQVYVMGLYVRTADLSTLQSRLIHYVN
ESASTLVPSEKEELKAALLDPTKSMEIWESLLS-RVKSAWRISPTRNTDFAHLRDGWITG
IKKGTQAAIYESESFGEAVKAFKDIFQGGKTPKGSVITLARDHKGALDIYFEDPS-QETL
GHAEDPRIGKLIWLGYLAGKNVSSEAARRGVADGCLTF
>Elsinoe_australis
------------------YSLVGLGIRTVSFLRIQVYVMGLYIRTADLSPLQSKLIHYIN
DSASTLVPSEKEELKAALLDPVKSTEIWEAFLS-QVKSAWRISPTRSTDFAHLRDGWITG
IKKGTQAAIYESESFGEAVKAFKDVFQGGKTAKGSVVTLARDSNGALDIYFEDPS-QEKL
GRATDPRISKLVWLGYLAGKNVSSEAARRGVADGCLAL
>Coniosporium_apollinis
-----SSVPFPKTIPDEEYTLLGLGIRTVSFLSIQVYVVGFYVSTASLAALQARLIHHVN
PAASTLIPGEKEKLKQALLSPDESYDIWDAVLRSGVKSAWRVVPTRNTDFAHLRDGWVRG
ITARTQEAAFDDDGFADAMKSFKALFGRGKAPKGSVVLLTRDEKGKLGVLFQEKEQMVNM
GEVGDERIARLVWLGYLGGKNVSSEGARKGVVDGVMGL
>Cryomyces_antarcticus
------------------YTLLGLGVRSVSFLSIQVYVVGLYVRTADIATLQSRLIRTID
PVATTLVPAEKEKLRAALLDPTQGAEIWDAILRKGIRTAVRIMPTRKTDFNHLRDGWVRG
MTARTQEAGYESEGFGAAMRDFKTLFGKGAAPKGSVLVLTRDADGTLGAWFQEKEALVRL
GSVRDERISRMVWMGYLAGKNVSSEGARRSVVDGCVEF
>Ochroconis_constricta
-----STVPFPKTIPENEYTLLGLGIRTVSLFSIQVYVVGMYVQTSSLAALQAKMVKSIN
PLGSALIAGEKDELRKTLLDGDKSYELWDKLLSDELKTAFRVVPVKNTDFGHLRDGWVRG
ITAKVQAAGFSDETFGEAMKDFKALMAKGKAPTGSVILLTRDGDGTLTLFYQDKK-IENF
GSLKDERIARLVWLGYLGGKNVSSEGARKGVVEGVMEL
>Venturia_pyrina
-----STIPFPKTIPDTEYTLLGLGIRTVSFLSIQVYVVGFYVQTSSLNTLQSKLIKRIN
PLASSLVSTEKQQLRSLLLDGDSSYELWNDILSKNLKTAFRVVPTRNTDFGHLRDGFVRG
ITARTQIKEFEDESFGAAMKGFKALMQKGSAPTGSVLLLTRDGDGSLGVMYQDKK-IDNF
GTLNDERIARLLWLVYLGGKNVSSEAARQRVVEGIIDV
>Venturia_effusa
-----STIPFPKTIPDTEYTLLGLGIRTVSFLGIQVYVVGFYIQTSSLSALQSKLIKRVN
PLASSLVATEKQELRSLLLDGDSSYEIWDEILSKRLKTAFRVVPTRNTDFGHLRDGFVRG
ITARTQVAGFEDESFGMAMKDFKALMQKGSAPTGSVLLLTRDEDGSLGLLYQDKK-VENF
GTLKDERIARLLWLVYLGGKNVSSEIARQHVVDGIIDV
>Venturia_carpophila
-----STIPFPKTIPDTEYNLLGLGIRTVSFLGIQVYVVGFYIQTSSLSALQAKLINRVN
PLASSLVSTEKEQLRSLLLDGDSSYELWDEILSKNLKTAFRVVPTRNTDFGHLRDGFVRG
ITARTQVAGFEDASFGTAMKDFKALMQKGSAPTGSVLLLTRDGDGSLGLLYQDKK-VENF
GTVKDERIARLLWLVYLGGKNVSSEPARQGVVDGIIDI
>Venturia_inaequalis
-----STIPFPKTIPDTEYTLLGLGIRTVSFLSIQVYVVGFYIQTSSLPTLQQTLIKRIN
PLASSLVSTEKQDLRTLLLAGASSYELWDDILSKNLKTAFRVVPTRNTDFAHLRDGFVRG
ITARTQVAGFEDDSFGAAMRDFKALMQKGSAPTGSVLVLTRDGNGGLGLVYQDKK-VQDF
GSVGDERIARLLWLVYLGGENVSSEAARRGVVEGIIDV
>Verruconis_gallopava
-----STVPFPKTIPEEEYTLLGLGIRSVSFLGMQVYVVGMYVQTSSLAALQARLVKYIN
PLGSALIANEKDELKNALLDSERSQQIWDQLLGKGLKSAFRIVPVRNTDFGHLRDGWVRG
ITSRTQDAGFSDDSFRIAMKDFKDIMQKGKAPTGSVILLMRDADGAMRLFFQNKN-MEDF
GSVKDERIARLVWLGYLGGKHVSSEPARKAIVDGIMEL
>Neofusicoccum_parvum
-----SSVPFPKTIPETEYTLLGLGIRTVSFLNIQVYVVGLYVETSALPRLQAALIKQVN
PMASALIPAEKDQLRTSLLDPIDSNALWESLLRPRANMAFRIVPTRDTNFQHLRDGMVRG
ITKRMQEAAYNDEAFGQAMKDFKALFNRGKAGKGSVLLLRRDAKGGLEMFYQGKSSLERL
GTVEDDRLTRLTWLLYLGGKNVSSEDARKKVVEGCLDL
>Macrophomina_phaseolina
-----SSVPFPKTIPETEYTLLGLGIRTVSFLNIQVYVVGLYVETSALPKLQAALIKQVN
PIASALIPGEKEQLRNSLLDPADSNTIWESLLRPRANMAFRIVPTRDTNFQHLRDGMVRG
ITKRMQESAYNDEAFGQAIKDFKALFNRGKASKGSVLLLRRDAIGGLEMFYQGKDNLERL
GVVEDERLSRLTWLLYLGGKNVSSEPTRKNVVDGCLDL
>Botryosphaeria_dothidea
-----SSVPFPKTIPQTEYTLLGLGIRTVSFLGIQVYVVGLYVETSALPRLQAALIKQVN
PIASALIPGEKEQLRNNLVDPVDSNTIWESLLRPRANMAFRIVPTRDTNFQHLRDGLVRG
ITKRMQEAAYHDEAFGQAMKDFKALFDRGKAGKGSVLLLRRDAGGSLEMFYQGKNSLERL
GTVGDERLSRLSWLLYLGGKNVSSEDARQSVVDGCLDL
>Neoscytalidium_dimidiatum
-----SSVPFPKTIPQTEYSLLGLGIRTVSFLNIQVYVVGLYVETSALPRLQAALIKQVN
PMASALIPGEKDQLRTRLLDPADSNAIWESLLRPRANMAFRIVPTRDTNFQHLRDGLVRG
LTKRMQEAAYNDEAFGQAMKDFKALFNRGKAGKGSVLLLRRDANGGLEMFYQSKDNLERL
GSVRDERLSRLAWLLYLGGKNVSSEGARKNVVDGCLDL
>Sphaeropsis_sapinea
-----SSVPFPKTIPDTEYTLLGLGIRSVSFLSIQVYVVGLYVETSALPRLQAALIKEVN
PMASALIPGEKDQLRKSLVDPEDSNTIWESLLKPRANMAFRIVPTRDTNFAHLRDGLVRG
ITKRMQESAFNDEAFGQAMKDFKALFNRGKAGKGSVLLLRRDAKGALDMFYQGKDSLEAL
GTVNDERLTRLSWLLYLGGKNVSSEGARKNVVDGCLEL
>Diplodia_scrobiculata
-----SSVPFPKTIPDTEYTLLGLGIRSVSFLSIQVYVVGLYVETSALPRLQAALIKEVN
PMASALIPGEKDQLRKSLVDPEDSNTIWESLLKPRANMAFRIVPTRDTNFAHLRDGLVRG
ITKRMQESAFNDEAFGQAMKDFKALFNRGKAGKGSVLLLRRDAKGALDMFYQGKDSLEAL
GTVNDERLTRLSWLLYLGGKNVSSEGARKNVVDGCLEL
>Diplodia_seriata
-----SSVPFPKTIPDTEYTLLGLGIRSVSFLSIQVYVVGLYVETSALPRLQAALIKEVN
PMASALIPGEKDQLRKRLVDPEDSNTIWESLLKPRANMAFRIVPTRDTNFAHLRDGLVRG
ITKRMQESAFNDEAFGQAMKDFKALFNRGKAGKGSVLLLRRDAKGALDMLYQGKDSLEAL
GTVNDERLTRLSWLLYLGGKNVSSEGARKNVVDGCLEL
>Diplodia_corticola
-----SSVPFPKTIPDTEYTLLGLGIRSVSFLGIQVYVVGLYVETSALPRLQAALIKQVN
PMASALIPGEKDQLRKSLVDPVESNAIWESLLKPRANMAFRIVPTRDTNFAHLRDGLVRG
ITKRMQEAAFNDEAFGQAMKDFKALFNRGKAGKGSVLLLRKDAKGALEMFYQGKDSLETL
GVVNDERLTRLSWLLYLGGKNVSSEGARKNVVDGCLDL
>Lasiodiplodia_theobromae
-----SSVPFPKTIPDTEYTLLGLGIRTVSFLNIQVYVVGLYVETSALPRLQAALIKEVN
PMASALIPGEKDQLRKSLVDPADSNAIWDSLLRPRVNMAFRIVPTRDTNFAHLRDGLVRG
ISKRMQEAAFNDEAFGQAMKDFKALFNRGKAGKGSVLLLRRDAKGALEMFYQGKNGLETL
GTVNDERLTRLSWLLYLGGKNVSSEDARKSVVDGCLDL
>Phyllosticta_capitalensis
-----SSVPFPKTIPQTEYTLLGLGIRTVSFLSIQVYVVGLYVETAALGRLQAALVHRIN
ETASALIPGEKDELRRKLVDAEQSNLIWESLLRPKSNMAIRIVPTRDTNFAHLRDGLFRG
ITKRMQEAAFGDEAFGNATKEFKALFDRGKAGKGSILLLRRDSQGAVDMFFQRKKGLENL
GRVQDERISRLLWLLYLGGKNVSSEGARKSVVDGCLEL
>Phyllosticta_citricarpa
-----SSVPFPKTIPQTEYTLLGLGIRTVSFLSIQVYVVGLYVETAALGRLQAALVHRIN
ETASALIPGEKDELRRKLLDAEQSNLIWESLLRPKSNMAIRIVPTRDTNFAHLRDGLFRG
ITKRMQEAAFGDEAFGAATKEFKALFDRGKASKGSILLLRRDAHGAIDMFFQGKNGLENC
GRVQDERISRLLWLLYLGGKNVSSEGARKSVVDGCLDL
>Parastagonospora_nodorum
VETGTSYVPFPRTIP-AEYQLLGLGIRKVSFLRVQVYVVGLYVKTADIGTLQNHLINTVD
PTASALILGEKEDLRAALLDPEKSNKIWEAILSGAVDMAFRVVPCRGTDFKHLQDGWMRG
IASRTRKQAFSDDSFGLAMKEFKNMFQKGKAPKGSVVILTRNKQGTLGALYQGK--ATWL
GEVRDERVSRLVWLLYLGGQNVSSEPARQSIVDGCI--
>Stagonospora_sp._SRC1lsM3a
VETGTSYVPFPRTIP-AEYQLLGLGIRKVSFLRVQVYVVGLYVKTADIGVLQNHLINTVN
PTASALIPGEKDELRKALLDPEQSNKIWEAILSGAVDMAFRVVPCRGTDFKHLQDGWMRG
IASRTRKQAFADDSFGLAMKEFKNIFQKGKAPKGSVIILTRNKKGTLGAMYQGKS-TTFL
GEVKDARVSRLVWLLYLGGQNVSSEPARENIVDGCI--
>Pyrenochaeta_sp._UM_256
VETGTSYVPFPRTIP-AQYTLLGLGIRKVSFLRVQVYVVGLYVKTADLSTLQNHLINTVN
PTASALIPGEKEDLRQSLLDSEKSSKIWEAILSGAVDMAFRVVPCRGTDFKHLQDGWMRG
IASRTRKQAFSDESFGLAMKEFKNLFQRGKAPKGSVIILTRDKSGSLGAMYQDGK-SNWL
GEVKDERVSRLVWLLYLGGQNVSSEDARKNIVDGCISI
>Pseudopyrenochaeta_lycopersici
VETGTTYVPFPRTIP-VEYTLLGLGIRKVSFLRVQVYVVGLYVKTADLSTLQNHLINTVN
PTASALIPGEKEGLRQSLLDGEKSNQIWEAILSGGVDMAFRVVPCRGTDFKHLQDGWMRG
IASRTRKQAFSDESFGLAMKDFKNLFQKGKAPKGSVIILSRSKQGPLGALYQDKS-STWL
GEVKDERVGRLVWLLYLGGQNVSSEDARKSIVDGCISI
>Shiraia_sp._slf14
VETGTSYVPFPRTIP-AEYQLLGLGIRKVSFLRVQVYVVGLYVKKSDIATLQNHLINTIN
PSASALIPGEKDDLRQALIDPEKSNQIWEAILSGAVDMAFRVVPCRGTDFKHLQDGWMRG
IASRTRKQAFSDESFGLAMKEFKNIFQKGKAPKGSVIILTRNKSGALSALYQDSK-PTWL
GKVDDPRVSKLVWLLYLGGQNVSSEDARKNIVNGCISI
>Alternaria_arborescens
VETGTSYVPFPRTIP-AEYTLLGLGIRKVSFLRVQVYVVGLYVKTADLSTLQNHLINTVN
PTASALIPNEKKDLRESLLDPEKSNKIWESILAGGVDMAFRVVPCRGTDFKHLQDGWMRG
IASRTRKQAFQDESFGLAMKEFRNLFQKGKAPKGSVIILTRNKNGHLGALYQSKQ-SSWL
GEVRDERVGRLVWLLYLGGQNVSSEPARQSIVDGCIDI
>Alternaria_alternata
VETGTSYVPFPRTIP-AEYTLLGLGIRKVSFLRVQVYVVGLYVKTADLSTLQNHLINTVN
PTASALIPNEKKDLRESLLDPEKSNKIWESILAGGVDMAFRVVPCRGTDFKHLQDGWMRG
IASRTRKQAFQDESFGLAMKEFRNLFQKGKAPKGSVIILTRNKNGHLGALYQSKQ-SSWL
GEVRDERVGRLVWLLYLGGQNVSSEPARQSIVDGCIDI
>Alternaria_consortialis
VETGTSYVPFPRTIP-AEYTLLGLGIRKVSFLRVQVYVVGLYVKTADLSTLQNHLINTVN
PTASALIPNEKKDLRESLLDPEKSNKIWEAILAGGVDMAFRVVPCRGTDFKHLQDGWMRG
IASRTRKQAFQDESFGLAMKEFRNLFQKGKAPKGSVIILTRNKSGHLGALYQSKQ-SSWL
GEVRDERVGRLVWLLYLGGQNVSSEPARQSIVDGCIDI
>Alternaria_brassicicola
VETGTSYVPFPRTIP-AEYTLLGLGIRKVSFLRVQVYVVGLYVKTADLSTLQNHLINTVN
PTASALIPNEKKHLRESLLDPEKSNKIWEAILAGGVDMAFRVVPCRGTDFKHLQDGWMRG
IASRTRKQAFQDESFGLAMKEFRNLFQKGKAPKGSVIILTRNKSGHLGALYQSKQ-SSWL
GEVRDERVGRLVWLLYLGGQNVSSEPARQSIVDGCIDI
>Alternaria_solani
VETGTSYVPFPRTIP-AEYTLLGLGIRKVSFLRVQVYVVGLYVKTADLSTLQNHLINTVN
PTASALIPNEKKDLREALLDPEKSNKIWEAILAGGVDMAFRVVPCRGTDFKHLQDGWMRG
IASRTRKQAFQDESFGLAMKEFKNLFQKGKAPKGSVIILTRNKSGHLGALYQNKQ-SSWL
GEVRDERVSRLVWLMYLAGQNVSSEPARQSIVDGCIDI
>Pyrenophora_seminiperda
VETGSSYVPFPRTIP-AEYTLLGLGIRKVSFLRVQVYVVGLYVKTAELSTLQNHLINTVN
PTASALIPSEKKNLREALLDPEKSTKIWEAILSGGVDMAFRVVPCRGTDFKHLQDGWMRG
ITSRTRKQAFQDESFGLAMKEFRNLFQKGKAPKGSVIILTRDKSGTLGALYQDKL-SSWL
GVVKDERVSRLVWLLYLAGQNVSSEDARKSIVDGCLDI
>Pyrenophora_tritici-repentis
VETGTSYVPFPRTIP-AEYTLLGLGIRKVSFLRVQVYVVGLYVKTSDLSTLQNHLINTVN
PTASALIPSEKKDLREALLDPEKSNKIWEAILSGGVDMAFRVVPCRGTDFKHLQDGWMRG
ITSRTRKQAFQDESFGLAMKEFRNLFQKGKAPKGSVIILTRDRSGSLGALYQDKL-SSWL
GEVKDERVGRLVWLLYLGGQNVSSEDARKSIVDGCVDI
>Pyrenophora_teres
VETGTSYVPFPRTIP-AEYTLLGLGIRKVSFLRVQVYVVGLYVKTADLSTLQNHLINTVN
PTASALIPSEKKDLREALLDPEKSNKIWEAILSGGVDMAFRVVPCRGTDFKHLQDGWMRG
ITSRTRKQAFQDESFGLAMKEFRNLFQKGKAPKGSVIILTRDKSGSLGALYQDKL-SSWL
GQVKDERVSRLVWLLYLGGQNVSSEDARKSIVDGCVDI
>Bipolaris_sorokiniana
VETGTSYVPFPRTIP-AEYTLLGLGIRKVSFLRVQVYVVGLYIKTADLSTLQNHLINTVN
PTASALIPDEKKALRDSLLDADKSNKIWEAILDGGVDMAFRVVPCRGTDFKHLQDGWMRG
IASRTRKQAFQDEAFGLAMKEFRNIFQKGKAPKGSVIILTRNKNGTLGALYQEKK-PTWL
GKVEDERVSRLVWLLYLGGQNVSSEDARKSIVDGCLDI
>Bipolaris_maydis
VETGTSYVPFPRTIP-AEYTLLGLGIRKVSFLRVQVYVVGLYVKTADLSTLQNHLINTVN
PTATALIPDEKKALRDSLFDADKSNKIWEAILDGGVDMAFRVVPCRGTDFKHLQDGWMRG
IASRTRKQAFQDEAFGLAMKEFRNIFQKGKAPKGSVIILTRSKNGTLGALYQEKK-PTWL
GKVEDERVSRLVWLLYLGGQNVSSEDARKSIVDGCLDI
>Bipolaris_cookei
VETGTSYVPFPRTIP-AEYTLLGLGIRKVSFLRVQVYVVGLYVKTADLSTLQNHLINTVN
PTASALIPDEKKALRDSLLDADKSNKIWEAILDGGVDMAFRVVPCRGTDFKHLQDGWMRG
IASRTRKQAFQDEAFGLAMKEFRNIFQKGKAPKGSVITLTRNKNGTLGALYQEKK-PAWL
GKVEDERVGRLVWLLYLGGQNVSSEDARKSIVDGCLDI
>Bipolaris_oryzae
VETGTSYVPFPRTIP-AEYTLLGLGIRKVSFLRVQVYVVGLYVKTADLSTLQNHLINTVN
PTASALIPDEKKALHDSLLDAEKSNKIWEAILDGGVDMAFRVVPCRGTDFKHLQDGWMRG
IASRTRKQAFQDEAFGLAMKEFRNIFQKGKAPKGSVIILTRKKNGTLGALYQEKK-PMWL
GKVEDERVGRLVWLLYLGGQNVSSEDARKSIVDGCLDI
>Bipolaris_zeicola
VETGTSYVPFPRTIP-AEYTLLGLGIRKVSFLRVQVYVVGLYVKTADLSTLQNHLINTVN
PTASALIPDEKKALRDSLLDAEKSNKIWEAILDGGVDMAFRVVPCRGTDFKHLQDGWMRG
IASRTRKQAFQDEAFGLAMKEFRNIFQKGKAPKGSVIILTRNKNGTLGALYQEKK-PTWL
GKVDDERVGRLVWLLYLGGQNVSSEDARKSIVDGCLDI
>Bipolaris_victoriae
VETGTSYVPFPRTIP-AEYTLLGLGIRKVSFLRVQVYVVGLYVKTADLSTLQNHLINTVN
PTASALIPDEKKALRDSLLDAEKSNKIWEAILDGGVDMAFRVVPCRGTDFKHLQDGWMRG
IASRTRKQAFQDEAFGLAMKEFRNIFQKGKAPKGSVIILTRNKNGTLGALYQEKK-PTWL
GKVDDERVGRLVWLLYLGGQNVSSEDARKSIVDGCLDI
>Curvularia_lunata
VETGTSYVPFPRTIP-AEYTLLGLGIRKVSFLRVQVYVVGLYVKTADLSTLQNHLINTVN
PSASALIPDEKKALRESLLDADKSNKIWEAILAGGVDMAFRVVPCRGTDFKHLQDGWMRG
IASRTRKQAFQDEAFGVAMKEFRNMFQKGKAPKGSVIILTRSKDGTLGALYQEKQ-PTWL
GNVRDERVGRLVWLLYLGGQNVSSEDARKSIVDGCIDI
>Curvularia_papendorfii
VETGTSYVPFPRTIP-AEYTLLGLGIRKVSFLRVQVYVVGLYVKTADLSTLQNHLINTVN
PSASALIPDEKKALRESLLDADKSNKIWEAILAGGVDMAFRVVPCRGTDFKHLQDGWMRG
IASRTRKQAFQDEAFGVAMKEFRNMFQKGKAPKGSVIILTRSKDGTLGALYQEKQ-PTWL
GNVRDERVGRLVWLLYLGGQNVSSEDARKSIVDGCIDI
>Curvularia_geniculata
VETGTSYVPFPRTIP-AEYTLLGLGIRKVSFLRVQVYVVGLYVKTADLSTLQNHLINTVN
PSASALIPDEKKALRESLLDADKSNKIWEAILAGGVDMAFRVVPCRGTDFKHLQDGWMRG
IASRTRKQAFQDEAFGVAMKEFRNMFQKGKAPKGSVIILTRSKDGTLGALYQEKQ-PTWL
GNVRDERVGRLVWLLYLGGQNVSSEDARKSIVDGCIDI
>Curvularia_sp._IFB-Z10
VETGTSYVPFPRTIP-AEYTLLGLGIRKVSFLRVQVYVVGLYVKTADLSTLQNHLINTVN
PTASALIPDEKKALRDSLLDADKSNKIWEAILAGGVDMAFRVVPCRGTDFKHLQDGWMRG
IASRTRKQAFQDEAFGLAMKEFRNMFQKGKAPKGSVIILTRSKNGTLGALYQEKQ-PTWL
GNVQDERVGRLVWLLYLGGQNVSSEDARKSIVDGCIDI
>Exserohilum_turcicum
VETGTSYVPFPRTIP-AEYTLLGLGIRKVSFLRVQVYVVGLYVKTADLSTLQNHLINTVN
PTASALIPDEKKALRDSLVDADKSTKIWEAILSGGVDMAFRVVPCRSTDFKHLQDGWMRG
IASRTRRQAFQDEAFGLAMKEFRNLFQKGKAPKGSVIVLTRNKKGTLGALYQDKQ-ATWL
GQVQDERVGRLVWMLYLGGQNVSSEDARKSIVDGCIDI
>Stemphylium_lycopersici
VETGSSYVPFPRTIP-AEYTLLGLGIRKVSFLRVQVYVVGLYVKTQDLSTLQNHLINTVN
PTASALIPGEKNNLREALLSPEESTKIWEAILAGGVDMAFRVVPCRGTDFKHLQDGWMRG
ITSRTRKQAFQDESFGLAMKDFRNLFQKGKAPKGSVIVLTRSKTGALGALYQDKQ-TTWL
GTVQDERVGRLVWLLYLGGQNVSSEEARKSIVDGCIDI
>Pleosporales_sp._UM_1110_2012
VETGTSYVPFPRTIP-AEYQLLGLGIRKVSFLRVQVYVVGLYVKAADIGTLQNHLINTVN
PTASALIPGEKDELRKALLDPDRSNKIWEAILSEGVDMAFRVVPCRGTDFKHLQDGWMRG
IASRTRKQAFSDNSFGLAMKEFKAIFQKGKAPKGSVIILTRNKTGELGAMYQ----VDRL
GEVKDSRVSKLVWLLYLGGQNVSSEPARENIVDGCIHI
>Leptosphaeria_maculans
VETGTSYVPFPRTIP-AEYQLLGLGIRKVSFLRVQVYVVGLYVKTADMSKLQNHLINTVN
PTASALIPGEKDELRSALLDPEKSTQIWESVLDGAIDMAFRVVPCRGTDFKHLQDGWMRG
IASRTRKQTFSDESFGLAMKDFKNLFHKGKAPKGSVIILTRSKSGALGALYQEQA-SAWL
GEVKDERVSRLVWLLYLAGGTVSSEDARKSIVNGCIGI
>Plenodomus_biglobosus
VETGTSYVPFPRTIP-AEYQLLGLGIRKVSFLRVQVYVVGLYVKTADMSKLQNHLINTVN
PTASALIPGEKDELRAALLDPEKSTQIWESLLSGGVDMAFRVVPCRGTDFKHLQDGWMRG
IASRTRKQAFTDESFGLAMKDFKNLFHKGKAPKGSVIILTRNKSGALGAWYQEQA-SAWL
GQVRDERVGRLVWLLYLAGANVSSEPARQSIVDGCIGI
>Paraphoma_sp._B47-9
VETGTSYVPFPRTIP-AEYQLLGLGIRKVSFLRVQVYVVGLYVKTADIATLQNHLINTVN
PTASALIPGEKDALRTALLNADQSTKIWESLLNGAVSMAFRVVPCRGTDFKHLQDGWMRG
IASRTRKQVFSDESFGLAMKAFKSIFQKGKAPKGSVIILTRDKQGVLGALYQDVT-LTRL
GEVADPRVSRLVWLLYLGGQNVSSEDARRSVVEGCV--
>Phoma_herbarum
VETGTSYVPFPRIIP-SEYQLLGLGIRKVSFLRVQVYVVGLYVKTADLSTLQNHLINTVN
PTASALIPGEKEDLRKALLDPERSTQIWEAILSGAVDMAFRVVPCRGTDFKHLQDGWMRG
IASRTRKQLFADESFGLAMKEFKGIFTKGKAPKGSVIVLTRDKKGALGAMYQDGK-PAFL
GEVVDPRVSRLVWLLYLGGQNVSSEDARKNIVDGCIAI
>Epicoccum_sorghinum
VETGTSYVPFPRTIP-SQYQLLGLGIRKVSFLRVQVYVVGLYVKTTDLAKLQNHLINTVN
PTASALIPGEKEDLRKALLDPERSTQIWEAILSGAVDMAFRVVPCRGTDFKHLQDGWMRG
IASRTRKQAFADDSFGLAMKEFKGIFTKGKAPKGSVITLTRNKTGTLGALYQDGK-PTFL
GEVVDPRVSRLVWLLYLGGQNVSSEEARKNIVDGCIAI
>Epicoccum_nigrum
VETGTSYVPFPRTIP-SQYQLLGLGIRKVSFLRVQVYVVGLYVKSADLAKLQNHLINTVN
PTASALIPGEKDSLREALLDPERSTEIWEAILSGAVDMAFRVVPCRGTDFKHLQDGWMRG
IASRTRKQAFADESFGLAMKEFKGIFTKGKAPKGSVITLTRSKNGALGALYENGK-PTFL
GEVVDPRVSRLVWLLYLGGQNVSSEEARKNIVDGCIAI
>Ascochyta_rabiei
VETGTSYVPFPRTIP-SEYQLLGLGIRKVSFLRVQVYVVGLYVKTADLATLQNHLINTVN
PSASALIPGEKEDLRRALLDPERSTHIWEAILSGAVDMAFRVVPCRGTDFKHLQDGWMRG
IASRTRKQAFADESFGLAMKHFKALFTKGKAPKGSVILLTRDKKGALAALYQNGT-TDFL
GEVLDPRVSRLVWLMYLAGQTVSSEEARKNIVDGCIAI
>Pyrenochaeta_sp._DS3sAY3a
VETGSSYVPFPRTIP-AEYTLLGLGIRKVSFLKIQVYVVGLYVRTADLSALQNHLINTVN
PTASALIPGEKEDLRQSLLDGEKSNKIWESILSGAVGMAIRIVPCRGTDFKHLQDALMRG
IASRTRKQVFSDESFGLSMKQFKGIFQKGKAPKGSVIIMARGKNGQLDVLYQESG-TTNL
GNVSDDRISRLVYLLYLGGPNVSSEEARQNIVNGCVSI
>Helminthosporium_solani
IETGTSYVPFPKTIP-AEYTLLGLGIRKVSFLRVQVYVVGLYVKTSSLHVLQNHLINTVN
PTASALIPGEKEDLRTALLDPEKSVQIWESVLSGAVDMAFRVVPTRGTDFKHLQDGWMRG
IASRTRKQAFSDESFGLAMRDFKGLFQRGKAPKGSVIILARDANGALNVMYQNKG-VARL
GSVRDERVSRLVWLLYLGGQNVSSEDARKSVVDGCLGL
>Periconia_macrospinosa
VETGTSYVPFPRTIP-AEYTLLGLGIRKVSFLRVQVYVVGLYVKNSSLHTLQNHLINTVN
PTASALIPGEKEDLRKALLDPERSTQIWEAILNGAVETAFRVVPVRGTDFKHLQDGWMRG
IASRTRKQAFADESFGLAMKDFKGLFQRGKAPKGSVLILRRDADGALTVMYQNKG-VVML
GSVKDERVSRLVWLLYLGGQNVSSEDARKNIVDGCIGI
>Paraphaeosphaeria_sporulosa
-----SYVPFPKTIP-AEYQLLGLGIRKVSFLRVQVYVVGLYVRSSDLHILQNHLINTVN
PTASALIPGEKEDLRNALLDPQRSTEIWDAILAGAVDMAFRVVPTRGTDFAHLRDGWMRG
IASRTKRQTFGDESFGLAMKEFKGLFQKGKAPKGSVLTLTRGKNGELGVWYQKKG-TTKL
GSVQDERVSRLVWQLYLSGQNVSSEAARKNIVDGCIGI
>Corynespora_cassiicola
-----SYVPFPRTIP-AEYTLLGLGIRKVSFLRVQVYVVGLYVRTSSLGALQNHLIKTVN
PSASALIPGEKEDLRKALVDSEKSNEIWESILSGGVDLAIRIVPTRGTDFKHLQDGLMRG
IASRTRKQAFEDESFGLAMKDFKALFQRGKAPKGSVLILTKDRQGTLGALYQNKG-VVKM
GTVQDERVSRLVYLLYLGGQNVSSEEARKNIVDGCIGI
>Stagonosporopsis_tanaceti
VETGTSYVPFPRTIP-STYQLLGLGIRKVSFLRVQVYVVGLYVKTADLSALQHHLISTIN
PSASALIPGEKDALRAALLDPDRSTAVWDAILSGGVDMAMRVVPCRGTDFKHLQDGWMRG
IASATRRHAFADESFGAAMKEFKALFTRGKAPKGSVILLTRDTAGKLAALYQDGT-PTRL
GAVTDPRVSRLVWLLYLGGPNVSSDDARRSVVEGCVAI
>Beverwykella_pulmonaria
VPTGTSYVPFPKTIP-TEFTLLGLGIRKVSFLRVQVYVVGLYIRTSSLSTLQNHLINTIN
PNASALIPAEKELLHNALLDADKSSEIWESILSGAPEMAFRIVPCRGTDFKHLQDGWMRG
IASRTRKQAFADESFGLAMKEFKSLFQRGKAPKGSVILLARDSQGALSALYEAKG-IARL
GHVKDERVSRLVWLLYLAGQNVSSEDARKSVVEGCIHI
>Hysterium_pulicare
---------FPKTIP-AEYTLLGLGIRKVSFLRVQVYVVGFYVKTSDMSTLQNHLINTVN
PTASALIPGEKEELKAALLDPERSNQIWEDILSGGVETAIRVVPVRGTDFKHLQDGWMRG
IASRTRRQQFSDESFGESMKNFKALFARGKAPKGSVLTLTRDRDGNLGALY-EKK-VVKM
GDVRDERVSRLVWLLYLGGKNVSSEDARKNVVDGCLGI
>Rhytidhysteron_rufulum
ISTGTSYVPFPKKIP-AEYTLLGLGIRKVSFLRVQVYVVGFYVKTSDMSTLQNHLINTVN
PTASALIPGEKEELRTALLDPERSNDIWESILNGGIETAIRVVPCRGTDFKHLQDGWMRG
IASRTRKQQFSDESFGESMKNFKGLFARGKAPKGSILTLTRDREGNLGALF-NKK-VVRM
GEVRDERVSRLVWLLYLGGKNVSSEEARKSVVDGCIGI
>Nigrograna_mackinnonii
VETGTSYVPFPKTIP-AEYTLLGLGIRRVSFLSIQVYVVGLYVKNSSLSTLQNHLINTVN
PTASALIPGEKEELRTALVDPERSNQIWESILSTGVEMAIRVVPVRGTDFAHLRDGWMRG
IASRTRKQAFADESFGLAMKDFKNLFARGKAPKGSIIIMQRDKAGALSAYYQSGE-LKPL
GQVQDERVGRLVWLLYLGGKTVSSEEARKSVVDGCIQL
>Clohesyomyces_aquaticus
VPTGTSYVPFPKTVP-QEYTLLGLGIRKVSFLRVQVYILGLYICNSDLHILQNALINTVN
PTASALIPGEKDDLRAALLDPDRSTQIWESILEGAVRMAWRVVPVRGTDFKHLQDGWMRG
VAGRTRKQVFDDESFGLAMKEFKGLFQRGKAAKGSVILLTRNKEGVLGALYQKEG-LVRL
GEVRDQRVGKLVWLMYLGGKNVSSEDARRNIVEGCVGI
>Cenococcum_geophilum
VPTGTSYVPFPKTIP-AEYALLGLGIRTVSFLSVQVYVVGLYVKTTSLASLQSSLIKHIN
PSASALIPGEKEALRAALLDPDGSNEIWTRILQGGVEMALRVVPVRGTDFKHLRDGWMRG
VTMRTRRQAFADETFGLAMREFKNLFSRGKAPKGSVLTLTRDSEGVFGVFYQKGK-FVHI
GEVRDERVSRLVWLLYLGGKNVSSEPARRNVVEGCLGI
>Lepidopterella_palustris
VPTGTSSVPFPKTIP-APYTLLGLGIRTVSFLGIQVYVVGIYVKTSSLSTFQNSLINHIN
PAASALIPEEKEALRAALSDPEKSNEIWDAILRDGVEMALRVVPTRGTDFKHLQDGWMRG
IAQRTRRQQFEDESFGEAMRGFRALFARGKAGKGSVITFLRDGEGVLRGFFQGKE-FVRM
GEVRDERVGRLVWLLYLGGKKVSSEPTRRSVVEGCLGI
>Tuber_melanosporum
-----TSVPFPKHLE-KEYTLVGLGIRTVSFLGIQVYVVGLYVLTSDLPALSTYLLQYAA
PSATSTIASERDSLRALLLSPEHSERIFTTLLKSHISTALRIVPTRNTDFSHLRDGWVRS
ITARAKQG-YEDPGWAAALDEFKRLFGRGSVPKKKTLLLVRNGEGRMTCWYDDGK-TMML
GDIRDYRVGLALWLGYLAGEKVASVPARESMVEGLVEL
>Tuber_umbilicatum
------------------YTLVGLGIRTVSFLGIQVYVVGLYVSTSDLPTLSTHLLLHAA
PSATSATAYERDSLRALLLSPEHSERIFTALLRSHVSTALRIVPTRNTDFSHLRDGWVRS
ITARAKQG-YEDPGWAAALDEFKRLFGRGSVPKKKTLLLVRNGEGRLTCWYDDGK-TVSF
GDIRDYRVGLALWLGYLAGEKVASVPARESVVQGLVEL
>Tuber_borchii
------------------YTLIGLGIRTVSFLGIQVYVVGLYVSTSDLPTLSTHLLQYVA
PSATSTTVSERDSLRTLLLSPEDSERIFTALLQSHISTALRIVPTRNTDFSHLRDGWIRS
ITARARQG-YEDPGWTTALDEFRRLFGRGSVPKKKTLLLVRDGEGKLTCWYDDGK-TVKL
GDIKDYRVGLALWLGYLAGGKVASVPARESVVEGLVEL
>Tuber_calosporum
------------------YTLVGLGIRTVSFLGIQVYVVGLYVSASDLPTLSTHLLQHAA
PNATSTTVSERDSLRTLLLSPEPGERIFTALLQSHISTALRIVPTRNTDFSHLRDGWVRS
ITARAKRG-YEDPGWTAALDEFRRLFGRGSVPKKKTLLLVRDGEGKLTCWYDDGK-VVRL
GGVEDYRVGLALWLGYLAGEKVASAPARESIVEGLVEL
>Tuber_magnatum
------------------YTLIGLGIRTVSFLGIQVYVVGLYVSTSDLPTLSTHLLQHAA
PSATSTTVSERDSLRTLLLSPEHNERIFTALLQSHVSTALRIVPTRNTGFSHLRDGWVRS
ITARAKRG-YEDPGWDAALDEFKQLFGRGSMPRRKPLLLVRDGEGRLTCWYDDGE-TVRL
GDIGDYRVGLALWLGYLAGERVASAPARESIVEGLVEL
>Arthonia_radiata
------------------YTLLGHGLRTVSFLRISVYYLGIYVRSSDLPELQTRFVRQAN
ANATSLVPGEKQELREKLMDPERSQEVWDTVLRTGLKSAVRVVPVKNTDFGHLRDGFVNG
ITARTREAAYDDERFGQAVGNFRELFGGGKAPVGSAVIVTRQGDGSLGLSYQEEEARQDI
GRIEDERIARLVWLGYLGGGNVSSEAARKSVVDGVMEL
>Gyalolechia_flavorubescens
------------------YQLLGLGVRKVSFLRIQVYVVGLYVAKSDLPKLQESLVRAFF
SSATTLVDNEKTELRRVLVDGRG-EKIWDEVLRSGVRSVLRIVPTRNTDFGHMREGWVRS
INARSTLGGREG--LEESVGGFKGIFGRKGVGKGKVLLMGRRATGELGVWAEDE--MKYL
GGLQDERISRLVWLGYLGGGNVASEEARKSVVEGVMEI
>Cladonia_macilenta
------------------YQLLGLGIRKVSLFRIQVYVVGLYVARADMGRLQEELIKA--
--ASTLVQGEKEQLQKTLLDGQGSTKVWEEVLKGGVRSAVRIVPTRNTNFSHLRDGWLRG
IDLRAK---FEGEDFKAAVDEFKSMLGRGSVAKGKVLLLGRGANGALRAWVEEEASMTLL
GGLKDERISRLVWMGYLAGDHIASEEARESVVRGVMEI
>Cladonia_metacorallifera
------------------YQLLGLGTRKVSLFRIQVYVVGLYVAKADMGKLQEELIKA--
--ASTLVQGEKEQLQKTLLDGKGSTEVWEEVLKGGVRSAVRIVPTRNTNFSHLRDGWLRG
IDLRAK---FEGDDFKAAVGEFKSMLGRGSVTKGKVLLLGRGGNGALRAWVEEEASMALL
GGLKDERISRLVWMGYLAGDHIASEEARESVVRGVMEI
>Cladonia_uncialis
------------------YQLLGLGIRKVSLFRIQVYVVGLYVAKADMGKLQEELIKA--
--ASTLVQGEKEQLQKTLLDGKGSTKVWEEVLKGGVRSAVRIVPTRNTNFSHLRDGWLRG
IDLRAK---FEGDDFKAAVGEFKSMLGRGSVAKGRVLLLGRGADGALRAWVEEETSMTLL
GGLKDERISTLVWMGYLAGDHIASEEARESVVRGIMEI
>Cetradonia_linearis
---GTSTIPFPRTIPEDEYQLLGLGIRKVSLFRIQVYVVGLYVAKADMGKLQEKLVKA--
--ASTLVQGEKEQLQKTLLDGEGSTNIWGQVLKGGVRSAIRLVPTRNTNFSHLRDGWLRG
IDLRGK---FEGEDFKEAVAEFKSILGRASVAKGKVLLLSRGASGALRAWVEEEISMTLL
GGLKDERISRLVWMGYLAGDQVASEEARESVVRGVMEI
>Pseudevernia_furfuracea
------------------YQLLGLGIRKVSFLRIQVYVVGIYVAKGDMGRLQEELIKA--
--ASTLVQGEKEDLKKTLLDGEGSTKVWSEVLKGGVRSAVRIVPTRDTNFLHMRDGWIRG
IDLRGN---FEGEDFQKAVDQFKGMLGRGSVGKGKVLLLGRGANGALRAWVEED-AMTLL
GTVKDERISRLVWMGYLAGQNIASEDARRSVVDGVIEM
>Evernia_prunastri
------------------YQLLGLGVRKVSFLRIQVYVVGIYVAKGDMGRLQQELVRA--
--ASTLVQGEKEDLRKTLLDGEGSTEVWSEVLKGGVRSAVRIVPTRDTNFSHMRDGWIRG
IDLRGK---FEGDDFRMAVDQFKGMLGRGSVAKGKVLLLGRDADGALRAWVEED-AMTLL
GTVENEKVSRLVWMGYLAGQKIASEDARRSVVDGVIEI
>Ramalina_peruviana
------------------YQLLGLGVRKVSLFRIEVYVVGLYAAKSDVSRLQQELVKT--
--ASTLVQGEKENLKKTLLEGKGSERVWGEVLKGGVRSAVRIVPVKNTNFSHLRDGWIRG
IDARGK---FDDAAFKASVSEFKAMMGKGSVGTGRVLLLGRGIDGALRAWVEEDAAMSFM
GKVEDERVSRLVWLGYVSGENPASEDARKSIVEGIMDI
>Ramalina_intermedia
------------------YQLLGLGVRKVSLFRIEVYVVGLYAAKSDVSRLQQELVKT--
--ASTLVQGEKENLKKTLLEGKGSERVWGEVLKGGVRSAVRIVPVKNTNFSHLRDGWIRG
IDARGK---FDDAAFKASVSEFKAMMGKGSVGTGRVLLLGRGIDGALRAWVEEDAAMSFM
GKVDDERVSRLVWLGYVSGENPASEDARKSIVEGIMDI
>Ascosphaera_apis
------------------YQLLGTGVRFVSFLSFHVYVLGMYVATSDLQTLQKTLLTTAV
APVTSLVPGEREGLKELLLDGEKGPERWDRIIKTKIKTIFRIVPTRNTDMSHLRDSWVKT
VSAKAQEAAFADPSLQGAIADLKTLGSRKSVPKGEAVMLLRGRTGTMELLMQPNK-LTWL
GCVKDERISRVLWAKYLAGKVVASEEARQNIVGGMMAL
>Arthrobotrys_oligosporus
VPSGSKNVSLPKQIP-EEYTLLGNGVRSVSFLGIQVYVMAFYVATSSLPNLQKHLLHTLD
VPATTATLPEREALKAKLLSDKGSVEFFSAFLDGGVRTAIRVVPTRSTDYPHLRDGWVRG
IQGKTTIN-YDDDAFVDSIGRFKAIFGRKAVPKGRALILLRDENGALFAYGPDEASLKML
GVMDDPRVARALWLCYFAGKKVASEGARSSVVDGLVEV
>Dactylellina_haptotyla
--------------------LVGHGIRTVSFLSIQVYVVALYVATASLPALQQQLLKTLD
VPATTATLPERETLKAKLLSDDGSVDFFSTLLDHGVKMAIRVVPTRSTDYPHLRDGWIRG
IQGKTNLH-YDDDVFVESLGRFKALFGRKGVPKGRALILARDENGALFAYGPDDTSLKVL
GAMDDPRVTRALWLCYFAGKKVASEGARKSVVDGLVEV
>Drechslerella_stenobrocha
--------------------LVGHGIRTVSFLSIQVYVAALYVATASLPALQRHLLHAAD
VPATTATLPEREALKTRLLSADGSATFFSSLLDSGVRMAIRIVPTRGTDYGHLRDGWIRG
IQAKTQVD-YDDDEFVGALARFKAIFGRGSVPKGRTLMLARDERGVLSAYGPDESALKLL
GVMDDARVSRALWLCYFAGGKVASEGARRSVVDGLVDV
>Candida__boidinii__JCM9604
VNVDSTVSPFPINI-ESESQLIGYGVRKVSIFQMKVYALGIYLNKDDLKLLNSRYLETIF
EQSSTAASKHKEHLQKAFADDDASMLLAKALLD-GVRFSARIVPVRNTDFNHLRDGLTRS
IKNSEKSL-LNDERFVTGLLELRDCFTKGSAKTGTQLLLELNTDNTLNISFQDDK-VYKM
GTVKEPLVGRILFLQYLNKQNPLCREAMQISVDSLSSI
>Deakozyma__indianensis__34974
AQPDAKVNPFPKVF--ENLTLVGLGVRTVSFLKLKVYCVGFYVPEQDFALL---------
--------SDVTNVEEALLDPELGPLLVSRMMN-GVRMVFRIVPTRNTDYHHMRDGFIRA
ISHQRKEA----EKFSEGLNELKQIFSRKKVLKNEIMRLTRDDKGVLTVSVFN-EEAQVL
GTVNVPEVSELLFLHYLSGKNPSSEPARQEFVKYLASL
>Candida__incommunis__35244
VQPDAKVASFPRVF--EDLTLIGLGVRTVSFLKLKVYVVGFYVPQEDLQIL---------
--------SDVPNVEELLLDPDLGPLLVSRMLN-GVRLTFRIVPTRNTDYHHMRDGFIRA
ISHQGKEA-EEAEKLHDGLNSLKQIFSRKKVLKNEVLRLSRNEKGELTITTYG-SEANVL
GTVTQPLVSELLFLHYLSGKSPSSEPARREFVETLAKL
>Candida__sorboxylosa
VHKD-----LPSQF---DWKLLAHGIRTVTFLKFQVYALGIY------------------
--------S-----------NEKS------LL-------AQIVPLRNTDLAHLRDGFVRT
ISSSRK---EQEERLALGLDELRAMAVRCKVPKGTVVELVSSSEG-MSVSVK-GK---II
GHVHEPLVGEMLFERWLKGP-----TVMPNLVRDF---
>Sporopachydermia__quercuum
TIVHKDLPPFPVDL-GTDFTLIATGIRSVSLFRIKVYGLGIYIAKDDRKKLDSNFI----
---ANFLDSHSEALRAALKDNIKSQIIISNLID-GVRFTLRIVPTRNTDFGHLRNGFFNS
VLNNL----HATEDFRDGLQELKDAFERGSFEKHKVLLVERKSEGCIDFLFHNSKNAQYN
GTIKNPTVVKIIYLNYLAGPNPSSADGRANAIEGLVKI
>Sporopachydermia__lactativora__34604
VIVDKDLPPFPVEL-ATDFVLLATGMRAVSFLKFKVYGLGIYVAKEDLPKLDSNFI----
---SNFLDTHSKALEAALRDNKTSQIIVSNLVD-GVRFTLRIVPTRNTDFGHLRNGFFNS
VLANL----YGNDDFRDGLQELKDAFERGSFDKHKVLLVQRMSEGRIEFSFHNSRNVQYN
GSVKNPLVVKIVFLNYLAGPRPSSAQARENAIKGLVKI
>Kazachstania__intestinalis__yHAB148
VRSDQAYLRIPTTL-STTYTMLGSGIRYVPVVTYKVYGLGVYVATEDVSMLNSDFLRSKF
PD------PHQENVKLALDDPVKSRVLIDSLID-GVRLGLKISPIKSTNFTFVREGFVRS
LVTSEKTD-----VIDSGIAQLRSIMSKGSLAQNDDLIMELGANGYLTFHYIN--KHELL
GTITEPVVSRLLINLYLSGPTPHTPQAKEAVAKKIASL
>Botryozyma__nematodophila__34655
IAGPAKVPPFSRVIPSSSYKLIGIGARSVSFLKINVYAVGIYICTEDLPKL---------
--VNGVTSS--SAL-KMFNDNKESQQLINSLIP-SVRFALRIVPVRNTDFGHLRDGFIKS
VLNN-QEI-SENDEIDNGLNQLRNCFSRKSVPKHQELILRFDKSATVHMTYFDGK-HMLL
GTITEPIITQALLAQYLSAHNPSSPAAQKEAVSALSSL
>Tetrapisispora__blattae
IEIDAGISPYPTSI-GTTYTLLGCGVRYISVATFRLYALGIYVASNETSKLRETMKKN--
---PEVYPKEYEIVENYLKDPSKNVLLIDNLMN-QIKLLAKLTPLRNTDFTHFRKGIVKA
VNKHE----KHREEIDKGFEEVDQVFTKGTLAKDDDLYLELKPNGSMEISTLR-RDYEKI
CTIQNPIIGKLMFSQYMCGPNAPSQMAKDAVAASIVDL
>Taphrina_wiesneri
------------------FVLVASGTRKVTFLSISVYDIGIYINSTDIPHL---------
--HSIQVD-SPAALAEHLKDPTKGATFLNALN--DVSYAVRITPVRNTDIAHMRDGFVRG
VLLR-----NPDE---QSLQSFKEFFNRKAFLKTDVMLLTVWN-GKLDLDINDGT-YQGS
G-------SNLLKATYTSGKKVASEELRQEFVEQIV--
>Taphrina_deformans
------------------FILVAAGTRKVTFLSISVYDVGIYISSSDIPHL---------
--RSIQVD-SPTALIEHLKDPVDGASFLNALD--NVSYAVRITPVRNTDIAHMRDGFVRG
VLLR-----NPDA---ESLQSFKDFFNRKAFLKTDVMLLTVWN-GRLDLDINDGT-YQGF
G-------SNLLKATYTSGKKVASEELRQEFVEQIV--
>Taphrina_flavorubra
------------------FILVSSGTRKVTFLSISVYDVGIYISSTDIPRL---------
--RSVQVD-SPTALVKYLKDPVQGAAFLNSLD--DVSYAVRITPVRNTDIAHMRDGFVRG
VLLR-----DPDA---ESLQSFKDFFNRKAFLKSDVMLLTVWN-GKLDLDINDGT-YHGG
G-------NSLLKATYTTGKKVASEELRQEFVEQLV--
>Taphrina_populina
INAT-----QPRSM-KSDFTLVASGTRKVTFLSISVYDVGIYIRSDDTSRL---------
--KRLNVI-SKDDLVVLLSDPQKGADFFDGLD--DVSFAIRITPVRNTDVAHMRDGFVRG
VLLR-----SPDE---ESLQAFKEFFNRKAFLKSDVMVLTVWR-GSLDLDINDGT-FQNQ
G-------RDLLQATYMSGKKVASEPLREEFVQQI---
>Schizosaccharomyces_pombe
--------------------LLGSGPRYVSFLSIHVYDIELYIQKKDVQTL---------
---------QKPKLLMSMKDEEIGSRIVAALLK-EMKYAIKIVPTRNTNFSHLRGGFVRG
LQSR-----QNDPAEQAAVSKFRSTFVNRTCFKETALWMKLYGN--FCYIYKD----SEI
GHMHDENYVSNLFLGYLVGPRVNSEQARESV-------
>Schizosaccharomyces_cryophilus
--------------------LLGSGPRFVSFLGIYVYDIELYIRKQDLRTL---------
---------NEPNVVMSLKEAEVGSRIIEELLK-KIQYAVRILPARNTNFKHLKGGFTKA
MLLR-----RNDENEERMIHGFRDTFGTGTCLRSTTLSITLTDK-KLTYEHEG----HEI
GSMKDEGLVSNLFLSYLVGNKVNSEQARQSV-------
>Schizosaccharomyces_octosporus
--------------------LLGSGPRYVSFLGIYVYDVELYVRKQDFRTL---------
---------NEPNMVMSLKEAQLGSRIIGELLK-KIQYSVRILPARNTNFKHLKGGFTKA
MVLR-----RDDEREERMIQSFQNTFGTGTCLRSTNLSITLTDK-KLLFEHED----REI
GSMQDENLLSNLFLTYLVGNKVNSEQARQSV-------
>Candida__versatilis
VNTHKEEEPFPPELPSTDFVCLGTGVRKVTFLSFHVYAIGIYIGKEDIPVL---------
--------SQQDPH-ALLYDTEKGAELMDELL--KCRFALLITPTRKVDLGHLRDGFVRT
VTQHLREL-SKNESVNEGLGQLRHAFSRKWVNSDSQFFFDRDTTGDMKITFRD--SIAPL
GEVTDLQVTRLFLLRYLSGKKPNSPTALESARSGILSL
>Pneumocystis_jirovecii
VKTSSSTVPFPKFI-SSEYILLGLGTRTVTFLGIKVYVAGIYIPSLSLPKL---------
---QKYIS-EEQNLSILMQDSTKSMSLISSLLE-KVKFIIRIVPTRNTKFSHLRDGFIHR
ISNQTKST-SSDD-------SFKSIWT--KLLKGEELLLFITNT-TIQMIYNSQK-ATFI
G--NDAIVKSILY-SYLCGKHIISEEIRKNTVQGFINL
>Kazachstania__transvaalensis__yHAB154_copy_1
VTVNDNIKQFPKYLPNHNAILLGYGTRSLPI-YFKVYSLGFYL-------M---------
---------QRKKILESTK-TNSAEDIIADIIE-GTPVTIKMTPLMNSNLTFIREGLIKS
IKNSL----KDDTQLEKCIEDVRRAY---NYKHNDDLYMEFCKD-SVQFYYFND-KFLTM
GKTTEPLISTILLKTYLEGDNTMVPDAKKMFAENLFNP
>Kazachstania__yakushimaensis__yHAB166_copy_1
INVNDNIKQFPKYFPDGNFILLGTGTRSLPI-YFKVYSIGIYL-------M---------
---------KRNNILATRQGAESTEEMINDIIE-HTPIIIKMTPLMNSNLTFIREGLIKS
IKNSI----KDDQRLEKCVDDIRQAY---NYKHNDDLYMQFSED-SVQFYYFNN-KLVKM
GKTTDPLVNKILLKTYLEGDTAMVPDAKKMFVDNLLN-
>Kazachstania__transvaalensis__yHAB154_copy_2
VKINDKVKLFPRYLPESTFYLAGVGTKSLPIIFLKVYSLGIYI-------I---------
---------AKEDLVQLIKSKLDSKGIITKIVS-KTPILIKISPIMDSTLKVPKEGFISC
IKKSL----KNDKLMQKCIDQIHEAF---VLDENDDLYLEFNGD-TVQFHFFNG-GLTSM
GKTTEPILYQILLNTYLVDDKPAVPEAKASFIKNLVN-
>Kazachstania__yakushimaensis__yHAB166_copy_2
VKINDKVKLFPKFLPDSSFILAGVGTKSLPIIFLKVYSIGIYI-------L---------
---------AREDLVSLIKGKLDSKDLVKKILD-KTPILIKISPTMDSNLKTPREGFIAC
IKRSL----KNDKLMEKCINEVKEAF---GLDENDDLYLEFNED-TVQFHYFNS-GFITM
GKTTEPLVSQILLNTYLADDRPAVPEARASFIKNFSS-
>Kazachstania__yakushimaensis__yHAB166_copy_3
IQINDKIKPFPKYIPSSNFILTGVGTKTAPITVFKIFSIGIYI-------T---------
---------RKQNLLKSIHDQLNSDEIVKEILE-KLPVLIKISPLLRSNLKFIREGFVNC
IKKSL----KNDELLDECVKDIRQAL---DLNENDDLYLEFKDD-TVQFHYFNN-NFISM
GATKEPVIRQTLLKAYLQGRNTIVPEAKQSFIINLLLN
>Yueomyces__sinensis__35629
ILLDPSISPFPKRI-NDKFDLLGAGVRFISVITFKLYALGIYVNYTELKKLNNKIS----
--------A--DDL-KNMDD----DFFTNSIINNNTNLIAKLTPLRDTDFTHLRKSMIRA
IKKHS----NYKEQLDKESDDFLKLYQKGKLAKNDDFFIELIENGNIKLSTFNN-NSEVV
GILNCQYFGKLLFSNYISNKNGPSEAVREASKNKMISL
>Hanseniaspora__uvarum
VKIDKKIKDIETKY-ESQWSLLGYGVRAVTFMKFRIYALSIYSNSESINKF---------
---------TRNSIKQIDFD----EELCVDMLE-NIEFMARITPLRDTTYEHLREGLIRS
AMSS-KEA-MEPAAMVDAVNTFRSDGKNGSVLINDDLFIFKNKDNTLTLFHCD--NYTKI
GDCSHKLFAVALFSKYLNYDAPLTKEAQKRFSNNL---
>Hanseniaspora__clermontiae__34963
VKISKIIKDIETQY-ESKWSLLAYGIRAVTFMKFKIYALSIYSNADSIKKF---------
---------TKNSIRQVDFD----EELCVDMLE-NIEFLTRITPLRDTTFEHLREGLIRS
AMSS-KEA-MEPEAMVNAVNTFRSNAQNGSVAINDDLLILKNKDNTLTLFHCD--QYTKI
GDCSHKLFGIALFSKYLNYDAPLTKEAQNRFSSNL---
>Hanseniaspora__pseudoguilliermondii__35695
VRIDKKIKEIETHY-HSKWDLLAYGVRAVTFMKFRIYALSIYSNSESIKQF---------
---------TKNSIRQVDLD----EELCVNILE-NIEFMARITPLRDTTFEHLREGLIRS
AMSA-KEA-LEPVAMVDAVNSFRSNAQNGSVLVNDDLIIFKSKDNILTLFHVD--KYTKI
GNCSHKLFGIALFSKYLNCDAPLTKEAQKRFSGNL---
>Kloeckera__hatyaiensis__35684
VTIDKKIKDIETKY-DSKWNLLAYGVRAVTFLKFRIYALSIYSNTKSIQEF---------
---------YRNSIQKVDAT----EEAIVSLLE-NIEFLARITPLRDTTFEHLREGLIRS
AMSS-KEA-MEPEAMVNAVENFRHECQNGSVLVNDDLLIFKNKNNTLTVYHFD--KYTLI
GDCSHQLFGISLFSKYLNYDAPLTKEAQERFSNNL---
>Hanseniaspora__valbyensis
VTVDKGVKDIETQL-GTLWDLLAYSVRAVTFLKFRIYALSIYSTAESIGEF---------
---------TTNSIQKVDLE----ESVIVDLLE-DIEFLARITPLRNTTFEHLREGMIRS
AMSS-KEA-LEPEAMVNAVKSFREEGCNGSVLVNDDLFLLKNKDNTVTIYHYD--QYNFI
GKCNHQLFGIALFSKYLNYDS-----------------
>Hanseniaspora__singularis__35696
VTIDAGIKDIETKI-NSSWSLLGYGVRAVTFLKFRIYALSIYSNEDSIKKF---------
---------TKNSIQKVDLE----EDVVVDLLE-DIEFLARITPLRNTTFEHLREGMIRS
AMSS-KEA-LEPEAMVNAVKLFREEGKNGSVVVNDDLYLLKNKDNTLAIYHFD--NYKKV
GQCTHPLFAIALFSKYLNYDSPLTKEAQSRFSSKL---
