# Supplementary material for: Aim18p and Aim46p are chalcone isomerase domain–containing mitochondrial hemoproteins in Saccharomyces cerevisiae
Source: J Biol Chem. 2023 Feb 4;299(3):102981. doi: 10.1016/j.jbc.2023.102981 (PMC9996372; doi:10.1016/j.jbc.2023.102981)
Supplement: Supporting Documents S1 [file mmc1.zip › Supporting Documents S1/Figure S1A Full Fungal Protein Sequnces.fasta]

>Alloascoidea__hylecoeti g007550.m1
MFTLKGSIIKNSLNLFRSQVSKKAFTTGQKVINRSLVGSPHFTGYQSFLIVSVGVVFGLS
TASVLSSDSNKIFLSESPLKNEQQSVEVTDSVIVDKGVGPFPLTLKDDQLNTTYELLGYG
SRYVTFIKFKVYACGVYIAKDDKALVPMVLDSKYLTALINSNTSQSESDSLTHEEKLRRA
LLDPQLGSVLMGNLLDSGARILIRIVPVRNTDFNHLRDGFVRSTLAHPASKTKDPKESEI
IAVGLDGLRSAFGSVKGSVPKGHILSLERLGDGRLDFIYYDSKSEGNKKKASRLGSVDIN
PVTKILFLHYLSGSNPASSDTRDRVVDGLVKLSV
>Ambrosiozyma__kashinagacola g004212.m1
MYSRNLSTSIVKGITGQTLKRNFFLQNNALKRSLHVQSTKKQSSLFYKKVVIMGATVFGF
SYAMLYMKPTKKRISNDTTEVIQDKDTLIVDTSVDAFPLEIKDQLTTPVQLIGSGVRTVT
FLRMKVYALGLYIATEDLPLVKKIWHSKFIESIYDEVDKTKSHSENLQAAFKDAKISNIL
VENLLNAGVRLSARIVPVRNTDFNHLRDGLTKSVKSSDLYKDLMHAEDGSSERISKGLHE
MRACFNSRKTTAAKNAVLILETINGGELQLSFQQFDHRDGFKEPFIMGTVKEPLVSKLLF
SAYLSGSRPLSEQTRDSAEQSLVSLF
>Ambrosiozyma__monospora g003260.m1
MFPNTILNSLRQSVKTGFKQKSSIHTSSALLNQFTRLSRPTSASSNSFLKLSAISGAALA
TTALTLYGLGDNLTNDDKPTDLESTIVVDSTVDPFPLELKTELTTPFQMIGSGIRTVTFM
RMRVYALGLYLATEDIPLVKRIWHSKFIKSFYEQHDGSDAKGGLDPEASHAECLKHGLND
PRVSSILVNNLLNSGVRLAARIVPVRNTDFNHLRDGLTKTIKNSELYKELNKTDEESAER
LAKGLHQLRDVFNSRRTSAATNSVMVLEIIDNGRLQVSFQQYGRHEGFHKNIVIGVVEEP
LVSKCLFSGYLNVNRPMNQKARDASIESLVGLF
>Arxula__adeninivorans g000613.m1
MFARVGLRAARRQYASMACRRSASQWRSGPQGLGAKFKVGIVAGLFGTLGFYGFQAMTTP
QRPTQLDSVANGKLVIPETVETVQPETKSPPFPAQFTYGDESYSLLGVGVRSVSFLSFHV
YAVGLYIADSDKGKVKAILGPNALLEDLFDAEKGAELVSKLLNGGVRMDIRIVPVRNTDF
GHMRDGLVRTTMANPRFKAEGNNEEFGEGLAQLKRAFGRKMTVAKHQILHLNRDRDGTLR
IEYFKGNPETSVQEGMAMGAVTVPLVSELLFLQYLSGSKPSSESLRQNAIKGLAKLTL
>Ascoidea__asiatica g005271.m1
MLWKRLLFSSSLVEQQFMRNFFSQSRYPKYFVKRTIQYSLAGSCLGLGLYGIHQYYPLNE
FNYNIKRNIFPLVYSDAKTASYRNQKDVQVEKGINPFPTSIISPISKEEFSLLGYGTRSV
TFLSFKVYGLGIYIANSDISKVKSILSQTLKEDELIDPNDDYIPQMLLESGVRLMVRIVP
VRNTDFNHLKDGFVKTCLRNKLNKESPEQMSEGIDEIRAIFKGYRSSCLKNHTVLVERLD
NGELGFAYEKLNKKCEIILDTVLIGTVYQPLISKALFLNYISGSHPNSEAAKVRTLDELS
RL
>Ascoidea__rubescens g000090.m1
MTSAASLSIYNNLLSSNNYTKISLDTLTPSYKNDESIQIDKVVNDFPTSVVSDYTNDEFS
LIGYGSRSVTFINFKVYCLAIYISNSDLHLVSQILNSNYLSKTFIDGSKNPSNSHKENLL
LALKDPKTSQVLIDNLLNSGVKFLVRIVPTRNTDFNHLKDGFVKTCLRNELNKKYPEEMS
KGIDEVRTVFQGYRSKCPKNHNLIVESLDGGKLAFTYQKLDKKNKKIIKTVKMGVVNEPL
ISKAVLLNYMSGDAPISEEARQKCIEEISRLA
>Ashbya__aceri g000582.m1
MLTKRINNLTTLLRFRALPRASNILGPRRFGTNSIPVAITRRAGRNTFVFAIALTPFVLY
SALHNGSAADSDLSELVEVYPGVRSFPTILGPPGLPLQTNYKLLGHGVRAVTFLSFKIYA
LGIYAAVDDLPLIPRTLSTEYLSSLDTEALDAPPKEKLYKAMQDHEKSRAVVNDLLDKGL
RLVAKITPIRNTDFTHLKDGLIKSILNHPQARHEGDTLAKGLDELRAAFTRKGSVPKDDD
LVLELQATGALQLYHRNAKTGETYTLGKVSEPLIGRYLFSQYLSGKAPLSKDTKESVARK
IVSMI
>Babjeviella__inositovora g004900.m1
MFQPSARLLRVRSSLLSRQSLVVQRTYAKSFRAATETAHKRTPFWKISVGVALAGGIFYS
WNTLKTEKARDIRIVSSDASAANLYDVDVENSVSPFPQELSAPLSTDFKLVAYGTRMVTF
LNFKVYALGIYIAEADLPLIPKVCTPELLASLNSDASKTNSQKMAAILLDPAHSNDLTEK
LLDAGIRFAVRIVPVRNTDFNHLRDGLVKSILAHPAVKKSNDVVSEGLGQLRAIFGARKG
SVPKNHVLLIERLATGALKVQYQKRIAGEAGKADTFENLEMGQVLEPSVGKFLMLQYLSP
TKPLSKDTRDRAIEKFSRLV
>Brettanomyces__anomalus g002128.m1
MIARIATRSSVRPSGPLFRKVCIPRSMHHELTQNIALSSFNGAMRSTLGRTTRRYSTESQ
SHLDQWKFQTEQREQWGKRPLVVTGGLVSTGLVVWWSIHRQKVHSDSKPAPNPASVNVDR
SIDPLPKTITEPLTTTFQLLGYGIRMVTFLGMKVYALGVYIAKEDLVKVQHVFNSRFLET
LYEKKDKNTKESLTQKQALEKALEDDKLSIVLIDNLLNSGVKMTARICALRNTDLSHLRD
GFVRTIKNSEYYKQIMKEGGERAEKLSLGLDELRRVMNSHHMKAYRNSRVFVEIIEGGKM
RITVKVWDQNRFWDPVHMGVVQEPLVSRLLFLCYLSGPKPLVPAVRKTAAESFASLF
>Candida__albicans g003020.m1
MFRYVRSAFIVSAVAATPLFHPKILLEVKQVVVDSSLNPFPTEIPKGLFHNDFQLLGHGV
RSVTFISFKVYGVGIYIAKKDIPKASSVLMGMADKLKDPQESAQVIEKLLDSDVKFLVRL
APVRNTDFNHLKDGLIKSILAHPKSKEMKTELGVGLDELRQAFTRRGTVPKNHLLYLEML
DGGKMELSYVNPEKKPYKMGVVDSPLVSRQLMLQYLSGAKPLSPSLRDSCIEGFINL
>Candida__apicola g003560.m1
MFRLRTPLVKGARFFNTSRVLKDAPKNRNSILKNRFFQGIVIGLGIGVTYGLVTNFNRPR
NNKVGLESVPEVLDGVNLNPPTNVDAFPKTISVNKVPFLALGTGVRTVTFLNFHVYAAGI
YIAADDVKRAKKVFLELAPQFSNPDGSPIDWTSLLNDEIKGRAIINRLLEENVQFAIRIT
PTRNTDFNHLRDGFVRSIMNQKEAKSVQSPEFGQSIAEIKRAFGRKRKLTKGEVITWSRD
VNGGMTAWYGLFDDGKELLGSVNHPDAARLFFLQYLSGNKPSSPTLKESCMNTLAKIATS
D
>Candida__arabinofermentans g001463.m1
MFLRSIRLTSFRSIKPLTRSITTKVKPIKPISYNFTKYAVLSIGTIGLTLTLTSNNQFQN
DSSKINDDINSIISVDSSVDPFPKVINGGDGDGDLKTDFELLGYGIRTVTFLKMKVYALG
IYIANEDKPIVEKVFNSKYLESIYESKTQGTTTTTTTTTHQDHLKLALQDSKLSVLLIDN
LLNSGVKLTARIVPVRNTDFNHLRDGLIKSIKSNPKYKELVNDGFSDELLSSGLDELRSA
FGKVKMTAYKNSQLYLELIENGKLRLSFKQYNVSLKKFENSFEMGVVCEPLISKLLFLSY
LSGDKPLSEPTRNQSIEGFINIV
>Candida__auris g005276.m1
MFRILRIARPFASGRRFPIRAFTFASAFSVASLTIRNGIITNDASKNGIEGVSLDNNIDP
FPTQLSKQNCSVIDKVSNLVASGMRSVTFISFKVYAVGLYVPTRDEPQIASTVAQYMRSH
PEKSAEELLNDKELSQDLLANMSQRLDYTIRITPVRNTDFGHLRDGFVKTILACPLTKQM
REEVGAGIEQLRGAFQGHKGSVPKNHSLYLVSENGQITMHYVGKRGEVKTLGKITEPSIS
KVLFVLYFSSVKPISEPLRKDFVDYVKAKLQ
>Candida__boidinii__JCM9604 g001949.m1
MNFIRNRSIGLANRLISKRFYSINSIKRINYKQQQQYKVTKYGIGITILSIGLFNYFNSQ
SANISNDSDGLKDKELIYQGVNVDSTVSPFPINIKSNFESGESQLIGYGVRKVSIFQMKV
YALGIYLNKDDLKLVKDILNSRYLETIFEQPVSSTAASNEHEHDQLKHKEHLQKAFADDD
ASMLLAKALLDSGVRFSARIVPVRNTDFNHLRDGLTRSIKNSAEFKSLVRDNLNDEKDRF
VTGLLELRDCFSTRKGSAKTGTQLLLELNTDNTLNISFQDSDKHVYKMGTVKEPLVGRIL
FLQYLNKQNPLCREAMQISVDSLSSIAG
>Candida__carpophila g002025.m1
MFRQFASVLRKSFRGQKLALVLNSGARNHYKPLFAPGVAFGLVSAATTSAIFLDAPSDFP
PETSVAVDSSISPFPTALSPDVNPNLSQKYSLLGYGVRYVTFLSFKVYGIGAYIANADIA
KARRVIGDALRSDPGALADPEESVKVVQKLLDEKVQFAVRICPVRNTDYSHLKDGLIKST
LAHPLSKANRDEVGAGLDELRQVFLGRRGSVPKDHLLYLEVLKDGTLLVSYEDPKKAVVT
PLGVVKEPMVGRILMLQYLSGRKPLSQELRRSCGEKMAVL
>Candida__dubliniensis g003974.m1
MFKYLRYCRPAFIVSAVAATPLFYPRIFLEVKQVVVDSSLNPFPTEIKKGFFHNDFELLG
HGVRSVTFIAFKVYGVGVYIAKKDIPKASTLLVGMADKLKDPEESAQAIEKLLDNDIKFL
VRLAPVRNTDFNHLKDGLIKSILAHPKSKEMKEELGNGLDELREAFTRKGTVPKNHLLYL
EMLDGGKLALSYVNPKKKEYKMGEVTCPLVARQLMLQYLSGAKPLSPSLRDSCIEGFINL
>Candida__glabrata g002989.m1
MLRTLVRRSLIKNTGLATRATRLSAVTKRLQSSAPKPATEKSDKKAWWIVGLVSAAFAGG
TYVCTWEREELQKERDGKSVLVDDAVTPFPVVISRPTYPLSTKYDILGSGIRSVSVLTFK
AYALGIYIARQDKPKVAQVFDSTFMSKNFIDMDENKSHAENVKIALDDPEKSRILIDNLL
DSNIRMVAKLTPIKNASAKLLKEGIIKNVQMHPDASKNKETLAMGIKEVEEAIKIKGPVP
KDDDFLMELLADGSLKFSYYNRRKDIVNELGTVHQPLVGKYLFAQYLSGSNPVSPGTKDQ
CAETLASLV
>Candida__homilentoma g002384.m1
MFRGANNSLRALRTASRQSLNPKRWISGARFSRQNTIAKLACATLGLVGLGLFYQQNQIK
LDQPELAIESTVAVDGAIDAFPIELAQKDHENLHSDYQLLGYGVRSVTFIGFKVYGVGLY
VAKRDVSLIKKLFSPQYLSTFAGENHSLEDLLKDPKVSPDLIERLIDNGVQFVVRISPVR
NTDFGHLRDGLVKSVLASQKAKDLRELVGDGLEELRQVFQGFKGSVPKNHVLWLEFQSLG
KLNVAYENPSPQQPKKRVLKIMGTVNNSIIGKILMLQYLSGAKPLSEPLRKSCVDGFVGL
>Candida__infanticola g004326.m1
MFRRALISFRAPVTRSLAQPAVLGGAMRAASRSYATYPAVKPKKSHPFRWGMIIGLAIGV
GWAYVDRHGLELEQDDKIQPPTKCDPFPRKIDVRGEKYSVIGVGYRAVTFMSFHVYALGI
YIAEKDVSKARKILDSIADLSGALADPESSPDVIGHLLDNGVRFAVRIVPVRNTDFLHIR
DGLVRSVTGNPAFKALGNSEDVGQGLNELKQAFSRKRSIPKGDVITIAQVDDGKLYCEYA
LKASQSEPEELGLVAHPGVGRLLFLQYLSGKNPNSPTASKSSHDGLVSL
>Candida__intermedia g002553.m1
MWRFFRTARMGMRSAPFVSRKSLFTTSSAVGAAATVFTGSLIFNDKSVRSLEGVDVDSSI
DPFPTAVTQKENKLIGSDHKLVATGVRSVTFISFKVYGVGLYVAAKDEGKIASTVKEYLQ
KHEGKSVADLLNDKEISQQLVDDIAQKVPYAVRITPVRNTDFGHLRDGLTKSILASPMAK
TIKQEIGEGVEQLRQVFLGFKGSVPKNHTMWVISDTKNVSVSYEGKKLTEMGVINEPSIA
RVLLVLYLSNAKPLSESLRKNFVSYVEGQV
>Candida__orthopsilosis g002545.m1
MFKSFLKTKPVRYVPALAVSAYAINYQLNQLHNQQHNIIHSDTQQQQPASIAHDVGDPIR
KPFRTFTDEIDVDNSISSFPTVIPHAEYSQEPFELVGHGVRSVTFIGFKVYGIGIYIAQH
DIPQTIKILKEFSINNPALPDDDSLVGVAKAIIDNPSESDQVAYDLLDNGVRFLARLSPV
RNTDFNHMKDGLIKSILSGHKDVDTKQLLNQGLDELRAIFQGWRGSVPKNDVLVLEMLQN
GELGLSYENQKLGEVKKMGVVGNPLIGKTLMWKYLSSTKPLSESLRESCTAGFSAILDHY
GSGKN
>Candida__parapsilosis g002638.m1
MFRSFLRLKPVRYVPALAVSAYAIHYQLNQFQTHNQGSNSNIIHLDTQPQQQPPATSAIE
GDDPIRKPFATYTNEIDVDNSISSFPTVIPKAEFSSEPFELVGHGVRSVTFISFKVYGIG
IYVAQKDIPKSIDILKQFAINNPILPDDDNAVGVAKAIIDNPSESDQVAYDLLDNGVRFL
ARLSPVRNTDFNHMKDGLIKSILSGYNNADLKQQLNQGLDELRGVFSGYRGSVPKNDVLV
LEMLPNGGLGICYVNQKLGEVKKMGVVTNPLIGKTLMWKYLSSTKPLSESLRKSCTAGIS
AMLDHYGNGKS
>Candida__sojae_copy_1 g002992.m1
MFRILQLSRPALVVTAVAATPLFYPRIYLDIQQVLVDSSLTPFPKEIRKSGQFHNDFKLL
GHGVRSVTFVSFKVYGIGIYIAEQDIPKTSKILTSLGKDLDDPEQSVEAIGQLLDSDVKF
MARLSPVRNTDFNHLKDGLIKSILAHPKSKEIKEELAPGLDELRNAFSRKGSVPKNHLLC
LEMLDGGKLSVSYVNPGKKIDNMGVVDSPLISRQLFLLYLSGNKPLSKPLKDSCVQGFIN
L
>Candida__sojae_copy_2 g002996.m1
MFRILQLSRPALVVTAVAATPLFYPRIYLDIQQVLVDSSLTPFPKEIRKSGQFHNDFKLL
GHGVRSVTFVSFKVYGIGIYIAEQDIPKTSKILTSLGKDLDDPEQSVEAIGQLLDSDVKF
MARLSPVRNTDFNHLKDGLIKSILAHPKSKEIKEELAPGLDELRNAFSRKGSVPKNHLLC
LEMLDGGKLSVSYVNPGKKIDNMGVVDSPLISRQLFLLYLSGNKPLSKPLKDSCVQGFIN
L
>Candida__sorboxylosa g002274.m1
MRSNLFRGVRSMSWMAAPLIAVHKDVELPSQFDDWKLLAHGIRTVTFLKFQVYALGIYSN
EKSLLAQIVPLRNTDLAHLRDGFVRTISSSPRKLTAEQEERLALGLDELRAMAVVRCKVP
KGTVVELVSSSEGMSVSVKGKIIGHVHEPLVGEMLFERWLKGPDDTVMPNLVRDF
>Candida__succiphila g000969.m1
MFNRAAAGIARRAACRALPRSRVLAPKFVHTKAPLKPLKTNQLPVFRFLFLGLGLGVTFG
LVTNSSSTKSDTSAQDVARSITVDANASDFPLHLTPYEEPVSKPSQLVGYGVRWVTFLKM
KVYALGLYISDEDLQSTKNLLSSVNPDPQQILQALEDPVQSVEIIDKLLTSGIKFTARIS
PVRNTDFNHLKDGLIKSIIANPKYKQYLTESDAIVEGLDQLRAVFSSRKGSTPKGSVLIL
EIVESGKLRVSFQNKPSEPFVLGTVDEPLVSRLLFLQYLSGPKPLSEPTRSKAIQGLSQL
LT
>Candida__tanzawaensis g001524.m1
MFRFAARQTARQLRNSPIRAYSTRFASTTTFPKKKILFGGAILAGALVYCQSTSVQLDTK
IDGQLLPEESVAVDSSIDPFPIKISADNQHVATDFTLVGHGVRSVTFVGFKVYGIGLYIA
DADIGLAKSVLGDQKFLASLETENHQLKELLASPVASGLIVAKLLDSGVRFMVRISPVRN
TDYGHLKDGLIKSILAHPLSKGQDTREIVGAGLEQLREVFKGRKGSVPKNHLMYLQMLSS
GELKVTYTDPQKKTVAVLGDVEEPMIAQVLMLQYLSGKKPLSEPLRKSCIDELATWA
>Candida__tenuis g003092.m1
MFKAFRSFNTNVKVFTGVAGALVGVQALSVYNPIYLENLKSVLVDNSIDPFPTKLSNYLM
LGHGVRSVTFIGFKVYGAAIYVKDSDKSKVKSIVSERGFEKLEDVEESTELISKICDSVD
FKVRICPVRNTDFNHLRDGFVKLILSNPLSKNNAAVGAGLDELRTLFKGFKGSVPKNHIL
LLQTDKGKLTFTYENTKTGEIKVLGTVNEPLVSKLLLISYLSSRKPLSEPLRKSCVEGIK
NL
>Candida__versatilis g003223.m1
MPRLLRETSHRRRSPRQLRRPRVEDLTKKDGRDRKYGARAVSESESESSSDSAEDSDDIE
ESDETEESSSEERNSSSESLSSSRGRGRSKKPKPEYLLSNVNKKQWKHEEAVQRFRYLLG
LSDLFRHFVDLRAKRNPAFQQILDEADSANKRGRGRSGRRRRGKDNADEEREMMEDGPIT
VFSESPSFVNGTLRLYQIDGLNWLISLYENCISGILADEMGLGKTLQCISFLSYLRYVRG
VSGPHLVVVPKSTLQNWAREFAKWAPEFSALVLTGDKDERAELIERRLLPCDFDVVITSF
ELVIREKNALQRFAWHHVIVDEAHRIKNEESMLAKIMRILFSRYRLLITGTPLQNNLHEL
WALLNFLLPDVFADHEVFDEWFQNSGGNGDEERDQDRVVEQLRKLLRPFLLRRVKSEVER
SLLPKREINLYVGMTDMQVRWYQRLLEKDLDAVNGGTSDQGKMRLLNVVMQLRKCCNHPY
LFEGAEPGPPFTTDEHLVQNSGKLILLDKLLNRLKAQGSRVLIFSQMGRMLDILEDYCAL
RDYEYCRIDGSTVHEDRVAAIDDYSRPDSDKFLFLLTTRAGGLGINLTAADQVILYDSDW
NPQADLQAMDRAHRIGQTKQVTVWRFVAENTIEDKVLERAAHKLRLDQLVIQQQGKSSAQ
EKAKAAASKEELVKMIRHGAQSMFDQTKGTLLDESIEDIIQHGEQRTKELNSKYSEMGLD
ELQNFTFDAPTSERIVNTHKKEEEPDIMLLHSQRRARQAQQVFNESDSSDDEDKPLKPPK
QVTIHDYQFFPPELRDLQHKELMWYRKQAGLRLSSEDYSESEDDDSEQVNKEIEAATEFT
EEDAKKKAEYIEEGFPSFTKRDFHHFINLLVRFGRNDPEAITTTGWRDSHSPNEVRRYYD
VFFQRYQELNDSERYMNQLEAGEVRARKQNYQFDLLKRKIESCRAPLSDMIINYPAFTTR
RSYTELEDRFLILTMYELGLDTPHLHSKIRDRIRSCGIFDYDFYFQSRTPVEIGRRCGTL
LLIISKEYGQGGRKRKHVHDSDDVEEDSKRPATAFALRGFATGRASHSARSQILLKRALV
GCGIGAVTGFSWQYWINTYGSNRKIVTESPQSRLKPPTNVSEYPAELKLDSGDFVCLGTG
VRKVTFLSFHVYAIGIYIGKEDIPVMQKILASQQDPHALLYDSTEKGAELMDELLRKCRF
ALLITPTRKVDLGHLRDGFVRTVTQHPLFRELSKNESVNEGLGQLRHAFSRKLWVNSDSQ
FFFDRDTTGDMKITFRKDSASDIAPLGEVTDLQVTRLFLLRYLSGKKPNSPTALESARSG
ILSLIE
>Clavispora__lusitaniae g004504.m1
MWKLIRPGLLRAKPTFARKFTSPASFSRVTATIAATSLFLGGSLILNDASNSSLAGVSVD
SSIDAFPLELNNKDIISSKYELVASGVRSVTFVGFKVYGAGIYVQADDHKKLTTILDEYS
KLNKGRTVEQLLNDKELSQEIIDDISQKISYAIKITPVRNTDYGHLRDGLTKSLLACPLT
KTMREEVGNGVEQLRNIFQGFKGSVPKNDTLWLVAEKDTVTVLHEGTKAKKVEKMGTITE
PTMKRVLLVLYLSCVKPLSKPLQENFVSHVSTEP
>Cyberlindnera__fabianii__JCM3601 g003477.m1
MFFRSSLLRCAAAGSRSFSILYAQPLKSIRPLRPLLLGSGAFIGLSLASVSAISLDDRVG
EPLDSVQIDKSVDPVPTKLKMSTSYELIGYGTRSVTFLGFKVYALGIYAATEDISKISTV
LDSKFLSEAFIDTDSTKSHSENVLTALKDADKSKILISNLLDSNIRLVARICPIRSTDFN
HLRDGLVKSILAAKVKDDSLEVGLQELKDAFTKRGSVPKNHLLLLERLQDGQLQLSYQDT
SSGITTQLGRVKTPLISKLLFLQYLSGGLSPSTKDTSIERISQLV
>Cyberlindnera__jadinii g005958.m1
MSFFSARLFTKRFIQSFRSSGTARVLLGASLATCGLLISKPITLDDKIKELTNSIAVDNA
VDPFPINLKYSTDYTVLGTGVRSVTFVSFKVYALGIYAAVQDLNKIPTVLDSNFLSSAFI
DTDSTKSHRENVFKALNDKEKSKVLVSNLLDSNIRLVARITPIRNTDFNHLRDGLVKSIL
AAKVQDETLDKGLQQLKEAFLRKGSVAKNSNLVLERLGDGQLQLYFENTKTGELETLGRV
QEPIVSKVLFLQYLSGGLSPSTRESCIEKISQLV
>Debaryomyces__hansenii g003902.m1
MFRSGFIHNTRFNFSKVTTKRLFSSSARPIHSLRIKSLTLGVCGFSAITGLALYNHRLIE
LDNKKQDISPNISIAVDSSISPFPTALISANQTNLNTDFQLLGYGVRSVTFVNFKVYGIG
LYIANDDVNKTKKILSPNYLSTFGTENHSLRELLSDPEFSAQLISKLLEENVRFAVRISP
VRNTDFNHLKDGLIKSILAHPESKENKEIVSNGLEELRNVFSGYRGSVPKNHVLWLEILK
QGSLSISYENPVKNELTSMGQVKEPIISKLLFLQYLSGKKPLSEPLRKSCNDGFIGL
>Dekkera__bruxellensis g000256.m1
MLGRSCLRPFGRLLGIVSVSGSIHHELAKSVIFTTLKSPKSCQFGHMARRYSTEIGSPVG
QKVTQTEQRRIWGKWQLLSVGGLISTGLAIWWIMNSKSVHNDTDPAPKPTSVNIDPLIDP
LPKVITDPLTATFQLLGYGIRMVTFLGMKVYALGVYIAKDDLTKVHEVFNSRFLETLYEK
DKDTKVAMTQKQALEKALEDDKLSVVLIDNLLNAGVRMTARICALRNTDLSHLRDGFVRT
IKNSQYYKDIMKEGGERAEKLTRGLDELRRVMNSHHMKAYRNSRVFVEIIEGGKMRITVK
VWDQNQFWDPVHMGVVQEPLVSRLLFLCYLSGPNPLVPAVRKTAAESLASLF
>Eremothecium__coryli g004389.m1
MLKIFKNGTMFGPSRWPASKLQSMNSIRYSSRKSVSSVFNRRYAAFTGLVFTTAFALSPF
GLPSLHNDSKVSKEFEDSVSVYHTVSPFSRILTAKDYPLSTDYTMLGYGVRSVTFMGFRI
YAVGIYAATEDIALIPKVLGSSYLANLHKAGSSLSDRDNIRKGFSDSAQSRVIVGDILDG
GVRMLAKVTPLRNTDFKHLRDGLIKSILKHPGCKENEEAIKEGIVQMKQVFQRHGSVPKD
DDLLLELQKDGSLRVYHHKKEKNRTEELGLVKQPIMGRYFFSQYLSGSNPLCEDVKETVS
NRIINLM
>Eremothecium__cymbalariae g002850.m1
MSYNFGRAKFTDFLRFGSRLKGHIFHSYPFEAGKIRNKTIVLSSSNITNSVLLTTFALSP
LIWYNTINNDALNSPGLEDSINVYYSITPFPLKYGPPDRPLKATYTILGYGIRSVTFLKF
KVYALGIYACTEDINLIQKVFNSDFLSEVTGIEKTASLKEMAKKALSDPAQSRVLINKVL
SNGMRLVAKIKPIRDTDLNHLKDGLVKSISNHPDSKDFRAELKRGLHQLKTTLRKKRGKV
PKDDEFIIELQANGNLNFYHYIRKNGVTVEIGTVTEPIIGRLLFGQYLSGPRPLSEDTRE
SVANKIVNML
>Eremothecium__gossypii g000515.m1
MLNKRISNLATILRFIALPRARNIIAPQEYIANSVPVAITRRAARNTFVFSVALTPFVLY
SAFHNDSAESDFPELVEVYPGVRPFPAVLGPPELPLQTNYKLLGHGVRAVTFLSFKVYAL
GIYAAVDDLPLIPRTLSAEYLSTLDTEKVDAPAKEQLYKAMQDHEKSRAVVNDLLGKGLR
LVAKITPIRNTDFTHLKDGLVKSILNHPAARHEGETLANGLEELRAAFTRRGSVPKDDDL
VLELQATGALQLYHRDAKTGQTTTLGKVTEPLIGRYLFSQYLSGKAPLSKDTKDSVTRKI
ISMV
>Eremothecium__sinecaudum g002485.m1
MSRFTNSSRLFLLLKNGFKRPAYILGRGFVPVGIETVVTRSRYSTAAKTAIFASTLALPF
LLCSPAINDSDIKASLEKTITVDPAVTPFPYELTPESAPVSTDFTMLGYGVRTVTFLSFK
VYGIGIYVATKDLELIPKVLNSQFMKALTDVDKNLSHKENVQVALDDDENSRIVIDNILA
AGVRMVAKITPLRNTDFKHMKDGLIKSILKHPGCKLDPEAVKRGIEELRNAISRKGSMPK
DNDLYLELLQDGSLQASYYDRKNDKSMKIGNVSEPLIGKLLFGQYLSGGSPLCEKAKLTS
SKKIVDML
>Geotrichum__candidum g006561.m1
MFQRNTIQLFRLAAVKGATRRSFASAARTSSTARASYLLAGATALVGSSAAYYYHAAQGG
AIQADCSVSSSKTALAKTVVTTNDEGVRLVQPETTCPPFPAQIDLPQDKFQLLGVGVRTV
SFLSFHVYALGIYIAERDRQLAHEVLADAKELDPKHEGSLESALLDHDQSTKIISHLLDH
GISLDIRIVPVRNTDFGHLRDGFVRQILAHPLFKQLSRVENEVVSESLGAGVNDLKVAFS
RKLKAPKFTILHMTRLRNGELSMTYYKGKNEKDAEVLDLGVVKDKNLSKILMLQYLAGKN
VSSESARVNAVEALAKL
>Hanseniaspora__uvarum g003376.m1
MFNKAFRPKGLLFPIRNFKLVATIGGFSAANIYYFNSFNKIENSTSPINEKTVKIDKKIK
DIETKYTFNKESQWSLLGYGVRAVTFMKFRIYALSIYSNSESINKIDDFFTRNSIKQIDF
DEELCVDMLERENIEFMARITPLRDTTYEHLREGLIRSAMSSKEAKMEPAAMVDAVNTFR
SDGMKRNGSVLINDDLFIFKNKDNTLTLFHCDYKTNQYTKIGDCSHKLFAVALFSKYLNY
DAPLTKEAQKRFSNYFNL
>Hanseniaspora__valbyensis g003192.m1
MFFQGFRLNSKILKSLNSGYKFKLLSGAALATSFNFYYQNSYNAKIQNSIEPFIEHSVTV
DKGVKDIETQLKFQDGTLWDLLAYSVRAVTFLKFRIYALSIYSTAESIGEIDAFFTTNSI
QKVDLEESVIVDLLEKKKDIEFLARITPLRNTTFEHLREGMIRSAMSSKEAKLEPEAMVN
AVKSFREEGMCRNGSVLVNDDLFLLKNKDNTVTIYHYDNKLQKYNFIGKCNHQLFGIALF
SKYLNYDS
>Hanseniaspora__vinae g001155.m1
MFKARYFSTVPKVAKGTIFAQYLSKGASLVCGGALFAGAVAYNPYNFQSEAGQLFNDSQI
GHLNPDDSVTVDKGLKPFPVKLTASGYPVDSPYSLLTYGVRAVTFLKFNVYGLGIYVSDQ
DLMKIPKVFNSAFLSKSMIDQDPAKTHKQNLSAALKDPKVSMNLVSDLLDSEIAMMVKIT
PIRNTDFNHLKDGLSKSTMSHPDAKTHSEEMSKGIDEFKNAFSVKGSVPKNDDLFIKKNR
DNTLELFHQKRTGEIKKLGVCNNPLIGKCLFAKYLSVPKPLSPSAQVMFVEKVVELV
>Hyphopichia__burtonii g004925.m1
MFTRPASRLGVRLLTRSFHQYARPLIQRSNFLWKTVSLLTLVGGGAYLNNSIKLDDSANE
DSVAVDKSIDPFPLGLRNKTNLHEDYLLLGHGVRSVTFLGFKVYGIGIYLAEKDLVKVKK
LLAPEWLSTFGTENHSLKELLEDPNTSQDIIERLIDNGIRFTVRISPVRNTDFGHLRDGL
VKSILAHTKAKELKEPISEGLSELRQVFQGFKGSVPKNHLLWLEFENGNLNVSYENPAKK
VIKEMGSVKNPLIGKTLMLQYLSGAKPLLEPLRKSCIEGLDRL
>Kazachstania__africana g001511.m1
MLSRLLNNNRNVLLKRTPVLTTKTLTRASMVRFASTTEPASSVKSKSNDESMNDRPSSMS
GKKITLAVLSGAALAWGYIYYRDNYMQKAPQFISVTEELEPFLAQIGPSQYPLKTTYSLL
GHGVRSVTFINFKAYGLAIYAADKDMKLIPKILNSNFLKKTFIDTDPEKSHSENVKLALE
DPVKSVVLIRNLLDSGIRMCAKLTPIKSTNLTFVRESTIKTLWNHPDAEANKEVLSKGID
QLRKGYSKKGSFSPNDDLVMELNADGSLQFYYYNNKTKETFDLGLVTEPLVGRFLFSQYM
SGPKPLSQETKDAVVEKISTMV
>Kazachstania__naganishii g001442.m1
MISRVCTRACARPVAWQLTRTAGLSTLRAGPLRQGAAAPGSGTQGAQGPPRKSSMAAALV
LGAVAGGFVYCYVNHVRPARAAGELKPFAQHITTRDTPFATDYTLLGTGVRSVTIPSFKV
YAVGMYLADGDDKLVTKVFNSPYLSESVIDKDPKQSHVANLKLALDDPQRSRELVGEFID
SGPRLLCQMTPIINTNLTFVREGGFIKSLKQSAEYNSPDNKERVEAGIEQVRKAFDAKGS
LLRNDDFVMELKSNGDLQFYHFNAKKKQYTVMGVVKEPIVGKILFRAYLSGPRALCEEAR
EATAEKFASMV
>Kluyveromyces__lactis g000672.m1
MLRFTHVLNNGAKRSALSLGRSYLRGFGSMHGPRVAVSTLIKKDKKPNGFRGMLALFVGI
GTLAVSGLSTNLYNDQNVKEDPWKSVSVDKSIDPFPTELKAPEFPISTEYVMLGFGIRSV
TFISFKVYGLGIYAAKEDLGLIPKVLDSNFLSTAFIDFDSSKSHQENLKTALDNPETSRI
LINNLLDSGIRLVAKITPIRNTDFNHLKDGLVKSILGHPDSKKDEDRLTNGLQQLRDAFS
RKGSVPKNNDLLIELQANGYLQVSYFDRKTGESTTMGQVKETLIGKLLFSQYLSGPKPLS
PSTKDSVVSKLVTLA
>Kluyveromyces__marxianus g002160.m1
MIRLSQHLLNTGKRGFVYSVGRSSFRSFGSFNKPRVAVSTIAKKHKKPNGFPGLLALFFG
IGTIAVSGISSNLHNDQNVKENPWKSVTVDKGLDPFPTELKAPDYPLSTEYIMLGYGTRA
VTFLSFKVYGLGIYAAVKDLDLIPKVLDSKFLSTAFIDFDPSKSHKENLKVALEDPKTSR
ILINNLLDSGIRLVAKITPIRNTDFNHLKDGLVKSILGHPDSRKDEETLNIGLQQLREAF
VRKGSVPKNSDLLIELQGNGDLQLYYFNKKTNGSEVLGKVSEPLIGKLLFSQYLSGPKPL
SPNTRDSVVSKLVTMA
>Komagataella__pastoris g001525.m1
MTFFAKCPSFLLLSAEENQLIFYRLVSKHPPVQMFRLLRSRGFTSSFKFRLLATSSVASV
GLFTFLQVVPERSLIWSDASLSKLPLPDITESISVDKSVPAFPKNIGGKTDFTLLGYGTR
SVTFLSFRVYALGIYIAKEDIPKVQTVLDSKFMSNFTNKTKGSSHFEHVSNALKDATLSS
ILVENLLDADIRFKVRIVPVRNTDFNHLKDGLIKSILASSKTKEIQREQGDLATQLDQGL
DELRKPFTTRGSFAKGNALLLERLPNSSLELSSETYDKQGLLLKQTHLGEIESPIISKLL
LLQYLSGDKPLSPNTKEKSCEQLSLLV
>Kuraishia__capsulata g005736.m1
MVSGLICVHRPMADLRAHILSADTYGEGASHTVGDSNDQHASHMFARRFVIPRFSPVRGW
WVKPLVLSAAIPLYFSTTYAADSSIFQESSITVDSSVPPFPTSLDLASKYELLGYGSRSV
TFLKFKVYALGIYINQQDISKIKQIWTPAYLKSVNSPNLEESLKNPNLSTILIDKLLTSG
VRFTAKITPVRNTDFNHLRDGLVKSAMAHPMAKEASNANAVAEGLDQLRAIFNSKKGSAP
KGTNLFLETLADGKLRISYQDKQMGIVEEPLVSRLLFLQYLSGKSPLSEQTRESSISGLL
KV
>Lachancea__cidri g002903.m1
MICSRSLRPGLRLLTRPKCLAPTRKHFSTGNLSAHIGRSQSRSLGVVMCTFVSTLALYEY
NTLRNDSQKADEAQSSVNVDKSVAPFPSTLTPPDYPLTTKYTLLGYGTRSVTFLNFKVYA
LGIYAAEEDLKLIPKILSTKFLSTAFIDTDSSLPHSENVHAALIDPGKSRVLVSNLIDAG
IRMVAKITPIRNTDFNHLKDGLIKSILNHPDAKNNQEILGKGIQELKDAFIRKGSVPKND
DLLLELQANGSLQLYYCSRKQKEKIELGRVDEPIVGKLLFSEYLSGPKPLSKGTRDSFVA
KISKMI
>Lachancea__dasiensis g000352.m1
MQQLPSNMYRSISRFPGIRFFQPRRLSSRRFLTVQHFPTGPQHTFWKTTLALGATSATLG
YFAWQQRLIGNDTGPSEEDASVQIDNAVSPFPTRLGPPEFPFTTNYTLLGFGARSVTFIN
FKVYALGIYVASEDLGLIPEILSTSYMSNAFLDTDISNSHAENIELALKDPTKSRALINN
LIDGGVRMMAKITPIRNTDFNHLKDGLIKSILNHPDAKINQEAVSSGIQELRDAFTRKGS
VPKNDDLLIELQINGSLQLFYASRKSNEKFLLGSIEEPMIGRLLFSQYLSGKKPLSPATR
DSFVSRVKTLV
>Lachancea__fantastica g003443.m1
MDRSLSRDQDQDIVKNSSISPHDMFVRISRKSPAVRELRLSKLFSHRRFSSHRAAKISFW
EGTRSSFAIKTVGLGLGLIGAGLSQWEQPLSVGNDVGLLEDNRESVMVDKSVAPFLTELG
PPDFPLTTAYTLLGFGTRSVTFVNFKVYALGLYVAKQDLSLISQILSTNYLSQAFVDTDA
SKSHSENIELALRDPVKSRTLIGNLIDGGVRMTAKITPIRNTDFNHLKEGLVKSILNHPD
AKSNQEVVSRGIQQLKDAFIRKGSVPKNDDLLVELQVNGSLQLSYRSRKSEEQVMLGRVD
EPLIGRLLFSQYLSGPKPLSSTARDSFVAKVKTLV
>Lachancea__fermentati g000038.m1
MIGKQLQRLGNKFFNRSVFFSPIKRNFTVRTLSQSARHTRHRTFALTTSGVLLSLGIYEW
KVLENDSNVKDEPASSINVDKSVSPFPAILAPPEYPLTANYALLGYGTRSVTFINFKVYA
LGIYVAQDDLKLIPKILSTNFLSTAFIDTDNTRSHAENVEAALKDDQKSRVLVSNLIDAG
VRMVAKITPIRNTDFNHLKEGLIKSILKHPDAKKDQEKLSRGLQELKDAFIRKGSVPKND
DLLLELQANGSLQMYYWSRKSKKMIELGRVDEPFIGKLLFSEYLSGPKPLSKGTRDTFVS
KISKMF
>Lachancea__kluyveri g004182.m1
MNSTNTLLKFSLRNAPRLVISPLSQRSVKRFSSKAGKIPHTSWSTKSKCVLAGCLALSSF
AALNYQSINNDQNIKDDAENSVRVDKSVSPFPTKLAPPEFPLTTSYTLLGYGTRSVTFVG
FKVYALGIYSADLDLQLIPTVLDSKFLSTAFIDTDPSKPHSENVQTALNDPVKSRILIGN
LLDSGIRMVAKITPIRNTDFNHLKDGLVKSIMGHPDANANQECLSKGLKELKEAFTRKGS
VPKDDDLIIELQANSGLQLYYYNRKKNDFVSLGQVSEPVIGKFLFSQYLSGPKPLSPNTK
ESVASKITTLV
>Lachancea__lanzarotensis g002029.m1
MLMRTSRRFTVPTGLRISKRLSYSRFFNSQCSAKVSFWGVSRSSIPIMTAALGMGLTGVG
FWLWQQPHLIGNDAGPIEDGNESVKVDNSVAPFPTQLGPPDFPLTTSYTLLGFGTRSVTF
VNFKVYALGLYVAKQDLALISQILSTNYLSQAFVDTDASKSHSENIELAFRDPVKSRTLV
GNLIDGGVRMTAKITPIRNTDFNHLREGLIKSILNHPDAKSNQEVVSKGIQQLKDAFIRK
GSVPKNDDLLIELQVNGSLQLAYRSRKSGEQVMLGRVDEPLIGRLLFSQYLSGPKPLSSS
ARDSFVSKVKLLV
>Lachancea__meyersii g003965.m1
MFSSVKRVPIARHLRCSRVILRRGFGSEHSVRSRYLASPLLPSPVTLLGLGTGLASLGYF
AWQSQLIGNDANLKEDISASVEVDKAVSPFPTKLGPPEFPLTIPYTLLGFGVRSVTFVNF
KVYGLGLYVANEDLPLISKIFSTNYLSLAFVDTDNSKDHSENVEQALQDPVKSRALIGSL
IDGGVRMMAKITPIRNTDFNHLKEGLVKSILNHPDAKNNQEVVSRGIRELKDAFTRKGVV
PKNDDLLIELQANGSLQLSYRSRKSSESILLGRVDEPMIGRLLFSQYLSGPKPLSGAARE
SFVSKIKTLV
>Lachancea__mirantina g000943.m1
MVLNKSRLLRTLLFASRRGLAARSTAFSSPKSARIVFKTPFLRPSIALGTLTICSLYFAS
QGLLSNDVNQKNESSDSVGVDKSISPFPTELVPPFYPLTTKYVLMGFGTRSVTFLSFKVY
GLGLYVAEQDLSLLSNLLCSSFLSKTFIDTDSTKSHPENVKATLQDPEKSRKVVDNLLDA
GVRMAAKITPIRNTDFNHLRDGLIKSILSHPNAKTQQEAMNAGIQMLKEAFSKKGSVPKD
DDLILELQANGSLQLYYLGKKKNEKVVMGRIDEPLIGKCLFSQYLSGPKPLSQSAKDSFV
DKLVTLV
>Lachancea__nothofagi g000380.m1
MFNRLSRFSAAQSLRFARSSISKRSFFSQQLLGTQYQKSHKSTYILGAGAAGLGLILWQC
QSIRNDAGPTENIDRSVEVDKSVSPFTVTLGPPDYPLTASYNLLGFGPRAVTFVNFKVYA
LGIYVANEDLPLISKIFNSNYLSKAFLDTDTSKSHSENVENALRDPIKSRALIGNLIDGG
VRMAAKITPIRNTDFSHLKEGLIKSILNHPDAKKNQEIVSRGIQELKDAFTRKGFVPKND
DLLIELQINGSLQLSYCSRKNNEKIMLGRVDEPIIGRMLFSQYLSGPKPLSPATRDSFVS
KVKTMV
>Lachancea__quebecensis g002619.m1
MIRAFTRRALGPGCFRFHKCYQKRNFLSHGLEKAHTVPVRTMLVLGASTLISGLLILQKE
TISNDAGPIENRESSVEVDKSVSPFAAILAPPEIPLTTKYTLLGYGPRSVTFLSFKVYAL
GIYVANEDLPLMPKILNSTYLRKAFLDTDSTKSHSENVETALKDAIKSRVLVGSLIDGGV
RFMAKITPIRNTDFNHLKDGLVKSILNHPECQKNQEAVSRGLQELKDAFTRKGSVPKNDD
LIIELQANGSLQLSYRSRKQDECTLLGRVDEPLIGKFLFSQYLGGDKPLSPPTRESFVQR
VKTLV
>Lachancea__thermotolerans g001978.m1
MIRALARGATIPRSFHYIQYYQKRNLLTHGLKKKHIPPYKTILALGAGAFISGLFMLQKD
SITNDAGPIENSESSVEVDKSVSPFTVVLSPPETLLTTKYTLLGFGPRSVTFLGFKVYAL
GIYVANEDLPLIPKILNPTYLCKAFLDTDSAKSHSENVGAALKDATKSRVLVGSLIDGGV
RFMAKITPIRNTDFNHLKDGLVKSILNHPECQKNQEAVSRGLQELKNAFTRKGSVPKNDD
LIIELQANGSLQLSYRSRKQNECMMLGRVDEPLIGKFLFSQYLGGDKPLSPPTRETFAQK
VKTLV
>Lachancea__waltii_copy_1 g003236.m1
MIRGLSKVSCARTLQVTKLSSRRYISSSVVPSGRLAFVKTRYILSAGAILSGLLAFKFES
LGNDSSSAEDFTKSVEVDKSVSPFSTVLGPPNYLVSTNYSLLGFGARAVTFLNFKVYALG
IYVANEDLSLIPQILSSNYLSKAFLDTDGSRTHSQNVSIALKDPVKSRILVGNLIDGGVR
MLAKITPIRNTDFNHLKEGLIKSILNHPDAKKNQELVSRGIQELKDAFTRKGSVPKNDDL
LIELQVNGSLQLSYRSRKTNEVLMLGKIDEPLIGRLLFSQYLSGAKPLSPATRDSFITKV
EALVQ
>Lachancea__waltii_copy_2 g000022.m1
PTLLAASLYYHDRPLQNDDKTDTFPPHTESVQVDSSVSDFPLTINALNFPVFTTFKLLGY
GQRHVTFLRFKVYALGLYLAENDENLVADTLNETYLHKYFLDVDDSKTPKENLARLLIRD
DSKSVMMIDDLLDSGMRMLAKITPVRNTDFKHLKEGLVKTISKHPDVANNKDTLAKGLSE
LNDAFSRKGSVRKNDDLIIELLANGALQFSYHDSKNNEFEVMGVVNNQLVGKFLFSQYLC
GDKSPSPQAKKTAIDKLITLL
>Lipomyces__starkeyi g000992.m1
MNFGPCFFRFSHPFRLAAPARGRVVSLTVHGAEVQRAFFSSSRSSSSSSTFCEIFRSPRS
KSKISVSTILCVIGPIAYYKWTVLQRPIEQESSTAVDPRFKTLFPDEAWKPDTSVDPFMR
SVTIDGTEFWLLGLGVRTVSFLKLHVYAVGIYVAKDDVPEILNKVKSISSDLDTRSIVLD
NKFGQEIFDALLQQPIRFALRIVPVRNTDFGHLRDGFVRSVMASIKSHHNIIGDVDTSDG
INQLRSLFSRKLSVPKNGELMMTMNKSGTLKCTYSPKMKDSEVLGAVTNRSVVNALLLHY
LVGPQTASEQARVTFADSVAFCLDAK
>Lodderomyces__elongisporus g005637.m1
MFKTIRLRPLRSILPSIAIASTLAYSYHLYTKHTTLPSPFGFHNNALSKIHLDSAASPVL
GSTSVSAANATTEVKVDDSILPFPTHISKSPYVSQSYTLLGHGVRAVTFMSFKVYGVGIY
IADSDIAKARSLLQSYARANPPPPSARADEGASSSLVRQNLKESLMNPVESEQIIDELLS
HGVHFLIRLSPVRNTDFNHLKDGLIKSILAHPRSKSGENKEREELSLGLDELREIMGKTR
GSVPKDDLLVLEQVSSSDKFNISYVKQNKKTKSKNDEAGEDVTDVKEMGSVSKPIVAKTL
LLQYLSGKKPLSESLRKSCMQGLADIAE
>Metschnikowia__aberdeeniae g003835.m1
MWRQVRPLSTRTGHGIFRGKATSFRGLRTSAVAMGAFTVALGGTLIANDSSANSLGGVQV
DSSIDPFPTTFQKTHLGIFNTEYHLIASGVRSVTFLGFKVYGVGLYIPKRDKLVVKSVVD
AYLRQNPGLSRDALLNDKEISQKLVSEISQKVPYAMKITPVRNTDFGHLKDGLTKSILAN
PMAKVFREEVGQGIEQLRTVFTGHKGSVPKNDTLWVISDTKTTSIVYEGAKSSKVLGSIS
QPKIAEILLVLYLSSVKPLSEPLRKSFVSYATHTE
>Metschnikowia__arizonensis g001728.m1
MWRQVRPLLNGTKNSALRRALGSRFRGLKTSAITLGTFSVALGGALIANDNSTNSLDGVT
VDSSIDPFPVSFQKSHLGLFNSEYHLVASGVRSVTFLNFKVYGVGLYIPKKDESVVRSVI
EAYLKENPLLSKDALLNDKDMSQKIISDISKKVPYAVKITPVRNTDFGHLKDGLTKSILA
NPLAKTSMEEVAQGIEQLRDVFTGHKGSVPKNDSLWVVFDTKTTSIVYEGKKANKVLGNI
TEPKIGEVFLVLYLSSGKPLSEPLRKSFVSYIVGLQ
>Metschnikowia__bicuspidata g003182.m1
MWTPFRTSVPRLSLLKRPRNSGAWKASLATVSLISLFLGGSIIANDHSNRSLEGVAVDPS
IEPFPNHIASSENTLFSSDYKLIASGVRSVTFMSFKVYGVGLYIPAKSEKTLVSVISEYL
KAHPEQTAQSVLEDKTTSQELVAQICQNVPYAMKITPVRNTDYGHLRDGLTKSILANPMA
KALKEEVSKGVEELRNVFLEFRGSVPKNDTLWVVSDTSETTIAHEGKSMKTMGSVMEPVI
ARVLLVLYLSSAKPLSEPLRKDFVRYIGGLC
>Metschnikowia__borealis g005381.m1
MWRPFRQFRPIRQFTGTNLLHRNGFHLRSRAHSAGSGSASGAGAGTSALALGTALVLGTY
VSTLGSPSSSLANDTSVNSLGGVEVDSSIDPFPVAYPKAHLGLFSSDHVLVASGVRSVTF
LGFKVYGVGLYIPKKDEGVVRAVVEKYARENPQMDKEALLNDKEVSQRIVSDISKRVPYA
VKITPVRNTDFGHLKDGLTKSILANPMAKEHRDEVAQGVLQLRDVFAGHKGSVPKNDTLW
VVSDTSSTSIVYEGKKSTKLLGTVSEPRIAELLLVLYLSSVKPLSEPLRKSFVSYLV
>Metschnikowia__bowlesiae g003546.m1
MWRQIRTLLTTTRSSAFRRAPEGRRIGFKTTAAGIGALSVALGGALIANDKSANSLGGVT
VDSSIDPFPVSFQKTHLGLFSTDYHLVASGVRTVTFLSFKVYGVGLYIPKKDEPVVRSVV
ESYLKENPQLSKGALLDDKELSQRIISDISKKVPYAMKITPVRNTDFGHLRDGLTKSILA
NPLAKVFREEVAQGIQQLRDVFSGHKGSVPKNDSLWVVSDTKTTSIVYEGTKSNKVLGTI
TEPKIGEVLLVLYLSSVKPLSEPFRKSFISYIV
>Metschnikowia__cerradonensis g000551.m1
MWRPFRQFRPIRQFTGTNLLQRNGFHLKFRAYNAGSGSGSGAGAGTSALALGTALVLGTY
ISTLGSPSSSLANDTSANSLGGVDVDSSIDPFPVAYPKAHLGLFSSDHVLVASGVRSVTF
LGFKVYGVGLYIPKKDEGVVRAVVEKYAKENPQMDKEALLNDKEVSQRIISDISKRVPYA
VKITPVRNTDFGHLKDGLTKSILANPMAKEHRDEVAQGVLQLRDVFAGHKGSVPKNDTLW
VVSDTSSTSIVYEGKKSTKLLGTVSEPRIAELLLVLYLSSVKPLSEPLRKSFVSYIV
>Metschnikowia__continentalis g004229.m1
MWRPFRQFRPIRQFTGTNLLQRNGFHLRSCAYNAGSGSGSGSGAGAGTSALALGTALVLG
TYISTLGSPSSSLANDTSANSLGGVQVDSSIDPFPVAYPKAHLGLFSSDHVLVASGVRSV
TFLGFKVYGVGLYIPKKDEGVVRAVVEKYAKENPQMDKEALLNDKEVSQRIISDISKRVP
YAVKITPVRNTDFGHLKDGLTKSILANPMAKEHRDEVAQGVLQLRDVFAGHKGSVPKNDT
LWVVSDTSSTSIVYEGKKSTKLLGTVSEPRIAELLLVLYLSSVKPLSEPLRKSFVSYIV
>Metschnikowia__dekortum g002695.m1
MWRQIRTLLTTTKGSAFRRAPEGRRIGIKTTAAGIGALSVALGGALIANDKSAKSLGGVT
VDSSIDPFPVSFQKTHLGLFSTDYHLVASGVRTVTFLSFKVYGVGLYIPKKDEPVVRSVV
EAYLKENPQLSKGALLDDKELSQRIISDISKKVPYAMKITPVRNTDFGHLRDGLTKSILA
NPLAKVFREEVAQGIQQLRDVFSGHKGSVPKNDSLWVVSDTKTTSIVYEGEKSNKVLGTI
TEPKIGEVLLVLYLSSAKPLSEPFRKSFISYIV
>Metschnikowia__drakensbergensis g002163.m1
MWRQIRPLLTGAKRNAFRGTPRSTFRGLKTSAVALGSLSVALGGVLIANDNSANSLSGVS
VDSSIDPFPVSFQRTHLGLFSTEYHLIASGVRSVTFLGFKVYGVGLYIPRKDEPIVRSVI
DAHLKEHPLLSRDALLNDKEISQKIISEISLKVPYAMKITPVRNTDFGHLKDGLTKSILA
NPLAKTYREEVAQGIEQLRTVFAGHKGSVPKNDTLWVVSDTKSTSIVYEGKKANKVLGTI
TEPKIAEILLVLYLSSVKPLSEPLRKSFVAYIS
>Metschnikowia__hamakuensis g005365.m1
MWGLRAVRATRPFGGINRLQKNGFHLRTLNRASAHRPTHAGSFMALGALLVGAYIGTTGP
LGSSLANDDSSKSLAGVDVDSSIDPFPVSYPKAHLGLFSSDFVLVASGIRSVTFLGFKVY
GVGLYIAKKDEAVVRGVVEKYAKETQMDKESVLNDKDVSLRIMSEISKLVPYAVKITPVR
NTDFGHLKDGLTKSVLANPLAKEHRDEVAQGVLQLRDVFTGHKGSVPKNDTLWVVSDTSS
TSLVYEGKKSTKLLGTVTEPRIAELLLVLYLSSVKPLSEPLRKSFVSYIV
>Metschnikowia__hawaiiensis g001215.m1
MWGLRAVRTTRPFGAINRLQKNGFHLRTLNRASAHRPTHAGSFMALGALLVGAYIGTTGP
LGSSLANDDSSKSLGGVDVDSSIDPFPVSYPKNHLGLFSSDFVLVASGIRSVTFLGFKVY
GVGLYIAKKDEAVVRGVVEKYAKETQMDKESVLNDKEVSLRIMTEISKLVPYAVKITPVR
NTDFGHLKDGLTKSVLANPLAKEHRDEVAQGVLQLRDVFTGHKGSVPKNDTLWVVSDTSS
TSLVYEGKKSTKLLGTVTEPRIAELLLVLYLGSVKPLSEPLRKSFVSYIV
>Metschnikowia__hibisci g002083.m1
MWRQVRPLSTRAGQGIFHGTSANFRGSRTSAIAVGAFTMAFGGALIANDSSANSLGGVQV
DSSIDPFPTTFQKTHLGIFSTEYHLIASGVRSVTFLGFKVYGVGLYIPKKDESVVKSMVD
AYLKQNPGLSREAMLNDKEISQKLVSEISQKVPYAMKITPVRNTDFGHLKDGLTKSILAN
PMAKTFREEVGQGIEQLRTVFMGHKGSVPKNDTLWVISDTKTTSIVYEAAKSSKVLGSIS
EPKIAELLLVLYLSSVKPLSEPLRKSFVSYVA
>Metschnikowia__ipomoeae g002795.m1
MLGQRLLSSFNALRISPEVRQALSDKTPLVALESTIITHGFPYPANLSMAQEVEQTIRDN
GCVPATCAFIGGMPYVGLSSVQVQQLAELKDANKVSRRDIGVTMAQKLNGGTTIAGTMIL
SHLAGIKVFATGGLGGVHRDGHITMDISADLTELSRTPMTVVCAGPKLILDIPRTMEFLE
TQGVFVGTYNDNGRPSVQVPGFFCRDSGVQSPYTFSSWREMASIVHNQNNIMGLSSGNLV
CVPPPEHSSLLSEFMAQIIHEATSEALEKGISGKHLTPFLLQKIAKATDGKSVECNKQFV
INNAKAACNIAKELYSIEKTWNEEKIVPEKKSDFIIEKEVKLSKKIGKKESLVGEEVKVS
ENEAIKKGVSGFQPSTGLRNSGQQSEKPPKNQENSPKRAETLIIGLVALDKICRFEKNPI
MGDSNPGSISLTIGGAGFNVSLAHKYGLVNQNIHSSVRFVSVVGDDISGTKVMDQMKSMD
LDVSGIKVVENATTAQYCASINGQGGLVLACADMKIMEKPELLDHSLVQIQRAKPRFIIL
DCNLLAKHIEKVLFTVSQMDIKPRVIIEPTSTPKLARLSHVHSSLLSVFPHNNVLMITPT
CEELQQMYTEFSQREMFDDYDHWFPVLDGLGINGDFRDKMALAKNPCIQSLVHQGTLQQA
FQMLPYIPNILIKLGEKGCVLVKLSTSVDDYRSIPTTSEYRPTTLISQGKVLQNKAGGGR
LGVVVEYYDVPAENKNLSIVNVTGAGDSLLGYLSSALTNHDWLGDEVQSLEHEWGRWKAI
HTAQLASGASLVSPDSISPKIMHLKGALALGTALVLGTYISTLGSPSSSLANDASANSLG
GVDVDSSIDPFPVAYPKAHLGLFSSDHVLVASGVRSVTFLGFKVYGVGLYIPKKDEGVVR
AVVEKYARENPQMDKEALLNDKEVSQRIVSDIAKRVPYAVKITPVRNTDFGHLKDGLTKS
ILANPMAKEHRDEVAQGVQQLRDVFAGHKGSVPKNDTLWVVSDTSSTSIVYEGKKSTKLL
GTVSEPRIAELLLVLYLSSVKPLSEPLRKSFVSYIV
>Metschnikowia__kamakouana g004127.m1
MALLLGSYIATTAPLGSSLANDDSSKSLGGVDVDSSIDPFPVSYPKAHLGLFSSDFVLVA
SGVRSVTFLGFKVYGVGLYIAKKDEAVVRGVVEKYARETQMDKESVLNDKEVSQRIMSEI
SKLVPYAVKITPVRNTDFGHLKDGLTKSILANPLAKEHRDEVAQGVLQLRDVFAGHKGSV
PKNDTLWVVSDTSSTSIVYEGKKSTKLLGKVTEPRIAELLLVLYLSSVKPLSEPLRKSFV
SYIV
>Metschnikowia__kipukae g003452.m1
MWRQIRPILNGAKQSVSPLFAYRGRYGGHKTTAVFLGSGFAALGGALIANDNSANSLEGV
SVDSSIDPFPTTFQKTHLGLFSTEYHLIASGVRSVTFLGFKVYGVGLYIPKKDEPTVTNI
IDAYTKQNPNMTREALLNDKELSQKIISEVSRTVPYAVKITPVRNTDFGHLKDGLTKSIL
ANPMAKTHREEVAQGIEQLRDVFNGHKGSVPKNDTLWVVSDTKTTSIVYEGKKANKHMGS
ISEPKIAEILLVLYLSSVKPLSEPLRKSFVSYFS
>Metschnikowia__lockheadii g006263.m1
MWRPFRQFRPIRQFTGTNLLQRNGFHLRSRAYNAGSKSGSGTGAGTSALALGTALIFGTY
ISTLGSPSSSLANDTSANSLGGVDVDSAIDPFPVEYPKAHLGLFSSDHVLVASGVRSVTF
LGFKVYGVGLYIPKKDEGVVRAVVEKYASENPQMDKEALLNDKEVSQRIISDISKQVPYA
VKITPVRNTDFGHLKDGLTKSILANPMAKEHRDEVAQGVLQLRDVFAGHKGSVPKNDTLW
VVSDTSSTSIVYEGKKSIKLLGTVSETRIAELLLVLYLSSVKPLSEPLRKSFVSYIV
>Metschnikowia__matae g005242.m1
MWRPFRQFKPIRQFTRTNLLQRNGFHLRSRAYNAGSKSGSGAAAGTSALALGSALILGTY
ISTLGSPSSSLANDTSANSLGGVDVDSAIDPFPVAYPKAHLGLFSSDHVLVASGVRSVTF
LGFKVYGVGLYIPKKDEGVVRAVVEKYARENPQMDKEALLNDKEVSQRIISDISKQVPYA
VKITPVRNTDFGHLKDGLTKSILANPMAKEHRDEVAQGVLQLRDVFAGHKGSVPKNDTLW
VVSDTSSTSIVYEGKKSTKLLGTVSEPRIAELLLVLYLSSVKPLSEPLRKSFVSYIV
>Metschnikowia__matae__maris g005386.m1
MWRPFRQFKPIRQFTGTNLLQRNGFHLRSRAYNAGSKSGSGAAAGTSALALGSALILGTY
ISTLGSPSSSLANDTSANSLGGVDVDSAIDPFPVAYPKAHLGLFSSDHVLVASGVRSVTF
LGFKVYGVGLYIPKKDEGVVRAVVEKYARENPQMDKEALLNDKEVSQRIISDISKQVPYA
VKITPVRNTDFGHLKDGLTKSILANPMAKEHRDEVAQGVLQLRDVFAGHKGSVPKNDTLW
VVSDTSSTSIVYEGKKSTKLLGTVSEPRIAELLLVLYLSSVKPLSEPLRKSFVSYIV
>Metschnikowia__mauinuiana g001287.m1
MWGLRAVRTTRPFSAINRLQKNGFHLRTLNRASEHRPTHAGSFMALGALLVGAYIGTTGP
LGSSLANDDSSKSLAGVDVDSSIDPFPVSYPKAHLGLFSSEFVLVASGIRSVTFLGFKVY
GVGLYIAKKDEAVVRGVVEKYAKETQMDKESVLNDKDVSLKIMSEISKLVPYAVKITPVR
NTDFGHLKDGLTKSVLANPLAKEHRDEVAQGVLQLRDVFTGHKGSVPKNDTLWVVSDTSS
TSLVYEGKKSTKLLGTVTEPRIAELLLVLYLSSVKPLSEPLRKSFVSYIV
>Metschnikowia__proteae g002909.m1
MWRQIRPLLTGAKRNALRGTPRSTFRGLKTSAVALGSFSVALGGVLIANDNSANSLSGVS
VDSSIDPFPVSFQKTHLGLFSTEYHLIASGVRSVTFLGFKVYGVGLYIPRKDEPIVRSVI
DAHLKEHPLLSRDALLNDKEISQKIISEISLKVPYAMKITPVRNTDFGHLKDGLTKSILA
NPLAKTYREEVAQGIEQLRTVFAGHKGSVPKNDTLWVVSDTKSTSIVYEGKKANKVLGTI
TEPKIAEILLVLYLSSVKPLSEPLRKSFVAYIS
>Metschnikowia__santaceciliae g000592.m1
MWRPFRQFRPIRQFTGTNLLQRNGFHLGSRAYNAGSGSGSGAGAGTSALALGTALVLGTY
ISTLGSPSSSLANDTSANSLGGVDVDSSIDPFPVAYPKAHLGLFSSDHVLVASGVRSVTF
LGFKVYGVGLYIPKKDEGVLRAVVEKYAKENPQMDKEALLNDKEVSQRIISDISKRVPYA
VKITPVRNTDFGHLKDGLTKSILANPMAKEHRDEVAQGVLQLRDVFAGHKGSVPKNDTLW
VVSDTSSTSIVYEGKKSTKLLGTVSEPRIAELLLVLYLSSVKPLSEPLRKSFVSYIV
>Metschnikowia__shivogae g004932.m1
MWRQVRPLSTRTGHGFFRGNAPSFRGLRTSAVAVGAFTVALGGTLIANDSSANSLGGVQV
DSSIDPFPTTFQKTHLGIFNTEYHLIASGVRSVTFLGFKVYGVGLYVPKRDELVVKSVVD
AYLRQNPGLSREALLHDKEISQKLVSEISQKVPYAMKITPVRNTDFGHLKDGLTKSILAN
PMAKVFREEVGQGIEQLRTVFAGHKGSVPKNDTLWVISDTKTTSIVYEGAKSSKVLGSVS
QPKIAEILLVLYLSSVKPLSEPLRKSFVSYATHE
>Metschnikowia__similis g005247.m1
MWRQIRTLLTATRSSAFRRAPEGRRIGIKTTAAGIGALSVALGGALIANDKSASSLDGVT
VDSSIDPFPVSFQKTHLGLFSTDYHLVASGVRTVTFLSFKVYGVGLYIPKKDEPVVRSVV
EAYLKENPQLSKGALLDDKELSQRIISDISKKVPYAMRITPVRNTDFGHLRDGLTKSILA
NPLAKVFREEVAQGIQQLRDVFSGHKGSVPKNDSLWVVSDTKTTSIVYEGKKSNKVLGTI
TEPKIGEVLLVLYLSSVKPLSEPFRKSFISYIV
>Meyerozyma__guilliermondii g001334.m1
MFRQFASVLRTSFRGQKLVLVLNSTSRNHYRPLFATGVAFGLFSAATTSAIFLDAPSNFP
PETSVTVDSSISPFPTSLSPEVNPNLSQKYALLGYGVRYVTFLSFKVYGIGVYIANSDIA
KARRIVSEALRSDPGSLADPEESAKVIAKLLDEKVLFAVRICPVRNTDYSHLKDGLIKST
LAHSLSKTNRDVVGAGLDELRQVFQGRKGSVPKNHLLYLEVLKDGSLLVSYEDPKKAVVT
PMGVVKEPMVGQILMLQYLSGRKPLSEELRRSCGEKLAVL
>Millerozyma__acaciae g004046.m1
MFRKGFTSLLASTRLGKGSVRHFSSAHSFQKGYQLRGKVVPYTLIGAATLGLGSFLKVSI
ESESNKVSGVPIEESVSVDSGISPLPTKLDTSKNPNLHESFKMIGSGVRTVTFLKFKVYG
IGLYIAEKDITEAKRILSSRSSSVNKSVQDALNDAEDSRVIVSELLESGVKFAVRICPVR
NTDFNHLKDGLIKSILAHPKSKESRNTVDRGLEQMREIFSSRRGSVPKNHVLWLELLPKG
ELNVSYENTTKNKLVEMGAVIEPMVGKLLFLQYLSGDKPLSEPLRKSCVDGFLVL
>Nadsonia__fulvescens_var_elongata g002578.m1
MLAKNFTRDVTRTALGRSINLAKPQFRQLHQTSFRASRSSTSSAYSRLHINLGAKYLLAT
LASASALYCGYLASSSVVSVTQLDVKPTLSTETVQPKTSSPPFPTEISIPDESAVYQLLG
YGVRTVSFLNFHVYALGIYINKDDILRTKNILSSYQNLEEDLVDFSKDGDIISNLLKAGI
RFSIRIVPVRNTDFSHLRDGFVKTILAHPLSKVLGHSEEFGNGLQELKNAFSGRKGSVPK
HQILIMDRSNNGVLRFTYYDSKDESKCTKPEELGQVTEPQVSEILFLQYLSGKNPSSESA
KNSFLEGLVALAK
>Nakaseomyces__bacillisporus g002431.m1
MLFQSSRVITKQFSQKALYATQSGVAKTTSKSKLPLYLGSGLLGALAGYSYLQYTQGSDH
ICDYKDYVVVDKEVSPFAKSLCPPKYPFTEHYNLIGVGIRTVSMMSFKAYAMGIYLADDD
VSIIHKVLNSNFINKSISNDGKASIDHQISIKTALEDPEKSTMVVNNLLDSNIRLMAKLA
PIKNASFKLLKDGIIMNIKRYPGYDEKSPALHQGISEVEKILVGKGPIPKNDDFYIQLNQ
NGSLSFFLHRKKKEQFIKLGTVKEPLIGRYLFLQYLSGSNPVSPEVRTSAAKSFSLMV
>Nakaseomyces__bracarensis g004619.m1
MLRTIVRRPLLRGSAAIRVKPVSFIGRRLQSTAPQAKSQKVSNSWTVSGFVSAAIIAGTY
YYTKDMDQHENDGKTVHVDDSVTPFPVVLSSPTYPVSTKYDLLGSGIRSVSILTFKAYAL
GIYIARQDKKKVAEVLDSNFLAKNFIDLDPTKSHAENVRVALDDPEKSRIVIDNLLDSNI
RLVAKLTPIKNASAKLLKDGIVKNVQMHPDAAKNENTLADGIKEVEEAINIKGAVPKDDD
FLMELLSDGSLQFSYYNRRKDTITELGKVNQPLIGKYLFAQYLSGPHPVSPGTKDQCAET
LASLV
>Nakaseomyces__castellii g003330.m1
MLYSRYSTLRSVLRPRVVSGFFETRALARVQSRTVSQARTSSSRIRGKAISLGVVSALGL
ALGTWYTRNICQHDCSSDGVIVDSEVSPFPLTLCPPGLPVSTHYNLLGAGIRSVSIISFK
AYALGIYISDEDERKVPEIWSREWLQSMFPGTDTTLSHKENVRLALKDAKKSEIMFNRLM
DEKVRLLARLTPIRNASFKMLREGIVKNVKNFAGSSIYSEDIIQQGIHELEGVLQGKGPI
PRDDDFILELLPNGSVRFLLHRKRRDEIIEIGTVKEPVIGRYLFLQYVSGANPVSEETRA
AVVEKLATIA
>Nakaseomyces__delphensis g004567.m1
MLRTIFRKQLLGSSAAIVRTRPVGYIGRRQQSTTSVPKNQKRTWTIVGLVSAAFIGGTYI
CTIEREKKDHERDSKTVDVDDAVTPFPVVISRPTYPLSTKYDLLGSGIRSVSILTFKAYA
LGIYIARQDKGKVAQVFDSNFMAKNFIDLDPTKSHAENVKIALDDPEKSRILIDNLLDSN
IRLVAKLTPIKNASAKLLKDGIIKNVQMHPDAPKNENTLMEGIKEVEQAINIKGSVPKDD
DFLMELLADGSLTFSYYNRRKDSVTELGKVNQPLIGKYLFAQYLSGPNPVSPGTKIQCAE
TLASLV
>Nakaseomyces__nivariensis g000402.m1
MLRNIVKRPLLRGSVAARTRPVSIFGRRLQSTVSQPKDQKRTWTIVGLVSAAFIGGTYIC
TLEREKKNKELDSKTVEVDDAVTPFPVILSRPTYPLSTKYDLIGSGIRSVSILTFKAYAL
GIYIARQDKKKVAQVLDSAFLAKNFIDLDPTKSHAENVKIALDDPEKSRIIIDNLLDSNI
RLVAKLTPIKNASAKLLKDGIIKNVQMHPDASKNENTLAEGIKEVEEAINIKGAVPKDDD
FLMELLADGSLSFSYYNRRKDTVTELGKVKQPLIGKYLFAQYLSGPNPVSPGTKDQCSET
LASLV
>Nakazawaea__peltata g004915.m1
MLRIGKVIGRFGGLGGRVSGLGGSKAGYGVVSRGARQFHSVSQKKMSSGWIGKSSMMVVV
GGVGLLGLGLSSGSGSISADTLETDLESVSVDKGIPLFSKTIKEPLKTEQVLVGYGIRKV
TFLGIGVYLLGIYVAKEDIPRILTILDSRYLSSLYEKDPKLNHRENLLNLLKDPKLSMVL
IENLLNSQIKFTAHIIPLRNTDFNHLRDGLVKSIMACPKSKEVLLMDESPLPAGLDELRK
LFGTRRGSCPKGHSLFLEVHGDLSITVQYQELNSKTHLLGDIKEPMISKLLFLQYLSGPK
PLSGPTRDVAIQNLALMC
>Naumovozyma__castellii g000623.m1
MFPKLLNVSNITGRTGLRTITTVSKTVRVLPAPTLSKRFNSTQPSTADTTKSNGSSQQKT
PWVKKTILGITAVAAGVYVAQKLPEWTFEITATDEQVDIDPAITPFPKKLPKSKYPLANN
YSLLGVGIRSVTVVTFKVYCLGIYVANQDEKLIRKVLNSKFLKEKVIETDPEKSFQENVH
KALNDPEKSSILIGELLDAGVQFMAKLSPMRNTNFNHLRDGMMRTVKAHPDAEANKEAVE
KGLLDLRKAFNRKGALDKDDELFVELQSDGALQLTFHSRKRDQFIKLGRCDDPIVGRYLF
SQYMSGPKPLSVMTKDAVVKGISELV
>Naumovozyma__dairenensis g003090.m1
MTIMTFTKLISKTSLRQVTKISNAKAIGQVTKSSRLTSLMLSNKPFQRKFSSTTGRSQQQ
QQQTEPPAIKNSNVIRNSAIVTLTLAAAFLAYKFEDLNFSISETEQYVDVDPQISPFPKK
ITPSKYPFDLKYSLLGVGVRSVTVVTFKVYALGIYVADKDKYMIPKLFNSNYLSKAFIDT
FDSTKSHAENLRLALMDPVKSTILINELLDNGINLMAKISPMRNTNFNHLRDGMIRTIKK
HPEAEKNKEALDKGILDLRKAFNRKGALDKDDDLYVQLLNDGALQLTFHSKKRDEFFKLG
RCEDPIIGRYLFSQYVSGPAPLSIMTRDAVVKGICDLV
>Ogataea__methanolica g004823.m1
MFVSRSLRAAVNSPLSKAIGNQVASKVIKPTFRSVTTTTARIHRSSSKKSLGYLLLGTAI
ATSALGLRTQPAIENDSSAPLNPESLISVDSSVDSFPKLTKEPLLETEFKLLGYGIRAVT
FLKMKVYALGLYVAQDDIPLVTKILDSNYLQYLYESKFPGDNHKQHLENALKDKEMSIIL
VDNLLNSGVRFTARIVPVRNTDFNHLRDGLIKSIKSNPKYKELIRAEDGSDERIAFGLDQ
LRAAFGSNKVTAFKNSTMVMELVEGGKMKISFQQYSNKGEFKEPFVMGIVDEPLVGRLLF
LSYLSGDKPLSEAARSKAIEGFVDIA
>Ogataea__parapolymorpha g002279.m1
MFKFGLCAIKKSWPRLGRRAFSGVGHATSSRRLFASSGFGVAVGSYFSYTQILNDAAPEQ
DPENLVSVDSSVHAFPVVTSDYLLQTPFQLLGYGIRMVTFLNMKVYALGIYVAREDLPLL
KKTLSSVSPDPSQVAFSLRDPALSPQVIELLLSSGVRFSAKIVPVRNTDFNHLRDGLIKS
VKSNPKYKELMKRGDGTDEKLNAGLDQLRKAFGARKMTATKNSTLMLQLLSDGKLALSFQ
LYTTRDQMAEPFRMGVVEEPLIGRLLFMSYLSGAKPLSEPARSKAIDGFISLL
>Ogataea__polymorpha g003174.m1
MLKFGLCAIKKTWPRLGRRAFSGVGHATSSRRLFASSGLGVAVGSYFSYTQLLSDAAPEQ
DPENLVSVDSSVHAFPVVTSDYLLQTPFQLLGYGIRMVTFLNMKVYALGIYVAREDLPLL
KKTLTSVSPDPSQVAFSLRDPALSPQVVELLLSSGVRFSAKIVPVRNTDFNHLRDGLIKS
IKSNPKYKELMKRGDGTDEKLNAGLDQLRKAFGARKMTATKNSTLMLQILSDGKLALSFQ
LYTTQDQMAEPFRMGVVEEPLIGRLLFMSYLSGAKPLSEPARSKAIDGFISLL
>Pachysolen__tannophilus g000950.m1
MNFARTSIQLAGRLERSSTRGLVQRFFSSSQRNYYNTSSYKKWAVAVGSFAAATTIWYND
TYYFSDVKNLDDTAFAIENSVSVDKSIPPFPKVITDPLAEEFQLLGYGVRTVTFLRMKVY
GLGIYISKKDVANVPKILDSKFLSSFYENLGDHEHLSHNEKLLKALEDPNLSTILIDNLL
ASGIKFTARIVPLRNTDFNHLRDGLVKSIMASPKAKEALQQENSPLPEGIDDLRKVFGNK
HGSCPKGQSLYLELLEDQTLAVKYQFKDKNSRKVETTLLGIVKEPLVGKMLFLQYLSGKN
PLSNETKTKSVESLASLA
>Pichia__membranifaciens g001122.m1
MSWIAKTTRTSLRLQRSPLARVAASFGSSSAAGRRHFSQSSIHAHGSVIGGKTFGFGLVG
ALTTVAVTAGVYSTFSSQNIRSDAGVDTVSVVSSVDPLPTKLTAPLSTTYDLIGYGIREV
SFLKFQVYALGLYIAEDDLKLVKQILNSKFIESFYEDIQHATTPEEHKENLSRALNDPSV
SNILIRNLLTSGVRFTARICAVRNTDLSHLRDGFIRTIKNNPNYGKLMKSEDETVGERIT
KGLEDLRDTFNTAKMSAKKNSLVFMEIDENQHIRVTVEAIKKAGTSERGQPVVLGTVKEP
LVTQLLFESYAGAEKPLIKSVQAIASQSIVDAVC
>Priceomyces__haplophilus g004862.m1
MKIHLIPVIELQVKILQLIMYRIKPATVLRRTLLPARNASFSRKVIPQTWTRLPVFNFNS
SVFLGLVGLSAYSLSQISNDSKKELENTVTVDSSIDPFPTILSKKDSAFLNADFELLGHG
VRSVTFVNFKVYGIGLYIAKDDISTAKRVLRRAQQVGTADLKNSLLNPNESSLIVEQLID
EGVRFVARLSPVRNTDFNHMRDGLIKSILAHPKSKELREEVASGLEELRNAFIGYRGSVP
KNHVLYLETTKNGNLNISYFNTEKNKSAIVGTVANPYINKILFLQYLSGKKPLSEPLRTS
CVDGFLGL
>Saccharomyces__arboricola g005239.m1
MNLIGEVLLRRSCLKVGMKVFPPWYAHYSTTAGGARVAKKASKVVPVVTALALASILAKK
WYDDSQVKKADLASVTVDPSISAFPKKMGPPQWPLATQYELLGKGVRCVSSLTFKAYGMG
IYMAAEDKHLVAEVLDSKFLSQALIDTVSPPLQAKTHQENLRVALNDPAKAPILINNLLD
GGIRMLAKITPVRNTDFKHLQEGLIKTISKHPDVSNNKETLESGLNELNKAFSRKGAVRK
NDDLIIELLANGALQFSYHDNKNNESEIMGVVDNQLIGKFLFSQYLSGDKSPSPQAKKMA
VDKLITLL
>Saccharomyces__cerevisiae_AIM18 g005344.m1
MDRGRCANMLKSLQRTLAKCQKSPSTNHWQCFKRNFTSIRATKYPGRSNSTFHYWPWFAA
STLLATSLYYRDRPVQNDDKTDAFPSHTESIQVDSSVSDFPLTITALNFPVSTTFKLLGY
GQRHVTFLRFKVYALGLYLAENDENLVSDTLNETYLHKYFLDVDDSKTPKENLARLLKRD
DSKSVMMIDDLLDSGMRMLAKITPVRNTDFKHLKEGLVKTISKHPDVANNKDTLAKGLSE
LNDAFSRKGSVRKNDDLIIELLANGALQFSYHDSKNNEFEVMGVVNNQLVGKFLFSQYLC
GEKSPSPQAKKTAIDKLITLL
>Saccharomyces__cerevisiae_AIM46 g005345.m1
MRLISKVLVKTNCLEVGMRRAPQWYSHYSTTAGNARVNKKGSKVVPVLTGLALASIFAKK
WYDDSQIKKADATSVAVDASISAFPKKMGPPQWPFSTQYELIGKGVRCVSSITFKAYGLG
IYVAAEDKHLVSEVLDSKFLSQAFIDTAAPPSPENSHQDNLRAALNDPAKAPILINNLLD
SGIRLMSKNTPIKAGSFKLLMDGTKKSVLKNPDSQSQDKDRLEAGFQELHDCFRSVKGLV
ARDDDFFIELNKDCSMNLSYYARKKDEFVILGTVKEPLIGKLLFAHYLAAVDPPSPEARK
EVIDALVSLS
>Saccharomyces__eubayanus_AIM18 g005255.m1
MLRTFQRSFIKFQTPSLAIRKQCFRRQFANARSSKYLGRSGSSVRYWPWLTASALIATSL
CLYDETIQNDEKNEGSLPHNESVQVDSSVSDFPLTITALNFPVSTNFKLLGYGQRHVTFL
RFKVYALGLYLAENDENLIANTFNEAYLHKYFLDVDDSKTPKQNLARFLKQDDSKSVMMI
DDLLDSGMRMLAKITPVRNTDFKHLKEGLVKTISKHPDVVNNKETLENGLEELNKAFSRN
GSVRKNDDLIIELLANGALQFSYHDNKNNESEIMGLVNNQLVGKFLFSQYLSGDKSPSPQ
AKKTAIDKLITLM
>Saccharomyces__eubayanus_AIM46 g005256.m1
MSLLSKVLVRRSCFDVGMRRTPQWHPHYSTTAGNTSVNKKGSKVVPVLTALALASIFVKK
WYEDSKIKKADATSVTVDPAISAFPKRMGPPQWPFATQYELLGKGVRCVSSITFKAYGLG
IYVAAEDKHLVAEVLDSKFLSQAFIDIAAPSLPAKTHQENLRTALDDPAKAPVLINNLLD
SGIRLMAKNTPIKAGSFKLLMDGTRKSILKNPDSQTQDKERLEAGFQELHDCFRSVKGLV
ARDDDFFIELNKDCSLSLSYYTKKRDEFVILGTVKEPLIGKLLFAHYLAGVDPPSLEVKQ
EVADALVSLA
>Saccharomyces__kudriavzevii_AIM18 g005180.m1
MLKSLQRTLIKCQTPQSIIGRYCFRRNIVSSRPAKYARRSGSSLRYWPWLTVSTLVATSL
YCYDERLQNEEKTDVFPPHNESIQVDASVSDFPLTISALDYPVSTTFQLLGYGQRHVTFL
RFKVYALGLYLAENDESLIANTLNEAYLRKYFLDVDDSKTLKENLGRFLKRDDSKSVMMI
DDLLDSGMRMLAKITPVRNTDFKHLKEGLIKTISKHPDVSNNKDTLENGLKEMNEAFSRK
GSVRKNDDLIVELLANGALQFSYHDNINNEFEIMGVVNNQLVGKFLFSQYLSGDKSPSPQ
AKKTAIDKLITLL
>Saccharomyces__kudriavzevii_AIM46 g005181.m1
MSLITNVLVKRSCFKAGWRRPSQWYSHYSTTAGNARVNKKGSKVVPVMAALALASIFAKK
WYDGSQIKKADATSVTVDSSISAFPKKMGPPQWPFATQYELLGKGVRCVSSITFKAYGLG
LYIAADDKHLVAEVLDSKFLSQAFIDTASPSSPARSHQENLRAALNDPAKAPILINNLLD
SGIRLMSKNTPIKAGSFKLLMDGTRKSVLKNPDSQSQDKTRLEAGFQELHDCFRSVKGLV
ARDDDFFIELNKDCSVNLCYYARKKDEFVMLGTVKEPLIGKLLFAHYFAAVDPPSQEAKQ
EAMDALVSLA
>Saccharomyces__mikatae_AIM18 g005198.m1
MKGCPSMLKSVQRALAKCQRSPSVIHWQCPRRNFVSVRTSKYRGRFSSSLRYWPWLAVST
LITASLCYYDQPLQNDDKTDAFPSYTESVQVDSSVSDFPLTIDALNFPVSTTFKLLGYGQ
RHVTFLRFKVYALGLYLAENDKNLVANTLNEAYLHKYFLEVDDSKTTKENLARFLRQDDS
KSVMMIDDLLDSGMRMLAKITPVRNTDFKHLKEGLVKTISKHPDVINNKETLENGLEELN
KAFSRKGSVRKNDDLIIELLANGSMQFSYHDSKTNEFEVMGVVNNQLVGKFLFSQYLSGN
RSPSPQAKKTAIDKLVTLL
>Saccharomyces__mikatae_AIM46 g005199.m1
MSLISKVLVKRSCFGVGIRRTPHWYSQYSTTGNVRVNKKSSKVVPVLTALALASIFAKKW
YDNSQIKKADATSVTVDPAISAFPKKMGPPQWPFSTQYELLGKGVRCVSSITFKAYGLGI
YMAVEDKHLVAEVLDSKFLSQAFIDTESSSSLVKSHQEKLRDALNDPAKAPILINNLLDS
GIRLMSKNTPIKAGSFKLLMDGTKKSVFKNPDSQLQDKDRLEAGFQELHDCFRSVKGLVA
RDDDFFIELNNDCSMNLFYYARKKDKLVTLGTVKEPLIGKLLFAQYLSAVDPPSLEAKQD
VMDALVSLS
>Saccharomyces__paradoxus_AIM18 g005238.m1
MLKSFQRTLGKCQRSSSANHWQCFKRNFASIRATKYPGHFNSTFHFWPWLAAPTLLAASL
YYHDRPLQNDDKTDTFPPHTESVQVDSSVSDFPLTINALNFPVSTTFKLLGYGQRHVTFL
RFKVYALGLYLAENDENLVADTLNETYLHKYFLDVDDSKTPKENLARLLIRDDSKSVMMI
DDLLDSGMRMLAKITPVRNTDFKHLKEGLVKTISKHPDVANNKDTLAKGLSELNDAFSRK
GSVRKNDDLIIELLANGALQFSYHDSKNNEFEVMGVVNNQLVGKFLFSQYLCGDKSPSPQ
AKKTAIDKLITLL
>Saccharomyces__paradoxus_AIM46 g005239.m1
MSLVSKVLVKRSCLEVGIRRAPQWYSHYSTTAGNARVNKKGSKVVPVLTGLALASIFAKK
WYDDSQIKKADATSVAVDPSISAFPKKMGPPQWPLSTQYELLGKGVRCVSSITFKAYGLG
IYVAAEDKHLVSEVLDSKFLSQAFIDTTAPPSPAESHQDNLRAALNDPAKAPILINNLLD
SGIRLMSKNTPIKAGSFKLLMDGTKKSVLKNPDSQSQDKDRLEAGFQELHDCFRSVKGLV
ARDDDFFIELNKDCSMNLSYYARKKDEFVILGTVKEPLIGKLLFAHYLAAVDPPSPEARQ
GVIDALVSLS
>Saccharomyces__uvarum_AIM18 g002214.m1
MLRTFQRTLTKGQTSSLAIRKQCFRRQFANARFTKYMGRSGSSLRYWPWFTASTLIATSL
FFYDGTLQNDEKNDGSLPYNESVQVDSSVSDFPLTITALNFPVSTNFKLLGYGQRHVTFL
RFKVYALGLYLAENDEDLIANTFNEAYLHKYFLDVDDSKTFKQNLARFLKQDDSKSVIMI
DDLLDSGMRMLAKITPVRNTDFKHLKEGLIKTISKHPDVANNKESLENGLEELNKAFSRN
GSVRKNDDLIIELLANGALQFSYHDNKNNEFEVMGLVNNQLVGKYLFSQYLSGDKSPSPQ
AKKTAIDKLITLM
>Saccharomyces__uvarum_AIM46 g002215.m1
MSLLSKVLVRRSCFDVGMRRTLQWHPRYSTTAGNASVNKKGSKVAPVLTALALASIFVKK
WYEDSKIKKADATSVMVDPAISAFPKRMGPPQWPLATQYDLLGKGVRCVSSITFKAYGLG
IYMAAEDKHLVAEVLDSKFLSQAFIDNAVPSLPAKTHQENLRAALNDPAKATVLINNLLD
GGIRLMAKNTPIKAGSFKLLMDGTRKSILKNPDSQTQDKERLEAGFQELHNCFRSVKGLV
ARDDDFFIELNKDCSLCLSYYTKKRDEFVILGTVKEPLIGKLLFAHYLAGVDPPSLEVKQ
EVADALVSLA
>Saccharomycopsis__malanga g000851.m1
MNSRLFNSRIFNTSSRGLRGFVRGLYGGFRPRFPQTNNGGLNLRTIAKSNLFVGFLGASV
SLIGYNAIKDGSNIVQSEAVEGNGPKLLVEDVVLVDSSINPFPTSVNSPKDGRTKYTLIG
YGVRKVTFLNFKVYGLGIYVAEEDAKKVPEVFNSKYLSEVFIDKHQPGLSHAENLRLALK
DSETSEVLINSLLDANVRFVVRIVPLRDTDFNHLRDGFVKSCVRNKLVKSQAPEKLDVGV
DEIRAIFKKYRSKCPKNHVFLVETDKAGKTTFLYENYGKNPEQGNLKEKIELGTVEEEII
SKALLLNYFAGSKPISEDARKTSIESFVRLV
>Saprochaete__clavata g002770.m1
MLYQRLFQAGKLAFQHSGSNFTRSTARLFSTNAKRANISSTFPLSTKLLYLTTGIIAGYG
AIQFTTNKISLDANSTLKGKIDPNAQVTITSEDGEAFVKPPTNSPPFPKKIKLFDETAKG
PIEYDLLGVGVRTVSFLSFHVYALGIYIASEDKQLAHSILESAMSQYPSKDLKTILRDVE
AGPKVIAHLLSHGIRLDLRIVPVRNTDFGHLRDGFVRGILNHPYYKQLSTNPAIPKDDPA
YLKMMEDIGRGINDFKVAFSRKLSVPKHNILHLTRENDGSLDISYYKGQSEETAEKIHLG
SVGEPHVSTILFLHYLTGKSPASESARTTVVEGLTKL
>Scheffersomyces__lignosus g006049.m1
MFSRIGYRASIFAGRTGVRSFLRSSQSYFKAQKSVSRNAIIGFAGLTVASLAFYGQKNSL
SQPIDLDSKVDVISHADSITVDSSIDPFPTVLKATKDNSLHTDFQLLGHGVRTVTFVSFK
VYGIGIYVAQKDVKKAKSILNEQVKTTGEELNALLNDPAHSTDLIQKLLDQDVKLLARIC
PVRNTDFNHMKDGLIKSILAHPRSKEKREALNPGLEQLRATFQGRKGSVPKNHLLYLEIL
TGGMLGIAYENPEKNVVVEMGAVEEPLVSNILFLLYLSGSKPLSEPLRKSCVAGLESL
>Scheffersomyces__stipitis g000008.m1
MFRATASSASLLTRNVGRRFILRSSPRLLKAPIKSNKLVYGLGGLTMAGVFAYFNQQTQK
IELDTSIEPKEDTITVDSSISPFPLTIQEAKQANVHDDFQLLGHGVRSVTFVSFKVYGIG
IYIAKKDVKKAHDLLLGDLSSSPDGKLEDLLNDAEKSVEIVEKLLDSGVRFLVRLSPVRN
TDFNHMKDGLIKSILANPKSKENRELVGEGLDQLRTAFSGRKGSVPKDHLLYFEILPGGK
LSVSYENPVKKSIAEMGVVQEPLVSKILFLLYLSGRKPLSESLRKSSVEGLASL
>Spathaspora__arborariae g005112.m1
MFRLFTSSRYFFKRLFRQIPKRRAFYSLPLAIGISSLFGTPLLLDSQHEDHPNSVRIASN
LSSFPVEIKNRDQFQEDFKLIGHGVRTVTFLQMRVYAIGIYIAERDIPKANKILNKLGRE
KLSSPNESEAVVNELLENDVKFLARISPIRDTDFNHLRDGLIRSILAHPKSKLYGETLTS
GLDQFREIFRGRRDSVPKNHLLCLEVRSGGKLGVSYVNSMTKEVVSMGIVEQPLVSKQLF
LQYLSGVKPLSEPLRKSCVHGLLSL
>Spathaspora__girioi g001795.m1
MFRFFTQRASHLFAKRLFGNITKRKGLTYSLPIAIGISSLSIFSTPLLLDSKQTHEEDHP
NNVRVDSNLSPFPLEIKKPEQFQEDFKLIGYGVRTVTFLQMRVYAIGIYIAKRDIPKATK
ILTQLSPDKLNTPTESEEIVTELLANDIKFLARISPIRDTDFNHLRDGLIRSILAHPKSK
GYGEDLTTALDQFREIFRGRRDSVPKNHLLCLETRTGGKLAVSYVNTMTKEVVPMGIVEQ
PLVSKQLFLQYLSGVKPLSEPLRKSCVHGLLSL
>Spathaspora__gorwiae_copy_1 g002240.m1
MFRLFTKRVLSLGIKNRGVPIRSVHPVRFSLPIAIGLSSFIVYNTSNPISLDAKKFVSED
TINVDSTLLPFPIELNASEGGQFIQDFKIIGHGVRTVTFLTMRVYGIGIYIAEKDVKKTH
DIIARIGIDKLSDPNTSEEVIGELLANEVRFVAKICPTRNTDFNHLKDGLIKSILAHPKS
KEIKEQLNVGLEQLREVFQSRRGSVPKNHSVCLEIREGGKLAVSYLNPFKHEIVHMGVVE
EPLVSRQLFLQYLSGSKPLCEPLRKRSVEGLLQL
>Spathaspora__gorwiae_copy_2 g002777.m1
KDVKKTHDIIARIGIDKLSDPNTSEEVIGELLANEVRFVAKICPTRNTDFNHLKDGLIKS
ILAHPKSKEIKEQLNVGLEQLREVFQSRRGSVPKNHSVCLEIREGGKLAVSYLNPFKHEI
VHMGVVEEPLVSRQLFLQYLSGSKPLCEPLRKRSVEGLLQL
>Spathaspora__hagerdaliae g005908.m1
MFRLFTQRVISLGTKNRGFAIRSAHSVRFSLPIAIVLSSFAIYNTSNPISLDAKRFVSED
TINVDSTLLPFPVELNATEGGQFNQDFKIIGHGVRTVTFLAMRVYGIGIYIAEKDVKKAH
DIIAKIGSDKLSDRNASEEVIGELLANGVRFVARICPTRNTDFNHLKDGLIKSILAHPKS
KEVKEQLNVGLEQLREAFQSRRGSVPKNHLVCLEIREDGKLAVSYLNPFKHEIVHMGVVE
EPLVSRQLFLQYLSGAKPLCEPLRKTSVEGLLQL
>Spathaspora__passalidarum g004602.m1
MFRLFTQRSAFLFVKRLASVITRRNVFTYSLPLAIGFSSLAFLQTPTLLDSKTEDEKPNT
VRVDSNVAPFPLEIKKPDQFQEDFHLIGYGVRTVTFLQMRVYAIGIYIAQRDIPKATKIL
TKLGHDKLTTPAESPEVIAELLANDVKFMARISPVRDTDFNHLRDGLIRSILAHPKSKEL
GEKLTSGLDQFRELFRGRRDSVPKNHLLCLETRTGGKLSVSYVNTMTKETVPLGVVDEPS
VSNQLFLQYLSGVKPLSEPLRKSCVHGLLSL
>Sporopachydermia__quercuum g001724.m1
MSTSRRTIKALSKAYKESVNTSRFAGKGFKNRSIFSHNLTSKAKFYSTSPKLASNAGFNP
WAQRATIYGGLIAGGAVFYAINNSNSNGNVANDAPAKSKKKENPPEGEVTIVHKDLPPFP
VDLPQSETLGTDFTLIATGIRSVSLFRIKVYGLGIYIAKDDRKKAHKVLHDSNFIANFLD
LDRYKSHSEALRAALKDNIKSQIIISNLIDAGVRFTLRIVPTRNTDFGHLRNGFFNSVLN
NPLTAEHATEPDFRDGLQELKDAFELRGSFEKHKVLLVERKSESEGGCIDFLFHNSKYEE
NSVAQYNGTIKNPTVVKIIYLNYLAGPNPSSADGRANAIEGLVKIAEDSSLEV
>Starmerella__bombicola__JCM9596 g003286.m1
MFVSRRGAVKVNQFLLKKANVRWNSNNFQGVKPGRTSIWTRRFVPGLVFGLATGLGFGLY
KSYTRKTGRIQAEAVSSVDSSVNLQPPTDAAPFPPTISINKELFQAIGTGVRTVTFLNFH
VYAAGLYIAVDDIHLARDILNGIRPKLNPTNDQNEWLKILNDPVTGEQVFSELLSKNIRF
AVRIVPTRNTDFSHLRDGFVRSVMNHKEFKAIQSAEVGLSIGEIKKAFGRKRKLRKGDVV
IWSRDISGGMSAWLGDSDEDKELLGSPDNSDVSRLFFLQYLSGAKPNSPTLKTTSISGLV
RILT
>Sugiyamaella__lignohabitans g001326.m1
MFMRNMFRQSGRLATTTLRTRIGAGSRSFTSTATAQLRSRAVFGTTILSGVLVAYTGLQL
LDPGMVNPIRLDSPPGKLTSETTVQPDTKVAFPNSISIDKDEFQLLGSGVRSVSFFFQVY
AVGIYIAKDDINKVKQVLSSSVSADPAQIQAALLDDVRSGELISKLLAAGTRLSIRIVPV
RKTDFGHLRDGFVRAIVGHPRFKQLPADNGGEGIGDLKKAFGRKRSVLKGQILYLNRSTD
GKLSIEFYADTKESPDAHEVLGVVDEPLISELLFLKYLSGKNPSSESARQTSVDELSQLV
AVH
>Tetrapisispora__blattae g001045.m1
MLTRQSLLRVVTKQQHYQQNALLLGISRAYSQKVSLFHSNKRWISMYNAKEAHGNVLPNP
SLNTKKQGISLSVAAFLAAGCFVGWLVERRRNIKYTLDASGEGIEIDAGISPYPTSINAR
EGMLGTTYTLLGCGVRYISVATFRLYALGIYVASNETSKIVNSLRETMKKNPEVYPVDAN
LKEYEIVENYLKDPSKNVLLIDNLMNTQIKLLAKLTPLRNTDFTHFRKGIVKAVNKHPEA
SKHREEIDKGFEEVDQVFTRKGTLAKDDDLYLELKPNGSMEISTLRRKNDSYEKICTIQN
PIIGKLMFSQYMCGPNAPSQMAKDAVAASIVDLFKDEKAN
>Tetrapisispora__phaffii g002105.m1
MFSNIFNNISARTLRSSLRGTTRVLSKRLLSNASTKTVNQTKFQNFKWATVGLATGLTIL
TATSTYQNANSSELHTSTHLIRNDSDAQKEGELSNSVTVYKDVSPFPLVIDNSVYECIKG
TYDMLGYGIRTVYFYVKFKVYCMGIYILEDDKAKVGEVLNSSYMSKAIIGAKETLSQKQN
VFDALNDPAKSMLVLENLLDSNIRLLAKITPVRNTSFAHLRDGISNTILNHPNIAGHEEE
VQAGVQEFKELIAVNHQVLRDDDLFVQLNSDGSLTFSQYSRKKNKYTYYGSVKNPIVGKF
LFSQYLGGPKPLCQQTKDNVTEKLVSLV
>Tortispora__caseinolytica g001657.m1
MWTRITAMKLPKAAVLSAAIFGGCTLYNNNRPITLDTKISLPDDPVKPPTSVPDFQRSIV
VCGKIFDLFAIGVRTVSIFNMHVYGLGLYASRDHLPVLKAILNGAAEKYNATTPAELEAA
LRDKSKGKEIISEFFGYPRPDSQIPLVLRIVTARNTDFGHLRDGFVRAVLAHPYAKSLLE
MENERGEAFAHGIEDLRKAFGRKVSVPKHKELLLYRRSNGELDIFAEIGDTREQIGTVHN
SEVSQFLFQQYMNPEKPSSPTAYNDMCRNFAQMIAK
>Torulaspora__delbrueckii g002110.m1
MLLSNCLKRGPFTGLRGLKRAKPIVSCARRSASSAVKGQLSKTKRSNIALVYGAAAGIAG
IATLASFDKLWSDANIKDNAEATVNVDSSVSPFPTKLGPPELPLSTEYMLLGYGFRSVTF
LSFRVYALGIYIADQDRHLIPDVLDSKFMSTAFIDTDSSKTHSDNVKAALDDPSKSSVLI
GNVLDSGARMLAKLTPVRNTDFNHLRDGFVRTILNHPEAKDNQEKLSTGLAKLKEAFTEK
GKVAKDDDLLVELQANGGLQFSYYNRKKDQVVAMGHVDEPLVGKYLFSQYMSGPKPLSPS
TKESVATHIAAMV
>Vanderwaltozyma__polyspora g001291.m1
MFGRVFNRSSPIIRLSVRTITSLNGARASVNRPLAKTLISNGNHIFNKKLYLLGLFGITS
GYYFTISNGGSAIINDENVNDDASKTVSVDSSISPLPVNYSKNEYSLSNDYSLLGYGIRA
VTFLKFKIYALGIYVADEDIKSIAKLFSTSYLSSTFIDTDKSKSHPENVKEALNDPKKSL
ILIGNLLDSGIKMMAKITPVRNTDFNHLRDGITKTVLNHPNANEKKTELENGLAQLKETL
SNKGSVAKNDDLFIELKSNGSLVFTHNNRKKNKAIHLGTVTDPIVGKFLFSQYIGGPKPL
SPPTKETVTDKIYSIV
>Wickerhamia__fluorescens g004481.m1
MFRASIKSGLRCIPRSGLVKSRHLSTRASFSNKFGQRLALGSAFALVLAGIWGQASLVQL
DNAPLQDDSISVDSLISLFPRNISVSLQTNLNTDFKLLGHGVRTVTFLGFKVYGIGLYIA
TKDIQRAQSILSKQKDLASALSDAKESETLVSALLDEKVRFMVRICPVRNTDFGHMKDGL
IKSILAHPQSKQMRDVVGSGLEQLREVFRGNRGSVPKDHLMYLEIIDGGKLSISYENPKL
HKIEKMGVVNEPMISRVLFLQYLSGSKPLSEPLRKSCVDGFLGFSN
>Wickerhamiella__domercqiae g004486.m1
MLRFTAKLRPLRAFARRLATGTAPPTPKVPRGQKILWNRLTQGAATGLAIGLAWGFWERH
SLSSPRRTIISEDAITLQPPTDSPPFPVHIEVNGTKFRALGVGVRTVTFLNFHVYAVGLY
VADDDIRKLGLAPTITDSIDSGIRYAVRIVPVRNTDYGHLRDGFVRSILHHPLYKDIGHT
AEFTDGLTQLKQAFGRKGKVPKGDVITFTRERHGDLNIWYSKAPGIYEPMGHVDAPGISR
IFFLNYLGIPHPISPTLAESTIEGLAHL
>Wickerhamomyces__anomalus g005342.m1
MNNLLFSALKGAKSHRFFKSSVALTSLVSSLWAINHYQSTNQILLDQSNENLNSVQVDKN
VDPIPLSLKLSTNYQLLAQGTRAVTFLKFKVYALGIYVANDDLYKIPTVLDSKFLSSTFI
DTDKSKSHSENVTSALHDNEKSKILISNLLDSNIRLVARISPIRNTDFNHLRDGLVKSIL
AAGVQDESLADGLQELKDAFNRKGSVPKNNNLFIERLSDGQLQLIYENTRNGEVVELGNV
KNPIVSKLLFLQYLSGGLSNDTRENAIQRISQLV
>Wickerhamomyces__ciferrii g004435.m1
MFYTSFGSQVLKHTIKSVNFQNALRLSIGISGLCSSALIYHHYQDRRVLLSDVSKESLNS
VDVDKNVDPLPLSMNLSTRYQLLAHGTRAVTFLKFKVYALGIYVANDDIYKIPMVLNSNY
LSQQFIDTDSAKSHSENIFAALHDSKKSGFLISNLLDSNIRLVARITPIRNTDFNHLKDG
MVKSILAAKYQDEGLASGLQELKDAFSRKGSVPKNNNLVLERLSNGELVLSYEDLKKHES
FELGRVKNPVISKVLFLQYLSGGLSNNTKDTAIEKISQLV
>Yarrowia__deformans g005047.m1
MIRNTLRTARQLKAPLRPFSTRTATARAVPRPSNSLLYASAAIGVTGLSLFSLYSLQSPI
ALDEKKGPIVQPTDSVQPPTSTPPFPTKLSADGKEWSLLGCGVRRVSFLGIDVYAIGLYL
PETQKREVRELLQSTSGFQQANGDVEEFKKSLLDPVHGAAKIRWLLDQGIDIRIRIVPVR
NTDFGHLRDGFVRTILAHPEAKEASQNKSFADGLSELKTIFSRKMSVPKHNVLVMNRAGH
NGELQITYYDAKSEADLGQGSDLGAVHSPEVSELLLLQYVTGKKPISETLRDSVINGLVT
IAIE
>Yarrowia__keelungensis g004442.m1
MIRNTLRTARQLKAPVRAFSTRSTTARALPRPSNALLYSSAAVCVTGLSLYTLYSHQAIS
LDAKKGPIIQPEDSVQPPTSTPPFPTKLSADGKEWSLLGCGVRRVSFLGFDVYAIGLYMP
ENQKKEVRELLQSTSGFQQANGDVEEFKKSLLDPVHGAAKIRWLLDQGIDIRIRIVPVRN
TDFGHLRDGFVRTILAHPEAKEASQNKDFADGLSELKTIFSRKMSVPKHNVLIMNREGNN
GELKIVYYDAKSEADLGQGSELGVVHNPQVSELLLLQYLTGKKPISETLRDSVINGLVTV
AIE
>Yarrowia__lipolytica g003201.m1
MFRNALKSARQVKAPVRAFSTRATAARAVPRPSNTLLFSTAAACAAGLSLYSLYTHQSIA
LDEKKGPIIQPTDSVQPPTSTPPFPTKMSADGKEWSLLGCGVRRVSFLGFDVYAIGLYLP
ESQKREVRELLQSTSGFQQANGDVEEFKKSLLDPVHGAAKIRWLLDQGIDIRIRIVPVRN
TDFGHLRDGFVRTILAHPEAKEASQNKEFADGLSELKTIFSRKMSVPKHNILVMNRKGNN
GELKITYYDAKSEADLGEGSELGTVHNPQVSELLLLQYLTGKKPISETLRDSVINGLVTV
AIE
>Kazachstania__martiniae__yHAB132 g004419.m1
MFGNLLSKQIRRGNYVRNFRTIGFVNTTQLRNLSIRQFATDSAEVSTQPKFDKTSRSNKW
RALISGAVLGGAYFGYKYLIDRDDEICRYVTVDEGIDQFPTKLGPPAFCLDTTYSLLGYG
VRCVTVATFKVYGLGIYIARRDQHLIPDILNSSFLKQTFIDTDPSKSHQENLKIALDDPE
KSSILIGSLLDAGVRMATKLTPIKSTNLTFVREGVVKTVKNHPHADANKDLVDKGVDELR
QSFSKKGAFPKNDDLIIELKADGQLDFYYYNRKKEQCEKIAHVSEPIIGKFLFSQYMSGP
NPLSQETKDMCVRNISSMV
>Kazachstania__unispora__yHAB133 g003643.m1
MIAAKLPLLRPLVGQTLRTPATAKCITSRFHFSTKRLLFNASTEKTTTSQPPPPPSPPPK
RANSKFVTGVVTLAILGAGYKWYNGNCHKHNNDFITIHEDLKPYTVKLSTEDTPFQTNYT
LVGSGTRTLTISTFKVYGMGIYMADEDFPLVSKIIDSNYLSKTFIDINDGQYKDLSHKEK
VKLALNDPVKSEIIINSLLDGGVRFLIKMTPIIKSNLTFVREGGIVKSLKNSPEYNNLEE
YPGARDVVEKGIEEIRMAYDRKGSLVINDDLVMELNKDNILQFYYYNVKSNKFYTMGHVD
EPLVGKILFRNYLSASKPLCEEARQDFVEKIVENL
>Kazachstania__turicensis__yHAB134 g004711.m1
MYTFTLSKAIARNSITKNVKLCRFSTFPRLRTSASASTNTSAKTATHQKRIPNYWIAGAL
GLGAGALLYSYQQSEKLPEIQYFEINDQINSFPSALRPPLYPLSTNYSLLGLGVRSVIVE
SFKVYGLGIYIADEDKKLVPMILNSFFLKKTFIDIDESKTHKENIKAALDDPEKSVILAR
NLLDGGVRMTAKFTPIKNTNLTFVREGIIKTIWNHPDAEANKEVLEKGIDELRHAFNKKG
SFLKDDDLLMELNSDGSLQMTYINCKHGDIYKMDLVKEPAVGRFLFSQYMSGPKPLSVPC
KDEITKSLVDLV
>Kazachstania__bromeliacearum__yHAB136 g000452.m1
MSDESALEQLREQLLNNLDVKSVNEIEQALEAKKQDHWQQLEALLNSSQIETLPADDKRT
VRDLLKLERNTEFNITTAILGSMNKVLIRSVLPRYRVCTNLGVKQFSTVNWLRNEQPVTN
VNVPKQTYKGRKWIAAGSLLAGLFVGHQYYKYCTEHVHEGLKPYPYNLSTKNTPFTTDYT
LLGSGVRCVSVSTFKVYAMGIYLAKDDESLISQILNSKFLSQNFIDTDLTLQNHSQNVQN
AWDDPVKSNVLAGSLLDGGARFLAKLTPFRSTSLTFVREGGIVKAMKNSPLYKENKEQID
NGIDQLRRAFTVKGTFARNDDLIMEWKSNGKLQFYYYNFKKDEYVTMGVVDEPLVGKILF
EGYMSGPKPMCPEVKEVVAKKLSTMV
>Kazachstania__siamensis__yHAB143 g004333.m1
MFTTTAITATAAARLIRTPSAFRLLPCKIAAGLLTTAHFSTTPMKLNTIQTPPEPRQKNN
NGKKWWVIGAGVGAMALGYKYYNNKSSNGDFITIYKDLKPYTIKLSTDTTPFKTNYTLVG
SGVRVLPISTFKVYALGIYMADEDFPLIAKILDSNYLSKTFINDDNNNSLSHKEKVKVAL
NDPVKSPIIINALLDGGVRFLIKMTPIIKSNLTFVREGGIVKSLKNSPEYNNVNDEYPGL
HDVIETGIQDIRKAYNRKGSLVINDDLIMELDNKNVLQFYYYNIKQNKFFTMGHVDEPLI
GKILFRSYLSANKPLCEEARNDFVNKIIELL
>Kazachstania__taianensis__yHAB147 g004044.m1
MLSRVLCRGDVPRVLYRSKLPAGCVKSVVRCGAVRSGAVRFTSTASENHDTNKDSSKSGV
WKKTLLGAGSVGVLYAGYRWYAGPSAVNVYEGLKPYPVKLTTKDTPFATDYTLLGSGVRT
LSISSYKVYALGVYLADEDRPLIAKILDSNFLRKNFIDVDPNKTHAENVKAALDDPKKSG
VVINSLLDGGVRILIKMTPIIKSNLTFVREGGIVKALKIAPEYATDQETIERGISEIRKA
FTHKGSIVINDDLVMELKPGCKVQFYYYNDKNDKFTTMGTVDEPIVGKILFKSYLSGEKP
LCPEAKDAVAAKLATMV
>Kazachstania__intestinalis__yHAB148 g003669.m1
MPLTQDERAAYKQRVLDALDQRFADTQAAVDAEVSQHREQLQIVKEEQLRLFPANSGTQT
IRAPIIGSLFELVLVFYGIERYQEQLVSMMLNRLLGKRAAGSLRSNFKSKALLVPTSRSI
HTTPLKSSINVSLVLGSAALGAAVVGASFVIDNVRSDDQAYLRSIPTTLSAADYGLSTTY
TMLGSGIRYVPVVTYKVYGLGVYVATEDVSMIAKVLNSDFLRSKFPDTNPGKPHQENVKL
ALDDPVKSRVLIDSLIDNGVRLGLKISPIKSTNFTFVREKGFVRSLVTSPEYKTDKKAVI
DSGIAQLRSIMSKKGSLAQNDDLIMELGANGYLTFHYINFKNKKHELLGTITEPVVSRLL
INLYLSGPTPHTPQAKEAVAKKIASLV
>Kazachstania__rosinii__yHAB153 g001219.m1
MLSRVLNRNVLLRSLGASRRFATASVLRNKTDVGFETNFQANSSNGKKRRTSYVISTTLG
LSAGILAVSYYLQEEKAEEKEIEEQQRDVHVDENLSPFPALLGPPDYQLQTVYSLLGFGI
RTVAIETFKVYALGIYVATKDKPLIPKVLNSKYLDETFIDTDPERSHTENVKAAFDDPVK
SVILVRNLLDSGIRMTAKITPIKNTNLTFVREGIIKTLWNHPDAKANKEALTKGIDELRS
SFNKKGTFCKDDDLIMELNSNGSLQFYYYNRKKQETEKLNCVQEPILGRFLFSQYLSGPK
PLSPTAQDAAATSIALMV
>Kazachstania__transvaalensis__yHAB154_copy_1 g001746.m1
MLKSLISKRLYSTTLNTAQPAKKSFNKWLWGGSIAVATAALYYQYQPSPDKVSYVMPEQT
YVTVNDNIKQFPKYLYAKNAITEDGRPMESNEPYFNHNAILLGYGTRSLPISYFKVYSLG
FYLDMVQRKKILESTKDTNSAEDIIADIIESGTPVTIKMTPLMNSNLTFIRETGLIKSIK
NSPLLKDDTEQLEKCIEDVRRAYNYKHTLNVNDDLYMEFCKDHSVQFYYFNDKSKEFLTM
GKTTEPLISTILLKTYLEGDNTMVPDAKKMFAENLFNP
>Kazachstania__transvaalensis__yHAB154_copy_2 g001747.m1
MSNEDYVKINDKVKLFPRYLYAKNSTSVPSDNKEPRFESTFYLAGVGTKSLPIPIFLKVY
SLGIYIEIEAKEDLVQLIKSGKLDSKGIITKIVSDKTPILIKISPIMDSTLKVPKEKGFI
SCIKKSPLVKNDKALMQKCIDQIHEAFVLDEKFVVNDDLYLEFNGDQTVQFHFFNGKTGE
LTSMGKTTEPILYQILLNTYLVDDKPAVPEAKASFIKNLVN
>Kazachstania__spencerorum__yHAB155 g002860.m1
MYKNTLVRYAVGHLSLKVTPFYRVSSLGFLRNISNSTGNNNNSSKIPEFNKPKGKRSLLT
MGLFGITAGSAAVFWYLKNQYERDQRKEEEEVLTWIDVDENLSPFPSLLGPPLYPLETVY
SFLGFGIRSVTIATFKVYAMAMYIATKDKKLVKSILTPQHLQELFKDSKFTKSHSENVRK
ALVDPIKSEIIIDDLLKNGIRVAAKITPIKSTNLTFVREGIIKSLKHQPESKTHKEELEL
GIDQLRKAYNKKGSFYIDDDLILELNSDSSLTISYFNRKKNITEKMGTVEVPLIGRLLFR
EYLAATDPLSEECQKSSANTLSKLV
>Kazachstania__viticola__yHAB158 g000724.m1
MLPRLILKRNNLLIKGNLVNARLFSTRTLLRNNSTTISNNIQSNNTSAKKKLYWTGAGLI
SGLIGAFYYYKLKTDNDEPLVFFDVDDEISPFPSRIGKEQVPLDKTYSLLGLGVRSVTVD
TFKVYALGIYVANEDKDKIPKILNSNFLKKTFIDTNSNKSHHENVKSALQDPVKSVILIR
NLLDSGVKMAAKLTPIKSTNLTFVREGIVKTLWNHPESKAQKNELTNGINELRKTFNKKG
SFPKDDDLIIELNSDGSVHFSYYSRKRGQIADIGIVRDPIIGKFLFSQYMSGPHPLSPMT
KDAVCNKIATMV
>Kazachstania__solicola__yHAB159 g005382.m1
MPFPKLPIARVPLLRRQCINFSTKRVLFNVSPTKQPATPPPPPPQSKKGYNKFAIAIVSL
AFLGASYKWYKGDCPRNNNSNNNNNLITIHEDLKPYTVKLSTKDTPFQTNYTLVGSGVRT
LSISTFKVYGMGIYMADEDFPLVAKIIDSNYLSKTFIDTNDDKFKGLSHRERVKLALNDP
IKSEIILNSLLDGGVRFLIKMTPIIKSNLTFIREGGIVKSLKNSPEYNDLDGYPGAHDIV
EKGIDEIRKAYDRKGSLVINDDLVMELNKDNLLQFYYYKVKANKFYTMGHVQEPLVGKIL
FRNYLSANKPLCEEARSEFVDKITENL
>Kazachstania__kunashirensis__yHAB160 g005028.m1
MLYSGPVNRTLIRNIITRNLKVAKFSTFLTLRNTASASATASKATVTTPKKGRNPWVAAT
LGLGTGALLYAWLRRQKEEDIKYFEVDENINAFPNILRPPLYPFDVSFSLLGLGVRSVTI
ATFKVYALGIYIADADKKLVPKILNSNFLKSTFIDTDSTKTHNENVKAALDDPQKSTVLA
RNLLDGGVRMAAKFTPIKNTNLTFVREGIIKTLLNHPNAEENKDLLDKGIEELRNSFNKK
GSFLKDDDLLMELKSDGSLQLTYMDNKHGEIYPMNIVKEPMIGRFLFSQYMSGPKPLSAA
CKDQITKTLVDLV
>Kazachstania__aerobia__yHAB164 g002709.m1
MSLLRPLSRQWLKNSSLNKCITTRLNFSTKRVLFNTTTTNKTSSSSSSSKKNYNKFAIGL
VSFAILGISYKWYKGDCHNNNNNNNLITIHEDLKPYTVKLSTENTPFQTNYTLVGSGVRT
LSISTFKVYGMGIYMAEDDLPLVAKIIDSNYLSKTFIDNDTSSDNNKLKNLSHKEKVKLA
LNDPIKSEIILNSLLDGGVRFLIKMTPIIKSNLTFIREGGIVKSLKNSPEYNDSKQYPGA
HDIVESGIEQIRKAYDRKGSLVINDDLIMELNKDNLLQFYYYKIKTNKFYTMGRVQEPLV
GKILFRNYLSANKPLCEEARREFVDKIIETL
>Kazachstania__yakushimaensis__yHAB166_copy_1 g003890.m1
MSPTKHSTTNNDNEQLRKDILKQLDTKRMLNLDCSYTPQNMNTVLTSIKHSMFKLLTNTR
PYSTTLRNTSSKKVANKWLWGGALATVSTLLYHNYNQNNNGKTGENFTIMPKQTYINVND
NIKQFPKYFYSKDAVSADNEPIESSEPSFDGNFILLGTGTRSLPISYFKVYSIGIYLDML
KRNNILATRQGQAESTEEMINDIIESHTPIIIKMTPLMNSNLTFIRETGLIKSIKNSVIL
KDDQTRLEKCVDDIRQAYNYKHSLGINDDLYMQFSEDQSVQFYYFNNKSKELVKMGKTTD
PLVNKILLKTYLEGDTAMVPDAKKMFVDNLLN
>Kazachstania__yakushimaensis__yHAB166_copy_2 g003891.m1
MSDNNYVKINDKVKLFPKFLYSKDAASVPGDDKEPRFDSSFILAGVGTKSLPIPIFLKVY
SIGIYIELKAREDLVSLIKGGKLDSKDLVKKILDDKTPILIKISPTMDSNLKTPREKGFI
ACIKRSQLVKNDKTLMEKCINEVKEAFGLDEKFIVNDDLYLEFNEDQTVQFHYFNSKTGK
FITMGKTTEPLVSQILLNTYLADDRPAVPEARASFIKNFSS
>Kazachstania__yakushimaensis__yHAB166_copy_3 g003892.m1
MYKLLATKRLYSIQARNLVTKKQPKYWLWGGLGITASLFYYNYTQNKPVTSLQLSDANYI
QINDKIKPFPKYIYSKDNILANNNEKEPKFSSNFILTGVGTKTAPISTVFKIFSIGIYIN
TERKQNLLKSIHDKQLNSDEIVKEILESKLPVLIKISPLLRSNLKFIREKGFVNCIKKSA
LIKNDEILLDECVKDIRQALDLNEKFAINDDLYLEFKDDQTVQFHYFNNEKNNFISMGAT
KEPVIRQTLLKAYLQGRNTIVPEAKQSFIINLLLN
>Ogataea__henricii__26124 g000350.m1
MFVRTVSRSFAQRLRGVAPATFTRTHFSTVVRSTKSQSKPLLFGSLSALAVGTFVWSGSQ
LQNDASAAADPEYLVSVDSSVSPFPLITDEPLLKSTFQLLGYGIRTVTFLQMKVYALGIY
VAREDLPLVSKVLDSKFLESLYEVAEQKSHSEQLESALKDPKLSAILVENVLDSGVKFAA
RIVPVRNTDFNHLRDGLVKSIKSNPRYKELVRAEDGSDERLANGLDELRAIFGARKMSAF
KNSTLVLQLLDGGKLEVSFEQCDKGGKKEPFTLGVVNEPLVGKLLFLCYLSGAKPLSEPA
RAKAIEGFVAIA
>Ambrosiozyma__ambrosiae__26137 g000632.m1
MMFSKNLFNSLKPLGSQLRTKSVQFVRTNRNLHSSSFIRSNNKSNRNTLVGLSVLGLTLF
TSSTLLKSNLENDTKAVPEVDPTLVMVDSSVDSFPIEIKDLLTTPVQLIGTGIRTVTFMR
MKVYALGLYISSDDLLLVKKIWHSKFLETIYQSEDNSKSHVESLREALNKPEISDILVDN
LLNSGVRLTARIVPVRNTDFNHLRDGLTKTVRASTLYKNLIKDENGSDAKISAGLHELRD
AFNSRRTTAATNSNLILETIEGGRLKISFQQYTKEGGHHELKVVGIVEEPLISKLLFSGY
LNAQRPMCEAARTSAVDSLITLF
>Citeromyces__matritensis__26142 g000120.m1
MFPRSPRLIRTLFKARKSFSTAGPISSRTWTHFSRAASISALTVASLYAWQSHLSNDASR
ETVEMIEHSVSVDKTVPPFPLEIHEPFTSEFQLVGHGTRAVTFLNFRVYALGIYLAKSDV
AHVKQILDSKFMSSFYSKDSSMSHSEQLSQALKDPEISTVLIENLLSAGIRFAVRITPVR
NTDFNHLRDGLIKSILASDRAKKMQQSSDSAVLGNGLDQLRAAFGRKGSVPKGDSLLIET
GPASELILSYQSFDKGGQIKQSLNLGKVAEPIVSNLLFLQYLSGKKPLSESTRDSTAEGL
ASLC
>Ambrosiozyma__vanderkliftii__26145 g001504.m1
MFSRNLINAVKKASFQSSKRSFQSIGKKQFGSFTRSQNGTTSLNRNKLFLGLLTLGLLVS
TSSGTLMATTSDLKNDGDAQTEQTANIEDPNKILVDSSVDSFPLEIPDQLDTGFQLVGTG
VRTVTFLRMKVYALGLYIASDDLPLVKRIWHSKFLESIYDKVSGTANHQENLAAALKDDK
VSKVLVDNLLSSGVRFSARIVPVRNTDFNHLRDGLTKTVKSSELYKELNRLDDGTDVRVA
KGINELRGLFNNKKTVASKNSVLILETIKDGKLKLSFQQSKKEGGFAEPFVMGVVEEPLL
SKLMFSAYLSASKPLSEPARTSAVQSLVSLF
>Torulaspora__franciscae__26152 g004884.m1
MLLRNCLVRVNSSSLRELRRASSIGFHVQRFASFASLGKCSRVRRSKFAASYAVAAGAAG
IAALASYEKLHSDSNIQDDAQNTVNVDPSVTPFPTKIGPPSFPLSTEYSLLGYGYRSVTF
VSFRVYALGIYIADQDKPLVPTVLDSKFMSTAFIDIDASKSHSENVKKALDDPTKSAVLI
GNLLDGGARMLAKLTPVRNTDFNHLRDGFIRTILNHPEAKNNQEKLSAGLEELRQAFTVK
GKVAKDDDLMVELQANGALQFLYYNRKKDQVLTMGRVDEPLVGKYLFSQYMSGPKPISPS
TKESVAAHIAAMV
>Brettanomyces__custersianus__26197 g002185.m1
MFARNCTRQLRTGIRYLSSGFRRNFSIQSRSTARKYVKTTLASAFFLAGVSSLGIYHISN
DTSAPPPADSIDVDSSIDPLPVTIDAPLSRTFQLLGYGKRQVTFLRMNVYALGIYIAKED
LSKVKQIFNSKFLESLYEKPDPTLSQKEALSAALKDDKLSTVLIGNLLGSGVKMTARICA
LRNTDLSHLRDGFVRTIKNSQYYKDIMEEGGQRADDLNKGLDELRSVMNSHHMKAYKNSR
VFMEIIEGGKIKVTVKVWDKQTFRKPVDMGIVHEPLVSRLLFLCYLSGPKPLVKEVRDTA
DENFVSMF
>Zygotorulaspora__mrakii__26256 g003480.m1
MSFAVLLKGANVLRKARLRNYTIRRFNKGSWNRTLVHSSAKINGPTGKAITSLATLAATW
VTYVCFRTLENDANLLDDQDTTVNVDNSVSPFPTKLGPPEYPVSAKYVLLGYGARSVTFV
SFRVYALGVYIAEQDRHLIPNVLNSKFLSTAFIDTDPSKSHQENVKEAMSDPKKSSILID
NLLDSGARMLVKITPVRNTDFNHLRDGFVKSVLNHPEAKNNQEVLSAGLEELRKAFTLKG
KVAKNDDLIVELQANGGLQLSYYDRKRGHVTLLGRVNQQLVGKYLFSQYMSGPKPLSPSA
KDSVASHIVALV
>Komagataella__populi__26274 g003559.m1
MFRLLRSRAFISSSKLRLFTVSSVASVGLYTFLQAVPERSPIWSDASLSKLPLPEVTESI
SVDKSVPPFPKHIGGKTDFTLLGYGTRAVTFLSFRVYALGIYIAKEDIPKVQTVLDSRFM
STFTNKTKGNSHFEHVSNALNDATLSSILVENLLDAGIRFKVRIVPVRNTDYNHLKDGLI
KSILASSKTKSIQREQGDLAAQLDEGLDELRKPFSSRGSFPKGNALLLERLPNSSLELSS
ETYDKQGALLKQVHLGDIESPIISKLLLMQYLSGEKPLSPSTKEKSCEQLSLLV
>Starmera__quercuum__34594 g002598.m1
MFIKALNQLRVFNFRGNRTLFKGLLGLSAVSTAFLAFNIQWSPNIIRLDASRNGLEGITV
DKGVDPLPLNLRLSTDYQILGHGTRAVTFLKFKVYALGIYVANEDLSKIPTVLDSEFLSS
AFIDTDASKSHKENVLGALNNKEKSKILISNLLDSNIRLAARITPVRNTDFNHLRDGLIK
SIIASGAKDEGLQEGLQELREAFTRRGSVPKNHLLIIERLGDGKLHLFYENTVKGKREQL
GTVNNPLISKLLFLQYLSGGLSPETKESCTQRISELV
>Candida__stellimalicola__34597 g004215.m1
MFANLFRSQLKRTVFSSGRRNSFSRTFIGLSTIATAATFSLINFNSQLLDSNTIKLDATI
TPNGVLVDKNVDPLPKEFKLAEDSVLLGYGTRAVTFLKFKVYALGIYVAKQDIGKIAEVL
DSKFLSTAFIDTDKSKSHEQNVFDALHDKTKSKILISNLLDSNIRLIARISPIRNTDFNH
LKDGLVKSIIASGYKDEDLQEGLQELRDAFLRKGSVPKNHILALERLNSGELQLYYINTQ
TSTQEKLGLVKNPIISKLLFLQYLSGGLSPDAKETSIKRISELV
>Sporopachydermia__lactativora__34604 g003622.m1
MLRSHRLLVRSGALGSFPSSSVTGRSARLVRCIPTFQSSFPPRRAYSQKSNYQSSSTGAN
VAGGFAVGAVFAGAMLYGLTQTGFVSNEAPPKIKSTEPSPECETVIVDKDLPPFPVELPK
SESFATDFVLLATGMRAVSFLKFKVYGLGIYVAKEDLPKVHKVLHDSNFISNFLDMEKYK
THSKALEAALRDNKTSQIIVSNLVDAGVRFTLRIVPTRNTDFGHLRNGFFNSVLANPLTA
EYGNDPDFRDGLQELKDAFELRGSFDKHKVLLVQRMSEKEGGRIEFSFHNSRYEANSPVQ
YNGSVKNPLVVKIVFLNYLAGPRPSSAQARENAIKGLVKIAEDVSYES
>Spencermartinsiella__europaea__34605 g004436.m1
MFRQSLCRLGRVGGIFGPRLRARCVSTFVTPKAGRTGFYGALITGGVIFGGFYVARTSLI
SLESEVPQFVQPETKVKPFPVVVERNGDKFRLLGTGVRTVSFLSIHVYAVGIYIAEKDAQ
KVPSALNSANLSAKELEEVLLNPETGSEMVKSLINAGINLDLRIVPVRNTDFGHLKDGFV
RTIMAHPRFKTEGNTDEVGEGLNQLKRIFSRKRSAPKNKILHMTRDPRGVLRVDYYNSDS
EGAAEAEPLGVVTEPLVSELLFLQYLSGKKPSSESARKNAVTGLVELAKN
>Priceomyces__medius__34606 g000968.m1
MFRASAANVLRRNFLSVRNFSNTRRITFPTTRSSSLRILSIAIGLSALSGYSLSHISNDF
QKEIEDTVTVDSSIDPFPIALKKNDFPLLNGDCKLLGHGVRSVTFVGFKVYGIGLYIAEE
DLSIAKGVIERVKNIGSADLKSSLLDPTESSLVIEQLIDEGVRFVARISPVRNTDFNHMK
DGLIKSILAHHKSKELKEQVTSGLEELRNAFSGHRGSVPKNHVLYLETLKGGKLQISYYN
PVKDKTVQIGTVTNPIINKILFLQYLSGKKPLSEPLRKSCVDGFLGL
>Saccharomycopsis__capsularis__34607 g005490.m1
MFCTRIISSKALAGPARQLRASTRRLHTAGFRSQIRPRIITKSNLLVGLVGVSVGAIAYN
DVNDFKPLIIHNDAAAPVVPADNAVQVDSSINSFPVSIVSPADGGTKFSLIGHGIRKVTF
VNFKVYGLGIYIADEDAKKVPEVFNSAYLSKVFIDKLNPSLPHSENLLAALKDPEVSEVL
VNSLLDANVRFLVRIVPLRDTDFNHLRDGFVKSCVRNKLAKSQYPDKLNQGVDEIRDIFK
KYRAKCPKNHVFLVETDKQGKTSFAYEDYGKHPEKGLLKETVQLGTVQEEVVSKALLLNY
FAGSKPISEDARQRSIESFARLV
>Saturnispora__hagleri__34610 g000454.m1
MSCLRLNTFRWANKRTITSFLVGTSAVFGAYSLFNTNGLIRSEERSNINVNNSVNPLPRQ
LSLSNGAKFDLLGYGERRVSFLRLKVYLLGVYIAEEDEGLIKTVLNSKFMETFYENSGDG
DHKKNLEKGLNDPKVSNLLIRNALLSGVKFTARICALRNTDLGHLRDGFIRTIKNSTHFK
ELNKSDDETIPKRLDDGLKELRQIFGSFQIKAKQNSNLFMEMNKEGGIKVSLEVYDGAKH
LDPRVLGTIKEPMIAQLLFESYLGAEKPLIQQVHETAMVQLLSLF
>Saturnispora__mendoncae__34611 g000249.m1
MFKLIVPNFKQLSILTISGLTLTSLVKLTLENESESLKIEQNVDPIPKSISMNGNKFDLI
GYGSRNVSFLKFKVYLLGIYIANEDKPLLKKVFNSKYLESFYDDDECKNDESNQHKLNLE
KALREPISSDLLWGNAINSGVKFNARICALRNTDMGHLRDGFIRTITNSPVFKSMSEDSS
DSKLKERLDFGLNELRNVFNSYKVNAKKNSNIFMELNSQGGINVKIELFKFQHILVFESE
SFGNVLVLDGIIQCTERDEFAYQEMISHLPLFSHLKPEKVLVIGGGDGGVLREIVKHSIV
KEVTLVEIDETVIELSKKYLPKMSCCLNNEKVKIIITDGFKYLKENIGKFDVIITDSSDP
DGPAIEFFKMGYFELLNGSLRENGIVISMASENIWLKVNKLRDLRNECLKVFNNVQCSLC
MIPSYTSGQIALMVCTKDSKLDLTKVNRKVDLKLRYYNEDIHKASFVLPQWANDIIYN
>Saturnispora__saitoi__34612 g003902.m1
MFKRLSSFNLLRGGALLGAAAGTLGLVHTVQSEARQTIKVSNSVDPLPWQLSLSNGTKFN
LLGYGERQVSFLKFNVYLLGVYLAEEDEGLLKQVLNSKFMESFYEQEKDEHKVNLERGLN
DPNVSNLLIRNTVTSGVKFTARICAMRNTDLSHLRDGFIRTITNSPSYKELSKSEDESIK
GRLSDGVEELRQVFNSFKVKAKKNSVLFMEMDNNGGIKITLELYDGKLHAKPRVLGVVKE
PLVAQVLFESYLGANKPLIKNVHDTAIIQLLSLF
>Saturnispora__serradocipensis__34613 g003608.m1
MSYLRLSTFHWANKRTITSFLVGTSAAFGAYSLFNTNGLIRSEERNKINVNNSVDPLPRQ
LSLGNGAKFDLLGYGERRVSFLRLKVYLLGVYIAEEDEGLIKTVLNSKFMETFYESSGDG
DHKKNLEKGLNDPKVSNLLIRNALLSGVKFTARICALRNTDLGHLRDGFIRTIKNSTHFK
ELNKSDEETIPRRLDDGLKELRQIFGSFQIKAKQNSNLFMEMNKEGGIKVSLEVYDGAKH
LDPKVLGTIKEPMIAQLLFESYLGAEKPLIQQVHETAMVQLLSLF
>Saturnispora__silvae__34614 g003603.m1
MTTLLMPKFSARQLKYTAGALLSLSGLYLGTRTVSNDSDNISVEQNVDPLPTRISLNKSS
WSLLGYGQRYVSFLKFKVYLLGVYINEDDVPLLQKVFNSKYLESFYETPEQEHKLNLSRA
LETDKMSDLLWQNAITSGVKFTARICALRNTDMGHLRDGFIRTITNSPQYKQIKSANDGQ
KELLDQGLKDLKSVFDNYKVNAKRNSNLFLSINPQGGLDVKLELFDGKKHSKLREVGTIN
EPLVAQVLFTCYLGCNKPLIQQVHDKASEKILEFF
>Saturnispora__zaruensis__34615 g000683.m1
MSYLRLASFHWANKRKLASFLVGSSAVFGAYSIFNNGGLIRSEERNNIKVSESVDPLPKQ
LTLNNGTKFDLLGYGERKVSFLRFKVYLLGVYLAEEDQGLIKTVLNSKFMETFYECSGSS
GDHKKNLEKGLHDPQVSNLLIRNALLSGVKFTARICALRNTDLGHLRDGFIRTIKNGSHF
KELNKSDDDSIPKRLDDGLKEMRQIFGSFQIKAKQNSVLYMEMNKEGGIKVSLEVYDGEK
HLDPKVLGTIREPMIAQLLFESYLGAEKPLIPQVQETAMAQLLSLF
>Pichia__occidentalis__34622 g003158.m1
MQRINRLTKITRLGKPLGFARKYSTRLAGYQHATKAYRTNAVVAAVSVASILGGLYLSNA
VESDDKVDSVSVISSVDPIPMKVNKPLSTEFDLIGYGIREVSFLKFQVYAFGLYVANEDV
PLVKKILNSKFIESFYEDIAESANENDEIHKANLLRALQDQKVSNVLARNLLSSGVRFTA
RICAIRNTDLSHLRDGFIRTIRNNPNYSRLMKSDDESIGERITQGLDDLRDIFNSVKMSA
KKNSLVYMEIDENQNIKVTVETFSKSSPGATERNPPMVLGTVKEPLITELLFESYLGAEK
PLIKDVQRIAAESIVSCC
>Pichia__norvegensis__34623 g002169.m1
MAKTIGVLARGLRVAVRGARGVGTVGARRVQRPGFGRSLALATFAGIAGTVAASTLVYAD
EAETVVVSPKVSPFAVHVTSPLKEPSTLIGYGIREVSFLRMQVYALGIYLAESDKPIVAK
VLHSRFLESFYEKPELSLPPCEGDNEKHRFNVRSALNDKNVSTLLVDSLLDAGVRFSARI
CAIRNTDLSHLRDGFVRTIRNNPNYTKLMHGKGTEAEAERIVAGLDELRAVFNNAPRAKT
KKNEVVWVEVGREGTLRIVAGTTELGTVHEPLVGRLLFEGYLSAERPLVASVQTLCADTL
SSLV
>Pichia__nakasei__34624 g003424.m1
MFKHIFRASTFRSLGALRYSRPVAVASITAVTTAYWATVAFNDQIPNLPFLSNKYPQGVP
IDGIDNIPNNLEFNNANYTLLGAGTRHVSFLQFRVYALGLYIANSDLSKLDHTNLEKISA
TDLLSLNINFIARVCAIRNTDLSHLRDGFVRTIKNNQMYKDLSNNTDNDDDEKLSVALDE
LRRIFNSIHMKAPRNSRIYVDINKNGLTFSIEPVDKKGTGFKPIAELGRVDEPLIARVLL
HAYTDIEKPLIKDVQTGVWESLQTYSK
>Pichia__kudriavzevii__34625 g000926.m1
MRFQATLLRAFRRTTRPAYGLSRFRCLSTSTAPKRHFNSQYGFILGATGVTLSTVYFLSK
SLQSDDATDSVSVINSVDALPMTVKEPLQTNYDLIGYGIREVSFLKFKVYALGLYIAHDD
VPLVSSILNSKFLESFYEDDVNSENQNKKHSENLSVALSDPNVSNILIKNLISSGVRFTA
RICAIRNTDLSHLRDGFIRTIKNNPNYKKIMKEKDQNEANRVIHGLDELRDVFNSAKVSA
RKNSLVYMEIDENQYIRVSVQTADKNGKHNEPRFIGTVHEPLVTELLFESYLGAEKPLVK
SVQETCKNSLVTACS
>Pichia__heedii__34627 g004649.m1
MFRRLFRLATIKRFTPFKPLTRTSFGRFSTISAISTISTISAISTISIASIIINDELPNI
LANKFPEGYPVDGIDNVPSILKFNEQLYTLIGAGTRQVSFLRFKVYALGLYISNKDLTKI
TKINEINEINEINLDNNITSKELLELDCHFIARVCAMRNTDISHLRDGFVRTIKNSKLYS
ELSKEEGNNELLIEGLDKLRYAFNTSQCKAPKNSRVYVEISKEGLKFSIESVSKDKKKFK
PILIIGDIKEPLLARILLQAYIDPSNPLIKEVQQGAIESFQSITSR
>Pichia__exigua__34629 g000399.m1
MFKLTKFRPLVQLKPFKSFRPVHRQLATFSYQKSINYTALILTGFGFASFAAYTTFKTLH
SDDSVNSINIHKDVDPLPKHISSPLLTDFELIGYGLREVTFLRMKVYALGLYIAKEDIPL
VKTILNSKFIESFYEDVECSDVDSHKQHLSNALSDPKISNILIKNLITSNVRFTARICAV
RKTDLSHLRDGFIRTIRNNPNYSILMKDEVTGDKVTAGLDALRSAFNSVRLNAKKNSIVY
MEMDTNQHIKITVHPAGSETPTVIGTMNEPLVTQLLFESYLGAQKPLVKTVQTTATASLV
DFV
>Martiniozyma__abiesophila__34631 g009321.m1
MFGRISFSNTFKSSSRWSKLLFAATTTTTLSTYYTLNKIYFDEENLNSINVNKNVDPLPF
SIFKPLSTKFELLGYGNREVSFLKFQVYMLGLYICKDDLLLTKKILKDSIYIESIYETDK
NLSNNENLKNALHDPLISNILIKNLLSSNIKFTARICAIRNTDLSHLRDGFIKTIKNNPT
YIEMLKSSNESDILRVSNGLDELRNIFNMNKMTAKKNSILFMEIIEDQKIKVTIQTYKKD
NTHNDPFLIGIINEPIISELLFESYLGAKKPLVKSVQSIGVKTNYKMQKPKMKYSKLGCK
HCKKRKIKCDETLPNCKRCLKRNLICSYSLLTPFELQQHLIERKYQNLNHKNNENTNGIL
EMLVIPNNNSNDINIAVGKLNSLYDGNYQDNIQQQQSLNYNHHHHNNNQQQQINHYYQKN
SSTKPLFQNSKIVNKLFILNKLEIPHFSNFLDEVILLRKCMDSRDFTPVYKKFGLIEIDS
RLYHNYFRTTQLIGIFSQLVSSSLLLYSIDYFKCTLLKQSHILSTIPLEYKFKLLNSLNN
FSIIYLNKIIKIINDQYLIKFDKFNLSQISVVLGGFSILNNCLPYHFSNYTINNGKISKF
DSVRFINHFGTFFAGLYSIIISSKFDNGEINPITLLSKHLILIQKEILIPNYSAFILNEL
IFRFNEFQENELNYSNKDFNNLLEFLNKWKDPLIEEIKLNSLLSYSGGLIFRIFNEFVQI
LPFDLQNLFKGNQNEIQLIVSICFISIGNLFGNIIPGCLPFICNSFKGTTWDHSGFSKSL
NFINLIKNNLIKKESILKFSIYNIRIITYFSKRWKIYHEFLIKFEVHELTNPRLNLTIED
RIENLKILKFSKILNGLMLSTFDSKFN
>Candida__athensensis__34632 g001486.m1
MFRRFVTVCNSSFRQFKRVPTFNSSHKWQLKPLLATGIAVGTVSVGTASVIALDASLAFP
SDTTVSVDSSISPFPTSLSPEVNPNLTQLFSLLGHGLRYVTFLKFKVYGIGVYIASADIN
KARAVIQDAVKSLPECLSDPEGSTAVVQKLLDAKVQFAVRICPVRNTDYSHLKDGLIKST
LAHPLSKQHRDAVGEGLDELRKVFLGRKGSVPKNHLLYLEVLKDGSLLVSYENPKEATVV
PMGTVKEPLVGQILMLQYLSGRKPLSEELRASCRDKMVVL
>Nadsonia__fulvescens__34635 g005287.m1
MLAKIFTRGVTRTALGRSVNLAKPQFRQFHQSSFRASRSSTSSAYSRLHINLGAKYLLTT
LASASALYCGYLASSSVGSVTQLDVKPNLSTETVQPKTNSPPLPTEITIPDESAVYQLLG
YGVRTVSFLNFHVYALGIYINKDDILRTKNILSSYQNLEEDLVDFSKDGDIISNLLKAGI
RFSIRIVPVRNTDFSHLRDGFVKTILAHPLSKVLGHSEEFGNGLQELKNAFSGRKGSVPK
HQILIMDRSKNGVLRFTYYDSKDESKCAKPEELGQVTEPQVSEILFLQYLSGKNPSSQSA
KNSFLEGLVALAK
>Ogataea__nitratoaversa__34636 g004487.m1
MLTGIILRSSRSCIFQSTKRSISSSFSFSKSSPKFYSTYQNFKTKKNVNLTKLLAFSLMT
TTAISTFIVGQSEQIQNDSSARIDPESLISVASDVNSFPVITSDPLLSTSFQLLGYGIRA
VTFLKMRVYALGLYVAQDDLKLINTILDSKFLSNLYEKNDDTHTFESHQEHLEAALKDPK
LSTIIIENLLSSGVRFTARIVPVRNTDFTHLKDGLIKSIKANPRYKQITSSDDGSDEALA
KGIDELRHTFGFRKMTAFKNSILVLELINDRQLKVSFQQFNNRGEFETPFVLGTIKEPLV
GDLLFTSYLSGAKPLSEAARSTAVQGLVNLA
>Ogataea__populiabae__34637 g005167.m1
MQNSLTWKTTSGVVSTERASSTGKRVSARQLGLCKELKMLTKIARSARPVFKGAGRAARV
QSRALWGSNRCVRSTAGTAQTRMAVVAACLGVCGTAWYQQCILNDDAQAVDPAEGVNVDS
SVSAFPVSITEPLVKTQFQLLGYGVRVVTFLHMKVYALGLYVSKEDLGLMRRVLNSRFLE
YLYEGKQAVQDQHEQRERLAAAMKDAQLSTVVVENLLDAGVRFEARIVPVRNTDFNHLRD
GLVKSIKSHPQYRTLVGGGDGADERLARGLDELRRAFGGRKMTAFKNSVLSLELMSGGAM
RVAFQQFGDRGQLGEPLEMGVVTEPLVGRLLFLSYLSGAKPLSNADRKSVV
>Candida__schatavii__34643_copy_1 g005256.m1
MFKRSLFRQFVAARASFSTRAAFSHAPRSQPRIFAGFVAAAIGASALSVHANSINLDTRQ
TQVLEPETSISVDNSIDPFPTELTGHSNLHADFELLGAGVRTVTFIGIRVYGIGLYVAKQ
DIAKVRSFTQGSSKAEIASVLSDPVLSTEFITKLLDSGVRFSVRICPVRNTDFTHLKDGL
IKSILSHPLSKTDSEIRENVYEGLEQLREVFKGHKGSVPKNHLLWIELLNNGNTSVSYED
TKKHTTQTLGEVAERSVGKVLFLQYMSGAKPLSEPLRKSVNEGIASL
>Candida__schatavii__34643_copy_2 g005298.m1
MFKRSLFRQFVAARASFSTRAAFSHAPRSQPRIFAGFVAAAIGASALSVHANSINLDTRQ
TQVLEPETSISVDNSIDPFPTELTGHSNLHADFELLGAGVRTVTFIGIRVYGIGLYVAKQ
DIAKVRSFTQGSSKAEIASVLSDPVLSTEFITKLLDSGVRFSVRICPVRNTDFTHLKDGL
IKSILSHPLSKTDSEIRENVYEGLEQLREVFKGHKGSVPKNHLLWIELLNNGNTSVSYED
TKKHTTQTLGEVAERSVGKVLFLQYMSGAKPLSEPLRKSVNEGIASL
>Wickerhamiella__cacticola__34646 g002594.m1
MLTRNLSRLPRTLPRLASLRTTHRLYSIKPQPEIIVEEIRVKRPHPFRWGLVFGLIGGLA
YGLYDNNVIHLEDTQTMQPPTKCEPFDKDIELNGTSFECIGVGVRTVSFLKMHVYAVGVY
IAKDDIPKAKIAMTASNANTDKLSDDDESVAIVDALLAAGVRLAIRITPVRNTEFSHLRD
GFVRSIMSHPMFKELNDDAFGQGLDQLRRAFGRKRKAPKFDTIYMTRTPTGGLDAIYIDH
TGNNELLGHVEDINVTRVFFLQYLSGKNPNSPTAKESAVRGLLELAAPVKA
>Candida__restingae__34648 g003543.m1
MFRLAAQITKRTATKTARSTRSFSRGFQQLRPIVQPRPFHGIALATALSFFALTHISNDS
NNETADSINNTVSVDSGIDAFPRLLAKSPDNKLDADYSLLGYGVRTVTFVLFKVYGIGLY
IAQADIRKAQETLKSIGSKEDISALLSDSEKSVQVVDKLLGAGVRFLVRINPIRNTDFNH
MRDGLIKSVLSHTISKENREEMGLGLDQLRQAFQGHRGSFPKNDLLYLEARKDGSLGVLW
EHKNEVKVMGEVSEPLVARVLILLYTLGKKPLSEPLRKSAVEGLVRL
>Aciculoconidium__aculeatum__34654 g000143.m1
MFSTARRASTRFLARGLSTSRTLPRSRLNLLPGLVAGGAGLSYLYLQRDVVRLDNSKEIP
AENSVSVDSSIDPFPTSITKSTTNNLESDFKLLGFGVRSVTFVNFKVYGIGLYIAESDVS
KAKKTLSSFSNLSELLADNNKSAEVIDSLLAAGVRLMVRINPIRNTDYNHLRDGLVKSVL
AHSISKTQRDDIGFGLDELRLAFLAHRGSVPKNHILYLEMADQGKLRIIYENTVKNTSVV
MGRVELALISRVLMLSYMLGKKPLSESLRKSCVNGLTAL
>Botryozyma__nematodophila__34655 g003678.m1
MFSKSALLRQKISFGLKPSYNIFKKRFVSSFPAHFNNKSPKTKYLKYLLLPATVSFTYYF
SKEYLNSRNKGEYSELYSTFLSILKNGYKDSCVQLDSETAQVAESIIEEEDLIAGPAKVP
PFSRVIELPDDDDSYKNDKSSSKKSGSSQVPISFYKLIGIGARSVSFLKINVYAVGIYIC
TEDLPKVNNILKSVNGVTSSTSALKMFNDNKESQQLINSLIIPAPESVRFALRIVPVRNT
DFGHLRDGFIKSVLNNQEIKLAQSENDHADEIDNGLNQLRNCFSRKLSVPKHQELILRFD
KSATVHMTYFDGKKHMLLGTITEPIITQALLAQYLSAHNPSSPAAQKEAVSALSSLVV
>Diddensiella__caesifluorescens__34660 g003950.m1
MFHRFSSPLTRSALRSRQFSRTLQTATQRSRSNFARNASICIGGIALAYVLGQKLQNGKP
SFVALDARPSEVPSIRAGEIQPEGTSIKPFPLQVTRKGEVYDLLGVGTRSISFLSFKVYA
LGIYIAASDKATAVAILQTAGKSPDEIKNSLLDPTRSEELVSKLLNGGVRLDLRIVPVRN
TDFGHLKDGFVRAIVGHPRFKSEGNTEEFGIGLEDLKKAFSGRRSVPKDRILHLSRDESG
ILTIEYFDAKQEENVHAEFLGSVNNPLISELLFLRYLSGKSPSSENARRNCVDTLAELAE
>Dipodascus__albidus__34661 g005932.m1
MFKRSLLQLGKTVKAGSIVAQRGFSTQRLALGFGVAGALTSSFYFNARNSKIQSDAPPST
IKSVSLAGTVVTTDENGVKLVQPETNSPPFPAELTLAHDNNTKYSLLGVGVRTVSFLSFH
VYALGIYIAEDDRQLVKKVIGGRSLEELLDNETGPKFIGHLLDHGVRFDIRIVPVRNTDF
GHLRDGFVRQTLAHPYLKEVSKSTDEEVKKSIAEGVNDLKVAFSRKLSVPKQNILHLTRT
PQGHMLMSYYKGNSESEEPERIDIGVIKDSNVTKTLILQYLTGKNVSSESAKFNAINGLK
NL
>Kodamaea__laetipori__34665 g005305.m1
MFRFGLRSAARLGRRTFATSVRAPPSNVAKRVLIGGVLFTGAVSWSQYAQKTTLLDSSKD
IPVDSSVSVDSGINPFPTYIPKTPENKHENDFQLIGFGVRSVTFVGFKVYGIGIYIAKPD
VSKAHKILSAQGGDLQALLSDPVKSVEIVDKLLAAEVRLLVRINPIRNTDYNHMRDGLVK
SVLAHDDSKIYRDEIGRGLEQLRETFQGHRGSFPKNHLLFLETLPQGRLRVVSENTTNNS
IIVMGEVTEPLISRALMLSYLSGKKPLSEPLRKSCVKGLANL
>Blastobotrys__serpentis__34667 g004195.m1
MFRLNAIRQGLRASNGVFRRGFASSPNTPKHPLRRNLLIGFGAGFIGFGVVGLLQRHQPE
IKSDAAKKGLEFSIPTNVERVQPETKVPPFPQTFVRDGEEYELLGVGVRSVSFLSFHVYG
LGIYVAQADKSKVKSILGQGVTYDDLIDPVKGGELISKLLNGGVRFDIRIVPVRNTDFGH
MRDGLVRTTMAHPRFKSEGNNEEFGEGLSELKKVFSRKMSVQKHKILHLNRDTDGVLSVT
FYKADDETEATEPLHLGIVKMPLVSELLFLQYLSGQKPSSESARQNSVKGLVELCK
>Blastobotrys__raffinofermentans__34669 g004855.m1
MFARVGLRAARRQCSSMAWRRSASQWNSGPQGLGAKFKVGIVAGLVGTLGFYGLQALTTP
QRPTQLDSVANGKLVIPETVETVQPETKSPPFPSQFTYGGESYSLLGVGVRSVSFLSFHV
YAVGLYIADSDKGKVKAILGANASMEDLLDAEKGAELVSKLLNGGVRLDIRIVPVRNTDF
GHMRDGLVRTTMANPRFKAEGNNEEFGEGLAQLKRAFGRKMTVAKHQILHLNRDRDGTLR
IEYFKGNPETSVQEGMAMGAVTVPLVSELLFLQYLSGSKPSSESLRKDAIKGLAQLTL
>Blastobotrys__proliferans__34670 g006963.m1
MIRQRFYSLFQACGRSIALNNPARQKLGVYVAGAIASGFATYSVISNVQNPIKLDVHQRH
HKFMTPASVETSQPATKVDPFPVSFTSYGEKFSLLGTGVRTVSFLNLHVYAVGLYIADSD
KPKVKQLIGGATEDDLLDKDKSGELISKLLNGGVRFDIRIVPVRNTDFGHLRDGLVRTIM
ANPRFKSEGNNEEVGEGIQELKRVFGRKMTMAKNKVLHLNRDRDGVLEAVFYKADKEDDC
SEPLEMGKATHPLVSEFLLLQYLSGAKPSSESARTAAVKTLASLAK
>Blastobotrys__peoriensis__34671 g005996.m1
MLRLGIGSQAGFRAATRATRATRTATHAGLKTGFRGSLQSGSRLCAPARSFSTSRPQGQL
FARFKSGVLVGVFAGMAFGIVKYFGDTVKLDAMAEPFNVSIAPETETVQPETKANPFPKT
FSADGEQYDLVGLGVRTVSFISIHVYAVGLFIAVKDKAKAKQVLGADSTYDDLMDPDKGA
AAFAKLLNAGVRLDIRIVPVRNTDFGHMRDGLVRTTMANPRFKAEGNNEEFGEGLAQLKR
VFSRKMSVPKNNILHLNRDRDGTLRVTFFQGVSETSPKQVVSLGAVTVPLVSELLFLQYL
SGAKPSSESLRQSAIKGFLTF
>Blastobotrys__muscicola__34674 g005495.m1
MFRPILRFGRIGLAKTPALTRGIATRAFFRHGSRFAPKLAVGVAAGLALYQLTKPEPIQL
ENQADSALGTLSSGIFFPHKMTQPDGEEYALLGTGARTITFLQIQVYIIGIYIAEKDKAR
AIAVLKEQNCATVEDLMDPEKGSKAVSALLNSSVSFQVRIVPVRSTDFSHMRDGFVRTIM
AHPRFKTEGNNEEFGNGIAELKRVFSRKKSVPKKKIVHLTRARDGVLSVDFYNANSESEV
EPEHLGDVNFPLVSELLFLQYLSGAKPSSEPARKSAVEGLISMMT
>Blastobotrys__mokoenaii__34675 g001225.m1
MLRGPVGTFFKGGRTQFTRQFASRQFGRYGHCHKYNGGRMAGSKRLFFIGALTGGVLTYW
YTSAPSGVIRSDAANRPIEVRIPEGVGLVQPETKTNPFPTAFAADGEDFSLLGVGVRTVS
FLGLHVYAVGIYIADQDKPKVKQLLGSVTYEELLDAEKSGPMISKLLNNGVRIDIRIVPV
RNTDFGHMRDGFVRTTTANPRFKTEGNTDEFAEGINELKRAFARKMAVPKNKIVHLNRNR
DGVLDVTFYKSESENEGNMEKLGSVKMPLVSEFLFQQYLSGKKPSSESARQAAVKALSEL
TK
>Blastobotrys__americana__34681 g001121.m1
MIGKLRVLNGRVGGSHHAFRNVFRGYKTEVKPPRRISLLKNFKSGFVVGIVAGGLTYGIA
QFWGGSNSKTVRLDSLVSAQSTQFSVAPDTETIQPETKASPFPTSFSSAEGERYELLGIG
VRTVSFLSIHVYAVGLYISQQDKNKAKQVLGSNVTYEDLVDAEKGSAVMAKLLNAGIKLD
IRIVPVRNTDFGHMRDGLVRTTMANPRFKSEGNNEEFGEGIAELKRVFSRKMTVPKNNIL
HLNRDRDGILRVTFFKGESENDSKKVISLGSVTVPLVSELLFLQYLSGSKPSSESLRQSA
VKGLVNLTN
>Kluyveromyces__aestuarii__34709 g003147.m1
MLVTKALKRFNKIDLNVLSLSRTHCRSFGSQRPRVAVSTLVSKRRKPNGFPQFPALFVGI
TAIGLFSSMTLSIENDQNVKENAFELVEVEKGLDPFPTMLSKAEYPVKADYTLLGYGTRA
VTFLSFKIYGCGIYAATEDLELIPKVFDSKFLSSAFIDFDKSKSHRENLKLALENPEISR
VLISNLLDSRIKLLVKITPIRNTDFNHLRDGLIKSIIAHSESKTDEVRLNVGLDQFRDAF
SRRGSVPKNDDLLLELQSDGSLQLYHHSKKTGESHTLGKVTEPFIGKLLLEQYLSGPKPL
SPSTKESVADRICSMV
>Kluyveromyces__dobzhanskii__34710 g001244.m1
MFTIASAFKGGPRPRYSAVTLVRNSIRNFGSVGRPRVAVSTLVKKDKKPNGFPGLLALFL
GIGTLAASGLTTTLQNDQNVKDDAWKTIPVDKSIDPFPTQLSPPEFPISTKYVMLGSGTR
AVTFLSFKVYGLGIYTAVEDLGLIPKVLNSKYISTAFVDSDPTKSHKENLKVALDDPEIS
RVLITDLLDGGIRLVAKITPIRNTDFNHLKDGLIKSILGHPDSKKDEERLGKGLQQLRDA
FSRKGSVPKNNDLLLELQANGHLQLSYFDRKTGESNQLGHVEETLIGKLLFTQYLSGPKP
LSPSTKESVVSKIVTLA
>Lipomyces__suomiensis__34742 g003871.m1
MMLGHTSIFLHAVGRRPLSRGFLCRAVRSSKLSVVRASFSNVPLSSTRSAFNSSSKQLKK
AVSWGTVFFAIAWYNFTTREIIEQEAIAAVEPRYASLFPESTWQPDTKVDPFMRRINVDG
RELWLLGLGVRSVSFLKIHVYAVGIYIDKDDVPLIVKALSEIKGDSDAKSIALDRDTGLD
LFAALLDNNVRFALRIVPSRNTDFSHLRDGFIRSIMASIRDRRISQDADTGTGIVQIRSA
LGRKMSAPKNSELMLSIDKSGTLNMKYTPPRSSEKEVLGTVTDKTIVKALFLHYLTPPTA
ASEQARVSFVDSIVSVMA
>Lipomyces__oligophaga__34748 g004721.m1
MSLFHRRIAIASNKAVQYGFSKPYFRPFTTFPVSRLARNWTAYGGVVGGTALCFGLYYNY
SVSRIVQESSLEDVNPKYKKLFPEDTWQPDNTTVDPFLRRVSVDGQEFWLLGLGVRSVSF
LKLQVYAVGIYVEKDDLQNLLATISSAAGAETDLSALILDQEQGLALFSKLFDSNVRFAL
RIVPVRNTDFGHLRDGFVRSVMASLRSRNMTDLDPSTGISELRNAMSRKLSVPKNGELML
TMDKNGELYIRYHSAKANSKPEALGKVTDKTVIKALFLHYMTAPAAASESARNSMTRNLV
ELIKQ
>Lipomyces__mesembrius__34749 g004763.m1
MNVGPCFFRFRLAAPVPGRVVSRTVRGAELQRALFSSSRSSSSSWTFWHNFGSPRSKSKI
SVSTIFCIIGPIAYYKWTVCQRRIEQESIAVDPRFKTLFPNEAWKPDTSVDPFMRSITID
GTEFWLLGLGVRTVSFLKLHVYAVGIYVAKDDVPEILTKVESISSDLDTRSIVLDNKFGL
EIFDALLQQPIRFALRIVPARNTDFGHLRDGFVRSVMASIKSHHSIIGDADSSDGINQLR
SLFSRKLSVPKNGELMMTMNKSGMLNCTYSPKMKDSEVLGTVTDRSVVKALMLHYLAGPQ
AASEQARVAFADSVALLLGCEMMQFTV
>Lipomyces__arxii__34754 g001414.m1
MNFGPCFVRFRLAAPARGRVVSRTVRGVEVQRALFSSSRSSSSSCTFGHNFGSPRLKSKI
SISTIFCVIGPIAYYKWTVSQRRIEQEYRIAVDPRFKTLFPNEAWKPDTSVDPFMRSVTI
DGTEFWLLGLGVRTVSFLKLHVYAVGIYVAKDDVPEILTTVESISSDLDTRSIVLDNKLG
LEIFDALLQQPIRFALRIVPVRNTDFGHLRDGFVRSVMASIKSHHSIIGDADTSDGINFD
LCSLASSQCQRTMKDSEILGTVTDRSVVKALMLHYLAGPQAASEQARVAFADSVAFCLDA
K
>Lipomyces__doorenjongii__34757 g004415.m1
MSRVFTQLNRTSRVIAAGVAYSTYSNPISLDSVDSIDTTWQPDTSVDAFPRSMKIDNENY
TILGLGVRTVSFFKIHVYAVGIYIANSDIKGMMETMSSSDDLSRTDVIASLINKPTRFAL
RIVPVRKTDFNHLRDGFVRSIVGSSEQNEGVDELRSVFSRKLSVPKNGELMMMIQSNGSM
KCTYSSSQNNNQVEVLGYVNDRDTVKALFNHYLNKPAASESAQSSFIDSIQLIKSSFN
>Lipomyces__japonicus__34758 g004681.m1
MQSQRPLLLKLFRRPTQSFVGSVPKSASRTMFSRQFGFAHKPAFQRTKYSTPVVIGALLA
AQIAYVSWQLFRDVKIKADAPKLIDLKSKATPDGTWKPDTSVEPFSRTIVIDDKKYALLG
LGVRTVSFLKIHVYAVGVYVAEDDLDKLISVVKNDSKDGDVRNALFESNSILIESLLEHN
IKIGLRIVPVRNTDFSHLRDGFIRSINQTLKIKGSYSADVDASEGVTQLRSLFSRKKSVP
KNGELLLVKNDQGELQCSYADGRHPNKEHLGDVKDSIVINALFLHYLTGPNAASEQARLT
FIDSVDKLASSGELY
>Lipomyces__kononenkoae__34760 g001265.m1
MTNFGRFVLRTSQAFRLTAPGCRPTVPRIVRPAVQPASLSSSRGSPVSPTFWVYFTSSYS
KSKISASAIFILIAPFAYYQWSLLQGDVIRQESAFDIDPQLKTIFPDEAWKPDTSVDPFM
RSITIDGAEFWLLGLGVRTVSFLKMHVYAVGIYVAAEDIPEILKKVKSVSNDLDARSVVL
DNKLGLEIFNDLLQQPVRFALRIVPVRNTDFGHLRDGFVRSVMASIKSHHAIMGDVEPSD
GINQLRSLFSRKLSVPKNGELIMTMTKSGSLKCTYSPKKKDSEVLGVVNDRNVINALMLH
YLAGPQGASEQARVAFADSVAVLLTTH
>Lipomyces__lipofer__34761_copy_1 g002337.m1
MGGELNILRLSRLIRRAPLDICPFTFKSSTTRFNNARLHSTSVPHSERQLPRSNGRIPRP
MLFMVMLAAPLAWFSWNSIYGPTIRSDATVTKWPFGSIFPEENWKPDTSVDPFSRTLDVD
GTQFLLLGLGVRTVSFLKIHVYAVGIYVAEDDLHQLLRVAKSELKSDRTNTREALLEPAA
VIFDTLLQKKIRFGLRIVPVRNTDFAHLRDGFVRSVMHSLKTKSTHTDDSTTDEGISQLK
SIFSRKLSVPKNGELLMIMDSSGSLNCTYSDKKRTREALGKVTDKNIISALFLHYLTGPQ
AASEQARVTFVDSMTKLIELSP
>Lipomyces__lipofer__34761_copy_2 g002487.m1
MGGELNILRLSRLIRRAPLDICPFTFKSSTTRFNNARLHSTSVPHSERQLPRSNGRIPRP
MLFMVMLAAPLAWFSWNSIYGPTIRSDATVTKWPFGSIFPEENWKPDTSVDPFSRTLDVD
GTQFLLLGLGVRTVSFLKIHVYAVGIYVAEDDLHQLLRVAKSELKSDRTNTREALLEPAA
VIFDTLLQKKIRFGLRIVPVRNTDFAHLRDGFVRSVMHSLKTKSTHTDDSTTDEGISQLK
SIFSRKLSVPKNGELLMIMDSSGSLNCTYSDKKRTREALGKVTDKNIISALFLHYLTGPQ
AASEQARVTFVDSMTKLIELSP
>Zygotorulaspora__florentina__34862 g004149.m1
MSTAGILRRSFPYGRLNIRRAKAIPRGGFSRSLIQSAAHSANKRKLVGLKTSLVALAATF
TSYGIYNLLDNDAHLLDDQDSTVCVDRSVTPFATILGPPELPLSTKYVMLGYGVRSVTFV
SFRVYALGVYIAEQDKHLIPDVLNSKFLSTAFIDTDSEKPHQENVKDAMDDPDKSSILIG
NLLDSGARMLVKLTPVRNTDFNHLRDGFIRTILNHPEAKKNQELLTPGLDELKKAFTLNG
KVAKDDDLIVELQANGSLQLSYYDRKKDKVKSMGRVDQPIVGKYLFSQYMSGPKPLSPSA
KASVASHIAALV
>Zygosaccharomyces__kombuchaensis__34865 g000074.m1
MLSSFLPRWQVLTRCTPRSLSSLCIRRPNSSYSANISRVLVKKRRGNYGVALMGLTAACI
TWNQIKPAENDSNVDDDAEDTVVVEKSVSPFPIKMGPPQYPLSTTYSLLGYGFRSVTFIS
FKVYALGIYIADQDKHLVQEVLNTKFLSTVFIDTDQTKSHKENVRDAMGNPDKSKVLIGN
LLDAGCRLLAKITPVRNTDFNHLKDGLIRTILNHPDAKYNQDILNPGLEQLRNAFTRKGK
VPKDHDLMLELQANGSLQLFYYDRSNDENVILGQVNEPLVGKFLFSQYMSGPKPLSPTAQ
KSVAEHIVNMV
>Zygosaccharomyces__bisporus__34866 g005000.m1
MLANVLKRSHFSPKFALRSAPSLFVRRVSTSQSLKVPRVLRKDSRRSYGLALIGLTATWI
GWNQIGVTENDSNVNCDAENTVVVENGISPFPIHMGPPQYPLSTSYSLLGYGFRYVTFVS
FKVYALGIYIADQDKHLVHDVLSTKFLSTVFIDTDQTRSHKENVDLAMRTPEKSSVLIGN
LLDAGCRMMAKITPVRNTDFKHLRDGLVRTILNHPEAKNNQELLNPGLEQLKNAFTRKGK
VPKDHDLMLELQVNGSLQVLYYDRANDEMVTMGLVNEPLVGKFLFSQYMSGPKPLSPTTQ
KSVAEHIVNMV
>Tetrapisispora__fleetii__34875 g000015.m1
MFRQVFQRAVSVRTLGHGLRSSKRVLPRSFSNVASANILKKANFQNFKWSSIGLASGLVV
IGSTVLYQNGIISEFPTSDNIIVNDSDENEKKESKDTVMVYKDVSPFPLVIDNSKYEFIK
GTYDMLGYGVRTVTFMKFKVYCMGIYILDDDKDKVKEVLNSKYISKAIMGANDTLSQKQN
VFDALNDPSKSMLVLENLLDSNIRLMAKITPVRNTSFAHLRDGISNTVLNHPNIAGHEEE
VQAGVQEFKDMIAVNHQVLKDDDLFVQLNTDGSLTFTQFSRKKKKYTCYGTVKNPIVGKY
LFTQYLGGPKPLCQQTKDNVTEKLVALV
>Tetrapisispora__iriomotensis__34876 g003927.m1
MFGGSVRKAVRTNVPVLSRRFLSASRVSGVKVVKNGRWGQSRWLSGVVVGAVGVGAGGVA
LALQNSQASKFINNDGDLKSDEEAEGTVKVYDGITPFPVVLDHSKYECIDDTYEILGWGV
RMVTFMKFKVYCMGIYILEEDKHKVSEVLNSTYLSKAFIDTNERISHKQNVFDALNDPSK
SMILLENLLDSNIRLLAKITPVRNTSFGHLRDGISNTVSNHPDIAGHEEEVAAGVQEFKD
LIQQNYPVAKDDDLLVQLNSDGSLTFSQFARKKKKYIHFGTVKNPIVGKFLFTQYLGGPK
PLCQQTKDNVTESIVKLV
>Tetrapisispora__namnaonensis__34877 g002358.m1
MFNQVFKKAVKLRSLGCSLRSSQSIYPRRLFSNVSVQILKGTKFQSLKWTSVGLTSGLAI
IGATALYQDGIINDFQNSDNVVANDSNDNEENESKNAVTVYKDVTPFPLVIDNSKYECIK
GTYDMLGYGIRTVTFMKFKVYCMGIYILEEDKKKVGEILNSKYISKAIIGADEKLSQKQN
VFDALNDPSKSMLVLENLLDGNIRLLAKITPVRNTSFAHLRDGISNTVLNHPNIAGHEEE
VQAGVQEFKDLIAVNHQVLKDDDLFVQLNTDGSLTFTQFSRKKKKYTCYGTVKNPIIGKY
LFSQYLGGPKPLCQQTKDNVTEKLVALV
>Torulaspora__pretoriensis__34881 g003218.m1
MFFRNCLVRVNSSNLKGLKRVSSIGFHSQRFASFGSTFSSFAKYSRFRPNNSAIAYAVAA
GSAGLAALASYEKVQSDSNIQDDAQNTVNVDSSVTPFPTKLGPPTFPLSTEYSLLGYGFR
SVTFVSFRVYALGIYIADQDKPLVPTVLDSNFMSTAFIDTDPSKSHSENVKQALDNPSKS
GVLIGNLLDGGARMLAKLTPVRNTDFNHLRDGFIRTILNHPEAKNNQEKLSAGLEELRQA
FTEKGKVAKDDDLLVELQANGALQFLYYNRKKDQVLTMGRVDEPLVGKYLFSQYMSGPKP
LSPSTKESVAAHIAAMV
>Peterozyma__xylosa__34883 g002079.m1
MFRLPSFSRVVTKELTQLSKFTAFKRTIATSRCETKSYRSFHQFAALTSLTAFAVYYKSG
SEISLDENKLNETLESIEKSVHVDKAIPPFPKYVNDPLGTEFQLLGYGVRTVTFLRLKIY
GLGIYIASEDIPKIALILDSKFLSSFYDRLGDHENLSHTEKLSLALKDPVLSAILIDNLL
TSGLRFTARICPIRNTDFNHLRDGLIKSIMSCPKAKEVLKLDADESLPVGLDQLRQLFGS
RKGSCPKGLALYIEMLLDQSLVVKYRETNDKTGEVVDAVLGHIAQPIVGELLFLQYMSGA
NPLVRAAKDLTVESLSKFA
>Peterozyma__toletana__34884 g004143.m1
MFRLPLFSKTVTKELAYLSKYASLKRTIATARRYDTKNHRSFQQFAAITSLTAIFLVFYS
NGSSISLDENKLHETPESIELSVQVDKAIPPFPKYVSDPLGTEFQLLGYGVRTVTFLRLK
IYGLGIYIASEDIPKIALILDSKFLSSFYDRLGDHENLSHSEKLSLALKDPVLSAILVDN
LLTSGLRFTARICPIRNTDFNHLRDGLIKSIMSCPKAKEVLKLDADESLPAGLDQLRRLF
GSRKGSCPKGLALYIEISPDQSLLVKYRETKDKTGEVVDAVLGQITQPIIGELLFLQYMS
GANPLVRAAKDSAVDSLAKFA
>Ogataea__zsoltii__34885 g001765.m1
MFLRSVRVASRAASLGASSLRRGVSVRPFSSTRSSFRPNLVLAGSLSALTIAVGGCVVHN
DASRDADPDTVVSVDSSVSAFPLLTKEPLLKTTFQLLGYGIRTVTFLHMKVYALGLYVAK
EDLPLITRVLDSKFLESLYDAPKQDGLSHQQNLEGALRDPKMSMVLVENLLNSGVRFAAR
IVPVRNTDFNHLRDGLIKSIKSSPRYKELVKLDDITDEQINRGLDELRAVFGSRKMSAFK
NSTLVLQILENGKLEVSFQQFGKVESEPFSMGVVNEPLVGKLLFLCYLSGERPLSEPARN
KAVEGFVAIA
>Ogataea__trehalophila__34886 g003822.m1
MFFARSLRVAAGKSPLPNTILSQTRIKLVKPTFRSLTTSSTTKRTTKHIASPFYKKIGFF
SFVAAVAATTLCLSTQQTIENDSSAQIDPESLISVDSSVDLFPKSTKEPLLDTEFKLLGY
GVRAVTFLKMKVYALGLYIAEEDIPLVTRILDSNYLQRLYESRTPGDDHKQHLENALKDK
EISIILIDNLLNAGVRFTARIVPVRNTDFNHLRDGLIKSIKSNPKYKELTRADDGSDEKL
AIGLDQLRTAFGYKKMSAFKNSTMMMELIEGGKMKISFQQFNNKGEFKEPFVMGVVDEPL
VGRLLFLSYLSGDRPLSEAARSKAIEGFVELA
>Ogataea__trehaloabstinens__34887 g001963.m1
MFRRYLGVALGARLRVANSFGRALRGRISHVEGRKYFQNSAALWGSVGAVGTFGLVSGIS
LIGSDASVSLDPTSVVSVDSSVSDFPIMTEEGHLASQFQLLGYGVRSVTFLHMKVYALGL
YLGKDDLSLVNKILNSRYLEFLYEGNNTEGASHRELLEKALKDSKLSSVLVGNLLNSGVR
FAARIVPVRNTDFNHLRDGLIKSIKSSPKYKELVRAEDGSDERISEGLDQLRHVFGTRKA
TAFKNSVLSLELLKNGELRASFRQYTNKGYAEPYEMGIVSEPLVGRLLFLSYLSGDSPLS
PPARDSSVEGICNIAAPL
>Ogataea__ramenticola__34890 g000354.m1
MIRTVARSTARSFKVSQFARYQSTKINNLPKWNSNTKNTKKISIGLALLLSTTTSYLLFQ
NDDHYINNDASNENQQSVLVDKNCSEMPLFINKSDNLSSNFTLLGYGTRAVTFLKMKVYG
LGIYIESSDSLKIKQILNSKFLKSFYENENENDNSLTHSDHLLKSLKDDQISVILIDNLL
LSGIRFTARISPIRNTDFNHLRDGLMKSIKANNKYKEFIKDPNCPENEQIINGLDQLREV
LGKRRGTAPKGSILQLEIINGGKLRFTFNSNDGKSSDKFEEIGIVENGIISRLLFLQYLS
GSKPLSSETRDRCVDGFLNFV
>Ogataea__pini__34891 g001884.m1
MFVRSAFQRLKIATPTTVARIRPTVALRTFSAQSNKTHNQKLLFASLSTLAVGSAVYGGS
QLQNDASSPVDPESVVSVDSSVSPFPLITESPLLKSTFQLLGYGVRTVTFLQMKVYALGI
YVARDDLPLVSKNLDSKFLDYLYGSPKDDSLSHSEHLESALKDPELSTKLVENLLNSGVR
FAARIVPVRNTDFNHLRDGLVKSIKSNPRYKELVRAGDGSDEKLAKGLDELRAIFGTRKM
SAFKDSTLVLQLVDGGHLEISFEQFSKDEKLEPFTMGVVSEPLVGKLLFLCYLSGSKPLS
EPARSKAVEGFVSIA
>Ogataea__pilisensis__34892 g001310.m1
MMFTRTLRSTRSSIKQSIKSSNHRLTTASFKPQSTTTLRSFSQNKSSAIAAGFIAKGKTL
PTLKIIAFSLTTTALIATILSTTEIQNDDSPNINPESLVSVDSDVSPFPITTTEPLLSTP
FQLLGYGIRTVTFLKMKVYALGLYVAKEDLTLINTILDSKFLSSLYEGSQPSVDYDSHKE
HLAAALNNSELSTILVDNLLLSGVRFTARIVPVRNTDFNHLRDGLIKSIKANPKYKEIMR
SEDGSDEQLVKGIDELRHAFGFRKMSAFKNSVLVLELIQDGKLKVSFQQFNNKGEFTEPF
VMGTVDEPLVGRLLFLSYLSGAKPLSEPARSKAIEGLVDLA
>Ogataea__philodendra__34893 g000388.m1
MLKTGLKGFKQTFRPFVGTRSFSGTRKLATNGKLLALSGATVAGIGSYFSFSQILNDATP
AENPESLISVDSSVHSFPILTSDCLLQTPFQLLGYGVRTVTFLNMKVYALGLYVAREDLP
LLTKTLTSQVSKDPSQVAFSLRDPTLSPQVVDLLLSAGVRFSAKIVPVRNTDFNHLRDGL
IKSIKSNPKYKELTKADDGSDEKLINGLDQLRKAFGSRKMTAFKNSTLMLQLLGDGKLVV
TFQQYTTRDQMADPISLGVVEEPLVGRLLFLSYLSGQKPLSEAARSKAVEGFSSLL
>Ogataea__glucozyma__34897 g001699.m1
MFARPLKTAARCWNTAAAASRTAPPPRVRLSAARNFSRSSASPRSRAPALSKRTLVLSSL
AAVAAGGAMLAGPRLQNDAAAAADPESVVSVDSSVSAFPVLTEDPLLKTTFQLLGYGIRT
VTFLQMKVYALGLYVARDDLPLVSRVLDSRFLESLYDTPSQDGRSHSEHLGAALRDPELS
MVLVENLLDAGVRFAARIVPVRNTDFNHLRDGLIKSIKANPRYKELVKTDELLDEQISKG
LDELRAVFGSRKMSAFKDSTLVLQLVQEGKLEISFQQCTSKGDLKEPFTMGVVSEPLVGK
LLFLCYLSGAKPLSEPARTKAIEGFVAVA
>Ogataea__kodamae__34899 g001001.m1
MFGILAHKGMRTFAGLRTGFKGFRLLSYSRATTHNHWKPILGSVAAVSILSNVPLLKNDD
DSNSDIYEVQVDSSVHNFPLQTSDYLLQTPFQLLGYGIRTVTFLNMKVYALGLYIAKQDL
PLVKQTLLSKIAESPDQLAFSLRDPQLSPKVVDQLLQAGVRFSAKIVPVRNTDFNHLRDG
LIKSIKSNPLYKELAKDDQMDQRLANGIDQLRKAFGSRKMTAAKNATLMLQLTRDGNLAV
SFQQYTTKDQPEPAFSLGVVEEPLIGRLLFLSYLSGARPLSEPARATAIDGLVSLCA
>Ogataea__methylivora__34901 g003059.m1
MFLRQAIRSVRTAGFKQYRSYHTKNLLYFSTGLTTCSLLISQYHNDISKIDVNNAITVDS
GVDGFPVKITKDDNTLLNNFQLLGYGVRMVTFLKMKVYALGIYIANEDLPLVTKIFNSKY
LESLYEKDHAKSHRENLAMALKDDKLSVILIENLIKSGVKFTARIVPVRNTDFNHLRDGL
MKSIKANPKYKEYMAAGHGEDERIALGLDELRKIFATRKGSAMKGTTLYLELINNGRLRV
TFQESLDKNVHEMGIIEENLIGELLFLQYLSGSKPLSSETRDRAVDGFVSII
>Ogataea__minuta__34902 g002424.m1
MFRLGSAIKFGVRRFATKAARPRISLSRAHWAVLGGISLATGTYISYTPLLNDSSTKVPP
ESVVSVDPGVHQFPLLTSECLLQTPFQLLGYGIRTVTFLNMKVYALGLYVAREDLPVIKK
VLSNVASPDSTQTAAMLKDAAASPALVDSLLSAGVRFSAMIVPVRNTDFNHLRDGLVKSI
KSNPKYRELANQDEALDQRLANGLDELRRVLGTRKMSAFKDSTLMLQLLKDGRLTVSFQQ
ASTSTNNTADPISLGTVEEPLVGRLLFLSYLSGSKPLSEAARSKAVEGFVALL
>Ogataea__naganishii__34903 g004181.m1
MFRQPFRVLKAAGFASTRAFVPPRATKAHLLPFAAVTATALACGYTFASAPVSDDHAEPL
DSIVVDSNAANFPLKTTELTRPFQLLGYGVRSVTFLKMKVYALGIYIAQEDLPLIARILN
STFLETFYEKTGENPLTHKQNLEKGLKDGKISAILIENLLNSGVRFTARISPIRNTDFNH
LKDGLIKSIMANPKYKELSRDANESKEVVEGLDELRQCFGRRRGSAPKGSVLQLEIMNQG
KLRVTFFDSKTELVELGVIEQPVISKMLFMQYLSGDKPLSEPARQKCVEGLVQLI
>Ogataea__nonfermentans__34904 g004169.m1
MMLRIRGGIKLGLRQFATQTARPRAFVPSRAHWATLGGICLATGTVFSYSPLLNDSSANV
PPESVVSVDSGVHEFPLLTSDWLLQTPFQLLGYGIRTVTFLNMKVYALGLYVAREDLPLI
KKVLSNVASPDSVQTAAMLKDAAVSPNLVDSLLSAGVRFSAKIVPVRNTDFNHLRDGLIK
SIKSNPKYRELSNQDEAMDERLVQGLDQLREVLGSRKMTALKDSTLMLQLLKDGTLAVSF
QQCTTSKDQMADPISLGIVKEPLVGRLLFLSYLSGSKPLSEPARSRAVEGFAALL
>Nakazawaea__holstii__34918 g003066.m1
MFCTRSVRIVGVFSKKQILSKRCFSSPASKSLWMNKSRFSNVGVTLLSLAAVGFVLNQED
SYHLDVNKFNETPESIESSISVEKSIPPFQIYVKDPLLAENQLIGYGIRTVTFLKFQVYG
LGIYVNKEDIARIPQILDSKFLSSFYDKLGEHDHLSHREKLSLALKDPELSVILIENLLN
SQIRFTANIVPLRNTDFNHLRDGLIKSIMACPKSKEILQQDDGLLPAGLDELRKAFGARR
GSCPKGHKLFLEVLKDQSMVVRYQEINGKTGEITNHVLGEVKEPLVSKLLFLQYLSGPKP
LSNETREIAVEKLASFC
>Kuraishia__ogatae__34932 g003838.m1
MISQSLGKVMTSSRAVAGVRGIVTRSGVRHRFITTKPVACKRYISSGQVSRHSFNKKHFN
WLNGAIGLFMVGSVATIYSYQQSYNELVRSDESNETLESIETSVSVDPGVNPFPIDLNDS
LSVPFKLLGYGTRWVTFLRMKVYALGIYVATEDLPLIGKVLDSRFLSTFYDTADAQGKSH
TENLELALKDPKLSSILIDALLLSGVRFAVRIVPVRNTDFNHLRDGLIKSILACPKSKEL
QASGDDRVGKGLDELRQAFGRKGSVAKGNVLLLERLADGQLVLSYESLSKDKKGVSERIV
LGEVKEPIVSELLFLQYLSGPKPLSEITRDKAVEGLIKYA
>Kuraishia__molischiana__34933 g003486.m1
MFTRRILSSRWIKPAVLATTVPVYWYSTQTTPLFLDSSIFNEKEVIVESSVPPFPTSIDL
SAPYELLGYGARSVTFLKFKVYALGIYINSHDVPVARKLLSQQTDVESALRDPEVSTPLV
DSLLKAGVRFTAKITPVRNTDFNHLRDGLVKSAMAHPLAKGKDQAEAVARGLDQLRAIFN
AKKGSAPKGTNLFLETLANGELRVSYQGQEMGVVTEPIVSRLLFLQYLSGKNPLSEPTRQ
SSASGLSLLCK
>Komagataella__pseudopastoris__34939 g002602.m1
MFRLLRSRVFISSFKLRLFTVSSVASVGLYTFLQAVPERSPFWSDASLSKLPLLEVTESI
SVDKSVPPFPKYIGGKTDFTLLGYGTRAVTFLSFRVYALGIYIAKEDIPKVQTVLDSRFM
STFTNKTKGNSHFEHVSNALNDATLSSILVENLLDAGIRFKVRIVPVRNTDYNHLKDGLI
KSILASSKTKSIQREQGDLAAQLDEGLDELRKPFSSRGSFPKGNALLLERLPNSSLELSS
ETYDKQGALLKQVHLGDIESPIISKLLLMQYLSGEKPLSPSTKEKSCEQLSLLV
>Ambrosiozyma__oregonensis__34946 g001450.m1
MIFSKTLCNTLRPMGSQLKTKSVQLIRSNRYSHSSSSTLSSIRGNIKNKNKLLGLSVLGL
TLYTSSTLLNSKIENDTKSVPEADSSSVIVDSSVDAFPIEIKDLFSTPIQLIGTGIRTVT
FMRMRVYALGLYISSEDLPLVKRIWHSKFLETIYQSEDKSKNHVDSLREALNKPEISDIL
IDNLLSSDVRLTARIVPVRNTDFNHLRDGLTKTVRASELYKKLIQDENGSDQKISAGLHE
LRDVFNSRRTTAATNSNLILETIEGGKLQVSFQQYTKEKGHDEPKIVGIVEEPLISKLLF
SGYLNAKRPMCEAARTSAVNSLTSLF
>Ambrosiozyma__philentoma__34947 g005932.m1
MMFSKNLFNSLRPIGSQLRTRNVQFIRTNRNLHSISFTGSSSNNNRNTLLGLSVLGLTLY
TSSSLLQSKIENDTKSVPEADPTSVMVDSSVDAFPIEIKDLLTTPVQLIGTGVRTVTFMR
MRVYALGLYISSDDLSLVKRIWHSKFLETIYQSEDKSKSHVDSLREALDKPEISDILVDN
LLNSGVRLTARIVPVRNTDFNHLRDGLTKTVRASELYKKLIKDEDGSDAKISAGLHELRD
VFNSRRTTAATNSNLILETIEGGKLKISFQQYTKEGGHHEPKIVGIVEEPLISKLLFSGY
LNAKRPMCEAARTSAVGSLISLF
>Citeromyces__hawaiiensis__34950 g004903.m1
MFLRSPRLIRTFFRGKSTFSTTKTFSSKSWTHYSKAASISALTLASFYAWQSDLVNDASR
ETVETIERSVSVDKTVPSFPLEISEPFTSDFQLVGHGTRSVTFLNFRVYALGIYVAKSDV
AHVRQILDSKFISSFYSKDSSMSHSEQLSHALKDPETSVVLIDNLLSAGIRFAVRITPVR
NTDFNHLRDGLIKSILASDRAKKMQQSNESAVLGDGLDQLRAAFGRKGSVPKGDSLLIET
GPASELLLSYQSFDKGGQLKQSLEMGKVTEPIISNLLFLQYLSGKKPLSENTRDSTAEGL
TSLC
>Citeromyces__siamensis__34952_copy_1 g005293.m1
MSTFYSSDSSLSHSEQLIHGLKDPEISVILLENLLNAGIRFAVRITPVRNTDFNHLRDGL
IKSILASEKAKQSQQSDSSILSNGLDQLRLAFGKKGSVPKGNSLLIETGAEGQLLITYQV
FDKRGRLQETSPVGDVTVPLVGKLLFMQYLSGKKPLSENTRESASAGIAKLC
>Citeromyces__siamensis__34952_copy_2 g009609.m1
MFLRSIPRLSRPLFHAKRQFSGSQRQFSSGRCIQFNWRGLAACSLSLASFYAWNHPVIND
ASRETIESQEQSISVDRSVPPFPVNISDPFTSEFQLLGYGTRSVTFLNFKVYALGIYVAK
SDVAKMKTILDSKFMSTFYSSDSSLSHSEQLIHGLKDPEISVILLENLLNAGIRFAVRIT
PVRNTDFNHLRDGLIKSILAGEKAKQFQQSDSSILGDGLDQLRLAFGKRGSVPKGNSLLI
ETGAEGQLLITYQVFDKKGRLQETTPVGHVTAPLVGKLLFMQYLSGKKPLSENTRESASV
GIAKLC
>Hanseniaspora__osmophila__34957 g000922.m1
MFKTRLFSTASRAAKDTFFPKHLFKGASLVCGGTLFAGAVAYNSYNFQSVAGQLSNDSQI
GHLNPDDSVTVDKGLKPFPVKLTASGYPVDSPYSLLTYGVRAVTFLKFNVYGLGIYVSDQ
DLIKIPKVFNSAFLSKYMIDQDPNKTHKQNLTVALKDPKTSLNLISDLLDSEIAMIVKIT
PIRNTDFNHLKDGLSKSTMSHPDAKTHSEEMSKGIDEFKNAFTVKGSVPKNDDLFIKKNR
DNTLELFHQKKTGEIKKLGVCNNPLVGKCLFAKYLSVPKPLSPSAQEMFVEKVVELV
>Hanseniaspora__clermontiae__34963 g004556.m1
MFNRTSRLQGSFHLSRNFKLIATVGCVSAANIYYFNSINKIENSTTPIKENTVKISKIIK
DIETQYTFNKESKWSLLAYGIRAVTFMKFKIYALSIYSNADSIKKIDDFFTKNSIRQVDF
DEELCVDMLERGNIEFLTRITPLRDTTFEHLREGLIRSAMSSKEAKMEPEAMVNAVNTFR
SNAMQRNGSVAINDDLLILKNKDNTLTLFHCDYKTQEYTKIGDCSHKLFGIALFSKYLNY
DAPLTKEAQNRFSSYFNL
>Candida__freyschussii__34967 g004123.m1
MSASRLFRQSVRLSFRARPLLKKTLFAGSLLTGSIWLGQSLAVPLSLDDKIRQLNDSIQV
EKGIEPLPRKLRLTTSYELLGFGTRSVTFLGFKVYALGIYVASEDLYKIPTVLDSKFLSM
AFIDTDSSKSHRENVYNALKDGKKSPILISNLLDSNIRLVARITPVRNTDFNHLRDGLVK
SILAAKIKDESLDTGLQELKGAFQRKGTVPKNHNLILERLSDGKLQLYYEDTTNGDMVEL
GSVETPVISKLLFLQYLSGGLSPTAKDSCIAKISQLV
>Danielozyma__ontarioensis__34973 g002620.m1
MKIEAHPEMSVSVDSSIDPFSLKVSRHDKTFLHTNYAMLGHGVRSVTFLGFKVYGIGLYV
AEDCSRKINGVLKGLGQPIAQAMHDPQQSLDVVNKLVDNGVNFTVRISPVRNTDFGHLKD
GLVKSILASKVAKENKEAVGQGLDELRGVFQGNKGSVPKNHVLWLEYFNGNLHISYENPK
TQEVRQMGAVSNPIVGRILMIQYLSGSKPLSEPLRKSCVGGLEGYA
>Deakozyma__indianensis__34974 g005166.m1
MFRTVGAAFARTAWKSQAAPFARSFSQASKSAFRPQTRQFVRFAGAAAFAGASFLALNNQ
PPIHLADDDYAQPDAKVNPFPKVFKDENNLTLVGLGVRTVSFLKLKVYCVGFYVPEQDFA
LVKKTLSDVTNVEEALLDPELGPLLVSRMMNAGVRMVFRIVPTRNTDYHHMRDGFIRAIS
HQERFKEAQNDEKFSEGLNELKQIFSRKKVLKQNEIMRLTRDDKGVLTVSVFNESKESPN
GAQVLGTVNVPEVSELLFLHYLSGKNPSSEPARQEFVKYLASL
>Cyberlindnera__mrakii__34978 g004787.m1
MSFFSARLFTRSFCSSLRSNLSKRSIVAGILFTAPFLLVHNSAHPINLDAKVRELNDTIQ
VDKDVDPFPNQVEYSTKYDLLGFGTRSVTFLNFRVYALGIYAASQDLSKIPTVLDSKFLS
TAFIDTDSTKSHKENVLNALKDSTKSKILISNLLDSNIRLVARITPIRNTDFNHLRDGLV
KSILAAKIKDDDLDQGLQELKEAFHRKGSAPKNSNLVLERLEDGQLQLYFENTKSGENVT
LGKVKTPILSKVLFLQYLSGGLSPSTRDSCIEKISQLV
>Cyberlindnera__misumaiensis__34979 g004757.m1
MFRTGIFKRAFTSSVKSSLAQRALIAGSALALSLSLSTPLLLDDRVKELSHSVLVDKDVD
AFPTGLKYTTTYDLLGVGTRYVTFVSFKVYALGIYAASQDLYKIPTVLDSNFLSSAFIDT
DSSKNHRENVFAALKDPKKSRILISNLLDSDIRLVARITPLRNTDFNHLRDGLVKSILAA
KIQDESLDQGLQELKEAFLRKGSAPKNSNLILERLGDGQLQLYFEDTKGDLSLLGKVKAP
IVSKVLFLQYLSGGLSPSTRDSCIDKISQLV
>Candida__oregonensis__34986 g003629.m1
MWRLARTLAPMRASRPLAYSARAIALAASVTLLGSTLANDSSANSLEGVTVDSSISPFPT
EITSKNSTVSSPHSLIASGVRSVTFVGFKVYGVGLYVSTKDEPKIATTVQQYVKKYGRDA
SDLLNDKEISQEIVADISESVPFAIRITPVRNTDFGHLRDGFVKSILASPMAKTIREEVA
EGIQQLRAVFLGFKGSVPKDHSMWVVSRDGKLTISYEEKEGKFKELGTVNEPSIGKVLLV
LYLSSVKPLSEPLRKDFVNYAGVS
>Candida__fructus__34988 g003477.m1
MWRFVRPIIVRAKPAFAKKPFTATPYVRTTATVVATSLLAGGSLVLNDASSALLEGITVD
SSISPFPTELNNSEVVGSKHKLIATGVRSVTFLGFKVYGAGLYVPVGDEAKITSTVAEYL
KKHDFQTVEQLLNDKEVSQKLVDDISLKISYAVKITPVRNTDYGHLRDGLTKSILASPMA
KSMREEVGKGIEQLRAIFQAFRGSVAKNDNLWLVAERDVVTVLHEGKKVTKMGTVTEPAI
KRVLLVLYLSSARPLSEPLRTSFVSYVSSKM
>Candida__corydali__34990 g003074.m1
MFKRFALLGLIPFRNLNETVEVDKSINNFPYEIETPQRKYQLLGHGVRSVTFIGFKVYGI
AIYIDEKDIPKLKAPTDDTIREMVLDCNFLVRLSPVRNTDFNHLKDGLIKSILAHESSKQ
LDLNQGLSELRDVFKVRGSVPKNDLLFMEFNKGEINFSYANKKEFRQLGKLNHFLNH
>Cephaloascus__albidus__34998 g006413.m1
MNSLRILSTKAWRSSSKTARTFTRVFSQNRKINLDYIHLKPLAGVFGLSAIAFASYAAYR
PIQSDNTHSLDPAASVSVDSSVSEFPTSISDPLSTKYKLIGYGTRAVTFLNFKVYALGLY
IAEEDIPLVAKVLDSAYLSKAYIDKSTSLTHQQNVHEALKDPELSGILVSNLLDAGVRFT
VRIAPVRNTDFNHMRDGLIKSILAYSKAKEYPELNDALNELRQAFSRKGSVPKDHVLFLE
LLKKGKLQVRYQKMDTKAHTIIENVALGKVDAPVVSRLLFLQYLSGKKPLSESTRQSSIE
SLSLLC
>Cephaloascus__fragrans__34999 g004688.m1
MMSFRLASFSRLSRCGPAFYKQSLRISGRYFQTYQKQPLQTEERLWKRSSIRTTSILLAL
AVAGYSVWNPVASDDSKNLDASASVSVDISVSPFPTDIYEPLSREFSLVGYGTRAVTFLS
LKVYALGIYIAKEDIRKIAKVFDSASLSKELITKTDTIVSHHDNVISALKDPETSRVLIS
NLLDAGVKFTVRIVPVRNTDFNHLRDGLVKSVLAHPQAKQFPELNDGLTELRKAFDRKGS
VPKNHCLLIETLDNGVLQIRYQKMDTKTNTVLENVTLGKVENPIISKLLLLQYMSGKKPL
SENTRQNTIEKLALLS
>Candida__pyralidae__35011 g004813.m1
MFRQLSRQYARQLGTVGRRSMSTSRMPHSSKISRNITVAGAALAIGGSFWALRLQNIELD
TPRTNELDPLHSVSVDSSIDPFPLTVLHNENNHIVNNFTLLGYGVRSVTFLGFKVYGIAI
YIADSDLKKGVSILSDKKYLASLDTENHNLLELLRNSEHSAAIVGKMIDNDIKFLVRLSP
VRNTDFNHLKDGLVKSILAHPISKAPETREIIAQGLEQLKGVFQGRKGSVPKNHLLYMEV
LDGGLLNVTYENPEKKKVAVLGQVKEPLISKTLLLQYLSGKKPLSESLRQSVVDGLVSRA
VL
>Candida__canberraensis__35018 g004541.m1
MFRFAAKQTARQLKAPVSRAFSTARATGVHRSFKKSSFLIGGGLLASALYYNSPSIELDA
KNDAFLPEESVSVDSSIDPFPTKILSDSSAHLEQNFTLIGHGVRSVTFVGFKVYGIGLYI
ADSDIAKAKSVLGDKQFLSTLGTENHNLKELLTDPDTSGIVIAKLLDQGVKFLVRISPVR
NTDYNHMKDGFVKSILAHPLSKSPETREIIGGGLEQLRELFRGHRGSVPKNHLLYLETLD
SGALKLVYSDPKAKKVTVLGEVEEPMVGQVLFLQYLSGKKPLSEPLRKSCVEELSRWA
>Candida__emberorum__35022 g004995.m1
MFKFAARQTVKHLKAPVSRAFSTGVRVQQLSRPKTIIATSLFAGALLYGSSSALQADVQK
DSQLLPEHSVTVDSSVDPFPTSIANKDAKFLGTNYTLVGHGVRSVTFVGFKVYGIGLYIA
DEDIKKAKSILGNKKFLASFGTENHDLKELLSDPEISGEIVGALLDDGVKFMVRICPVRN
TDYNHMKDGFIKSCLGHILSKAADTREIVGGGLEQLREVFKGHRGSVPKNHLMYLERLPS
KAMRLVYLDPEGSKVTVLGQVEEPMVAKVLFLQYLSGKKPLSEPLRKSCVEEMSTWAN
>Candida__kruisii__35031 g003989.m1
MFRTSLRSARGIVRRRFLSSTVRPSGPVPRSLGTKTTAIFGGAVAAAAIIGYLGYGAVKL
DDSTNDADTVTVDSSISAFPTFIRQLEQKNVHNDFLLLGYGVRSVTFVGFKVYGIGLYLN
KKDVPTVQRFLGGVSKGELLEDSKSAEHIANLLEHNVKFLVRISPVRNTDFGHLKDGLIK
SILAHPLSKENREPVGAGLEELRQVFLGHRGSVPKDHLLFLEIVNGGQLSVSYQNTKTGQ
IIAMGTVKEPLISKVLFLQYLSGKKPLSEPLRQSCIDGLVGSL
>Candida__gatunensis__35032 g001214.m1
MYIMFRTGLRSARVLLGRRLYSSVSRPAAISRNFGTKVTIIGATVAFGVYGFDTVKLDDS
SNDANTVSVDSSISPFPLTIKQKKQKNVHGDFQMLGHGVRSVTFVGFKVYGIGLYVNDKD
VAGIKRQVNGASEDELLDSDRSSEIVEAVLDGGAKFLVRISPVRNTDFGHLKDGLIKSIL
AHPVSKQHRDTIGAGLEELRQVFQSHRGLVPKDHLMYLEMKQGGALSVSYENPSTGQIIE
MGQVNEPLVSKVLFLQYLSGKKPLSEPLRKSCVEGLLAL
>Candida__cretensis__35033 g005271.m1
MIFKRQLSRLPLLVSEEVRAALNDKIRPVISLESTIITHGLPFPQNIAMARDVEQVIRDN
GGIPATCAFIEGKPHVGLDHNQLALLAESQHALKVSRRDIGHTMANRLNGGTTIALTMIL
SHMAGIKVFATGGLGGVHHGASETFDVSADLAELGRTPVSVVCSGPKSILDIGLTMEYLE
TQGVYVGTYNDDGRENVEVPGFYCRESGVVSPYSFESFAQIANVIHNQNNIMGLQSGNVV
CIPPPPDSALDSTFINEIIERAHLAAKSQNIRGKLVTPFLLANIAKDTQGKSVECNVKFV
LNNAKSATEIAKSLLQLEEKVETEETRTKVYPIAKVQPSIKVEKLVEDNVDTLIVGCIAL
DTISTIGAQLKMNDSNIGSIRSSIGGVGYNVGLACHYSQAKCRLVSVVGDDFAGSSIISQ
LDANGLDATGILKVSGSTAQYASNHDVNGELIVACADMSIIEQDFASHIIQQLDRGQPNR
VVLDCNISPIVMQKVVDYLANALPETHVIVEPTSYPKAARISLAAKTVFPHNHIDLVTPT
VSELSSIYESFHLQAKFDDYDGWFPVLDSLGINSDFRIKYEALANKYPIVQDLITKGVFQ
QSFQLLPYLPNILVKLGESGVLLFSISTSVDDYRSIPTTSEYRPEFVLTSRGKKLDRGTL
GVVVQYFPIPEENRHLTIRNVTGAGDSFLGYLVAKSHHDWLRPELSSVEQEWNRWQTIYW
AQLASGKSLELHTSTVRPSVTPRRLGTKATLFGGAMAMAIGFLSYDAVKLDDSANEANTV
TVDSSISPFPTFIRQLEQKNVHNDFLLLGYGVRSVTFVGFKVYGIGLYLNKNDVPTVQKY
LGGVTKQQLLEDSQSSELISKLLDNDVKFLVRINPVRNTDYGHLKDGLIKSILAHPLSKE
NREPVGAGLEELRQVFLGHRGSVPKDHLLFLEIVKGGRLSVSYQNTKTGQIIEMGTVNEP
LISKALFLQYLSGKKPLSEPLRQSCVDGLVGLL
>Candida__montana__35037 g001307.m1
MFQFGSRVLSLNSQLLRSRSHVGRYVLGASLLSVVLWQSARPSIMLDHEINESTSGINID
KSIDPLPLSVKLSTTYDLLGYGTRSVTFLSFRIYALGLYVATKDAFKIPTVLDSKFLSQA
FIDTDSSKSHQENVLLALSDETKSRILISNLLDSNIRLVARISPVRNTDFNHLRDGLIKS
ILASKIKDDTLDQGIQELREAFNRKGSVLKRQNLYLERLEDGTLQLYHEDTTKNSFTELG
KVKTPIISKLIFLQYLSGGLSPSARDTSIQKISQMV
>Ambrosiozyma__maleeae__35040 g002260.m1
MKMASIVYRTSARAVRTARASVRLSGQAPALNGVGTFQRGIHTSGQVTSQKGSLRITKFG
LAVIAAGILGSTLHASDSIQNDSNPVAEQDVSRTVVDSSVDAFPLVINEAPLSTKFQILG
TGVRTVTFLKMKVYALGLYIASEDLPLVKKVWHSKYLESIYDSADANKTHKESLVAALEK
TDLSNLLISNLLTSGVRMSARIVPVRNTDFNHLRDGLTKSIKSSDLYRTLIQADDDSDKR
IAEGLNQLRKAFASRKTTAFKNAVLMLETVENGSLKLTFQQSTKEGFQEPFVMGVIDEPL
VSVLLFSAYLSASKPLDQQARNTAVQSLESLF
>Ambrosiozyma__pseudovanderkliftii__35041 g004560.m1
MFSRNLFNVVRQSTKSTLKSSLKTQFPKRLYHNQPIVKANGAMKLVFGLITGGASIIATT
TYSDSSLHNDEDAQKDTNETIEDPTKIIVDSSVDPVPLEITDGTLSTGFQLIGSGVRTVT
FLRMKVYALGLYIAQDDLPLVKRIWHSKFLESIYDKAGAATNGSTSNHKDNLQEALKDDK
VSSVLIDNLLTAGVRFSARIVPVRNTDFNHLRDGLTKSVKSSDLYKELSKSDDGTEKQVF
KGINELRGVFNNKKTVANKNSVLILETIEGGKLKLSFQQCEKGNTMAEPFTMGIVEEPVL
SRLMFAAYLSASRPLSEPARNSAIDSLVSLF
>Barnettozyma__californica__35044 g004090.m1
MFATGRRVITQAHKLRGPTGKIILGGTLLSTLAYLQTSPTISLDDRIKEITTGINLDKNV
DPLPLSLNLSTTYDLLGYGVRSVTFLSFRVYALGIYVATKDIYKIPTVLDSAFLSKAFID
TDPTKSHQENVLTALKDSKKSNVLISNLLDSNIRLVARISPVRNTDFNHLKDGLIKSILA
SKVRDESLEQGLNELRDAFQRRGSVPKNHNLILERQEDGSLQIYYEDPKKGALEKFGRVQ
TPIVSKLLFLQYLSGGLSPGAKETSTEKISQLV
>Barnettozyma__hawaiiensis__35045 g004389.m1
MLFALGRRVITQTHRIRGASATKFIIGGTLLSTLAYHQTSIISLDDKIKEITTGINVDKN
VDPLPLNLNLSTTYDLLGYGVRSVTFVSFRVYALGIYVATKDIYKIPTVLDSSFLSKTFI
DTDSTKSHQENVMAALKDAEKAKVLVSNLLDSNIRLVARISPVRNTDFNHLKDGLVKSIL
ASKVKDESLEQGLNELKDAFQRRGSVPKNHNLILERQQDGSLQLYYEDTKKGELEKLGKV
QTPIVSKLLFLQYLSGGLSPSAKETSIEKISQLV
>Barnettozyma__populi__35046 g004294.m1
MFALGRRVITQAQRLKGASTARFVLGGTVLSTIAYHQTISPTINLDDKVKETTTGINVDK
NVDPLPLSLKLSTTYDLLGYGVRCVTFMSFRVYALGIYVATKDTSKIPTVLDSAFLSKTF
IDTNSTNSHQENVIAALKDSVKSKVLISNLLDSNIRLVARISPVRNTDFNHLKDGLVKSI
LASKIKDESLEQGLNELKDVFQRRGSVPKNHNLILERQQDGSLEIYYEDPKKGIAKLGRV
NTPIVSKLLFLQYLSGGLSPSAKETSIEKISQLV
>Barnettozyma__pratensis__35047 g005037.m1
MFLFGNRVLAQASRLRGSNFRKFAFGGAILSAIAYQANSPIKLDDNLGELASGINADNSV
DPLPLKLNLTTSYDILGYGTRAVTFLSFKVYALGIYVASKDIHKISTVLDSKFLSTAFID
TDPTKSHPENVLDALKDSEKSKILISNLLDSNIRLVARITPIRNTDFNHLKDGLIKSILA
SKIKDESLEVGLKELRDAFMRKGSVPKNHNLIIERLEDGSLQLYYEDTTKNDIGELGKVG
SPIVSKLLFLQYLSGGLSPSARDTSIERISQLV
>Barnettozyma__salicaria__35048 g001293.m1
MFRFRIQALSSILKLKGFCKPQYVFGGTVLSTLMYQNLYDEDRLIKLDDSAIKHDQVIQV
DRNVDPLPQRLSLSTTYEMLGYGTRSVTFLSFRVYVLGLYVATNDVHKIPTVLDSTFLAK
AFIDVDGTKNHQENVLSALKNTERSKILISNLLDSNIRLVARISPVRNTDFNHLKDGLIK
SILAAKIKDESLEQGLNELRNAFTIRGSVPKNHNLILERLDDGSLQMYYEDTKRGKLSKL
GKVETPIVSKLLFLQYLSGGLSPSARDCAIERISKLV
>Zygoascus__ofunaensis__35242 g005419.m1
MWKSARLFGRELRLGSNFLCRSFQSKTVKTVGSLCILGGTGFAGYKFVNNGHATSTFSLN
KFNSSSRLVFADSTKDFTQPNTKVKPFPVKLTSDNEEYSLIGLGVRSVSFLSFHVYAVGI
YLAENDRPKAKQILAEYGTDPAQIEKSLLDPEISQVAISKLLNGHVSLMLRIVPVRNTDF
GHLKDGFVRTIMNQPRFKTDGNNETFGEGLNDLKKCFGRKLSVKKDSIMHLIRYRDGGLT
IRLFTGEPDFVESITGSSFESLGKVEVPLVSELLFLQYLSGAKVSSEEARQNAVKSLATL
>Zygoascus__meyerae__35243 g001546.m1
MWRSQFLRITANANRTAGRRLSTKAYNFRPSSSKLISTAVGFSMGLTGYWLANQQIQQAS
TPASCDSGKEMVQPKTSVKPFPKSIEMAGSSYQLLGLGVRTVTLLSFHVYAVGIYIAEAD
KPKAKAILSGFGESGEDLEKALLNPDLGLEAVTKILENNVRLLLRIVPVRKTDFGHLRDG
FVRAVTDQPRFKTQGNNEFFGKGLQELKVALGRKMSVKKDTILNLLRDENGVLHIEWFSD
TPDYIDSKSGTLLGEVNQPMVSEFLFSKYLAGKSVSSEEARKSTVQSLANL
>Candida__incommunis__35244 g002045.m1
MLGQTAKRQLFRIQNASALRHTKLRHFTRAVSPIYRSTSNTGRIFGAVGASILVGSATFW
ALNHHAPFISSDNGNVVQPDAKVASFPRVFKDEDNLTLIGLGVRTVSFLKLKVYVVGFYV
PQEDLQIVKKTLSDVPNVEELLLDPDLGPLLVSRMLNAGVRLTFRIVPTRNTDYHHMRDG
FIRAISHQKGFKEAEEDEEEAEKLHDGLNSLKQIFSRKKVLKYNEVLRLSRNEKGELTIT
TYGSSDESTGKANVLGTVTQPLVSELLFLHYLSGKSPSSEPARREFVETLAKL
>Yamadazyma__nakazawae__35252 g002966.m1
MFRGIRNFTRTARIFTGITGGLVAFNGINAFHPLALENAKSVIVDSSVDAFPTKLSNYLL
LGHGVRSVTFIGFKVYAVAIYLKDSDSNKVKSVLKDSDLDKLDEADYSTEVISKIWENSD
FTVRLSPVRNTDFSHLRDGFVKLVLANPLSKKNEAATAGLDELKNVFKGHKGSVPKNHLL
TLESNKGKLTFTYENTKSGEKRILGTVNEPEISKLLLISYLSSRKPLSEPLRKSCIEGMR
DLK
>Candida__ponderosae__35261 g001149.m1
MFVGSRILHSRPLWGSTLAFSAAFLLHSSADKICLDDSKAFPNSVNLDKNIDPIPLSLLF
NNTNYDMLGYGNRYVTFLKFKVYALGIYLARDDVNKVSTVFDSKYLSSVFIDDGNKEGKS
HSENVVSALNDKKKSPILISNLLDSNIKLLARITPVRTTDFNHLRDGLVKSILAYNSKDE
SLDEGLQELKKAFYRKGSVPKNHSLILERLENGELQLYYEDPTKQEIHKLGLVKVPIVSH
LLFLQYFSGGLSPETKESCIEKIGLLV
>Wickerhamomyces__hampshirensis__35268 g001827.m1
MNAFRISTRLWAKNLLALSTKNAFRKYSYASSLLASSLLIAQCYSMGPLISDSSVKELNN
TVQADNSVDPLPTQLLLTTAYSLLGYGTRSVTFLGFKVYALGIYIATDDSYKIPQVLDSK
FLSQTFIDTDSTKEHSENLLEALRDKEKSKILISNLLDSNIRLVARITPVRNTDFGHLKD
GLVKSLLAAKVKDENLETGLQELKESFQRRGSVPKNHNLILERLGNGKLQLYYENTSKNE
LITLGHVDEPIISKLLFLQYLSGGLSPSTKESCLTKLAQLV
>Wickerhamomyces__bovis__35271 g004821.m1
MFQLGNRLLTRSSLRNLTVLGSTLSLFSFLNRDDAAGTISLNDRVQEASKGINVDKNVDP
LPLTIKLSTNYELLGYGTRTVTFLKVKVYALGLYLAKQDVQKIPTVLDSKYLSQAFIDTT
NSKSHSENVLTALKDKEKSKILISSLLDSDIRLVARISPIRNTDFNHLKDGLIKSILAAK
VKDETLDKGLQELKDAFARRGSVPKNHNLLIERLEDGKLQLYYENTAKNELTKMGVVDTP
IISKLLFLQYLSGGLSPGARDSCSERISQLV
>Wickerhamomyces__alni__35274 g003338.m1
MLFRSQFLRSFSRAASLRSHLNVQKVFIGASLIASSSYLFYNQPISLDSNFKESLDSISV
DKTVDPLPTTLKLTTAYDLLGYGTRSVTFLGFRVYVLGLYYSTADHHKIPTVLDSKFLSE
AFIDTDSTKSHQENLLDALKDGKKSKILVENLLDSNIRLVARITPVRNTDFNHLKDGLIK
SILAAKVKDETLEEGLQQLRNAFSRKGSVPKNHNLILERLQDGKLKVYYENITKSDFIEL
GTVNQPIISKLLFLQYLSGGLSPSARDTSIVKLAQLA
>Tortispora__starmeri__35279 g005053.m1
MSRYFHFFKYPAFFSALRSPHLVGFTVTAIIAHSLVSKYNLDTVKQDLVIPPTNVDPFNR
IEKFQGKSYQLIGIGVRTVSFLRMHVYAVGIYVSQDQVPSISKIVHDHFQAHHVSGSEIV
PYLKEQKGSAELTDELLNYGAPDRQLDFLVRIVPVRNTDFGHLRDGFVRTIMAHPDAKKI
SQEVSEEAEKFSKGLDQLRLAFGRKLSVPKNKELLLFRRADGLLDLFADTDRHREQIGTV
YSSYVAKFLLAKYMVGNIAASPSLFDSLVETWSTI
>Trigonopsis__vinaria__35282 g005206.m1
MFARTARLRLSTIVSARPALAHAHRQARSLNVSVRPAMASQPKRVAYGMGLMAAFAFTIA
ATAHQAYADEGQPLTEVPDPRGFAGESPSKPSDFIESPTKTSPFPVFFDLDGTRYRLFGL
GYRTVSFLKIHVYAVGVYVSEKDINNLASTASMHGNSNDIGEILADPDQSTELWTQLLKH
SPDMCLRIVPVRKTDFSHLRDGFVRSVLAHPYSKERPHAWATQGTSEIDYEDSVAEGVSG
LRQMMSLKQSMPKDKVLLIQHLPSRQLRGWYDPSGGANPSDPSHQLIDLGITPVSPVADI
LMLHYTAGKNPASPPAKDSVSKTLSHLV
>Candida__azyma__35286 g003308.m1
MTFRVILGGSVVASTAYWLNYQKISLDSNISEGLNSVSVDKNVDPLPQSLALSTAYELLG
QGTRAVTFLKFKVYALGLYVASDDKYKIPTVLDSKFLSSAFIDTDSNKSHRENVREALKD
SSKSKILISNLLDSNIRLVARISPIRNTDFNHLRDGLIKSILASKVKDESLDVGLQELRA
AFSRKGSVPKNHNLILERLETGQLRVVYEDTSKSERVEMGTVDAPIVSKLLFLQYLSGGL
SPDARETSIEKIVQLV
>Priceomyces__carsonii__35296 g004157.m1
MFRVGSITALKRSFYSLRSLSYSKRAYNYQSIPRSRVPFSVLIGLACLSGYSYSTLSSDS
KKDIENTVSVDKSIDPFPTHLNNKGNSLSSSEFQLLGYGVRSVTFLNFKVYGIGLYIAND
DINIAKNVLHRVQNVSSLSLRDSLLDPVESSLIIEQLIDEGVRFAVRISPVRNTDFNHLR
DGLIKSILAHPKSKEVRESVSSGLDELRNAFSGRKGSVPKNHVLYLECLPSKRLKVAYFN
PDKDTGVIMGTVNNPIVSKLLFLQYLSGKNPLSEPLRQSCVDGFLGL
>Priceomyces__castillae__35297 g004187.m1
MFRINPVSVIRRSYISIRNVSSSRRIVRSSVKFPGFKLPLSVLLGVAGLSGYSLSHISSD
SLKEYKDSVTVDSSIDPFPTTLSQKENPFLKNDFKMLGHGVRSVTFVSFKVYGIGLYIAN
DDIPVAKRVLSRFQQVGNANLKNSLMNHEESSLIVEQLIDEGVRFVARISPVRNTDFNHM
RDGLVKSILAHPKSKEFKEEVATGLDQLRNTFNGHRGSVPKNHILYLETLKGGDLQISYF
NPVKNKSVSLGTVTNPYINKILFLQYLSGKKPLSEPLRRSCVNGFSGL
>Pichia__terricola__35301 g002608.m1
MFYRNIRLATGALRQFSTRSAFTARSNQFNGGKRLLKLSVFAGVTYFGVTQLLQPIWLED
DVNTIKVHSAVDGLPKNLKYPLNNEYELLSYGIREVSFLKFQVYALGLYICKDDIQLMKE
ILNSRFIHMLEHNRDLQDALNDPEVSNLIIKNLLSSGIRFTARICAIRNTDLSHLRDGFI
RTIKNNPNYKTIMNEDNEYSQRVEKGLDEFRNVLNSVKLNAKKNSLVFLEIEQDQKIQVS
IQTFDANKGEHNEPLKLGTVNEPLITELLFESYLGAQKPLIKSVHAIAAETIPSLIK
>Candida__fragi__35302 g003165.m1
MFGRLFIRQARSLTACSVRRTRLMPLTGALTAFAVGFTAINLTSYAHLEAPKVNGLAEDD
SISVDGSIDPIPLIYYKSKQLNLASDFQLLGYGVRTVTFLRVKVYGIGLYLASNDVAKVK
ALVSQQDLMDPENSTQVVGGLLDDKVRYAARICPIRNTDFTHLKDGLIKSILANPISKAP
NTREEVSKGLNEMREIFNGFRGSVPKNHVLWIESLTNGGLSFAYENTKTGEIQPMGEVNN
ALVGKVLFLQYMAGKNPLSEKLRQSVVEGYRSL
>Hyphopichia__heimii__35318 g005015.m1
MFRRAIPTVRRHISVGSARLFHQVSKPSLSNWSRRATAIGFGSLVLTAVAVTTSTTVELD
SKVQNEDSVNVDSSIDPFPRVLSPTTQSNIKEAYQLLGYGVRSVTFIGFKVYGIAIYTAT
KDSAKIKAVLGQYEQKEQKPIKELLNDAEKSVEIVDKLIDNDIKFLIRILPVRNTDFGHL
RDGFIKSILANKLTQNSKETVNQGLEELRGVFLGFKGSVPKNHLLWLEYNKTLSLAYENT
KLHQIKPMGVVNNAIVGKILVLAYLSGNKSLSEPLRRSSVDGFAGL
>Cyberlindnera__petersonii__35325 g005422.m1
MFPHRLFQRSFQALRNSSQRSLHFGRTHSTINYSGSCKVAVALTIAAGATAFYAFPKDNL
IQSDDRTHILQDSVAVDKAVDPLPRRLELTTMYELLGFGTRSVTFLGFKVYALGIYAASQ
DIDMIPGVLDSKYLSSAFIDTDPAKSHSDNILTALKDSEKSKILISNLLDSNIRLVARIS
PLRTTDFNHLKDGLVKSILAAKIKDEALDQGLQELKDAFSRRGSVPKNHNLILERLSSGE
LQLYYENTAENTLIELGRVKTPVLSKVLFLQYLSGNLSPSTKESCIKRISELV
>Candida__blattae__35335 g000942.m1
MRRSAFRTSAASLTAATLLLSGPVFNDNSANSLAGVDVDSSIDPFPTTVTHAQNPFIASD
HKLVASGVRSVTFLGFKVYGVGLYVASSDEHKIVATVQKYLNSVEGSTVDSLLNDKEVSQ
QVIDEISTQVPYAVRITPVRNTDFGHLRDGLTKSILASPMAKKTKEEVSNGVEQLRLVFS
GFKGSVPKNHSLWVVSNTKDVSISYEGKKLPSELGVITEPIIARVLLVLYLSNAKPLSEP
LRKDFVSYVKSKA
>Yueomyces__sinensis__35629 g004765.m1
MFGTRLFLKRALNTASKSVKPVSSKKRTSLLLLSAGGAAFLTSYFYKDFVSFKEKKNILI
SYNNTSSDSILLDPSISPFPKRINKETSSLFKNDKSFDLLGAGVRFISVITFKLYALGIY
VNYTELKKFLINNKISADDLKNMDDDKFFDFFTNSIINSNNLNTNLIAKLTPLRDTDFTH
LRKSMIRAIKKHPSYNNYKEQLDKESDDFLKLYQKKGKLAKNDDFFIELIENGNIKLSTF
NNKKNTSEVVGILNCQYFGKLLFSNYISNKNGPSEAVREASKNKMISLLQE
>Candida__hispaniensis__35633 g000139.m1
MFRLLRSVPRTLTPRVRLALFTTAATTIAAGATLGPFQQRPILLDEPIKPIQGESVQPPT
KAPPFPTTLDSADGKFQLLGCGKRSVSFLGFDVYAVGIYILQSQVHEIANLLQATAQFQQ
ANGDVQEFAKSLLDPVNGASKIKWLLDQGLVIRLRIVPVRNTDFGHLRDGFVRTILAHPE
SKEAVKSREFADGLNQLKTIFSRKMSVPKHNVLIMNRDAQGTLQVEYFASKSEANAKAEK
LGSINCPQVSELLLLQYLTGKNPVSETLRTSAIEQLSLISHA
>Wickerhamomyces__canadensis__35639 g005723.m1
MTSKVLLGGSIVASTAYWLNYHQISLDSNISEVLNSVSVDKNVDPLPQTLALSTAYELLG
QGTRSVTFLKFKVYALGLYVASDDKYKIPTVLDSKFLSSAFIDTDSTKSHRENVRVALKD
SSKSKILISNLLDSNIRLVARISPIRNTDFNHLKDGLIKSILASKVKDESLDVGLQELRA
AFSRKGSVPKNHNLILERLETGQLRVLYEDTSKSECLELGTVNTPIVSKLLFLQYLSGGL
SPDARETSIEKIVQLV
>Yamadazyma__philogaea__35640 g002207.m1
MFRGIRSFNRNARFLGGLAGGLVAFNAVNAFHPLALDNAKSVVVDSSVDSFPTKFLNLLL
LGHGVRSVTFLGFKVYAVAIYLKDSGSNKVKAVLKDADLDKLDDAEYSTELVRNVWENGD
YIVRLSPVRNTDFNHLRDGFVKLVLANPLSKKNEAAATGLDELRDVFKGFRGSVPKNHVL
ILETNRGKLTFTYENTKTGEKMVMGTVNEPEISKLLLISYLSSRKPLSEPLRKSCVEGLK
DIKAQA
>Yamadazyma__scolyti__35641 g001085.m1
MIRAIPKLGLGIAGTLVAVNALNAFNPICLENLKSVIVDNGIDAFPLKLKDYSLVGHGVR
SVTFLGFKVYGAGVYLRDADKSNVLKLLKQEQNLDETFNDNDKSFDLVSKLWEAADFKIR
ICPVRNTDFSHLRDGFVKSILSHPLSKKNPEVAAGLDELKAVFKGHKGSVPKNHILLLSM
NSGKLTFTYENTSTGHSKILGTVNEPQISKLLLVSYLTKRKPLSEPLRSSCAQGFKELAN
>Yarrowia__bubula__35643 g000268.m1
MFRNALKSAKQPLRAFSTRAATARALPRPSNTLIYASAVCVTGLSLYTLHTHQAISLDAK
KTVGVVATDSVQPPTSTPPFPVKLSADGKEWSLLGCGVRRVSFLGFDVYAIGLYMPETQK
REVRELLQSTSGFQSANGDVEEFKKSLLDPVHGAAKIRWLLDQGIDIRIRIVPVRNTDFG
HLRDGFVRTILAHPEAKEQTKAFADGLSELKTIFSRKMSVPKHNVLVMNREGNTGDLKIT
YYDAKNEGDLGQGDVLGTVHNPQVSELLLLQYLTGKKPISETLRDSVIDGLVTVAIE
>Yarrowia__divulgata__35645 g004323.m1
MIRNTLRTAKQLKAPLRPFSTRAATARAIPRPTNTLLYASAAIGVTGLSLYSLYSHQSIA
LDAKKGPIVQPTDSVQPPTSTPPFPTKLSADGKEWALLGCGVRRVSFLGFDVYAIGLYLP
ESQKRDVRELLQSTSGFQQANGDVEEFKKSLLDPVHGAAKIRWLLDQGIDIRIRIVPVRN
TDFGHLRDGFVRTILAHPEAKEASQNKSFADGLSELKTIFSRKMSVPKHNVLVMNRTGHN
GELKITYYDAKSEADLGQGSDLGAVHSPEVSELLLLQYLTGKKPISETLRDSVINGLVTI
AIE
>Trigonopsis__variabilis__35650 g004677.m1
MWRQIGSRARALPFRHAITQARFQSTSTFKSTRFSSRPVFSTFALLSASTVALWFSTPVL
SAEELAPLKEVPDPRLARGEAPSSPTDFVQSPSSTAPFPVFFDLEGTRYKLLGLGVRTVS
FLSFHVYSVGVYISEKDVNNLASLLAMYGGPSQVISLLSDPDQSLQVWSDLLAHGLDLAI
RIVPVRRTDFGHLRDGFVRSVLAHPYAKDLPPRSRWNDQGPDKYHEAITTGSAALRQLLS
AKLSVPKDKILLIQHHPSGELHGWYDDGKTVADLGSVPPGPVGDILMLHYVAGAKPASPQ
ARDSVIVTSAALVGE
>Torulaspora__microellipsoides__35651 g002920.m1
MKRAPLHGRYAIKDLCLKNSYRSRWSFAVRQELPKRSSDNSGLKYALAAATILGTTSLTC
AVLENDASLNDDAEKTVSVDPSVTPFPIQVGPPEYPLSTVYSLLGYGFRSVTFISFRVYA
LGIYIADQDKHLIPDVLDSKFLSNAFIDTDGTKSHAENLKEALDDPVKSTVLIGNLLDSG
TRMMAKLTPVRNTDFNHLKDGFIRTILNHPEAKNNQAVLSAGLEELRKAFTEKGRVAKDD
DLIVELQANGSLQFSYHDRKKDQMVRMGLVNEPLVGKLLFSQYMSGPKPLSPSTKNSIAA
HIAAMV
>Torulaspora__maleeae__35652 g003896.m1
MFSRNLLRRVSSRGRQAFRSLDSKLSCARKFSSLGVQGQLVRATSRNSVLALALALGGCG
VVTFKALQPFYNDANVHDDEEATVNVDNAVTPFPVKLGPRQLALSTEYSLLGYGFRSVTF
ISFRVYALGIYIADQDKHLISEVLDSKFLSTAFIDTDASKSHQENVKRALDDPEKSTVLI
GNLLDSGVRMMAKITPVRNTDFNHLRDGFIRTVLNHPEAKNNQETLSAGLEELKQAFTEK
GKVAKDDDLLVELQANGGLQFCYFNRKKDQVVTMGRVDEPLVGKLLFSQYMSGPKPLSPS
AKESVAAHISAIV
>Tortispora__ganteri__35654 g001207.m1
MWTRITTIKLPKVAVLSAAIFGGCTLYRNNRPITLDTKILLPDDPVKPPTSVPDFQRSIV
VCGKIFDMFAIGVRTVSIFNMHVYGLGLYASRDHSHVLKAILNGAAEKYNATTPTELEAA
LRDKSKGKEIINEFFGYPRPDDQIPLVLRIVTARNTDFGHLRDGFVRAVLAHPYAKSLLE
MENERGEAFAQGIEDLRKAFGRKVSVPKHKELLLYRRSNGELDIFAEIGDTKEQIGTVHN
SEVSQFLFQQYMNPEKPSSPTAYNDMCRNFAQMIAK
>Starmera__amethionina__35658 g002984.m1
MFSSTFRRQFARVAASKTFFKHFIGFSTVFTTASLITFNSQLLEFNPIKLDAASNHSNGV
FVDKSVDPMPLEMKLSEDYTLLGYGTRAVTFLKFKVYGLGIYVAKKDIGKIAQVLDSKYL
SQAFIDTDLTKTHEQNVLDALKDSKKSKILISNLLDSNIRLVARIAPIRNTDFNHLKDGL
IKSIIASGIKDDSLQEGLQELRDAFTRRGSVPKNHLLTLERLSDGKLQLYYVNTETKVEE
KLGLVSNPIISKLLFLQYLSGGLSPDARDTSIKKISELV
>Saturnispora__dispora__35659 g002321.m1
MSYLRLSTFQWANKKKLTSFLLGASAVFGAYGLFNGGLIKSEERNYIRVNNSVDPLPRQL
SLSNGTKFDLLGYGERRVSFLRLKVYLLGVYIAEEDEGLVKTVLNSKFMETFYESDGNGD
HKKNLEKGLNDPKVSNLLIRNALLSGVKFTARICALRNTDLGHLRDGFIRTIKNSSHFKE
LNRSEDETIPKRLDEGLKELRQIFGSFQIKAKQNSVLFMEMNKEGGIKVSLEVFDGAKHL
DPRVLGTIKEPMIAQLLFESYLGAERPLIQQVHETAMVQLLSLF
>Meyerozyma__caribbica__35662 g001489.m1
MFRQFASVLRTSFRGQKLLLVLNSGARDHYKPLFATGVAFGLVSAASTSAIFLDAPTNFP
PEASVTVDSSISPFPTALSPEVNPNLSQKYSLLGYGVRYVTFLSFKVYGIGAYIANTDVA
KARRVIGDALRSDPGALTDPEESAKVVQKLLDEKVQFAVRICPVRNTDYSHLKDGLIKST
LAHPLSKAHRDDVGAGLDELRQVFLGRRGSVPKDHLLYLEVLKDGSLLVSYEDPKKAVVT
PLGVVKEPLVGRILMLQYLSGRKPLSEELRRSCGEKLAVL
>Middelhovenomyces__tepae__35665 g001794.m1
MNRAGISRAFGPIQRGLIPSSRLFLRPLSRTGWKSGHRSVQGFSAGAGARAGTRAGAGAY
RLGLTVVFGSVLTYSILNEYSRPILLDSPQNIPNVQPETNVEAFPLELQLDGHNYDLLGV
GVRTVSFISLHVYALGIYMASEDKALAVKLLHSIRESDDTIEGSVMDALMDDVKGQDIVS
KLLDGGVRLDIRIVPVRNTDFSHLRDGFVRSVLGHDKAKKLQHSEDTGDDFGEGVNELKI
VFGRKRSVPKHRILHLSRGSDGSLSVIYFNGKDESKVEPEILGTVRNKHVSDILFLQYLS
GSKPSSEGARKAAIEGLAQLEAL
>Kurtzmaniella__cleridarum__35667 g002678.m1
MSNAVKISEEVKQALHDRKKPVIALESTIISHGLPFPQNLEMARSVENTIRDKGGIPATC
AFIEGKPMVGLEENHLQSLADVKVSSPLKVSRRDIGYTMALKHNGGTTIALTMILAEKAG
IKVFATGGLGGVHRDGQNTLDVSADLTELGRTPVAVVCAGPKSILDIGLTLEFLETQGVF
VGTYNDDGHESIEIPGFYARNSGFKSPHSFSSFAEAGRIIYNQNSVMNLKSGSVFCIPPP
VSSALPSELINQAIEVANLEAKQLGVEGKRLTPFLLAKIAEITKGQSVASNIELVLNNAR
AATEIATSLLSFENNKQNPSFSSLVLHPITRNVTSSTGIANVVKEEEKSKMVNTAKHDDN
ANTLIVGSIALDSICKIDNLEHMGDSNPGKITNSIGGVGYNVYKACNLALQSPSCSDPKK
SSASRLVSVIGDDMAGSTIVSQLLITAQDYSSILKIKEGSTAQYTSMHNKDGELLVACAD
MSIIEKDFSQHIIEQIHKNQPKQVIIDCNLSATCLSKVLSYIKSDHNCDVIIEPTSSVKC
QKIAQVNSQCLQAYPSNVILLITPTIKELEGIHHSFAQRELFDDYDNWFPILDNLGINRQ
FTDKILASQIPALTDGLLDGYLQRAFKLLPYIPNILLKLGEKGVILIKISTNIDDYRSLP
TVSPFKPQVIITSKGKTYGNNSNAMGVAIEFFPIPQQNRNLNIENVTGAGDSFLGYLAAT
LLVSNSKLEEGSTCLTGAFTAFTAGFAALNLTSFTQLDLPKAHGVLDDHSVSIDGAIDPI
PLNYYKSKQLNLSSDFQLLGYGVRTVTFLSVKVYGIGLYLANEDIAKVKPLVAQQDLMDP
DNSTLVIGDLLDDNVRYAARICPIRNTDFTHLKDGLIKSILANRISKAPETREEVSEGLN
QMRELFNGFRGSVPKNHALWIERLANGGLSFAYENTETGEIKPMGVIENTLVGKVLFLQY
MTGKKPLSEKLRQSVVEGYKNL
>Phaffomyces__opuntiae__35670 g001521.m1
MFTFGNRTLSQTLKSRASLAKYSFGGALLSSLIYLSNSNSTIQLDDKIKESLNSISVDKT
VDPIPTSMKLSTDFDLIGYGTRSVTFLSFRVYTLGLYVASKDVSKFATVLDSKFLSTTFI
DTDVTKSHQDNLLEALKDSNKSKILISNLLDSNIRLAARITPVRTTDFTHLKDGLIKSIL
AAKIKDDTLEQGLNELKEAFNRRGSVPKNHNLLMERFEDGSLKLYYENTTKNEFHEMGKV
NEPIISKLLFLQYLSGGLSPSARDTSIERISKLV
>Phaffomyces__antillensis__35671 g002230.m1
MFTFGSRILSQTLKSRASFTKYSLGGVLLSSLIYQSNLNSKIQLDDKIKEPLNSISVDKT
VDPIPTCMKLSTDFDLIGYGTRSVTFLSFRVYTLGLYVASKDISKIATVLDSKFLSTTFI
DTDVTKSHQDNLLEALKDSNKSKILISNLLDSNIRLAARITPVRTTDFNHLKDGLIKSIL
AAKIKDDTLEQGLNELKEAFNRRGSVPKNHNLLMERFEDGSLKLYYENTTKNEFYEMGKV
DEPIISKLLFLQYLSGGLSPSARDTSIEKISKLA
>Phaffomyces__thermotolerans__35672 g003552.m1
MFIFGNRVLTKAITSRGSLFVKYSIGSFLLSSLVYQNSSTIQLDDKVKERLAGIKVDKTV
DPLPTSLKLSTNFDILGYGTRSVTFLSFRVYALGLYIASNDISKIAAVLDSKFLSSSFID
TDKTKSHQENVLEALKDPSESKILISNLLDSNIRLAARITPIRTTDFTHLKDGLIKSILA
AKVKDETLEQGLNELRDAFNRRGSVPKNHNLLMERFEDGSLQFYYEDTTNNKFSKMGKVN
TPIISKLLFLQYLSGGLSPSARDTSIEKISHLV
>Candida__orba__35673_copy_1 g000733.m1
MFIFGNRVLSKAITSRGSLFFKYSLGGFLLSSFVYQNNSTIQSDDKVKEPLTSINVDKTV
DPLPTSLKLSTNFDILGYGTRSVTFISFRVYALGLYVASNDISKFATVLDSKFLSSSFID
TDKTKSHQENVLEALKDSSKSKILISNLLDSNIRLAARITPVRTTDFSHLKDGLIKSILA
AKVKDETLEQGLNELRDAFNRRGSVPKNHNLLMERLQDGSLQFYYEDTTKNEFSKMGKVN
TPIISKVLFLQYLSGGLSPSARDTSIEKISHLV
>Candida__orba__35673_copy_2 g005465.m1
MFIFGNRVLSKAITSRGSLFFKYSLGGFLLSSLVYQNNSTIQSDDKVKEPLTSIKVDKTV
DPLPTSLKLSTNFDILGYGTRSVTFISFRVYALGLYVASNDISKFATVLDSKFLSSSFID
TDQTKSHQENVLEALKDSSKSKILISNLLDSNIRLAARITPVRTTDFTHLKDGLIKSILA
AKVKDETLEQGLNELRDAFNRRGSVPKNHNLLMERFQDGSLQFYYEDTTKNEFSKMGKVN
TPIISKVLFLQYLSGGLSPSARDTSIEKISHLV
>Kregervanrija__delftensis__35674 g002304.m1
MFKNINRLSFITKRALFKSNNRFLSTKSAFISPPATKHYLKYVFLGVGITTGLAGLAGVS
NFTTSIKNDEKFINNESVEVLKGVDPIPILVNSPLSTTFQLIGYGIREVSFLKFKVYALG
LYISQNDLENVSKILDSKFLENFYDNNLKEHKLNLENALDDPKLSTILIENLLSSGIKFT
ARICAVRNTDLSHLRDGFVRTIKNNNKYKELMKNADGNNFPQRIEAGLAEIQTIFNNNKM
SAPKNSLIYMEIIEDGKIKVNVEIYDKKSLNHKKPIEIGVINEPLVSELLFLSYLANDKP
LVQDVHDRAVESFISIA
>Kregervanrija__fluxuum__35675 g000098.m1
MFKNINRLSFITKRSLFRPNSRFLSTKSAFISSATTKSYLKYVLLGVGITTGLAGFAGVN
NFTTSIKSDEKVVNNESIDILKGVDPIPILVNSPLSTTFQLIGYGIREVSFLKFKVYALG
LYISQNDLEKVSKILDSKFLENFYDNNLKDHKLNLENALNDPKLSTVLIENLLISGVKFT
ARICAARNTDLSHLRDGFIRTIKNSNKYKELMKNEDDANNFPQRIEAGLCEIQTIFNNKK
MSAPKNSLIYMEIIEDGKIKVNVEIYDKKSLTHKKPIEIGIINEPLVSELLFLSYLANDK
PLVQDVHDRAAESFVSIA
>Kodamaea__ohmeri__35677 g004811.m1
MFRQGVRNILGRTLNRGFSTAVRQPLRSSFFTRGAAVGTTVALSAVALSYNISNDNQIES
ADSINNTVSVDSSINAFPRVLVKSPTNELNADYTLLGYGVRTVTFVLFKVYGIGLYIAQA
DVNKAQKILGSLGSKDDVRALLSDHEKSVDVVDKLLTSGVRFLVRINPIRNTDFNHMKDG
LVKSVLSHPISKENRDTVGEGLDQLRNAFQGHRGSFPKNDLLYLESQQDGKLRVLCQNKE
KVTLMGEVKEPLVSRVLLLLYTSGKKPLSEPLRKNTVEGMLRL
>Candida__rhagii__35679 g000732.m1
MFRLAIPTVRRHISVGSARLFHQVSRPSLSNWTRRAAVIGFGSLALTAAAVTRSTTVELD
SKVQNEDSVNVDSAIDPFPRVIIPTTQSNVKEAYQLLGYGVRSVTFIGFKVYGIAIYTAS
KDSAKIKAVLGQYEQKEQKPIKELLNDAEKSVEIVEKLIDNDVKFLIRILPVRNTDFGHL
RDGFVKSILANKLTQNSKEIVNQGLEELRGVFLGFKGSVPKNHILWLEYNKTLSLAYENT
KLHKIKPMGVVDNAIVGKILVLAYLSGNKSLSEPLRRSSVDGFAGL
>Candida__gotoi__35681 g004057.m1
MFRLVAPVLRRHATVGSARLFHQATRATQPTSRRFATALGLGSLVLAAVGATTRVVELDN
KVQNEDSVHVDSAIDPFPRVLSPETQSNIKDAYQLLGYGVRSVTFIGFKVYGIAIYTATK
DSAKIKTILGQYEQTEKKPIKELLNDSEKSVEIIEKLIDNDVQFLIRILPVRNTDFGHLR
DGFIKSILASKLIQNSKEVVNQGLEELRGVFLGFKGSVPKNHLLWLEYNKTLALSYENTK
LHQVKPMGVVNNATVGKILVLAYLSGNKSLSEPLRKSSVDGFAGI
>Kloeckera__hatyaiensis__35684 g003548.m1
MFNKFFGSKAAFKYTNLASNYKLLTTVGGVTAFNVYYFNAASSNLIENSTSPIKESAVTI
DKKIKDIETKYLFNDDSKWNLLAYGVRAVTFLKFRIYALSIYSNTKSIQEIDNYFYRNSI
QKVDATEEAIVSLLETKNIEFLARITPLRDTTFEHLREGLIRSAMSSKEAKMEPEAMVNA
VENFRHECMQRNGSVLVNDDLLIFKNKNNTLTVYHFDNKAKTYTLIGDCSHQLFGISLFS
KYLNYDAPLTKEAQERFSNYFNL
>Cyberlindnera__saturnus__35686 g004759.m1
MSFFSARLFTRRFCSSVRSNLSKRSIVAGVLFTAPFLLANGSIHPITLDDKVCEFNNTVQ
VDNDVDPFPIQVEYSTKYDLLGFGTRSVTFLSFRVYALGIYAASHDLSKIPTVLDSKFLS
TAFIDTDSTKSHRENVLNALKDSTKSKILISNLLDSNIRLVARITPIRNTDFNHLRDGLV
KSILAAKIKDEDLDQGLQELKEAFHRKGSAPKNSNLILERLEDGQLQLYFENTKTGENVT
LGKVKTPILSKVLFLQYLSGGLSPSTRDSCIEKISQLV
>Cyberlindnera__suaveolens__35687 g005574.m1
MSFFSARLFTRSFYSSVRSNVSKRSIVAGVLFTAPFLLAHSSIHPITLDDKVCELNNTVQ
VDNDVDPFPIQVEYSTKYDLLGYGTRSVTFLSFRVYALGIYAASQDLSKIPTVLDSKFLS
TAFIDTDSTKSHRENVLNALKDSTKSKILISNLLDSNIRLVARITPIRNTDFNHLRDGLV
KSILAAKIKDEDLDQGLQELKEAFLRKGSAPKNSNLILERLEDGQLQLYFENTKTGENIT
LGKVKTPILSKVLFLQYLSGGLSPSTRDSCIEKISQLV
>Cyberlindnera__xylosilytica__35688 g000704.m1
MYSLRRPTLFTRSTQRLLSTTARPLRSLAPLTFTRALFIATAAAGVSLAALHIISPISLD
DKVSELNDSVQVDKAVDPLPPRVKLTTSYDLLGFGTRSVTFLGFKVYALGIYVATEDAYK
IPTVLDSKYLSQAFIDTDSSKSHAENVKLALEDSTKSKVLTSNLLDSNIRLVARISPIRN
TDFNHLKDGLVKSILAAKVKDEELDAGLQELKDAFIRRGSVPKNHNLILERLGDGQLQLY
YENTTSGSLEELGRVKIPLISKVIFLQYLSGGLSPSTRESCIQKISQLV
>Candida__mycetangii__35689 g003799.m1
MFCQARMSKAAAIPLWRNSIRSLHSSRTASKRLFSRPATLALAVTVTTTLLATQWTLSPS
SIQLDDKISESLDSVKVDDAVDPLPRNIKLRTSYTLLGFGTRSVTFLGFKVYALGIYVAS
DDIRKIPTTLNSKFLSTVLPDTDSTKSHADNVLSALQDPDMSKFLISNLLDSNIRLVARI
SPIRNTDFNHLKDGLVKSILASKIKDEELDKGLQELKDAFTRRGSVPKNHNLILERLSSG
CLQLYYENTANNSISELGRVNNPLVSKVLFLQYLSGGLSPSTKESCVQRISQLV
>Candida__vartiovaarae__35690 g004306.m1
MSIFSARFLSRPVATHLRSSFTRKFLLGGSLLTASVCLSQSSPISLDDKIKELNDTVQVD
KEVDPLPTRVNFTTQYDLLGVGSRAVTFLKFKVYALGIYAATEDLDKISTVLDSKFLSTA
FIDTDSSKPHNENVSNALHDASKAKILIENLLDSNIRLIARITPVRNTDFNHLRDGLTKS
ILSAKFKDETLDQALKELKDAFDRKGSAPKNSNLILERLGDGQLQVYFENSKTGEFVTMG
TVKTPILSKVLFLQYLTGALSPSVRDSCVEKICQLV
>Candida__salmanticensis__35691 g002695.m1
MSTYFRRAAFSLVARSRQAYSRQWSLSIATAGLTIATLYANNNSVIKSDSPRASEVSDSI
VVEKNVQPFPKCIKIDNETFELLGVGTRTVSFLRMKVYATGYYICKDDIPKVQKILRETE
NGAADLLDKAKCDGIISLLLKHGIRFDVRIVPVKNTDFGHLRDGFVRTIAGDKRFKTEGN
TPEFGGSVNELKQAFSGRRTMGH
>Hanseniaspora__pseudoguilliermondii__35695 g004393.m1
MFTKFLGSRELLAFRGKAKLFATIGGLSAANLYYFNSVHKIENSTSPIREDTVRIDKKIK
EIETHYNFDNHSKWDLLAYGVRAVTFMKFRIYALSIYSNSESIKQLDDFFTKNSIRQVDL
DEELCVNILERENIEFMARITPLRDTTFEHLREGLIRSAMSAKEAKLEPVAMVDAVNSFR
SNAMQRNGSVLVNDDLIIFKSKDNILTLFHVDYKTKQYTKIGNCSHKLFGIALFSKYLNC
DAPLTKEAQKRFSGYFNL
>Hanseniaspora__singularis__35696 g001129.m1
MIYQGFKFNSYLLRHVKYSNKIRLLSSVALFGGAATFYQYSQTIQNSVQPYIEDSVTIDA
GIKDIETKIRFIDNSSWSLLGYGVRAVTFLKFRIYALSIYSNEDSIKKIDNFFTKNSIQK
VDLEEDVVVDLLENPKDIEFLARITPLRNTTFEHLREGMIRSAMSSKEAKLEPEAMVNAV
KLFREEGMKLNGSVVVNDDLYLLKNKDNTLAIYHFDYKMNEYKKVGQCTHPLFAIALFSK
YLNYDSPLTKEAQSRFSSFFKL
>Cyberlindnera__maclurae__35699 g004151.m1
MFRTRLFQRAFASSAKRSFLRRTVLGGSALSASLYLSSPLMLDDKVKEVNHSVLVDKDVD
PFPLGLSYTTTYDLLGVGTRYVTFMSFRVYALGIYAASQDMYKIPTVLDSNFLSSAFIDT
DGSKSHRENVFNALKDPKKSKVLISNLLDSDIRLVARVTPLRNTDFNHLRDGLVKSILAA
KIQDESLVQGLQELKDAFQRKGSAPKNSNLVLERLEDGQLQLYFEDTKGDVTILGKVKTP
IISKVLFLQYLSGGLSPSTRDSCIEKISQLV
>Cyberlindnera__americana__35703 g003975.m1
MFTLKNSLRASSGAWRALGRSIHTSARASTRSVTHHRAAIAVAATTATVITLAHHCSQLT
SIQLDDKTSESSDSVSVDKAVDPLPRKIKLTTSYDLLGFGTRAVTFLSFKVYALGIYVAS
DDISKIARVLDSKFLSNTFIDTDTTKSHSENLLMALKDDKKSKILISNLLDSNLRICARI
SPIRNTDFNHLRDGLVKSILAAKIKDEELDKGLDELKNAFIRRGTVPKNHNLILERLTDG
QLQLYYENTTNGELCELGKVKTPLISKVLFLQYLSGGLSPSTKESCIEAISQLC
>Candida__heveicola__35707 g000688.m1
MFRLAGLARPLARSAPLALAAVSLNFISNDTAKTGVDGVDLDSSIDPFPSQLSKSNCSVV
NSVQRLVALGMRSVTFISFKVYAVGIYVPTKYESQIGKTVRTWMKESGKSAVELLEDKQT
SQEMVAAMSEKLNYTIRITPVRNTDFGHLRDGFVKTILANPLAKVKREEVSVGVEQLRNA
FQGFKGSVPKNHSLYLVSENSTITMHYEGKNGKVKTLGKITEPSISQVLLVLYLSSAKPI
SEQLRKDFVSYVSATVN
>Debaryomyces__prosopidis__41678 g004932.m1
MFRSSFVHNSRIRFSRASTKRFLSSRIESNCSLRIRYLTLGLCGFSGITGLIFYNHRLIE
LDNEKKGISINDSVAVDSSISPFPTFLNSANQTNLNTNFQLLGYGVRSVTFVNFKVYGIG
LYIANDDVSKVRKILDPDYLSTFGTENHTLKELLSDPEFSTKLISKLLEEHIRFAVRISP
VRNTDFNHLKDGLIKSILAHPESKENKEIMSKGLEELRNVFNGYRGSVPKNHVLWLEILK
QGSLSISYENPIKNELISMGQVNEPIISRHLFLQYLSGKKPLSEPLRKSCIDGFLGFYFI
>Debaryomyces__nepalensis__41693 g002065.m1
MFKSGIIRNTRFNLSKAASSRKLFSTRTLVSSFNFPRRAFALGLCGISIAGLTIYNNGLI
ELEDKNKLDISINNSVAVDSSISPFPTMLMSANQTNLHTNFQLLGYGVRTVTFVNFKVYG
IGLYIASEDVDKTRKILSPSYLSSFGTENHSLSELLSHPEFSTEIVSKLLNENVKFAVRI
CPVRNTDFNHLKDGLIKSILAHPESKDNKEIVGNGLEELRNVFSGFRGSVPKNHLLWLEI
LQQGKLSVSYEDPVKNKLTNMGQVNEPMISKILFLQYLSGSKPLSKPLRKSCTDGIAGL
>Debaryomyces__maramus__41713 g005789.m1
MFRSTIGSHCRRAFIRNTNKRFSSGGPGFFPNRVWQRKPISFGLLGLSAITGFTIYTESS
IELEKKIKESIPIGDSVSVDSSISPFPTSLIGANQTNLDTDYQLLGYGVRSVTFVGFKVY
GIAIYIAADDISKTKRILNQDYLSTFGTENRSLTELLSNPEFSTEIISKLLDEDVRFTAR
ISPVRNTDFNHLKDGLIKSVLAHPQSKDAKDSVGNGLEELRGVFNGHRGSVPKDHVLWIS
KLPGGKLNISYENPHKNILINMGQVNEPVVGKLLFLQYLSGKKPLSEPLRKSCSDGFVGL
>Candida__hawaiiana__41743 g001940.m1
MWRAIRSSIQRASLGRHQLSLVSRNGSPSNHRTLKLSALTLGSASVFFGGALVANDMSAN
SLDGVTVDSSIDPFPTLYSQKTSKVFNEEYDLIASGVRSVTFLGFKVYGVGLYVPKNGVS
VIKSVMDAFAEKHPGLSHEQMLSDKEISERIVSEISEKVPYAMKITPVRNTDFGHLKDGL
TKSILANPMAKRLREEVGNGVEQLRMVFTGHKGLVPKNDTLWVISDSKATSIIYEGKNTL
KSLGVITEPVIAKVLLVLYLSSVKPLSEPLRKSFVAYANAL
>Magnusiomyces__tetrasperma__41818 g003996.m1
MIPRHILQTGRLIPSTLAKQVPCAFARRVSSRAFASKPNPSSNRSYSRAFAGVSALSACA
IAAFGLQTLSGNVQLDSGNKDTPPQPSTLSVLNGEGDAFVKPPTNSPAFPRVVQLPGESS
PYELLGIGVRSVSFMSFHVYAVGIYINSEDKAAARKILKADNEGPAQGDLHAALLGPETG
TEIISHLLDNNIRIDIRIVPVRNTDFGHLRDGFVRGILGHPRYKQLTSASPESKGDPDHI
KLLENLGEGVNELKVAFSRKMSVPKHNILHLVRKADGSLNISYYKGVSENSPSTEKIELG
TVKNPEISKIMLLNYLAGKSPASESARASAVDGLVDILN
>Dipodascus__geniculatus__41822 g004743.m1
MFSKIVHLGRSVRGVSRGLNRGLSTASRGLNTASESSKSKLVFGLSLATTLSTSIYLNST
RSRIEADAPPSNIKPAALSGTVITTDENGVKLVQPETSSPPFPSEISLAHDSNRKYCLLG
VGVRTVSFLSFHVYGLGIYVAEEDRSLVKSVLADKSVQELLDNESGPTIMGHLLDHGVRL
DLRIVPVRNTDFGHLRDGFVRQLLAHPYLKEASKTDNEDVKKGIADGINDMKVSFSRKLS
VPKHNILHLTRTSAGQTILAYYKGKSESDSERIDFGVVRDPIVTKALFLQFLSGKNVSSE
SAKQNAAIGLKNL
>Debaryomyces__subglobosus__41824 g001385.m1
MFRSSFIRNTGASISRASSKRFLSSRIEPNRSLKIRFLTLGLCGFSAITGLTLYNHRLIE
LDNERKGISMNHSIAVDSSISPFPTALICTNQTNLNTDFQLLGYGVRSVTFVNFKVYGIG
LYIANDDVNKVRRILGPDYLSTFGTENHSLKELLSDPDFSTQLISKLLEENVRFAVRISP
VRNTDFNHLKDGLIKSILAHSESKENKEIVSKGLEELRNVFNGYRGSVPKNHVLWLEVLK
QGSLSISYENPVKNELISMGLVKEPIISKLLFLQYLSGKKPLSEPLRKSCIDGFIRL
>Debaryomyces__fabryi__41829 g001753.m1
MFRSSFVHNTRISINRASTKRFLSSRIESNRSFKIRFLTLSLSGFSAIAGLTLYNHRLIE
LDNDKKGISVNHSIAVDSSISPFPTTLINANQTNLNTDFQLLGYGVRSVTFVNFKVYGIG
LYIANDDVNKARKILGPDYLSTFGTENHSLKELLSDPEFSTQLISKLLKEKVRFAVRISP
VRNTDFNHLKDGLIKSILAHPESKENKEIVSKGLEELRNVFNGYRGSVPKNHVLWLEILK
QGSLSISYENPVKNELISMGLVKEPIISKLLFLQYLSGKKPLSEPLRKSCIDGFTGL
>Candida__tammaniensis__41833 g000604.m1
MLRLCRNLATISRRLPLIISEEIQQALNDKVPVVSLESTILTHGFPYPENLSLGLEFETI
VRENGGIPATIAFIDGVPHVGLNEQQLNYLTENSKTSVKVSRRDIGHVMANKLNGATTIA
STSMLSHMAGIKVFGTGGLGGVHREGQFTMDISNDLIELGRNPVTVVCAGPKSILDIGLT
MEYLETQGVYVSTYNDDNSSSIEIPGFYARKSGVKSPNSFTEFKQIADVIYNQNLLGLDS
GNLICIPPPKEDALDLDFINKIINDANQEANEKGIQGKEVTPFLLLKIGEMTKGESLKAN
KNFVKHNIKCATKIAQELALLEDSKGSTLQPTGIDVTQSITEVKQSKTVKEVENLVIGSV
ALDTISKVGDYHMHDSNPGTTKTSIGGVGHNISLASYYSGGNTKFLSVIGNDYTGNFILS
QLKMDHELFVNPGNSASYTSIHDDKGELIIASADMQIAENNFSKDVKKQIDLCTPKNIIM
DCNLSISTIQDIIDYKNDINIIIEPTSLIKSKKLAQLNLTTHRPIQLITPTVNELEAIYD
SFESREMFDDEWFEIIDELELHKIRDYLKGGMIKQLYDNGIIQKSFKLLPYFNNILIKLG
DKGVISIGTSTSKFFNIKCQDPFYIKYYPIPKENENLEIVNVTGAGDTFLGYIISNLDAP
LPDLIHHAQLLSGLSICYNDAINPSLGALGLSVAAINLYHPIYLDAINKVVVDKSLSPFP
TKIDDFKLLGHGMRQVTFLKFNVYGIAIYFNEKDQNKIKLILKDYLPEDLNNEKSLEIIT
KIIETTNFKIRISPVRNTDFNHLKDGFIKLILSSPLKSTFGDLVNVGLDQIRDVFKGFRG
SVLKNQVLLLTTENGALKFRHENPKTGEIKEMGQVNEPAVSNLLLICYLTTTRPLSESLR
VSCNQGWNEL
>Candida__wancherniae__41840 g001381.m1
MWRVFRAYTRIGPVARLAMPRRAFRTSAAAFSVASLVVGGSVVLNDQSSNALEGISVDST
IDPFPLWEKSSGLKIFSTDHKLVATGMRSVTFVGFKVYGVGLYIPEKSEATVIALVSKLL
REHPSETPETLLNNNELSQELIAEISQEVPYALKITPVRNTDYGHLRDGLTKSILANPLA
KANREAVAEGVEELRTAFQGFKGSVPKNDTLWVVSNTKETSIFHEGKTVKKMGVVAEPSI
AKVLLVLYLSSAKPLSQPFRKSFVSYITSKF
>Candida__ascalaphidarum__41855 g002130.m1
MLKTVFAALRGRIFARRGLVTGAARISRPSWWSRAAWVPAVLAVAAGLALASRAISADVP
RGPSADESVAVDSSIDPFPTKLTSAHLSAQYQLVGSGVRLVTFLGFKVYGIGMYIASEDV
PAARLILAAAARTANVSVNEVLLDYDLANSVVDRMLEQQVRFTIRILPVRNTDFNHLKDG
LIKSILSHPKTKEIRDAVDEGLGQLRDVFKGRKGSVPKNHVLWLEVVRSGGLSVSYENTA
TGELVPLGTVQLTTPARVLMWQYLNVKKPLTASLRDSCVSGLAVL
>Candida__golubevii__41862 g003179.m1
MWTVFRIRVPSAALFKSQRSLAKLKYSVAAFSLVSFLIGGTLIANDQSAASLDGVSVDSS
IDPFPLQIAAPENDKNQSSATYKLVASGIRLVTFLGFKVYGVGLYIPETSEKTVTSLMRA
FLEQNQHMLPEAILNDKSKSQEFVAQLSENVPYAMKVVPVRNTDYGHLRDGLTKSILANP
MAKSMRDEIADGVEQLREVFAGFRGSVPKNDTLWVVSNTKHTSITYENQKKEQKRLGVVA
QPAIAKVLMVLYLSNAKPLSEPLRKSFVAYVAGQFQ
>Candida__gorgasii__41863 g003998.m1
MYHPIYLENINSVVVDKSLTPFPTVLNGFKLLGHGMRQVTFLGFNVYGIGIYFDDKASKS
IKSILSQYDLAKDLNDEKSIEIISKIIDQSDFKIRISPVRNTDFTHLKDGFIKLILSSPL
KKQYGEQVNIGLDQLRDVFKPFRGSVPKNHILLLTTNKGKLNFTYENTKTGEVQNMGQVD
EPVVSKLLLLCYLSTAKPLSESLRKSCNQGWNELA
>Zygosaccharomyces__bailii g001056.m1
MLSNILIRSRLPSKCALRNLSSLYIRRANSHSLALSKSVSRNKRGNYGLTLIGLAAAWAA
INQTIPTENDADVNDDAENTVVVDRSVSPFPIHLAPPQYPLSTSYSLLGYGFRYVTFVSF
RVYALGIYIADQDRHLVHDVLSTKFLSTVFIDTDQAKSHKENVADAMKNPEKSAVLIGNL
LDAGCRMLAKITPVRNTDFNHLKDGLVRTILNHPDAKNNYELLNPGLEQLKNAFTRKGKV
PKDHDLMLELQANGSLQLSYYDRGNDEMVILGQVNEPLVGKFLFSQYMSGPKPLSPSTQQ
SVAEHIVSLV
>Zygosaccharomyces__rouxii g000939.m1
MLLNPLLKRSRVSSKSAIRNISLLSTRRAYHPQNVQIPRPFTKGRQTYYGLSLAGLTAAW
AINSQLHAADNDANVNDDAENTVMVDKNISPFPVHIGPPKYPFSTDYSLLGYGYRYVTFI
SFKVYDLGIYIADQDKHLVPEVLSSKFLSTAFVDTDHSKSHKENVNAALNDSEKSAVLIG
NLLDTGCRMLAKITPVRNTDFNHLKDGLVKTILAHPEAKNNQEILNSGLKELKEAFTKKG
KVPKDHDLFLELQANGALQVAYYDRKKDKTFRLGLVNEPLVGKFLFSQYMGGPKPLSPTT
QKSVAEHIVAML
>Aspergillus_fumigatus_Af293
DGPDGFPSSPSVIRIQGQDGVEQVATGTSTVPHFPSTIRLPRSIDDPSLKSGEDLPAGPGVEEDEYQLLGLGIRTVSFLQIQVYVVGLYVAKADISELQQRLLRTAVNPPGRDSVISDTPGATSATSLVSTERQGLKELLLDPEMGEAAWTQILKQDGLRTAFRIVPTRNTDFLHLRDGWVRGVTARAQKANAKAKEGGAGAPSEFEDESFGAAMNEFKSLFGGGQRKSVPKGQTLLLVRNARGELNALFHPDPAKPMRFLGRVADERISRLVWLNYLAGKTVSSEGARQSVVDGVMGIV
>Aspergillus_clavatus
YQLLGLGIRTVSFLQVQVYVVGLYVAKSDISALQQRLVRTAVHPPGAADGHGVVVNTTGATSATSLVSTERQALKDLLLDPERGEAVWNAILRDDGLRTAFRIVPTRNTDFLHLRDGWVRGITARAQRAATTTTTTAESFQDEAFGGAMNDFKGLFGGGQRKSVPKGQTLVLMRNARGELNALFRPEPAEPLRFLGRVRDERIARLVWLNYLAGKTVASEGARLSVVDGVMGIV
>Schizosaccharomyces_pombe
LLGSGPRYVSFLSIHVYDIELYIQKKDVQTVHTILQK--------EVD----PKLGLEMSMK-DEEIGSRIVAALLKNEMKYAIKIVPTRNTNFSHLRGGFVRGLQSR--MSQNDPAEQAAVSKFRSTFPVNRTCFKETALWMKLYGND-FCYIYKDSEIGHMH----DENYMVSNLFLKGYLVGPRVNSEQARESV
>Talaromyces_stipitatus
AVPLFPTTIKLPKSLSDTMLT-PGQDLPVAPESEEEYQLLGFGIRTVSFLAIQVYVVGLYVAKSDIGTLQRRLVQTGVQAPNVIAEGQSGPAGAAEAATSLVSTERDALKKLLLDPEYGEEAWTSILKEGNIRTAIRIVPTRNTDFMHLRDAWVRHMTNRAQKDVARIKDLVKSSGDATLRSEFDDESFGKAVSEFKTLLGGGSRK-NIPKGQVLLLLRDQQGALDALFQGDPKEPIQWLGRVTDERVSRCVWLNYLAGKQVASEPTRQSIVEGTMGIV
>Uncinocarpus_reesii
YYLLGLGIRTVSFLSIQVYVVGLYIAASDMAALQQRLVRQAASPSVSGAPNESAVTATSLVPQE----KDDLKKALLDPEQGEEVWNQVLKDAGIRTAIRIVPTRNTDFLHLRDGWVRAITGRAQKANAKAKELAAKSEPGAPPQSDFADDSFGKAMGDFKALLGGGVRKNVPKGQTLLLLRDKVGALEILYQPGNSKPMIWLGEVVDERISRLLWMQYLAGKSVASEGARKDIIEGVMGIV
>Blastomyces_gilchristii
PGLGDNQTTTIIDGIEQIPTENSTIPTFPKTIRLPVDAPQALPSGGRAGDDFPPNTKTEEYTLLGLGIRSVSFLSIQVYVVGLYIANSDIAALQQHLIKQAATPVTSSAVNGNAVVATSLVPGEREALKQMLLDPEQGQEVWNDILRDTGVRTALRIVPTRNTDLLHLRDGWVRAITAQAQSANARAQDVAAKQGSAIPAGAVVTSEFEDDSFGTSLNDFKSLFGGGARKNVPKGQILYLLRNKVGGLETMLDPENGKPMVWLGSMQDERVSRLLWMAYLAGKKVASEGARNSVVDGVMGIV
>Schizosaccharomyces_cryophilus
LLGSGPRFVSFLGIYVYDIELYIRKQDLRTIQKVLNE--------QVD----PNVGVEMSLKEAEVGS-RIIEELLKRKIQYAVRILPARNTNFKHLKGGFTKAMLLRKD--RNDENEERMIHGFRDTFPGTGTCLRSTTLSITLTDKDKLTYEHEGHEIGSMKDEGLK----VSNLFLQSYLVGNKVNSEQARQSV
>Aspergillus_nidulans
YQLLGLGVRTVSFLKIQVYVVGLYVAKSD---ISE-LQQRLVHMAAHPPSDQEVITNQVGATSATSLVSTERQRLKDLLLDGEKGEDAWNAILKED----GLRTAIRIVPTRNTDFAHLRDSWVRGITTRAQKANARAKAAATEAGAGAANPDEFQD-DVFGSAVNDFKTLFGGGQRKHVPKGQTLLLLRNARGELDALFQPDASKPFRFMGRVSDERISRLVWLIYLGGKNVSSEEARRNIVDGIMGIV
>Grosmannia_clavigera
GSSLAARKVIVHDKEGNEVVPTG------DSTVTEFPRT---LNVPVFEDSSISSAASPQSTSQSEPTTEYTLVGLGVRTVSFLSIRVYVVGYYVATADIAALQSRLVKRVDPIATALVSGEK--DELRAALL--DPVKSEEIWNTLLEDGVPLRSAFRIVPVRDTDFPHLRDGLVRAIQARASMILPQEQVETPSKGPEFGESVRQFRQLFNR-GKVLKRKELLLLRGEGGRLSIVYDDGRSFGRQYLGSVEDERLSRVLWLNYLGGSKVASEPARQSIVNGVIEFV
>Chaetomium_globosum
SHHPLRATQQSTP------LWRLGLRTVTFVNLQVYVVGYYVATADIAALQSALTKK-INPIATTLVASE--REELRGALL-DPVESERT*DELLAGEIPARSAFRVVPVRDTDFHHLRDEFVRAVQARATPETAAD-DAFGEAMRQFRAVFNR-GSVPKRKELLLVRDETGRMSISYDAGANKKEGRPAGRQLIGVVEDERVSRALWLNYLAGKKVASEPARKNIVEGIMEFV
>Botrytis_cinerea
STIPHFPKTIPFSPTPSSTTTPEEPYQLLGLGIRTVSFLHIQVYVLGIYISPSS----IPTLQSSLLQLAAPNGASTLVAHEKDALKAMLLDPARSEEIWSAILQNPEIKSLVRIVPTRNTDFHHLRDAWVRSLTARAQKNREEFGDEKFGSAMGEFKALFNR-GSVPKGRELLLSRDESGKLGVWYEDGEKGS-QKLGEVADERISRGIWLGYLAGANVSSEEARRSVVEGVM
>Gaeumannomyces_tritici
TTEYTLVGLGTRSVSFLSINVYVVGFYVATADIAAL-----QARLVKRINPIATTLIANEKDDLRQALL-DPAQSEEVWNELLREGIPARSAFRILPVRDTDFHHLRDGFVRAIQARSDKIQNEAQGDGGADSVAVKDKFGESVRQFRHAFNR-GKVPKAKELLLARDGDGKLGIIYSDGSPKRERELIGTVDDERVSRALWLNWLGGKKVASEPARASIVDGIMEFV
>Parastagonospora_nodorum
IAAGDKIIAAPVDAENPQASDADAIELVETGTSYVPYFPRTIRLPTDTTGPEQVSSDAEYQLLGLGIRKVSFLRVQVYVVGLYVKTADIGTLQNHLINTVDPTASALILGEKEDLR------AALL--DPEKSNKIWEAILSQKGTGAVDMAFRVVPCRGTDFKHLQDGWMRGIASRTDEVRRKQADLLRQQAAENKSIALPKPVEENEFSDDSFGLAMKEFKNMFQGKGKAPKGSVVILTRNKQGTLGALYQPVVQEGKKMGAATWLGEVRDERVSRLVWLLYLGGQNVSSEPARQSIVDGCI
>Coccidioides_immitis
YYLLGLGIRTVSFLNIQVYVVGFYIAASDMATLQQRLVREAASPSISGVPNETAVTATSL------VPKEREDLKKALLDPEQGEEVWNQILKEGGIRTAIRIVPTRNTDFLHLRDGWVRAITGRAQRANVRAKALATKEHDAHPQSEFADDSFGEAMGDFKALLGGGGGGRKSVPKGQTLLLLRDKVGALEILYQPGDAKPSVWLGEVLDERISRLLWLQYLAGKVVASDGARRAIIDGVMGIV
>Neosartorya_fischeri
DGPDGFPSSPSVIRIQGQDGVEQVATGTSSVPHFPSTIRLPRSLDDPSLKSGEDLPAGPGVEEDEYQLLGLGIRTVSFLQIQVYVVGLYVAKADISELQQRLVRTAVNPPGRDSVISDTPGATSATSLVSTERQGLKELLLDPEMGEAAWTQILKQDGLRTAFRIVPTRNTDFLHLRDGWVRGITARAQKANAKAKEGGAGAPSEFEDESFGTAMNEFKSLFGGGQRKNVPKGQTLLLVRNARGELNALFHPDPAKPMRFLGRVADERISRLVWLNYLAGKTVSSEGARQSVVDGVMGIV
>Schizosaccharomyces_octosporus
LLGSGPRYVSFLGIYVYDVELYVRKQDFRTIQKVLNE--------HVD----PNMGVEMSLKEAQLGS-RIIGELLKQKIQYSVRILPARNTNFKHLKGGFTKAMVLRQNRDDERE--ERMIQSFQNTFPGTGTCLRSTNLSITLTDKQKLLFEHED---REIGSMQDENLKLSNLFL-QTYLVGNKVNSEQARQSV
>Paracoccidioides_lutzii
YTLIGLGIRTVSFLSIQVYVVGLYIAKSDIAALQQLLVRRATTPVSVSAVDESAVPATSLISTERETLKQMLLDPEQGEEVWNQILRENGIRTALRIVPTRNTDFLHLRDGWVRAITARAQSANAHAKALAAKQGSGIPAGAEVASEFADESFGNAINDFKTLFG--GGVRKNVPKGQMLYLLRNKVGGLESMFDTGSGKPMVWLGEVRDERISRLLWVGYLAGKKVASEGARKSIVDGIMQIV
>Arthroderma_gypseum
IPNFPKTIRLPRTVDGNNPDLKIGDELPVT-DNVNDKSADEYQLLGLGLRTVSFLSIQVYVVGLYIATADIPELQARLIRHGANPVVPGVPPTDDGLAATSLVPHEREALQASLLEAEEGEQIM--DHILRQGGIRTIFRIVPTRNTDFLHLRDGWVRAITARAQKANAQAKQLDASAEPQFNDDSFGTAMAEFKTLLG--GGVRKNVPKGQTLLLLRDKLGGMGIVYQPGETKPMTWLGRVGDERIGRLVWLNYLAGKTVASESARKNIVDGMMAIV
>Microsporum_canis
IPNFPKTIRLPKTIDTGNPDVRIGDELPIS-DNVNDKTADEYQLLGLGLRTVSFLSIQVYVVGLYIATADIPALQARLIQHGANPVVPGVAPTDAGPAATSLVPHEREALQTSLLEAEKGEQIM--DHILRQGGIRTVFRIVPTRNTDFLHLRDGWVRAITARAQKANSRVKQLAGGEKSGTPVNTEFEDDSFGASLAEFKKLLG--GGVRKNVPKGQTLLLLRDKLGGLGMVYQPGETKPMTWLGRVGDERIGRLVWLNYLAGKTVASESARKNIIDGMMGIV
>Trichophyton_equinum
IPNFPKTIRLPRTVDGSNPDLKIGDELPVT-DNVNDKSADEYQLLGLGLRTVSFLSIQVYVVGLYIATADIPELQARLIRQGANPVVPGVAPTDDGLAATSLVPHEREELQASLLEAEKGEQIM--DHILKQGGIRTIFRIVPTRNTDFLHLRDGWVRAITARAQKANARAKQLAAADKSASDVSASVEFGDDSFGTALSEFKTLLG--GGVRKNVPKGQTLLLLRDKLGGMGIVYQPGDTKPMTWLGRVGDERIGRLVWLNYLAGKTVASESARKNIVDGMMGIV
>Coccidioides_posadasii
YYLLGLGIRTVSFLNIQVYVVGFYIAASDMATLQQRLVRQAASPSISGVPNESAVTATSLVPKEREDLKKALLDPEQGEEVWNQILKEGGIRTAIRIVPTRNTDFLHLRDGWVRAITGRAQRANVRAKALATKEPDAHPQSEFADDSFGEAMGDFKALLGGGGGGRKSVPKGQTLLLLRDKVGALEILYQPGDAKPSVWLGEVLDERISRLLWLQYLAGKVVASDGARRAIIDGVMGIV
>Neocosmospora_haematococca
IRDEDGQEVVPTGNTTIKLYPRTIDIEDIAPPQNAPGPIAAAVTDKKGTEFTLVGLGTRTVTFIGIEVYVVGFYVATQDIEKL------QHYLVKKINPLATTLIPSEKETLRKALEDATEGEETWNAILKDAGCRTAFRITPVRDTDFPHMRDGLVRAIQARTGRDSEYNDEAFGTAMKTFKQMFQR-GQVLKKKELLLVRDAAGTLTLTYNSGDFKTPKKSVMGSLGDERLSRLLWLNYLAGKKVASEEARRNIINGVMEFV
>Trichophyton_tonsurans
IPNFPKTIRLPRTVDGSNPDLKIGDELPVT-DNVNDKSADAYQLLGLGLRTVSFLSIQVYVVGLYIATADIPELQARLIRQGANPVVPGVAPTDDGLAATSLVPHEREELQASLLEAEKGEQIM--DHILKQGGIRTIFRIVPTRNTDFLHLRDGWVRAITARAQKANARAKQLAAADKSASDVSASVEFGDDSFGTALSEFKTLLG--GGVRKNVPKGQTLLLLRDKLGGMGIVYQPGDTKPMTWLGRVGDERIGRLVWLNYLAGKTVASESARKNIVDGMMGIV
>Trichophyton_verrucosum
IPNFPKTIRLPRTVDGSNPDLKIGDELPATDNVNDKSADEYQLLGLGLRTVSFLSIQVYVVGLYIATADIPELQARLIRQGANPVVPGVAPTDDGLAATSLVPHEREELQASLLEAEKGEQIM--DHILRQGGIRTVFRIVPTRNTDFLHLRDGWVRAITARAQKANARAKQLATADKSASDVSTAVEFGDDSFGTALSEFKTLLG--GGVRKNVPKGQTLLLLRDKLGGMGIIYQPGDTKPMTWLGRVGDERIGRLVWLNYLAGKTVASESARKNIVDGMMGIV
>Tuber_melanosporum
TSVPDFPKHLEIED----KEYTLVGLGIRTVSFLGIQVYVVGLYVLTSDLPALS-----TYLLQYAAPSGATSTIASERDSLRALLLSPEHSERIFTTLLKNSHISTALRIVPTRNTDFSHLRDGWVRSITARAKQGGVYEDPGWAAALDEFKRLFGGRGSVPKKKTLLLVRNGEGRMTCWYDPQGRGDGKLGSGTMMLGDIRDYRVGLALWLGYLAGEKVASVPARESMVEGLVELV
>Sordaria_macrospora
EGAIAPGGASGLAMTITGAD---KTEYTLVGFGLRTVTFVGIQVYVVGYYVATADVASL-----QSALTKKVNPIATTLVPGERDQLRNDLLDHTKGEELWDGLLADGIPARSVFRVIPVRDTDFHHLRDGFVRAIQARAGKVGD-EQFGEAMKHFRQIFNR-GKVPAKKELLLIRDGEGKLSVVYDDGGNKKEGRPAGRQLVGTVDDERVSRALWLNYLAGKKVASEPARKSIVEGIMEFV
>Neurospora_crassa
SASGLAPTITG---PDQTEYTLVGFGLRTVTFIGIQVYVVGYYVATADVAPLQSALTKKVNPIATTLVAGERDQLRT------DLL--DPAKGEEIWDGLLANGIPARSVFRVVPVRDTDFHHLRDGFVRAIQARAGKVGD-EQFGEAMKDFRQIFNR-GKVPAKQELLLIRDGEGKLSVVYDDGGNKKEGRPAGRQLVGTVDDERVSRALWLNYLAGKKVASEPARKSIVEGIMEFV
>Metarhizium_acridum
AFPRTMDLDLPGASTADGPVAASVSN-NAGVEYTLVGLGMRTVTFIGIQVYLVGFYVATQDIERL------QHYLVKKINPLATTLIPSEKDALRKALRDAAEGEQTWDSILREAGCRTAFRIVPVRDTDFHHLRDGFVRAIQARSGRDNAYGDEAFGAAMKEFKMLFNR-GQVPKRKELLLSRDANGTLAVLYGEGGHKQQTGRSLMGTISEERLSRLLWLNYLAGDKVASEGARDNIIEGIMEFV
>Magnaporthiopsis_poae
VSATAIVNPLASEQTTEYTLVGLGTRSVSFLSINVYVVGFYVATADIAAL-----QARLVKRVNPIATTLISNEKDELRQALL-DPIHSEEVWNELLREGIPARSAFRILPVRDTDFHHLRDGFVRAIQARSDKIQAEAVQGGDGADSAAVKDKFGESVRQFRHVFNR-GKVPKAQELLLVREGGGKLGIIYSDGRPKRERELIGVVDDERVSRALWLNWLGGKKVASEPARASIVDGVMEFV
>Erysiphe_pisi
SACRMLIRIVPTRNTDFGHLRDAWVRSMTSRAQKVGWNDEKFGENVAEFKRIFAR-GSVPKGTELILSRGKKGNMEVWYHDDDPSHNDNGINKIGELWDERVPRAVWLGYLAGKGVACEGAREGIVASLLKFV
>Neurospora_tetrasperma
SFEGAIAPGPSASGLAPTITG---PDQTEYTLVGFGLRTVTFIGIQVYVVGYYVATADVASLQSALTKKVNPIATTLVAGERDQLRT------DLL--DPAKGEEIWDGLLANGIPARSVFRVIPVRDTDFHHLRDGFVRAIQARAGKVGD-EQFGEAMKDFRQIFNR-GKVPAKQELLLIRDGEGKLSVVYDDGGNKKEGRPAGRQLVGTVDDERVSRALWLNYLAGKKVASEPARKSIVEGIMEFV
>Chaetomium_thermophilum
ASDLLSGANVAGRQVIVHDDQGCELVPTG------NNTVPTFPRTITLSDYSSNPSSSSAFPGSPARETEYTLVGMGVRTVTFVNLQVYLVGYYVATTDLAAL-----QSALIKHVNPIATTLIPEERDQLRTQLLDNNEGERIWNDLLARGIPARSAFRIVPVRDTDFHHLRDGFVRAIQARAPSIAGNNVDDEAFGEAVRKFRAAFKR-GSVPKRRELLLIRDQQGKLALVYDSGKNERGSSSSRQLLGTVEDERLTRALWLNWLAGKKVASEAARKNIVDGIMGFV
>Periglandula_ipomoeae
RDAAEGEQTWDSILQEAGCRSAFRIVPVRDTDFHHLRDGFVRAIQARSGRDKAFNDEVFGSAMKDFKGFFNR-GQVPKKKELLLTRDAGGKLAVIYDEGDIKAKAAKTLMGTISEERLSRLLWLNYLAGNKVASEGARENIIEGIMEFV
>Epichloe_brachyelytri
PAFPRTIHID--LGPGPEAEGSTNAPIAASITNNAGTEFTLVGLGMRTVTFIGIQVYLVGFYVATQDVERL------QHYLVKKINPLATTLIPTEKDALRKALRDATEGEQTWDSILRQAGCRSAFRIVPVRDTDFHHLRDGFVRAIQARSGRDKTFNDEAFGTAMKDFKACFNR-GQVPKKKELLMSRDARGKLAIIYGEGDLKTRAPRSLMGTIFDERLSRLLWLNYLAGSRVASEGARENIIEGIMEFV
>Aciculosporium_take
TEFTLVGLGMRTVTFLGIQVYLVGFYVATRDVERL------QHYLVKKINPLATTLIPSEKDALRRALRDAAGGEQIWDAVLREAGCRSAFRIVPVRDTDFHHLRDGFVRAVRARSSGRGQAFGDEAFGAAVGDFKALFNR-GRVPKKEELLLSRDAGGELVVLYGDGDLKTRYSRTLLGSVSDERLSRLLWLNYLAGSTVASEGARENIIEGIMEFV
>Claviceps_fusiformis
PSPTTNAPIAASVADH----------AGTEFTLVGLGMRTVTFIGIQVYLVGFYVATQDIERL------QRYLVKKINPLATTLIPSEKDALRKALRDATEGEQIWDSLLREAGCRSAFRIVPVRDTDFHHLRDGFVRAIQARSARDKSFTDEAFGAAMKDFKALFNR-GQVPKKKELLLSRDAQGRLAVTYGEGNLETGASSKSLMGTVSEERLSRLLWLNYLAGGRVASEAARENIIEGIMEFV
>Claviceps_paspali
PAFPRTIGIDLAAADGPAEASTAGSVSDNTGTEFTLVGLGMRTVTFIGIQVYLVGFYVATQDVERL------QRYLVTKINPVATTLIPSEKDALRKALRDATEGEQTWDSILLEAGCRSAFRIVPVRDTDFHHLRDGFVRAIQARSGRDSAFSDEAFGAAMKEFKALFNR-GQVPKKKELLLSRDAQGRLAVMYGEGDLNVKAPKSLMGTISDERLSRLLWLNYLAGSKVASEGARENIIEGIMEFV
>Zymoseptoria_passerinii
AQGQGVEIDLVETGTSSVPHFPRTIYFPRDGSERDAGAVPNAATNPGNEDNQEQYTLLGLGIRTVSFLSIQVYVVGMYIRTQDLSALQEKLIHN-INETASTLILSEKEDLKK------RLLDPVASREIWL--ELLKTPGLKTAWRVTPTRNTDYGHLRDGWITGINNRIREFKQAAQGAETEYEAEDFGKSIGEFKNIFA-GGKAPKGSVMILSRQRNGSLDVWFQAKPGGTPEEQKMQKLGHVADERIGKLIWLGYLAGEKVSSEAARKGVADGCVSF
>Epichloe_glyceriae
PAFPRTIHVD--LGPGPEAEGSTNAPIAASITNNAGTEFTLVGLGMRTVTFIGIQVYLVGFYVATQDVERL------QHYLVKKINPLATTLIPTEKDALRKALRDATEGEQTWDSNLRQAGCRSAFRIVPVRDTDFHHLRDGFVRAIQARSGRDKTFNDEAFGTAMKDFKACFNR-GQVPKKKELLLSRDARGKLAIMYGEGDLKTRAPRSLMGTISDERLSRLLWLNYLAGSKVASEGARENIIEGIMEFV
>Arthrobotrys_oligosporus
DTVETVPSGSKN------VSPLPKQIYLPAAPIGDDQVLEEYTLLGNGVRSVSFLGIQVYVMAFYVATSS----LPNLQKHLLHT--LDVPSTATTATLPEREALKAKLLSDKGSVEFFSAFLDTREGNGVRTAIRVVPTRSTDYPHLRDGWVRGIQGKTTINPEIYDD-DAFVDSIGRFKAIFGGRKAVPKGRALILLRDENGAL-FAYGPDEAVKDKELKLLSEGAKKKESMHGLKMLGVMDDPRVARALWLCYFAGKKVASEGARSSVVDGLVEVV
>Thermothelomyces_thermophila
IHDEEGREMVPTGNSTVPMFPRTLDLPAFTTPITSPSPDATATPTITTPSGTTEYTLVGLGLRTVTFVGLQVYVVGYYVATADIAALQNALT-----KRINPIATTLVPGEREQLRAALL--DPAEGERTWDELLAAGVPARSAFRIVPVRDTDFHHLRDGFVRAVQARAGPQTMADESFGEAMRQFRAVFNR-GSAPKRKELLLVRDETGRLSIAYDGGANKKEGRPAGRQLIGVVEDERLSRALWLNYLAGKKVASEPARQNIVEGIMGFV
>Thermothielavioides_terrestris
RTLNLPSYTAPIAASTPTPADPAVSPAITSPGGGTTTTEYTLVGLGLRTVTFVNLQVYVVGFYVATADIAALQDA-----LVKKVNPIATTLVPGEREQLRAALL--DPAEGERTWDELLAAGVPARSAFRVVPVRDTDFHHLRDGFVRAIQARAPPSAQNDDAFGEAMRQFRAVFNR-GSVPKRKELLLARDETGRLSITYDAGANKQEGRPAGRQLIGVVEDERVSRALWLNYLAGKKVASEPARKSIVEGIMEFV
>Penicillium_rubens
IKGQDRLEQVPTGT------STIPTFPSTIR-LPTPEATEGKQTGDDLAPSAGEEYQLLGLGIRTVSFLSIQVYVVGLYVAKSDITELQRRLLRTAIHPPTTDDDAAISGAGATAATSLVSPERQQLRELLLDPEHGDAAWSAIIKDNGIRTAFRIVPTRNTDFMHLRDGWVRGITAR---AQAKKTAEPGEFQDESFGSSMNDFKAVFGSGKGKSVPKGQTLVLMRDAHGALDALFQPGADKPVKWMGRVADERISRLVWLNYLAGKNVSSEGARASIVDGLMTIV
>Triangularia_anserina
RTISLPSFTGPLDATEPVQ--PGTITTAAAP-ETEYTLVGLGTRTVTFIGISVYVVGFYIATADIAAL-----QSALVKKVNPIATTLVPGERDQLRNELLDPAEGAKLWNELLSHNIPARTAFRVIPVRDTDFHHLRDGFVNAIKTRGPELSGKGVDDEAFGEAMKQFRAVFNR-GKVPKAKELILARDDKGHLSIAFDGGKKSGGRQLIGVVPDERVSRALWLNYLAGKQVASEPARRSIVEGIMEFV
>Aspergillus_sojae
VQGQDGAEEVPTGTSTIPTFPSVIRLPKAIDAGALKAGDEVPESVEEEEYQLLGLGIRTVSFLKIQVYVVGMYVAKSDISELQQRLVRTAVNPPGAKEGVVDTPGATSATSLVSTERQGLKELLL-DAERGDEVWDAVIRADGLKTAFRIVPTRNTDFLHLRDGWVRGITGRAQRANAK-ALEGAQSEFQDESFGTALNDFKSLFGGGQRKNVPKGQTLLLVRGGRGELDALFHPDPAKPVRFLGRVSDERISRLVWLNYLAGKNVSSEGARQSVVDGVMGIV
>Aspergillus_kawachii
SSIPHFPAVIHLPKWLESEDNIPASATDLAPASQGEEEEYHLLGLGIRTVSFLNFQVYVVGLYVAKEDLAELQSRLVRTAVHPPGEGTESVIDNEVGATAATSLVSMEREKLRELLLDAEKGEQAWDMLLKKDGLRTAFRVVPTRNTDFLHLRDGWVRGITGRAQRYNKVEGGGKGEFEGEEFGQAMGEFKGLFGGGQRKSVPKGQVLVLARGKKGQLDVLVQGGGDGKDALPDRYLGRVKDERVSRLVWLNYLAGKNVSSEGARRSVVDGIMGVV
>Fusarium_graminearum
IHDEDGNEVVPTGNTTVKL------FPRTLEVENVGSAGDVAGPIAAAVTDKHGTEFTLVGLGTRTVTFLGFEVYVVGFYVATQDVEKL------QRYLVKKINPLATTLIPSEKEDLRKALQDATEGEETWNMI--LKDAGCRSAFRIIPVRDTDFPHMRDGLVRAVQARSARNPDY--NDESFGEAMKHFKVLFQR-GQVAKKNELLLVRDGAGKLTITYNDSTRKEPVKTVLGTVDDERLSRLLWLNYLAGNKVASEEARKNIINGVMEFV
>Alternaria_arborescens
PGGTDNPQASDPDAIELVETGTSYVPYFPRTIRLPTDTSGPEAITTDAEYTLLGLGIRKVSFLRVQVYVVGLYVKTADLSTLQNHLINTVNPTA---SALIPNEKKDLRESLLDPEKSNKIWESILAKNGMD-GVDMAFRVVPCRGTDFKHLQDGWMRGIASRTDEVRRKQAELIRQQAAENKSISLPKPVEEGEFQDESFGLAMKEFRNLFQGKGKAPKGSVIILTRNKNGHLGALYQPIVKAANSKQEVMGKSSWLGEVRDERVGRLVWLLYLGGQNVSSEPARQSIVDGCIDIV
>Pleosporales_sp._UM_1110_2012
IAAGDKVIAAPADAENPQATDLEAIELVETGTSYVPYFPRTIRLPTDTSGPEAVGTDAEYQLLGLGIRKVSFLRVQVYVVGLYVKAADIGTLQNHLINTVNPTASALIPGEKDELRKALLDPDRSNKIWEAI--LSHSEPGK-----------GVDMAFRVVPCRGTDFKHLQDGWMRGIASRTDEVRRKQAELIRQQAAENKSIALPAPVSDSEFSDNSFGLAMKEFKAIFQGKGKAPKGSVIILTRNKTGELGAMYQPISQSGAMGKVDRLGEVKDSRVSKLVWLLYLGGQNVSSEPARENIVDGCIHI
>Coniosporium_apollinis
SSVPHFPKTIRIPTPGGVGNETDEEYTLLGLGIRTVSFLSIQVYVVGFYV--STASLAA--LQARLIH-HVNPAASTLIPGEKEKLKQALLSPDESYDIWDAVLRDSVETGTGIGGVKSAWRVVPTRNTDFAHLRDGWVRGITARTQEAARKAQALAQPLVLGTQPGEALDRFDDDGFADAMKSFKALFGGRGKAPKGSVVLLTRDEKGKLGVLFQEKETQRMVNMGEVGDERIARLVWLGYLGGKNVSSEGARKGVVDGVMGLV
>Sphaerulina_populicola
YTLVGLGIRTVSFLSIQVYVAGLYIRTKD---ISD-----LQQRLIKDINETASTLIPSEREELRRRLREPGASREIWSDLLKVPGIKTAWRIAPTRNTDFGHLRDGWTTGITNRTREAKAHSKGVETEYDEEDFGKAVGDFKNIFT-GGKAAKGSVMILSRDTNGSLDVWFQANPEASAKDNAVQHLGSVPDERIAKLIWLGYLGGEKVSSEQCRKGVADGCVAF
>Marssonina_brunnea
YQLLGLGVRTVTFLGVEVYVVGIYVATDD----IAALQRAFIAQIAKGASSLVKGEKEELKRKLF-DKEEGVRIWSEVLEQAGVRTLVRIVPCKNTDFKHLRDAWVRSLTNKANSDGERYGDEAFGEGVAELKKLLNR-GSMPKGKELLLSRDGKGRMAGWYDDGKTGAVR-LGSVADERISRVVWLNYLAGQYPASEPARKSIVDGVMEFV
>Fulvia_fulva
RTIHLPTSPESAPAKAAAGTDVPGLNEGTNAGNIQNQEEYTLLGLGIRTVSFLGIQVYVVGMYIRTQDIS----ALQEKLIHV----INESASTLIPSEKEELKKRLL--DPSGSREIWQELLKVPGLKTAWRVAPTRNTDFGHLRDGWITGITNRTREAKQ---LAKGVETEYDAEDFGQAIGSFKSLFAGGKAPKGSVMILARGTTGNMDVWFQAKPGASGKDKQMQLLGTVPDERISKLIWLGYLGGDKVSSEAARQGVVDGCI
>Blastomyces_dermatitidis
PGLGDNQTTTIIDGIEQIPTENSTIPTFPKTIRLPVDAPQALPSGGRAGDDFPPNTKTEEYTLLGLGIRSVSFLSIQVYVVGLYIANSDIAALQQHLIKQAATPVTSSAVNGNAVVATSLVPGEREALKQMLLDPEQGQEVWNDILRDTGVRTALRIVPTRNTDLLHLRDGWVRAITAQAQSANARAQDVAAKQGSAIPAGAVVTSEFEDDSFGTSLNDFKSLFGGGARKNVPKGQILYLLRNKVGGLETMLDPENGKPMVWLGSMQDERVSRLLWMAYLAGKKVASEGARNSVVDGVMGIV
>Epichloe_typhina
EAEGSTTNAPIAASITNN-AGTEFTLVGLGMRTVTFLGIQVYLVGFYVATQDVERL------QHYLVKKINPLATTLIPTEKDALRKALRDPTEGEQTWDSILRQAGCRSAFRIVPVRDTDFHHLRDGFVRAIQARSGRDKTFNDEAFGTAMKDFKACFNR-GQVPKKKELLLSRDARGKLAVMYGEGDLKTSAPRSLMGTISDERLSRLLWLNYLAGSKVASEGARENIIEGIMEFV
>Epichloe_gansuensis_var._inebrians
AGTEFTLVGLGMRTVTFIGIQVYLVGFYVATQDVERL------QHYLVKKINPLATTLIPTEKDALRKALRDATEGEQIWDSILRQAGCRSAFRIVPVRDTDFHHLRDGFIRAIQARSGRDKAFNDEAFATAMKDFKSFFNR-GQVPKKKELLLSRDAHGKLAIMYGEGDLKTEAPRSLMGTISDERLSRLLWLNYLAGSKVASEGARENIIEGIMEFV
>Histoplasma_capsulatum
YTLLGLGIRAVSFLSVQVYVVGLYIANSDIATLQQHLVRQAATPVSASAANESAVTATSLVPGE----RDALKQILLDPEQGQEAWNEILRDTHLRTALRIVPTRNTDFLHLRDGWVRAITAQAHSANARAKEVEVAAKRGSSIPAGAVVASEFEDDSFGIALNDFKSLFG--GGVRKNVPKGQILYLLRNRVGGLETMFHAGHGKPVVWLGAMQDERVSRLLWMAYLAGKKVASEGMRSSVVDGAIGIV
>Herpotrichiellaceae_sp._UM238
GTVYFWP-------SETRLIKHDAPPPSVPGMPDTSVHIETVDTGTSSVPTFPKTIEMSELGQEGSAAMPVQGSQEYQLVGLGIRTVSFLGIQVYVVGMYVAVSDIATLQERLIRTQD-----PVATTLVPGEKGALRGALMDAERSEDIWNAILKDGGIRSVFRIVPTRNTDFAHLKDGFLRQLTAKTQHFSANKGDQSFSDEAFGQSVNDFKVVFSSAPRKQLPKGEVLLLGRDAKGRMGAWYEDPKGKRTK-FGSIDDERISRLLWLQYLSGKNPSSEGARKNIVDGVM
>Thermomyces_lanuginosus
IQGQDGVEQVPTGNSTVPTFPSTIRLPKDISELSLEPNQDVTVAPQAEEEYQLLGLGPRTVSFLGIQVYVVGLYIAKSDLANLQKKLVATGVQPTLAAAAAVGAASSALPVPEADGVAATSLVSTEREALKKKLLSADQSEEAWSSILREANIRTAIRIVPTRNTDFMHMRDSWVRLMSNKAQQAAARAKEEAKKQGKERPEPTEYDDEAFGRSVNEFKAVLGGGSRR-AIPKGQVLLLLRDQQGTLDVLFHADPKQRMRWLGRVADERVSRAVWLNYLGGKTVASEPARASIVDGVMGIV
>Ophiostoma_novo-ulmi
TIVVPNGAVEDEYTLVGLGTRTVSFLSIQVYVVGFYIATADIAALQNRLVKRVNPIATALVPSEKDDLR------ASLL--DPTESEAIWDVLLADGVPARSLFRIVPVRDTDFPHLRDGFVRAIQAKAPRILEQEGSADGAALKPTAEGTPATPDFGESVKEFRRAFNR-GKAPKKQELLMVRDAGGSIRIVFDDGRSTGRQVLGSVADERVSRALWLNYLGGHKVASEETRKSIVDGVIEFV
>Sphaerulina_musiva
YTLVGLGIRTVSFLSIQVYVAGLYIRTKD---ISD-----LQQRLIKDINETASTLIPSEKEELRRRLQEPGASREIWSDLLKVPGIKTAWRIAPTRNTDFGHLRDGWITGITNRTREAKAHSKGVETEYDQEDFGKAVGDFKNIFT-GGKAAKGSVMILSRDMNGSLDVWFQANPEASAKDNAVQHLGSVADERIAKLIWLGYLGGEKVSSEQCRKGVADGCVAF
>Ascocoryne_sarcoides
YQLLGLGIRTVSFVGIQVYVVGMYIATDD----IAALQQALIRK----VEKGATALVAGEKEELVRRLYDPEEGTKIWSEVLQESDCRTLIRITPTRNTDFHHLRDAWVRSLTNRSVQDKEYGDEKFGQSIKDLKTLFNR-GNIPKGKELLLSRDRVGKLAIWYDDGKVGA-QRLGAIDDERISRALWLNYLGGKTVASEGARKSIIEGVMEFV
>Trichoderma_hamatum
LPTSQEKNSVAASISD----------KEGDEFTLVGLGIRTVTFLGIQVYMAGFYVATQDIAKL-----QQYLVKKINPTATTLIPAEKDALRKALRDAVEGEETWDTLLREAGCRSIFRIIPVKDTDFPHLRDGFVRAIAARTQGNSAYNDDAFGVAMRDFKALFNR-GFVRKRQELLLCRDGNGVLSVLFSPDKEHDPSREVMGSFGEERLSRLLWLNYLAGSKVASEPARDSIIEGVMEFV
>Baudoinia_panamericana
YTLVGLGIRTVLFI--QVYVIGMYVRTTDIS----TLQEKLVH-HINPTASALIPSEKEDLRKSLLDPEQSRAIWTELLKVPGIKTAFRISPTRPTDFGHLRDGFVSGINTRTAEARKLTHGGETEYDSEDFGQSVQALKSIFS-GGKAPKGSVLVLLRDARGALSVLYQPKPDKNAVEMESLGMVQDERVSRLLWFGYLAGEKVSSKGAREGVV
>Bipolaris_sorokiniana
PADADNPQASHPDAIELVETGTSYVPYFPRTI---RLPTDTAGPEHVESDAEYTLLGLGIRKVSFLRVQVYVVGLYIKTADLSTLQNHLINTVNPT---ASALIPDEKKALRDSL---LDADKSNKIWEAILDSRGTSGVDMAFRVVPCRGTDFKHLQDGWMRGIASRTDEVRRKQADLLRQQAAENKTIALPKPVEEGEFQDEAFGLAMKEFRNIFQGKGKAPKGSVIILTRNKNGTLGALYQPIVKVEKKEKMGNPTWLGKVEDERVSRLVWLLYLGGQNVSSEDARKSIVDGCLDIV
>Pseudocercospora_fijiensis
SSVPHFPRTIYLPPSPESTDASGPNTGANAGNVENQEQYTLVGLGIRTVSFLSIQVYVVGMYIRTND----ITTLQE----KLIRNINESASTLIPSEKDELRKRLTDPASSRELWTELLKTPGLKTAWRISPTRNTDFGHLRDGWITGITNRTREFKQLAQGAETEFEAEDFGKSVGDFQRIFA-GGKAPKGSNLILSRDVNGELDVWFQEKPASTAGEERLMRHLGRVEDERVSKLIWLGYLGGEKVSSEAARKGVAEGCV
>Claviceps_purpurea
AFPRTIE-IDVPGNTHESPDGTIAASIAQQTGTEYTLVGLGMRTVTFLGIQVYLVGFYVATQDVERL------QHYLVKKINPLASTLIPSEKDALRKALHDATEGEQTWDSILREAGCRSAFRVVPVRDTDFHHLRDGFVRAIQARSGSDKACNDDAFGAAMKDFKALFNR-GQVPKKKELLLSRDAQGKLDVMYGEGDLKINAPKSLMGTISDERLSRLLWLNYLAGNKVASEGARNNIIEGIMEFV
>Penicillium_paxilli
SDGGPPVIPVHGQDLADQIATGNSSVPYFPTTIRLPALQTETTHQPGDELSTTDGDEYQLLGLGIRSVSFLSIQVYVVGLYVAKSDITELQQRLVRTAVHPPSNDPGAISGAGADAATSLVPPERQQLKQLLLDPENGDAAWTAILKDDGIRTAFRIVPTRNTDFMHLRDGWVRGITARAQQKKPAPGSTEVGEFQDTEFGTSMNDFKAVFGGGQRKNVPKGQTLVLLRNAHGALDALFQPDPTKPIQWMGRVVDERVSRLVWLNYLAGKTVSSEGARKNIVDGLMTVV
>Cercospora_canescens
NISNQEQYTLIGLGIRTVSFLSIQVYVAGLYIRTQD--------IATLQQRLIKDVNETASTLIPSEKDQLRQRLQDPSSSREIWTDLLQVPGIKTAWRIAPTRNTDFGHLRDGWITGISNRIREFKALSRGAETEYDHEAFGQAVNDFKNIFT-GGKAPKGSVMILSRNKNGALDVWFQEKPGAQGKEKEVQHLGKVEDERIGKLIWLGYLGGEKVSSEQTRKGVAEGCVAF
>Eutypa_lata
YTLVGLGTRTVSMFSIRVYVVGFYIATSDVAAI-----QARLVREINPIASTLIPSEKEELRRALLDPVRGEKLWSDVLAEARPRSLFRIVPVRDTNFHHLRDGFVRAIQARASAPAAQQGGSGDGKDEFGDEAFGAAMREFKVMFNR-GNVPKAKELLLCRDASGELAVSYDDGKKKKDIDGTAITIGRVHDERISKLLWLNYLGGSKVASEPARKNIVEGIMEFV
>Colletotrichum_orbiculare
YTLVGLGIRTVSFLSIQVYMVGYYVATQDVAKL-----QHYLTKKINPIATTLVPSERDELRQQLVDPVEGEQLWTTLLQEVGCRSAFRIVPVRDTDFPHLRDGFVRAITHRSSADKEAFGDDAFGESMKEFKRLFSR-GKVPKSRELLLTRDEKGLLEVIFDDGRSFGRQSCGKVDDERVSRLLWLNWLAGSKVASEAARTSIIDGVMEFV
>Bipolaris_maydis
PADADNPQASHPDAIELVETGTSYVPYFPRTI---RLPTNTAGPEHVKSDAEYTLLGLGIRKVSFLRVQVYVVGLYVKTADLSTLQNHLINTVNPT---ATALIPDEKKALRDSLF-----DADKSNKIWEAILDSRGTSGVDMAFRVVPCRGTDFKHLQDGWMRGIASRTDEVRRKQADLLRQQAAENKTIALPKPVEEGEFQDEAFGLAMKEFRNIFQGKGKAPKGSVIILTRSKNGTLGALYQPIVKVEKKEKMGTPTWLGKVEDERVSRLVWLLYLGGQNVSSEDARKSIVDGCLDIV
>Pyrenochaeta_sp._UM_256
IAAGDKVIAAPASSENPQASDADAVELVETGTSYVPYFPRTIRLPTNTTGPEAVTSDAQYTLLGLGIRKVSFLRVQVYVVGLYVKTADLSTLQNHLINTVNPTA---------SALIPGEKEDLRQSL-LDSEKSSKIWEAILSKEGTGAVDMAFRVVPCRGTDFKHLQDGWMRGIASRTDEVRRKQAELLRQQAAESKSIALPKPVEENEFSDESFGLAMKEFKNLFQGRGKAPKGSVIILTRDKSGSLGAMYQPIVQKDGKERMGKSNWLGEVKDERVSRLVWLLYLGGQNVSSEDARKNIVDGCISIV
>Exserohilum_turcicum
PDTIELVETGTSYVPYFPRTIRLPTDAAGPESVSSDAEYTLLGLGIRKVSFLRVQVYVVGLYVKTADLSTLQNHLINTVNPT---ASALIPDEKKALRDSLV-----DADKSTKIWEAILSKDGPSGVDMAFRVVPCRSTDFKHLQDGWMRGIASRTDEVRRRQADLLRQQAAENKTIALPKPVEESEFQDEAFGLAMKEFRNLFQGKGKAPKGSVIVLTRNKKGTLGALYQPIVKADKQENMGKATWLGQVQDERVGRLVWMLYLGGQNVSSEDARKSIVDGCIDIV
>Cyphellophora_europaea
STEYQLLGLGIRTVSFLSIQVYVVGLYIATPDIAKLQERLIRT-----IDPVATTLVPGEKDQLRSLLLDPTRSEEVWNTLLREAGIRTALRIVPTRNTDFMHMRDGFVRGITARASSPLIAQDSQFDPNGTFGKSLNDFKSVFG--GASRKKLPFGHTLLLERDVQGGLRVVCEDSKHDNAREVMGAVADERVARLLWLCYLGGKNVSSEEARRSVVEGCV
>Neofusicoccum_parvum
SSVPVFPKTIKLPTAEGDAGAARAEKETEYTLLGLGIRTVSFLNIQVYVVGLYVETSALPRLQAALIKQVNPMASALIPAEKDQLRTSLLDPIDSNALWES---LLRNPELRANMAF------------RIVPTRDTNFQHLRDGMVRGITKRMQEANIAAQQAKTDPEYNDEAFGQAMKDFKALFNARGKAGKGSVLLLRRDAKGGLEMFYQAVGKSESKMGPLERLGTVEDDRLTRLTWLLYLGGKNVSSEDARKKVVEGCLDLV
>Ceratocystis_fimbriata
PLQSSKTVIAPPSSPAVVTTGNTTVPALPLT---LNMADGMEYSLVGFGVRTVSFLRIQVYVAGYYVATADLPRLSAALIAATTPSESSSADAASQAMPRSLLLPGAERTALQTQLLDGSASNQLWDRVLQDSQIRSAFRIIPVRDTDFHHLRDGFVRAIQARTRPGGPPQWAFGDAEFGEAMREFRNIFNR-GKVPKQKELLLLREANGELRVLYDDE-------LGVVKDERVSRMLWLNYLGGSAVASESARKSICEGLLDLV
>Phaeoacremonium_minimum
RTITLPDRSEPPAVQDSMPSVTSPTLVVPPHSGDSETEYTLVGFGVRTVSFLSIQVYVVGYYIATSD---IAEL--QARLVKKINPIASTLVSTEKDQLREKLI-DAAESEEIWNELLASGVPARSVFRVVPVRDTDFHHLRDGFVRAIQANADKVQD-DQFGEAMRQFRHIFNR-GKVPKRKQLLLARDRDGSLAVLYDEGGKKGSKHLIGSVSDERVSRALWLNYLAGKKVASEPARKSIVEGIMEFV
>Glarea_lozoyensis
EPEEVVDSLPTGT------STVPTFPRVLEYYDDAGEGPASNDDRMVEYQCLGLGLRTVSFLGIEVYVVGMYIATDD----IAALQEALIRK--IDPIASTLVAGEKEKLKAKLYDPEEGSEIWNDVLKSTGIRTLIRIVPTKNTDFGHLKDAWVRHLTAR--AQSNKEEFGDESFGVSIQEFKQLFNR-GSVPKGKELVLSRDTKGKVAVWYDDGKNGATR-LGQVHDERVSRGLWLNYLAGKTVASEPARKSIIEGVMEFV
>Ophiostoma_piceae
TIVIPNGAVEDEYTLVGFGTRTVSFLSIQVYVVGFYIATADIAAL-----QNRLVKRVNPIATALVPSEKDDLRASLL--DPAEGEALWDALLADGVPARSLFRIVPVRDTDFPHLRDGFVRAIQAKAPRILEQEAKEGASATPDFGESVKEFRRAFNR-GKAPKKQELLMVRGADGSLRVVFDDGRSTGRQVLGSVADERVSRALWLNYLGGRKVASEATRKSIVDGVIEFV
>Tolypocladium_inflatum
FTLVGLGMRTVTFIGIQVYLVGFYVATQDIARL-----QHYLVKKINPLATTLIPSEKDALRKALLDATEGEQTWDAILQEAGCRSAFRISPVRDTDFHHLRDGFVRAIQARSQRDKAYGDEEFGAAMKEFKGMFNR-GSVPKKKELLLCRDGQGELSVLYSDGDHKKDVKREVMGTVSDERLSRLLWLNYLAGNKVASEGARDNIIEGVMEFV
>Dactylellina_haptotyla
LVGHGIRTVSFLSIQVYVVALYVATASLPALQQQLLKT------LDVPSSATTATLPERETLKAKLLSDDG-SVDFFSTLLDARDHDGVKMAIRVVPTRSTDYPHLRDGWIRGIQGKTNLHPELYDD-DVFVESLGRFKALFGGRKGVPKGRALILARDENGAL-FAYGPDDTVKNENVKLLSEGAEKAESMHGLKVLGAMDDPRVTRALWLCYFAGKKVASEGARKSVVDGLVEVV
>Gyalolechia_flavorubescens
YQLLGLGVRKVSFLRIQVYVVGLYVAKSDLPKLQESLVRAFFSSFASGDSTISSATTLVDNEKT---ELRRVLVDSGSGGRGEKIWDEVLRESGVRSVLRIVPTRNTDFGHMREGWVRSINARSTLGKQGNVLGEKREGLEESVGGFKGIFGGGRKGVGKGKVLLMGRRATGELGVWAEDEVPEQEGGRVEMKYLGGLQDERISRLVWLGYLGGGNVASEEARKSVVEGVMEIV
>Cladonia_macilenta
YQLLGLGIRKVSLFRIQVYVVGLYVARADMGRLQEELIKASVGSGASTLVQGE--KEQLQKTLLDGQGSTKVWEEVLKEGGVRSAVRIVPTRNTNFSHLRDGWLRGI----------DLRAKGKEFEGEDFKAAVDEFKSMLGGRGSVAKGKVLLLGRGANGALRAWVEEEAPSSAGPGSAIANTKGEKMTLLGGLKDERISRLVWMGYLAGDHIASEEARESVVRGVMEIV
>Pyrenophora_seminiperda
PDAIELVETGSSYVPYFPRTIRLPTGKAGPEAITSDAEYTLLGLGIRKVSFLRVQVYVVGLYVKTAELSTLQNHLINTVNPT---ASALIPSEKKNLREALL-----DPEKSTKIWEAILSRDGTAGVDMAFRVVPCRGTDFKHLQDGWMRGITSRTDEVRRKQAELIRQQAAESKSIALPKPVEEGEFQDESFGLAMKEFRNLFQGKGKAPKGSVIILTRDKSGTLGALYQPIVKGDKLEAMGKSSWLGVVKDERVSRLVWLLYLAGQNVSSEDARKSIVDGCLDIV
>Hysterium_pulicare
FPKTI---HLPTSTGPEAISSTAEYTLLGLGIRKVSFLRVQVYVVGFYVKTSDMSTLQNHLINTVNPTA---------SALIPGEKEELKAALL--DPERSNQIWEDILSKKGSLGVETAIRVVPVRGTDFKHLQDGWMRGIASRTDDVRRRQQQLLQQQAQEEKKISLPQPVDPSEFSDESFGESMKNFKALFAGRGKAPKGSVLTLTRDRDGNLGALYVKDGEKKDGTVVKMGDVRDERVSRLVWLLYLGGKNVSSEDARKNVVDGCLGIV
>Rhytidhysteron_rufulum
ISTGTSYVPYFPKKINLPTSTGPEAVESKAEYTLLGLGIRKVSFLRVQVYVVGFYVKTSDMSTLQNHLINTVNPTASALIPGEKEELRT------ALL--DPERSNDIWESILNKRGTLGIETAIRVVPCRGTDFKHLQDGWMRGIASRTDEVRRKQQLLLQQQAQEQKKISLPQPVDPSEFSDESFGESMKNFKGLFAGRGKAPKGSILTLTRDREGNLGALFVKDSNKKGAEGQVVRMGEVRDERVSRLVWLLYLGGKNVSSEEARKSVVDGCIGIV
>Hirsutella_thompsonii
SQVGAAPSSSTANPVAVSVTDQQGVDFTLVGLGMRTVTFLGFQVYLVGFYVATQDIARL-----QQYLTKKINPLATTLIPSEKEALRKALLDAGEGERTWDEILREAGCRSAFRIMPVRDTDFHHLRDGFVRAVQARSQRDPAYGDEAFGAALKDFKAIFNR-GSVPKKKELLLFRDAAGKMSVLYGDGDRKRSPQRSVLGAVDDERISRLLWLNYLAGSKVASEGARQNIIDGIMEFV
>Cladonia_metacorallifera
YQLLGLGTRKVSLFRIQVYVVGLYVAKADMGKLQEELIKAAVGSGASTLVQGE--KEQLQKTLLDGKGSTEVWEEVLKEGGVRSAVRIVPTRNTNFSHLRDGWLRGIDLRAKGKEFEGDDFKAAVGEFKSMLGGRGSVTKGKVLLLGRGGNGALRAWVEEEAPSSAGPDLAIASIKGEKMALLGGLKDERISRLVWMGYLAGDHIASEEARESVVRGVMEIV
>Byssochlamys_spectabilis
DGPSGFPSHPSVIPIHGQDGLEQVPTGNSAVPNFPTTIT---LPKSLDPSTLQPGNDIPLTSESEEEYELLGLGIRTVSFLSIQVYVVGLYVAKSDISALQHKLVRAAVQSSGAPSSEGSVAATSLIPGERQALRELLLDPSKGEETWDSILKEGGVRTAFRIVPTRNTDFMHLRDGWVRGITARAQKAAAKAKESGSDKPSEFSDESFGNSMADFKALFGGGQRKNVPKGQILILLRDERGALDALFQPDPAQPIRWLGRVADERISRLVWENYLAGKTVSSESARQSVVDGVVAIV
>Shiraia_sp._slf14
IAAGDKVIAAPVDSENPQASDVDAIELVETGTSYVPYFPRTIQLPTDTTGPEQVGSDAEYQLLGLGIRKVSFLRVQVYVVGLYVKKSDIATLQNHLINTINPSASALIPGEKDD--------LRQALIDPEKSNQIWEAILSREGTGAVDMAFRVVPCRGTDFKHLQDGWMRGIASRTDEVRRKQAELLRQQAAENKQISLPKPVEENEFSDESFGLAMKEFKNIFQGKGKAPKGSVIILTRNKSGALSALYQPVVQKDSKEKMGRPTWLGKVDDPRVSKLVWLLYLGGQNVSSEDARKNIVNGCISI
>Helminthosporium_solani
PQSSDHPTASDESTIELIETGTSYVPYFPKTI---RLPTSAGPESPESEAEYTLLGLGIRKVSFLRVQVYVVGLYVKTSSLHVLQNHLINTVNPTASALIPGEKEDLRT------ALL--DPEKSVQIWESVLSRKGTQAVDMAFRVVPTRGTDFKHLQDGWMRGIASRTDEVNRKQADFLRQQAAEKKQVSLPKPVDESDFSDESFGLAMRDFKGLFQGRGKAPKGSVIILARDANGALNVMYQGITKTNKGEKMDEVARLGSVRDERVSRLVWLLYLGGQNVSSEDARKSVVDGCLGLV
>Pseudocercospora_pini-densiflorae
AGNIENQEQYTLVGLGIRTVSFLSIQVYVVGMYIRTKD----ITTLQERLIR----SINESASTLIPSEK-DELRKRLTDPAASREIWTELLKVPGLKTAWRVSPTRNTDFGHLRDGWITGITNRTREFKQIANGQETEFEAEDFGKAVGDFKQIFI-GGKAPKGSNLILSRNVDGALDVWFQEKPASNGEGKMMQHLGRVQDERISKLIWLGYLGGDKVSSEAARKGVAEGCV
>Exutisphaerella_laricina
INAGNIENQEQYTLLGLGIRTVSFLSIQVYVVGMYIRTQDIS----ALQEKLIHVINESASTLIPSEKEELKKKLLHPDTSREIWQELLKVPGLKTAFRVAPTRNTDFGHLRDGWITGITNRTREARQLAKGTETEYDQEDFGRAVGKFKSIFS-LGKAPKGSVMILSRGREGGLDVWFQAQPGASSKDSQMHRLGSISDERIGRLIWLGYLGGDKVSSEAARQGVVEGCVAF
>Mycosphaerella_sp._Ston1
RTIQLPTNAQSAPQADPLGNISITPSASANPGNEQNHEQYTLVGLGIRSVSFLSIQVYVAGLYIRTKD---ISD-----LQHRLIKDINETASTLIPSEKEELRRRLQ-DPSASREIWTDLLKVPGIKTAWRIAPTRNTDFGHLRDGWITGITNRTREAKAHSRGVETEYDQEDFGKAVGDFKNIFT-GGKAAKGSVMILSRDTNGSLDVWFQAKPEASAKDDAVQHLGSVPDERIAKLIWLGYLGGEKVSSEQCRKGVADGCVAF
>Cryomyces_antarcticus
YTLLGLGVRSVSFLSIQVYVVGLYVRTADIATLQSRLIRT-----IDPVATTLVPAEKEKLRAALL--DPTQGAEIWDAILRSKPGIRTAVRIMPTRKTDFNHLRDGWVRGMTARTQEAARRGETEYESEGFGAAMRDFKTLFGAKGAAPKGSVLVLTRDADGTLGAWFQEKEVAANQGQLVRLGSVRDERISRMVWMGYLAGKNVSSEGARRSVVDGCVEFV
>Penicillium_camemberti_FM013
IQGQDRLEQVPTGT------STIPHFPSTIRLPTSEATEGKQTGDDLAPSTGEEYQLLGLGVRSVSFLSIQVYVVGLYVAKSDITELQRRLLRTAIHPPTPGADADAAISGAGASAATSLVSPERQQLKELLLDAERGDAAWSAIIK---DNGIRTAFRIVPTRNTDFMHLRDGWVRGITARAQAKKAAGAGEFQDESFGSSMNDFKAVFGAGKGKSVPKGQTLVLMRDAHGALDALFQPGADKPVKWMGRVADERISRLVWLNYLAGKTVSSEGARTSIVEGLMSIV
>Pestalotiopsis_fici
YTLVGLGTRTVTFLGFEVYVVGYYIATPDIAAI-----QARLIKDINPIATTLVPSERDELRRRLLDPVEGEKLWLDILKDVKPRSAMRIIPVRNTDFPHLRDGFVRAITARSQAHKQEYNDEAFGASMTEFRTLFNR-GKLPAKGELIMVRDEAGALTIMYDDGKQQKQKTENENVLGTIGRVADERVSRALWLNYLAGKAVASEPARKNIVEGIMEFV
>Bipolaris_zeicola
DAENPQPSHPDAIELVETGTSYVPYFPRTIRLPTDTAGPEHVESDAEYTLLGLGIRKVSFLRVQVYVVGLYVKTADLSTLQNHLINTVNPT---ASALIPDEKKALRDSLL-----DAEKSNKIWEAILDSRGTSGVDMAFRVVPCRGTDFKHLQDGWMRGIASRTDEVRRKQADLLRQQAAENKTIALPKPVEEGEFQDEAFGLAMKEFRNIFQGKGKAPKGSVIILTRNKNGTLGALYQPIVKVEKKEKMGTPTWLGKVDDERVGRLVWLLYLGGQNVSSEDARKSIVDGCLDIV
>Drechslerella_stenobrocha
LVGHGIRTVSFLSIQVYVAALYVA---------TASLPALQRHLLHAADVPATATTATLPEREALKTRLLSADGSAT--FFSSLLDAHTTTATTAADSDGVRMAIRIVPTRGTDYGHLRDGWIRGIQAKTQVDPEVYDD-DEFVGALARFKAIFGGRGSVPKGRTLMLARDERGVLSAYGPDESVKSGEVAKLAEGARKERSMEGLKLLGVMDDARVSRALWLCYFAGGKVASEGARRSVVDGLVDVV
>Bipolaris_victoriae
DAENPQPSHPDAIELVETGTSYVPYFPRTIRLPTDTAGPEHVESDAEYTLLGLGIRKVSFLRVQVYVVGLYVKTADLSTLQNHLINTVNPT---ASALIPDEKKALRDSLL-----DAEKSNKIWEAILDSRGTSGVDMAFRVVPCRGTDFKHLQDGWMRGIASRTDEVRRKQADLLRQQAAENKTIALPKPVEEGEFQDEAFGLAMKEFRNIFQGKGKAPKGSVIILTRNKNGTLGALYQPIVKVEKKEKMGTPTWLGKVDDERVGRLVWLLYLGGQNVSSEDARKSIVDGCLDIV
>Aspergillus_sclerotiorum
TYQLLGLGIRTVSFLRIQVYVVGMYVAQSDLPELQQRLVRTAVKPPGEPQVIDAPGATSATSLVSTERQQLRELLL-DPERGDAAWDAILKTDGLRTAFRIVPTRNTDFLHLRDGWVRGITGRAQQAAAKTREAQQHQKTQPASEFEDESFGAAMNDFKAVFGGGQRKNVPKGQTLLLVRNAQGQLDALFYPEAKKPARFLGRVQDERISRLVWLNYLAGKNVSSESARQSVVDGVMGIV
>Penicillium_commune
IQGQDRLEQVPTGT------STIPHFPSTIRLPTSEATEGKQTGDDLAPSTGEEYQLLGLGVRSVSFLSIQVYVVGLYVAKSDITELQRRLLRTAIHPPTPGADADAAISGVGASAATSLVSPERQQLKELLLDAERGDAAWSAIIK---DNGIRTAFRIVPTRNTDFMHLRDGWVRGITARAQAKKAAGAGEFQDESFGSSMNDFKAVFGAGKGKSVPKGQTLVLMRDAHGALDALFQPGADKPVKWMGRVADERISRLVWLNYLAGKTVSSEGARTSIVEGLMSIV
>Penicillium_carneum
YQLLGLGVRTVSFLSIEVYVVGLYVAKSDITELQRRLLHTAIHPLTTXXDAAISGVGXTAATSLVSPERQQLXELLLDXXXGDAAWSAIIKDDGIRTAFRIVPTRNTDFMHLRDGWVRGIT-----ARAKAKKTAGPSEFQDESFGXSMNDFKAVFGAGKGKSVPKGQTLVLMRDAHGALDALFQPGTDKPVKWMGRVADERISRLVWLNYLAGKTVSSEGARTSIVDGLMSIV
>Penicillium_paneum
LQGQDRLEQVPTGT------STIPHFPSTI---RLPTSEATKGKQEGDDLAPSKGEEYQLLGLGVRTVSFLSIEVYVVGLYVAKSDITELQRRLLHTAIHPLSTDSDAAISGVGTTAATSLVSPARQQLKELLLDADRGDAAWSAIIKDDGIRTAFRIVPTRNTDFMHLRDGWVRGITAR---AQAKKT--AGPSEFQDESFGTSMNDFKAVFGAGKGKSVPKGQTLVLMRDAHGALDALFQPGTDKPVKWMGRVTDERISRLVWLNYLAGKTVSSEKARTSIVDGLMSIV
>Penicillium_camemberti_FM169
IQGQDRLEQVPTGT------STIPHFPSTIRLPTSEATEGKQTGDDLAPSTGEEYQLLGLGVRSVSFLSIQVYVVGLYVAKSDITELQRRLLRTAIHPPTPGADADAAISGAGASAATSLVSPERQQLKELLLDAERGDAAWSAIIK---DNGIRTAFRIVPTRNTDFMHLRDGWVRGITARAQAKKAAGAGEFQDESFGSSMNDFKAVFGAGKGKSVPKGQTLVLMRDAHGALDALFQPGADKPVKWMGRVADERISRLVWLNYLAGKTVSSEGARTSIVEGLMSIV
>Cladophialophora_yegresii
ALYPSESPIRQDAPPPPTPSTILEEPSAKEVEQIPTGTSTIPFFPRIIHVTSDAPPSTPGAANEGKTDEEYQLVGLGIRTVSLFSIQVYVVGLYIAVSDIAALQQRLINAVVPPSE-SVATTLVPGEKDQLRQLLLDPTRGEDIWNEILKDGHLRMAFRIVPTRNTDFMHLRDGFVRGITARSAHFASDRNDTSFQDETFGAALNDFKSAFG--GSARRKLPKGEILLLARDGQGKMSVWEETSKTGDRVKMGDISDERVGRLLWLGYLAGKNVSSEPARQNIVEGCMEFV
>Cladophialophora_psammophila
PQDVEQIATGTSSIPFFPRIIHIASDVPPSTPTSANEGGQSDVEFQLIGLGIRTVSLLSIQVYVVGLYIAVPDIAALQQRLVQAAVPPSE-SVATTLVPSEKSQLKELLLDPERGEQIWNEIIKDGQLRTAFRIVPTRNTDFMHLRDGFVRGITARSAHFASVKSDDSFQDESFGAALNEFKSAFG--GSARRKLPKGDILLLVRDAQGKMTVWNEDNKKGDRVQMGVVADERVGRLLWLGYLAGKNVSSEDARRNVVEGCVEFV
>Capronia_epimyces
YQLVGLGVRTVSILSIQVYVVGLYIAVSD----IASLQERLVHSVADPVATTLVANEKSKLRDLLVDPDQGEEIWNKIVKDGQVRTAFRIVPTRNTDFMHLRDGFVRGITARSAHFASDRKDPSFQDESFGSALNDFKQAFG--GGARRKLPKGEVLLLARDAEGKLTVWNEDKKGDRLK-MGEVADERVGRLLWLNYLAGKTVSSEPARQSVIDGVVAFV
>Capronia_coronata
YQLVGLGVRTVSFLSIQVYVVGLYIAVSDIAALQDRL----VHSVADPVATTLVPDEKSKLRDLLLDPDQGEEIWNKIVKDGQVRTAFRIVPTRNTDFMHLRDGFVRGITARSAHFASDKNDNSFQDESFGSALNDFKQAFG--GGARRKLGKGEVLLLARDAEGKMLVWAEDNKGDRVK-MGEIPDERVGRLLWLNYLAGKNVSSEPARQSVIEGVMEFV
>Metarhizium_robertsii
AFPRTMDLDLPGASTADGPVAASVAN-SAGVEYTLVGLGMRTVTFIGIQVYLVGFYVATQDIERL------QHYLVKKINPLATTLIPSEKDALRKALRDAAEGEQTWDSILREAGCRTAFRIVPVRDTDFHHLRDGFVRAIQARSGRGNAYGDEAFGAAMKEFKIFFNR-GQVPKRKELLLSRDANGTLAVLYGEGGHKQQAGRSLMGTLSDERLSRLLWLNYLAGDKVASEGARDNIIEGIMEFV
>Eurotium_rubrum
YQLLGLGIRTVSFLSIQVYVVGMYVATADISELQQRLVRTALNPPGDNTSAVTGGAGANYATSLVPGERQQLKNLLLDPEIGDDVWDAILKKDGLRTAFRIVPTRNTDFLHLRDGWVRGITARAQKANTRANADASTSAQGEYEDDTFGSSLNSFKGLFGGGQRKSVPKGQILVLTRSSRGELDALFRPGPGKPVSWLGRVDDERISRLVWLNYLAGKNVSSDAARRSVVDGVMGIV
>Neurospora_sublineolata
RTLELGSFEGAIAPGASASGLATTITGAD---KTEYTLVGFGLRTVTFIGIQVYVVGYYVATADVASL-----QSALTKKVNPIATTLVPGERDQLRTDLLDPAKGEELWDGLLANGIPARSVFRVIPVRDTDFHHLRDGFVRAIQARAGKVED-EHFGEAMKHFRQIFNR-GKVPAKKELLLIRDGEGKLIVVYDDGGNKKEGRPAGRQLVGIVDDERISRALWLNYLAGKQVASEPARKSIVEGIMEFV
>Neurospora_africana
RTLELGSFEGAIAPGPSSSGLATTITGAD---KTEYTLVGFGLRTVTFVGIQVYVVGYYVATADVASL-----QSALTKKVNPIATTLVPAERDQLRADLL--DHAKGEELWDGLLANGIPARSVFRVIPVRDTDFHHLRDGFVRAIQARAGKVGD-EQFGEAMKDFRQIFNR-GKVPAKNELLLIRDGEGKLSVVYDDGGNKQEGRPAGRQLVGTVDDERVSRALWLNYLAGKKVASEPARKSIVEGIMEFV
>Neurospora_pannonica
RTLELGSFEGAIAPGPSASGLATTITGAD---KTEYTLVGFGLRTVTFLGIQVYVVGYYVATADVASXXXXXXXXXXXALTKKVNPIATTLVPGERDQLRTDLLDHAKGEELWDGLLANGIPARSVFRVIPVRDTDFHHLRDGFVRAIQARAGKVGD-EQFGEAMKHFRQIFNR-GKVPAKKELLLIRDGEGKLSVVYDDGGNKKEGRPAGRQLVGTVDDERVSRALWLNYLAGKKVASEPARKSIVEGIMEFV
>Neurospora_terricola
DHAKGEELWDGLLANGIPARSVFRVIPVRDTDFHHLRDGFVRAIQARAGKVGD-EQFGEAMKHFRQIFNR-GKVPAKKELLLIRDGEGKLSVVYDDGGNKKEGRPAG---RQLVG
>Ochroconis_constricta
STVPHFPKTIKIPSTSGANNGPVEENEYTLLGLGIRTVSLFSIQVYVVGMYVQTSSLAALQAKMVKSINPLGSALIAGE-----KDELRKTL-LDGDKSYELWDKLLSEDNIELKTAFRVVPVKNTDFGHLRDGWVRGITAKVQAAQKSGNDRFSDETFGEAMKDFKALMAGKGKAPTGSVILLTRDGDGTLTLFYQD-KKGAIENFGSLKDERIARLVWLGYLGGKNVSSEGARKGVVEGVMELV
>Endocarpon_pusillum
DEAEQIPTGT------STIPTFPKTIYFSSLDASANASAVDKGQQEYKLVGLGIRTVSFLGIQVYVVGLYIAVPD----IATLQERLVRK--MDPVATTLVPSERQKLRELLMDPVKGEEVWDDILKDGGIRTAFRIVPTRNTDFMHLRDGWVRGITGRTQARTAARDQSFNDETFGASVNDFKAIWGSGARKSLPKGGTLMLTRDAQGKMA-AWIEEKQGSLR-LGGVSDERISRLIWLGYLAGKNVSSEGARKSVVDGVM
>Umbilicaria_muehlenbergii
QVPTGTSTIPTFPKTIRLPASAASSRSTVSAA-LPAGTGTRAPDAEFQLLGLGVRTVSFLGIQVYVVGLYVATADVAVL-----QQQLVRRVAGTETATTLVGGEKDRLRELLMDAEGSERVWGEVLKEGGVRSVWRIVPTRNTDFAHLRDGWVRGITARSQQRNG------GGGEVEDA
>Trichophyton_violaceum_CBS_452.61
IPNFPKTIRLPRTVDGSNPDLKVGDELAVTDNVNDKSADEYQLLGLGLRTVSFLSIQVYVVGLYIATADIPELQARLIRQGANPVVPGVAPTDDGLAATSLVPREREELQASLLEAEKGEQIM--DHILRQGGIRTVFRIVPTRNTDFLHLRDGWVRAITARAQKANARAKQLAAADKSASDTSAAVEFGDDSFGTALSEFKTLLG--GGVRKNVPKGQTLLLLRDKLGGMGIVYQPGDTKPMTWLGRVGDERIGRLVWLNYLAGKTVASEGARKNIVDGMMGIV
>Exophiala_aquamarina
SVEYQLVGLGVRTVSILSIEVYVVGLYIAVSD----IAALQRRLVHSVAGVDVATTLVPGEKKSLREKLLHKKDGED-LWNKIIRDGQLRTAFRIVPTRSTDFMHLRDGFVRGITARSGHFASDRQDLSFQDESFGEAMNDFKTAFG--GTARRKLPKGEVLLLTRDNRGTMGVYSEDKTGVRVKMGDIVDERVGRLLWLNYLAGAAVSSESARQNIISGVLEFV
>Balansia_obtecta
DLPTVDESANAPIAASITQNAGTEFTLVGLGMRTVTFFGIQVYLVGFYVATQDIERL------QHYLVKKINPLATTLIPTEKDHLRKAL-RNAAEGEQIWDSILKQAGCRSAFRIVPVRDTDFHHLRDGFVRAIQARSGRDKAFNDEAFGSAMKDFKAIFNR-GQVPKKKELLLTRDAQGKLAVIYGEGDFTGRTAKTLLGTISDERLSRLLWLNYLAGKKVASEDARGKIIDGIMEFV
>Sporothrix_pallida
STEYTLVGLGTRTVTFLKFEVYVVGFYVATADIAALQNTLIKRVNPIATALVSGEK--DQLRASLL--DASESKALWDAMLEEGIPARSLFRIVPVRDTDFPHLRDGFMRAIKSQSARILDKEKKVDIKPGSEKDAAPDFGESMREFRNAFNR-GKAKKGRELLIVRGSDGTLSVIFDDGRSMGRQLLGAVNDERVSRALWLNYLAGANVASEAARQSIANGMIEFV
>Ceratocystis_manginecans
PLQSSKTVIAPPSSPAVVATGNTTVPALPLT---LNMADGMEYSLVGFGVRTVSFLRIQVYVAGYYVATADLPRLSAALIAATTPSESSSADAASQAMPRSLLLPGAERTALQTQLLDGSSSNQLWDRVLQDSQIRSAFRIIPVRDTDFHHLRDGFVRAIQARTRPGGPPQWAFGDAEFGEAMREFRNIFNR-GKVPKQKELLLLREANGELRVLYDDGLGVSRTELGVVKDERVSRMLWLNYLGGSAVASESARKSICEGLLDLV
>Huntiella_moniliformis
NSTIPTFPATLEIDGVEHS----LLGFGVRTVSFLSIQVYVGGFYVATADLPKLSSALI-----KRINPSASTLLPSERESLSALLLGPESSEDLWDAVLQDTSIRSVFRIAPVRDTDFHHLRDGFVRAIQARTRVGNRPEWVFSDDGFGESMAEFRGIFNR-GKVPKKQELLLVRGQEGVMKVLFDDGKTTNGRFEV-GSVKDERVSRMLWLNYLGGKNVASEAARKSITEGLLDL
>Aureobasidium_subglaciale
YALVGLGIRTVTFLSIEVYVMGLYVRTQD----ISALQARLIH--LINPNASTLVPGEKDGLKQRML--DPDTSVEIWEQLLREEGIRSAWRVVPSKNTDFAHLRDGWVNGIKRATNEITRVKQQNPAIVTADYENESFGDAMRDFKAMFS-GGRTPKGSVVLMLRDAPGSMEVLFEDPAKATGIERVGKIEDPRISRLIWMGYLAGKNVSSEPTRQNVVDGFV
>Aureobasidium_namibiae
YTLVGLGIRTVSFLSIEVYVMGLYVRTQDIS----TLQARLIH--LINPNASTLVPGEKDSLKQRML--DADTSVEIWEQMLREEGIRSAWRVVPSKNTDFAHLRDGWVNGIKRATTEINRVKQTNPAIMTSDYENESFGDAMRDFKGMFS-GGRTPKGSVVLMLRDAPGSMEVLFEDPAKGTGIERVGKVEDPRISRLIWMGYLAGKNVSSEPTRKAVVDGFV
>Epichloe_sp._AL9924
PAFPRTIHID--LGPGPEAEGSTNAPIAASITNNAGTEFTLVGLGMRTVTFIGIQVYLVGFYVATQDLERL------QHYLVKKINPLATTLIPTEKDALRKALRDATEGEQTWDSILRQAGCRSAFRIVPVRDTDFHHLRDGFVRAIQARSGRDKTFNDEAFGTAMKDFKACFNR-GQVPKKKELLLSRDARGELAIMYGEGDLKTRAPRSLMGTISDERLSRLLWLNYLAGSKVASEGARENIIEGIMEFV
>Atkinsonella_hypoxylon
DLPTVDESANAPIAASITENTGTEFTLVGLGMRTVTFFGIQVYLVGFYVATQDIERL------QRYLVKKINPLATTLIPTEKDHLRKIL-RDAVEGEQTWDSILKEAGCRSAFRVVPVRDTDFHHLRDGFVRAIQARSGRDKALNDEAFASALKDFKAIFNR-GKVPKKKELLLSRDAQGKLAVMYGEGDIKSRDVKTLIGTISDERLSRLLWLNYLAGKKVASEDARENIIDGIMEFV
>Epichloe_baconii
PAFPRTIHID--LGPGPEAEGSTNAPIAASITNNAGAEFTLVGLGMRTVTFIGIQVYLVGFYVATQDVERL------QHYLVKKINPLATTLIPTEKDALRKALRDAAEGEQTWDSILRQAGCRSAFRIVPVRDTDFHHLRDGFVRAIQARSGRDKTFNDEAFGTAMKDFKACFNR-GQVPKKKELLLSRDARGKLAIMYGEGDLKTRAPRSLMGTISDERLSRLLWLNYLAGSKVASEGARENIIEGIMEFV
>Epichloe_aotearoae
EAEGSTTNAPIAASITNN-AGTEFTLVGLGMRTVTFIGIQVYLVGFYVATQDVERL------QHYLVKKINPLATTLIPTEKDALRKALRDATEGEQTWDSILRQAGCRSAFRIVPVRDTDFHHLRDGFVRAIQARSGRDKTFNDEAFGTAMKDFKACFNR-GQVPKKKELLLSRDARGKLAIMYGEGDLKTRAPRSLMGIISDERLSRLLWLNYLAGRKVASEGARENIIEGIMEFV
>Sphaeropsis_sapinea
SSVPVFPKTIRLPNAEGDAGAVKAERDTEYTLLGLGIRSVSFLSIQVYVVGLYVETSALPRLQAALIKEVNPMASALIPGEKDQLRKSLVDPEDSNTIWESL---LKNPQLRANMAF------------RIVPTRDTNFAHLRDGLVRGITKRMQESNIAAQQAKAEPEFNDEAFGQAMKDFKALFNSRGKAGKGSVLLLRRDAKGALDMFYQATGKDGSNMGPLEALGTVNDERLTRLSWLLYLGGKNVSSEGARKNVVDGCLELV
>Hypocrella_siamensis
SVVSTFPRTINLPLPATNGPSNAPIAASVSDNAGTELTLVGLGMRTVTFIGIQVYLVGFYVATQDIERL------QHYLVKKINPLATTLIPSEKNSLRKALREATEGEQIWNSVLQEAGCRSAFRIVPVRDTDFHHLRDGFVRAVQARSARNKAYDDEAFGTALKDFKALFNR-GQVPKKKELLLSRDARGKLAVYYGGGDEHQKVGKALMGSISDERLSRLLWLNYLAGTKVASEGARENIIEGIMEFV
>Stachybotrys_chlorohalonata
LHDEDGKEIVPTGNKVVPAIPRTVVVDVPASLTSQPGTANAPIAASIRDNEGTEFTLVGLGTRTVTFLGFEVYVMGFYVATQDIARL-----QQFLVKKINPTATTLIPGEKDALRKALKDATEGEETWAAILNEAKCRSLVHITPVRDTDFHHLRDGFVRAITGRSSRDKAYNDEAFGTAMKHFKELFNR-GSVQKKKEMLLLRDGEGTLTVLFDGGNGKKRQILGTVAEPRLSTLLWLNYLAGNKVASESARDSIIEGIMEFV
>Falciphora_oryzae
VPSFPRTISL-RPVSDAPAPASATAIANPLASEQTTEYTLVGLGTRSVSFLSINVYVVGFYVATADIAAL-----QARLVKRINPIATTLISNEKDNLRQALL-DPVQSEEVWNELLREGIPARSAFRILPVRDTDFHHLRDGFVRAIQARSDRIQAEAQGGDDADSAAVKDKFGESVRQFRHAFNR-GKVPKAKELLLVRDAGGKLGIVYSDGSPKRERELIGTVDDERVSRALWLNWLGGKKVASEPARASIVDGVMEFV
>Beauveria_rudraprayagi
LHDEDGNEVVPTG------DSTVPLFPRTIDVSLPLDTKQQSPLAASISDSTGTQYTLVGLGMRSVTFIGINVYLVGFYVATQDIARL-----QHYLVKNVNPVATTLIPSEKDTLRQRLL--DPVEGEALWDAILRDTKLRSIIRISPVRDTDFHHLRDGFVRAIQARSSLDKAAYSDEAFGAAMKDFKMLFNR-GQVPKKKEMLLCRNESGALAVTYNAGSTSGGKKPQREVLGTVADARLSHLLWLNYLAGSKAASEPARKNIVEGVMEFV
>Venturia_pyrina
STIPHFPKTI---NLPSTSNNKDDTEYTLLGLGIRTVSFLSIQVYVVGFYVQTSSLNTL-----QSKLIKRINPLASSLVSTEKQQLRSLLLDGDSSYELWNDILSDKELNLKTAFRVVPTRNTDFGHLRDGFVRGITARTQIKKPKETSPFEDESFGAAMKGFKALMQGKGSAPTGSVLLLTRDGDGSLGVMYQD-KKGKIDNFGTLNDERIARLLWLVYLGGKNVSSEAARQRVVEGIIDVV
>Curvularia_lunata
PHDTDNPQASDPDAIELVETGTSYVPYFPRTI---RLPTDTTGPEHVGSDAEYTLLGLGIRKVSFLRVQVYVVGLYVKTADLSTLQNHLINTVNPSASALIPDEKKALRESL---LDADKSNKIWEAILANHGTSGVDMAFRVVPCRGTDFKHLQDGWMRGIASRTDEVRRKQADLLRQQAAENKTIALPKPVEEGEFQDEAFGVAMKEFRNMFQGKGKAPKGSVIILTRSKDGTLGALYQPIVKGEKQEKMGKPTWLGNVRDERVGRLVWLLYLGGQNVSSEDARKSIVDGCIDIV
>Tolypocladium_sp._Sup5_PDA-1
FTLVGLGMRTVTFIGIQVYLVGFYVATQDIARL-----QHYLVKKINPLATTLIPSEKDSLRKALL-DATEGEQTWDAILQEAGCRSAFRISPVRDTDFHHLRDGFVRAIQARSQRDKAYGDEEFGTAMKEFKGMFNR-GLVPKKKELLLCRDGRGELSVMYSDGDHKKDTKRDVMGTVSDERLSRLLWLNYLAGNKVASEGARENIIEGVMEFV
>Talaromyces_marneffei
IQGQDGAEQVETGNSSVPLFPTTIKLPKSMSDMSLT-PGQDLPIAPESEEEYQLLGFGIRSVSFLSIQVYVVGVYVAKSDIGTLQRRLVHAGVQAPSIGAEGQPTTVGAAAAATSLVSTERDALKKLLLDPEHGEAAWTSILKEGNIRTAIRIVPTRNTDFMHLRDAWVRHMTNRAQKDIARIKELEKSSGGQVAPLRSEFDDEAFGQGISEFKTLLGGGSRK-NIPKGQVLLLLRDQRGALDALFQRDPKEPIQWLGRVADERVSRCVWLNYLAGKQVASEPARQSIVEGTMGIV
>Tolypocladium_sp._Salcha_MEA-2
FTLVGLGMRTVTFIGIQVYLVGFYVATQDIARL-----QHYLVKKINPLATTLIPSEKDALRKALLDATEGEQTWDAILQEAGCRSAFRISPVRDTDFHHLRDGFVRAIQARSQRDKAYGDEEFGAAMKEFKGMFNR-GSVPKKKELLLCRDGQGELSVLYSDGDHKKDVKREVMGTVSDERLSRLLWLNYLAGNKVASEGARDNIIEGVMEFV
>Pseudogymnoascus_sp._VKM_F-3557
TEYQLMGLGIRKVSFLSIQVYVVGMYVATDD----IAQLQRTLIKKIDPIATTLVAGEKDTLKEKLL-----DPVVGEEVWNHILSSTNVRTLFRIVPVRDTDFGHMRDAYVRAVTAQARKNPEEFGD-DKFGKSVAQLKAMFGH-GNVPKGRELVLARSGKGSLA-AWFDTGKTGPQRLGEVDDERISRALWLHYLAGSHVASEAARKSIVEGIMEFV
>Pseudogymnoascus_sp._VKM_F-3808
TEYQLMGLGIRKVSFLGIQVYVVGMYVATDD----IAQLQRTLIKKIDPIATTLVAGEKDTLKEKLL-----DPVVGEEVWNHILSSTNVRTLFRIVPVRDTDFGHMRDAYVRAVTAQARKNPEEFGD-DKFGQSVAQLKAMFGH-GNVPKGRELVLARSGKGSLA-AWFDTGKTGPQRLGEVDDERISRALWLHYLAGSHVASEAARKSIVEGIMEFV
>Pseudogymnoascus_sp._VKM_F-3775
TEYQLMGLGIRKVSFLSIQVYVVGMYVATDDIAQLQRTLVKKIDPIATTLVAGEKDTLKEKLL-----DPEVGEEVWNHILSSTDVRTLFRIVPVRDTDFGHMRDAYVRAVTSQARKHPKEFGD-DKFGQSVAELKAMFGH-GKVPKGRELVLARSGKGALA-AWFDAGEAGPQRLGEVDDERISRALWLHYLAGSHVASEAARKSIVDGIMEFV
>Pseudogymnoascus_sp._VKM_F-4246
TEYQLMGLGIRKVSFLSIQVYVVGMYVATDDIAQLQRTLVK--------KIDPIATTLVAGEKDTLKKKLMDPEAGEEAWNHILSSTSVRTLFRIVPVRDTDFGHMRDAYVRAVTSQARKHPEEFGD-DKFGQSVTELKAMFGH-GKVPKGRELVLARNGKGALA-AWFDAGEAGPQRLGEVDDERVSRALWLHYLAGNHVASEAARKSIVDGIMEFV
>Pseudogymnoascus_sp._VKM_F-4281_FW-2241
TEYQLMGLGIRKVSFLSIQVYVVGMYVATDD----IAQLQRTLIKKIDPIATTLVAGEKDTLKERLM-----DPKEGEEVWNHILSSTSVRTLFRIVPVRDTDFGHMRDAYVRAVTAQARKNPEEFGD-DKFGQSVAELKAMFGH-GNVPKGRELVLARSGKGALA-AWFDAGKAGPQRLGEVDDERISRALWLHYLAGNHVASEAARKSIVDGIMEFV
>Pseudogymnoascus_sp._VKM_F-4513_FW-928
TEYQLMGLGIRKVSFLSIQVYVVGMYVATDD---IAE-LQRTLVKK----IDPIATTLVAGEKDTLKKKLMDPEAGEEAWNHILSSTSVRTLFRIVPVRDTDFGHMRDAYVRAVTSQARKHPEEFGD-DKFGQSVTELKAMFGH-GKVPKGRELVLARSGKGALA-AWFDAGEAGPQRLGEVDDERVSRALWLHYLAGNHVASEAARKSIVDGIMEFV
>Pseudogymnoascus_sp._VKM_F-4514_FW-929
TEYQLMGLGIRKVSFLSIQVYVVGMYVATDD----IAQLQRTLIKKIDPIATTLVAGEKDTLKEKLL-----DPVVGEEVWNHILSSTNVRTLFRIVPVRDTDFGHMRDAYVRAVTAQARKNPEEFGD-DKFGKSVAQLKAMFGH-GNVPKGRELVLARSGKGSLA-AWFDTGKTGPQRLGEVDDERISRALWLHYLAGSHVASEAARKSIVEGIMEFV
>Pseudogymnoascus_sp._VKM_F-4515_FW-2607
TEYQLLGLGIRKVSFLSIQVYVVGMYVATDDIAQLQRTLIKKIDPIATTLVAGEKDTLKE---RLMDPEAGEEVW--NHILSSTSVRTLFRIVPVRDTDFGHMRDAYVRAVTSQARKHPKEFGD-DKFGQSVAELKAMFGH-GNVPKGRELVLARNGKGALA-AWFDAGKAGPQRLGEVDDERISRALWLHYLAGSHVASEAARKSIVDGIMEFV
>Pseudogymnoascus_sp._VKM_F-4516_FW-969
TEYQLMGLGIRKVSFLSIQVYVVGMYVATDD----IAQLQRTLIKKIDPIATTLVAGEKDTLKEKLL-----DPVVGEEVWNHILSSTNVRTLFRIVPVRDTDFGHMRDAYVRAVTAQARKNPEEFGD-DKFGKSVAQLKAMFGH-GNVPKGRELVLARSGKGSLA-AWFDTGKTGPQRLGEVDDERISRALWLHYLAGSHVASEAARKSIVEGIMEFV
>Pseudogymnoascus_sp._VKM_F-4517_FW-2822
TEYQLLGLGIRKVSFLSIQVYVVGMYVATDDIAQLQRTLIKKIDPIATTLVAGEKDTLKE---RLMDPEAGEEVW--NHILSSTSVRTLFRIVPVRDTDFGHMRDAYVRAVTSQARKHPKEFGD-DKFGQSVAELKAMFGH-GNVPKGRELVLARNGKGALA-AWFDAGKAGPQRLGEVDDERISRALWLHYLAGSHVASEAARKSIVDGIMEFV
>Pseudogymnoascus_sp._VKM_F-103
TEYQLMGLGIRKVSFLSIQVYVVGMYVATDDIAQLQRTLVKRIDPIATTLVAGEKDTLKE---RLMDPEAGEEVW--NHILSSTKVRTLFRIVPVRDTDFGHMRDAYVRAVTAQARKHPEEFGD-DKFGQSVAELKAMFG-HGNVPKGRELVLARNGKGALAAWFDDGKAGP-QRLGEVDDERISRALWLHYLAGAHVASEAARKSIVEGIMEFV
>Pseudogymnoascus_sp._VKM_F-4518_FW-2643
TEYQLMGLGIRKVSFLSIQVYVVGMYVATDDIAQLQRTLVKKIEPIATTLVAGEKDTLKE---RLMDPEAGEEVW--NHILSSTSVRTLFRIVPVRDTDFGHMRDAYVRAVTAQARKHPEEFGD-DKFGQSVAELKAMFGH-GNVPKGRELVLARSGKGSLA-AWFDAGKAGPQRLGEVDDERISRALWLHYLAGSHVASEAARKSIVDGIMEFV
>Pseudogymnoascus_sp._VKM_F-4519_FW-2642
TEYQLMGLGIRKVSFLSIQVYVVGMYVATDDIAQLQRTLVKRIDPIATTLVAGEKDTLKE---RLMDPEAGEEVW--NHILSSTKVRTLFRIVPVRDTDFGHMRDAYVRAVTAQARKHPEEFGD-DKFGQSVAELKAMFG-HGNVPKGRELVLARNGKGALAAWFDDGKTGP-QRLGEVDDERISRALWLHYLAGAHVASEAARKSIVEGIMEFV
>Pseudogymnoascus_sp._VKM_F-4520_FW-2644
TEYQLMGLGIRKVSFLSIQVYVVGMYVATDDIAQLQRTLVKKIDPIATTLVAGEKDTLKE---RLMDPEAGEEVW--NHILSSTSVRTLFRIVPVRDTDFGHMRDAYVRAVTAQARKHPEEFGD-DKFGQSVAELKAMFGH-GNVPKGRELVLARSGKGSLA-AWFDAGKAGPQRLGEVDDERISRALWLHYLAGSHVASEAARKSIVDGIMEFV
>Acremonium_chrysogenum
FTLVGLGTRTVTFLGLQVYVVGFYVATQDIEKL------QHYLVKKVNSLATTLIPAEKETLRKSLL-DASESEETWDTILRDAGCRSAFLIAPVRDTDFHHLRDGFVRAITGRSQRDNKAYGDEQFGAALKDFKAMFNR-GSVPKKKELLLCRDRAGQLIVMYDRAKKNGPRDVMGVVSDERLSRLLWLNYLAGSKVASEEARKNITDGVMEFV
>Fusarium_avenaceum
IHDEDGHEVVPTGNKTVQL------FPRTLEVDGVGAAGDVAGPIAAAVTDKHGTEFTLVGLGTRTVTFLGFEVYVAGFYVATQDVEKL------QRYLVKKINPMATTLIPSEKEELRRVLQDATEGEETWNSILKDAGCRSAFRIIPVRDTDFPHMRDGFVRAIQARSGRNPAYNDEEFGNAMKHFKVLFQR-GLVAKKNELLLIRDATGKLTVSYNDGTRKEPQKTVLGSVEDERISRLLWLNYLSGSKVASEEARKNIINGVMEFV
>Talaromyces_leycettanus
VQGQNGVEQVPTGT------SSVPNFPSTIKLPKSLDESVSSMKPGQEVPVSSESEEEYQLLGLGIRTVSFLSVQVYVVGLYVAKSDITELQQRLVRTAVHPPGQQQGDIAAGGIGAEAATSLVPTEREQLKKLLLDPERGEEAWNSILKRDGIRTVWRIVPTRNTDFLHLRDGWVRGITARAQKATAKAKESGDAAASNEFQDEAFGSALNDFKALFGGGQRKSLPKGETLMLVRNAQGALDALHQPDVSKPIRWLGRVSDERISRLVWLNYVAGKTVSSESARQSVVDGVMGIV
>Erysiphe_necator
NSVVPEFPRVLKLNNVSSDDSEFTKYYLLGLGTRTVSFLKIQVYVVGVYVAAEDIVKLQNNLIKRVNPQATTLILNE----KDELRSMLNNPEQNEQIWDTILKEGGCRMLIRIVPTRNTDFGHLRDAWVRSMKSRAQKAEWNDEKFGENVALFKRIFAR-GNIPKGTELILSRGSLGNLEVWYHGQSTSRLDKLGEVRDERVSRAVWLGYLAGKGVACEGAREEIVASLLKFV
>Phomopsis_longicolla
SPQPDGPNGSGPMAPTLIVPPSVATGTEYTLVGLGTRSVSFLGINVYVLGFYVATQD---IAELQQRLVRKISPIASTLVASEKDDLRKKLT-DPVEGEQIWDELLRSGIPARSMVRVVPVRDTDFHHLRDGFARAIQAHEGKAKDEE-FGEAMREFKRIFNR-GKVPKQKELLMLRDRAGKLTLVYDEGKSSGRELIGTVGDERISRALWMNYLGGKKVASEEAKASIINGIVEFV
>Metarhizium_album
AFPRTMDLDLPGGSTADQPVA-ASLSDSAGVEYTLVGLGMRTVTFIGIQVYLVGFYVATQDIERL------QRYLVKKINPLATTLIPSEKEALRRAL-RDAAEGERTWDSILREAGCRTAFRIVPVRDTDFHHLRDGFVRAVQARSGRDKTYNDEAFGAAMKDFKNFFNR-GQVPKKKELLLSRDARGTLAVLYGEGGHEQQAGRTLMGTISDERLSRLLWLNYLAGNRVASEGARDNIIEGIMEFV
>Leptographium_procerum
STTGSPSLSSRKVIVHDKDGNEIVPTG------DSTVTEFPRT---LHIPVFEDASIPSAAASPQPVAQSGPTTEYTLVGLGVRTVSFLSIRVYVVGYYVATADIAAL-----QNRLVKRVDPIATALVPGEKDELRAALLHPEQGEEIW--NTLLQNGTPMRSLFRVVPVRDTDFPHLRDGLVRAIQARAPRILDQEKPETPINTPEFGESVRQFRQLFNR-GKVLKRKELLLLRGGGGRLSIIYDDGRSFGRQYLGSVDDERLSRALWLNYLGGSKVASEPARRSIVDGIIEFV
>Scedosporium_aurantiacum
IGTEYTLVGLGLRTVTFLNIQVYVVGFYVATADIAALQNHLVKKV---------------NNLATTLVAGERDQLRAALLSPEEGEETWDTALRESGVRTAFRIAPVRDTDFPHLRDGFIRAITARSQGNPAYSDEAFGQAMRSFKQLLNR-GKVPKNRELLLCRDAEGRLIVVYDDKGSAGRVELGRVDDERVSRLLWLNYLAGKKVASEPARHSIIDGVMEFV
>Aspergillus_ustus
IQGQDGAEEVATGTSTIPTFPSTIRLPRYQQTSATLVSGDEIPVATGAEDEDEYQLLGLGVRTVSFLKIQVYVVGLYVAKSDISELQRRLVETAVHPPSEDDKVISNPVGATSATSLVSTERQRLKELLL-DEAKGEDAWNAIIKANGLRTAFRIVPTRNTDFIHLRDGWVRGITARAQKANAKAKSPTLEGQQTLSTPGEFEDEAFGSAMSDFKKLFGGGQRKNVPKGQTLLLLRNERGELDALFGADPVQPWRFMGRVVDERVSRLVWLNYLAGKNVSSEDARKSVVDGVMGVV
>Onygena_corvina
YQLLGLGLRTVSFLSIQVYVVGLYVATADIPALQSRLIQHGATPVVTVSVAAPTADTLAATSLVPHEREALQTALLEPEKGEQIM--DHILRQGGVRTVFRIVPTRNTDFLHLRDGWVRAITARAQKANARVKRLIAAGEASEDDVEFADDSFGAAMAEFKALLG--GGVRKNVPKGQTLLLLRDKVGGMGIVYQPGDSMAMTWLGRVGDERVGRLVWLNYLAGKAVASESARKNIVDGMMGI
>Stagonosporopsis_tanaceti
IAAGDKVIAAPADAENPQASDADAIELVETGTSYVPYFPRTISIPDDSPTSTSTSSSTYQLLGLGIRKVSFLRVQVYVVGLYVKTADLSALQ--------HHLISTINPSASALIPGEKDALRAALLDPDRSTAVWDAILSASGPAGVDMAMRVVPCRGTDFKHLQDGWMRGIASATDAVRRRHAELLRQQAAESKSLALPRPVDDAEFADESFGAAMKEFKALFTGRGKAPKGSVILLTRDTAGKLAALYQPVLEKDGTDKMAPPTRLGAVTDPRVSRLVWLLYLGGPNVSSDDARRSVVEGCVAI
>Lanzia_echinophila
NFPRTLSFSDNASSSESPVQYQLLGLGIRTVSFLGIQVYVLGMYIAVPDIGTLQSQLIKRIAGNGASTLVSGE--KDELKKLLYDDIEGEKIWNEVLKESGVRMLVRIVPTRNTDFHHLRDAWVRGLTARAQRDRGGEFGEEQFALAVKGFKGLFNR-GGVPKGRELLLARNGDGELAVWYEE-KEGRRTRLGSVEDERVGRSIWLGYLAGKNVSSEEARRNIVDGVLGFV
>Ceratocystis_albifundus
PLQSSKTVIAPPSSPAVVATGNTTVPALPLT---LNMADGMEYSLVGFGVRTVSFLRIQVYVAGYYVATADLPRLSAALIAATTPSESSSADATSQDMPRSLLLPGAERTALQTQLLDGSASNHLWDRILQDSQIRSAFRIIPVRDTDFHHLRDGFVRAIQARTRPGGPPQWAFGDAEFGEAMREFRNIFNR-GKVPKQKELLLLREANGELRILYDDGLGGVNRTE-LGAVKDERVSRMLWLNYLGGSTVASESARKSICEGLLDLV
>Metarhizium_majus
AFPRTMDLDLPGASAADGPVAASVAN-SAGVEYTLVGLGMRTVTFIGIQVYLVGFYVATQDIERL------QHYLVKKINPLATTLIPSEKDALRKALRDAAEGEQTWDSILQEAGCRTAFRIVPVRDTDFHHLRDGFVRAIQARSGRDNAYSDEAFGAAMKEFKIFFNR-GQVPKRKELLLSRDANGTLAVLYGEGGHKQQAGRSLMGTLSDERLSRLLWLNYLAGDKVASEGARDNIIEGIMEFV
>Metarhizium_guizhouense
AFPRTMDLDLPGASTADGPVAASVAN-SAGVEYTLVGLGMRTVTFIGIQVYLVGFYVATQDIERL------QHYLVKKINPLATTLIPSEKDALRKALRDAAEGEQTWDSILREAGCRTAFRIVPVRDTDFHHLRDGFVRAIQARSGRDNAYSDEAFGAAMKEFKIFFNR-GQVPKRKELLLSRDANGTLAVLYGEGGHKQQAGRSLMGTLSDERLSRLLWLNYLAGDKVASEGARDNIIEGIMEFV
>Metarhizium_brunneum
AFPRTMELDLPGASTAAGPVAASVAN-SAGVEYTLVGLGMRTVTFIGIQVYLVGFYVATQDIERL------QHYLVKKINPLATTLIPSEKDALRKALRDAAEGEQTWDSILREAGCRTAFRIVPVRDTDFHHLRDGFVRAIQARSGRGNAYSDEAFGAAMKEFKIFFNR-GQVPKRKELLLSRDANGTLAVLYGEGGHKQQVGRSLMGTLSDERLSRLLWLNYLAGDKVASEGARDNIIEGIMEFV
>Metarhizium_anisopliae
AFPRTMDLDLPGASTADGPVAASVAN-SAGVEYTLVGLGMRTVTFIGIQVYLVGFYVATPDIERL------QHYLVKKINPLATTLIPSEKDALRKALRDAAEGEQTWDSILREAGCRTAFRIVPVRDTDFHHLRDGFVRAIQARSGRGNAYSDEAFGAAMKEFKIFFNR-GQVPKRKELLLSRDANGTLAVLYGEGGHKQQAGRSLMGTLSDERLSRLLWLNYLAGDKVASEGARDNIIEGIMEFV
>Curvularia_papendorfii
PHDTDNPQASDPDAIELVETGTSYVPYFPRTI---RLPTDTTGPEHVGSDAEYTLLGLGIRKVSFLRVQVYVVGLYVKTADLSTLQNHLINTVNPSASALIPDEKKALRESL---LDADKSNKIWEAILANHGTSGVDMAFRVVPCRGTDFKHLQDGWMRGIASRTDEVRRKQADLLRQQAAENKTIALPKPVEEGEFQDEAFGVAMKEFRNMFQGKGKAPKGSVIILTRSKDGTLGALYQPIVKGEKQEKMGKPTWLGNVRDERVGRLVWLLYLGGQNVSSEDARKSIVDGCIDIV
>Cytospora_mali
RTMELPEFSEAGTQTDTPGGAPGVTSPTLIVPDSLAGDTEYTLVGLGTRSVSFLSINVYVLGYYIATAD---IAELQSRLVKRVNPIATTLVSTEKGDLRAKLL--DAVEGEQIWEELLKSGVPARSIIRVVPVRDTDFPHLRDGFVRAIQAREGKATDEE-FGEAMREFKRIFNR-GKVPKRKEMLMLRDKNGKLTLVYDEGKSPGRQLLGTVDDERISRALWMNYLGGKKVASEEARKSIVDGIMEFV
>Sporothrix_brasiliensis
TEYTLVGLGTRTVTFLKFEVYVVGFYVATADIAALQNRLIKRVNPIATALVSGEKN--ELRASLLDPTDSQT--LWDVMLEEGVPTRSLFRIVPVRDTDFPHLRDGFQRAIKSQAPRILDKEKQEAGASNDTAPDFGESMREFRHIFNR-GKAKKGRELMLVRGSDGELSVIFDDGRSMGRQLLGTVGDERLSRALWLNYLGGANVASEAARQSIANGMIEFV
>Torrubiella_hemipterigena
AFP---RLLTLDGSGND---NVTSIAAAGQDEYTLVGLGMRTVTFLGIQVYLVGWYVATQDIAKL-----QHYLVKKINPLATTLIPSEKDELRQRLL--DPKEGEQLWDELLQESGCRSVFRISPVRDTDFHHLRDGFVRAIAARSNLQKQAYNDEDFGEAMKDFKGLFSR-GKVPKQREMLLCRDARGQLKVTYTSDTAVAGEPQSRQALGQVADERLSRLLWLNYLAGKNVASEPARQNIIEGVMEFV
>Oidiodendron_maius
STVPEFPRVLEFSDESAQAQTTEGMLEYQLVGLGIRTVSFLGIQVYVVGLYIATED----IAALQKTLIRKISSVGSTLVAGEKETLK---AKLLDPEEGER-LWNEVLKDTGIRSLIRIVPTRNTDFHHLRDGWVRQITVRAQSPINKEEYQDESFGISMQQFKALFNR-GSVPKQKELLLSRDEKGKLVVWYDDGKRIP-QRLGEVQDERISRAVWLNYLAGKTVASEGARQRIVDGVIEFV
>Talaromyces_cellulolyticus
IQGQDGAEQVETGNSSVPLFPTTIKLPKSMSDMPLT-PGQDLPIAPESEEEYQLLGFGIRTVSFLSIQVYVVGVYVAKSDIGTLQRRLVHTGVQAPAVGAGQPGTLGAAAAATSLVSTERDALKKLLLDPEHGEAAWTSILKEGNIRTAIRIVPTRNTDFMHLRDAWVRLMTNRAQKESARIKEIAKSSGDQTVPLRSEFDDEAFGQSVNEFKTLLGGGSRKNIPKGQVLLLLRDQQGALDALFQRDPKEPIQWLGRVADERVSRCVWLNYLAGKQVASEPARQSIVEGTMGIV
>Huntiella_omanensis
NSTIPTFPATLEIDGVEHS----LLGFGVRTVSFLSIQVYVGGFYVATADLPKLS-----SALIKRINPSASTLLPSERESLSTLLLGPESSEDLWDAVLQDTSIRSVFRIAPVRDTDFHHLRDGFVRAIQARTRAGNRPEWVFTDDGFGEAMTEFRGIFNR-GKVPKKQELLLVRGQNGVMKVLFDDGKTTNGRFEV-GSVKDERVSRMLWLNYLGGKNVASEAARKSITEGLLDL
>Exophiala_sideris
IPKDDEGETVPTGT------STVPTFPKIIHISTDAPSSTPAAANEGTQKDVEYQLVGLGIRTVSFLSIQVYVVGLYIAVSD----IAALQKELVHSVADPVATTLVPGEKGQLRDFLLDPDHGEEIWNAIIKDGQLRTAFRIVPTRQTDFMHLRDGFVRGITARSSHFATDKQDLSFQDESFGGALNDFKQAFGGGARKRLAKAETLLLARDAQGKMTVWEEDLKGIRFK-MGEVPDERVGRLLWLNYLAGKKVASEPARQSVIDGVM
>Phialophora_americana
IFATIALYPSSGAEQVIKQDAPPPPTPSTILEEASGKEAEQIPTGTSTIPVFPRVIHITSDAPASTPGAANEGKTDEEYQLVGLGVRTVSILSIQVYVVGLYIAVSDIASLQQRLINAVVPPSQGMATTLVSGEKDQLRQLLL-DPTRGEDIWNEILKDGNLRTAFRIVPTRNTDFMHLRDGFVRGITARSAHFASDRNDASFQDETFGAALNDFKSAFG--GSARRKLPKGEILLLVRDGQGKLSVWEETRKTGERVKMGDISDERVGRLLWLGYLAGKNVSSEPARQSVVDGCMEFV
>Fonsecaea_pedrosoi
PQDVEQIPTGTSSIPFFPRIIHIASDAPPSTPASANEGTQADVEYQLVGLGIRTVSILSIQVYVVGLYVAVPDIAALQKRLVEAAVPPSESVATTLVAGEKSQLKELLLDPVRGEQIWNDIIKDGQLRTAFRIVPTRSTDFMHLRDGFVRGITARSAHFASDRHDDSFQD-ESFGAALNEFKSAFG--GSARRKMPKGDILLLVRDAQGKMTVWNEDHKKGDRILMGVVADERVGRLLWLGYLAGKNVSSDEARRNVVEGCMEFV
>Cladophialophora_immunda
TISLYPDPRKETQAALSSTAEEKPPSSVVRLDAPPSITSSI-VDPSSKPQDAEQIPTGTSSIPFFPRIIHIASDAPPSTPASANEGSQSDVEYQLVGLGIRTVSILSIQVYVVGLYVAVPDIAALQQRLVQAAVPPSE-SVATTLVPSEKSHLKELLLDPDRGEEIWNDIVKDGGLRTAFRIVPTRNTDFMHLRDGFVRGVTARSAHFASDRH-DASFQDESFGAALNEFKSAFG--GSARRKLPKGDILLLARDAQGKMTVWNEDSKKGDRIQMGTVADERVGRLLWLGYLAGKNVSSEDARRNVVEGCMEFV
>Exophiala_xenobiotica
YQLVGLGIRTVSLLSIQVYVVGMYIATSDIA----ALQARLVHAVADPVATTLVPAEKDKLKELLLDPERGEDVWNDIVKDAGIRTAFRIVPTRNTDFMHLRDGFVRGITAKSSHFAKDKGDATFQDESFGQALGEFKSAFG--GGARRKLAKGEVLLLARDAQGKMAVWEEDKAGNRVK-MGNVVDERVGRLLWLNYLAGKNVSSEPARQNVIDGVMGFV
>Exophiala_oligosperma
IAACTLAIIGTIALYPQD--AQSDNKPNTIKLDAPPSIAGALDKVEVEQVPTGTSTIPTFPRTVHISTDAPSSTPAAANEGTQPDVEYQLVGLGIRTVSLLSIQVYVVGMYIATSD----IAALQERLVHAVADPVATTLVPEEKSKLKELLRDPERGEDVWNEIVKDAGIRTAFRIVPTRNTDFMHLRDGFVRGITARSAHFANDKKDTTFQNESFGEAMGEFKSAFG--GGARRKLAKGEVLLLARDAQGKMTVWEEDKQGHRVK-MGTVTDERVGRLLWLNYLAGKNVSSEPARQSVIDGVM
>Taphrina_wiesneri
FVLVASGTRKVTFLSISVYDIGIYINSTDIPHLNSALHS-------IQVDSPAALAEHL-----KDPTKGATFLNALND--VSYAVRITPVRNTDIAHMRDGFVRGVLLRHNPD--------EQSLQSFKEFFPNPRKAFLKTDVMLLTVWNGQKLDLDINGHDY--GTYQGSGSEASNLLKAFI-GTYTSGKKVASEELRQEFVEQIV
>Taphrina_deformans
FILVAAGTRKVTFLSISVYDVGIYISSSDIPHLNAALRS-------IQVD---SPTALIEHLKDPVDGASFLNALDNVSYAVR----ITPVRNTDIAHMRDGFVRGVLLRHNPD--------AESLQSFKDFFPNPRKAFLKTDVMLLTVWNGQRLDLDINGHDY--GTYQGFGVETSNLLKAFI-GTYTSGKKVASEELRQEFVEQIV
>Taphrina_flavorubra
FILVSSGTRKVTFLSISVYDVGIYISSTDIPRLNVALRSVQVDSPTALVKYLKDPVQGAAFLNSLDD--------------VSYAVRITPVRNTDIAHMRDGFVR------GVLLRHDPDAESLQSFKDFFPNPRKAFLKSDVMLLTVWNGRKLDLDINGHDY--GTYHGGGVGANSLLKAFI-GTYTTGKKVASEELRQEFVEQLV
>Taphrina_populina
INATGQPRSMTIKGSDFTLVASGTRKVTFLSISVYDVGIYIRSDDTSRLQSALKR-------LNV----ISKDDLVVLLS-DPQKGADFFDGLDDVSFAI--RITPVRNTDVAHMRDGFVRGVLLRHSPD--------EESLQAFKEFFPNPRKAFLKSDVMVLTVWRGQSLDLDINGHDYGTFQNQGQQTRDLLQAFL-GTYMSGKKVASEPLREEFVQQI
>Exophiala_mesophila
YQLVGLGIRTVSILSIQVYVVGLYIAVAD----IAKLQERLVHSVADPVATTLVPGEKTKLRELLLDANRGEEIWNSIIKDGGIRTAFRITPTRNTDFMHLRDGFVRGITARSASFSSNPALVSSDASSNFQDESFGLA-LNDFKAVFGGTARRKLPRGEQLYLSRDATGRLSV-YSEDKEGGRVNMGHVADERVSRLLWLGYLAGKNVSSEEARKSVVDGCVEFV
>Verruconis_gallopava
STVPHFPKTIT---LPTSDSDGGEEEYTLLGLGIRSVSFLGMQVYVVGMYVQTS-----SLAALQARLVKYINPLGSALIANEKDELKNALL-DSERSQQIWDQLLGEKELGLKSAFRIVPVRNTDFGHLRDGWVRGITSRTQDAQRSGDARFSDDSFRIAMKDFKDIMQGKGKAPTGSVILLMRDADGAMRLFFQN-KNGKMEDFGSVKDERIARLVWLGYLGGKHVSSEPARKAIVDGIMELV
>Epichloe_amarillans
PAFPRTIHVD--LGPGPEAERSTNAPIAASITNNAGTEFTLVGLGMRTVTFIGIQVYLVGFYVATQDVERL------QHYLVKKINPLATTLIPTEKDALRKALRDATEGEQTWDSILRQAGCRSAFRIVPVRDTDFHHLRDGFVRAIQARSGRDKTFNDEAFGTAMKDFKACFNR-GQVPKKKELLLSRDARGKLTIMYGEGDLKTRAPRSLMGTISDERLSRLLWLNYLAGRKVASEGARENIIEGIMEFV
>Hypoxylon_sp._E7406B
IHDRDGTELVPTGNSTVPTFPRILDLAVGAEGGQEKVNGVEYTLVGLGVRTVSFLGIQVYMVGYYIATQDIAAIQSRLVKEINPIATTLVSNEK---DELRKALLDPERGEKLWNDILQEVRPRSLFRVVPTRDTDFHHLRDGFVRAITARSQ-GNSRDYSDGAFGEAMKEFRNLFNR-GKVPKGRELLLLRDAAGQLIITFDDGKTG-MGTIGRVSEERLSRLLWLNYLAGSKVASEPARKNIVEGIMEFV
>Dactylonectria_macrodidyma
GTEFTLVGLGTRTVTFLSIQVYVIGFYVATQDIAKL-----QNYLVKKINPLATTLIPSEKEALRKALQDATESEETWDTAFRESGCGTAFRITPVRDTDFPHLRDAMVRAITARSAHKDEYKD-EAFGEAVKTFKRIFQR-GLIPREKELLMVRDSAGKLSIIYDGGDKYAPKKSVLGTVDDERLSRLLWLNYLGGKKVASEQARQNIIDGIMEFV
>Penicillium_capsulatum
IQGQDGLEQVPTGTSTIPHFPSVIRLPSPEQIEGKKSGDELPPASGDEYQLLGLGIRTVSFLSIQVYVVGLYVAKSDITELQRRLLRTAIHPPSDDAPVAISGAGADAATSLVPLERQQLKELLLDADRGDAAWTAILKENGIRTAFRIVPTRNTDFMHLRDGWVRGISARAQSKKPASGSTQPGEFQDESFGTSMNDFKAVFSGGQQKNVPKGQTLVLMRNAQGGLDALFQTDPAKPVRLMGRVPDERISRLVWLNYLAGKNVSSDGARKSIIDGIMVIV
>Hirsutella_minnesotensis
VRVPQSSADANPVAASVADRQGVEFTLVGLGMRTVTFLGFQVYLVGFYVATQDVARL-----QQYLVKKINPLATTLIPSEKDALRKALLDAAEGEQTWDEMLREAGCRSAFRIMPVRDTDFHHLRDGFVRAVQARSQRDKSYGDEAFGAALKDFKAIFNH-GSVPKKKELLLFRDAAGNLSVLYGDGDRKKNPQRSVLGQIQDERISRLLWLNYLAGNKVASESARQNIIDGIMEFV
>Fusarium_sp._JS1030
GTEFTLVGLGTRTVTFIGIEVYVVGFYVATQDIEKL------QHYLVKKINPLATTLIPSEKESLRKALQDATEGEETWNAILKDAGCRTAFRITPVRDTDFPHMRDGLVRAIQARSSHNSEYNDED-FGTAMKTFKHMFQR-GLVPKKKELLLVRDATGKLSIIFNGGDYTKSRKEVLGSVDDERLSRLLWLNYLSGKKVASEEARGNIINGVMEFV
>Fusarium_sp._JS626
IHDEDGHEVVPTGNKTVQL------FPRTLEVDGVGAAGDVAGPIAAAVTDKHGTEFTLVGLGTRTVTFLGFEVYVAGFYVATQDVEKL------QRYLVKKINPMATTLIPSEKDELRRVLQDATEGEETWNSILKDAGCRSAFRIIPVRDTDFPHMRDGFVRAIKARSGRNP--AYNDEEFGNAMKHFKVLFQR-GLVAKKNELLLIRDATGKLTVSYNDGTRKEPQKTVLGSVEDERISRLLWLNYLSGSKVASEEARKNIINGVMEFV
>Xylaria_sp._JS573
YTLVGLGVRTVSFLGIQVYMVGYYVATQDIAAI-----QSRLIKEINPIATTLVPGEKDELRAALL--DPARGERLWTDLLREARPRSLFRVVPVRDTDFHHLRDGFVRAIAARSQADPAAYGDEAFGEAMKEFRALFNR-GKVPKKREMLLCRDAAGALTVTFDDGKADGGMGTIGRVADERLSRLLWLNYLAGAKVASEPARKNIVEGIMEFV
>Talaromyces_emersonii
YQLLGLGIRTVSFLAIQVYVVGLYVAKSDLATLQQRLVRTAVQPPTGDAAQGGAVAATSLVSTERDALKQLLL-DPEKGEDAWEKILKEGNLRTAIRIVPTRNTDFMHMRDGWVRGMMARVQRLNAKAKEHAAAAAAGEFEDESFGQSVNEFKALFGRGTRKNIPKGQVLLLLRGQEGALDALHHPDPAQPLRWLGRVSDERISRLLWLNYLAGKTVASEAARESIVEGVMGIV
>Penicillium_verrucosum
IQGQDKLEQVPTGT------STIPNFPSTIRLPTSEATEGKQTGDDLAPSTGEEYQLLGLGIRTVSFLSIQVYVVGLYVAKSDITELQRRLLRTAIHPPTSGADADAAISGSGASAATSLVSPERQQLKELLLDAERGDAAWSAIIK---DNGIRTAFRIVPTRNTDFMHLRDGWVRGITAR---AQAKKAAEPGEFQDESFGSSMNDFKAVFGAGKGKSVPKGQTLVLMRDAHGALDALFQPGADKPVKWMGRVADERISRLVWLNYLAGKTVSSEGARMSIVEGLMSIV
>Ceratocystis_platani
PLQSSKTVIAPPSSPAVVATGNTTVPALPLT---LNMADGMEYSLVGFGVRTVSFLRIQVYVAGYYVATADLPRLSAALIAATTPSESSSADAASQAMPRSLLLPGAERTALQTQLLDGSASNQLWDRVLQDSQIRSAFRIIPVRDTDFHHLRDGFVRAIQARTRPGGPPQWAFGDAEFGEAMREFRNIFNR-GKVPKQKELLLLREANGELRVLYDDGLGVSRTELGVVKDERVSRMLWLNYLGGSAVASESARKSICEGLLDLV
>Zymoseptoria_ardabiliae
AQGQGVEIDLVETGTSSVPHFPRTIYLPKDGSEQSAGAAPNTPANPGNEDNQEQYTLLGLGIRTVSFLSIQVYVVGMYIRTQDLSVLQETLIHNINETASTLILSEKEELKK------RLLDPVASREIWM--ELLKVPGVKTAWRVTPTRNTDYGHLRDGWITGINNRIREFKQVAQGAETEYEAEDFGKSIGEFKNIFA-GGKAPKGSVMILSRQRNGSLDVWFQQKPDGTPEEQAMQKLGHVADERIGKLIWLGYLAGEKVSSEAARKGVADGCVSF
>Zymoseptoria_pseudotritici
AQGQGVEIDLVETGTSSVPHFPRTIYLPKDGSEQSAGAAPNTPANPGNEDNQEQYTLLGLGIRTVSFLSIQVYVVGMYIRTQDLSVLQETLIHNINETASTLILSEKEELKK------RLLDPVASREIWM--ELLKVPGVKTAWRVTPTRNTDYGHLRDGWITGINNRIREFKQVAQGAETEYEAEDFGKSIGEFKNIFA-GGKAPKGSVMILSRQRNGSLDVWFQQKPDGTPEEQAMQKLGHVADERIGKLIWLGYLAGEKVSSEAARKGVADGCVSF
>Zymoseptoria_brevis
AQGQGVEIDLVETGTSSVPHFPRTIYLPKHGSEQSAGAAPNTPANPGNGDNQEQYTLLGLGIRTVSFLSIQVYVVGMYIRTQDLSVLQETLIHNINETASTLILSEKEELKK------RLLDPVASREIWM--ELLKVPGVKTAWRVTPTRNTDYGHLRDGWITGINNRIREFKQVAQGAETEYEAEDFGKSIGEFKNIFA-GGKAPKGSVMILSRQRNGSLDVWFQQKPDGTPEEQAMQKLGHVADERIGKLIWLGYLAGEKVSSEAARKGVADGCVSF
>Penicillium_islandicum
IQGQDGVEQVETGNSSVPLFPTTVRLPKTLNAATLAPGQDIPRTATEDDDEEYQLLGLGIRTVSFLAIQVYVVGLYIAKSDIAALQQSLVKTGVQPPSEHMAKNGVVAATSLVSTEREALKNLLLDPERGEEAWTSILKESNIRTAVRIVPTRNTDFMHLRDAWVRHMTNRAQREAAQIKEIAKTGEKPPPAGEFQDDSFGQSVGEFKTLLSGGGGGRKTIPKGQVLFLLRDQRGALDALFQPEPENAIKWLGRIEDERVSRCVWLNYLAGKTVASDAARKSIVEGTMAIV
>Aspergillus_rambellii
IQGQDGVEQVATGT------SSVSHFPATIRLPKYQAGSLKSGDEVATGEEEEQEGEEEYQLLGLGIRTVSFLKIQVYVVGLYVATSDISELQRRLVHTAVDPPSEKPVISNAVGATSATSLVSTERQHLKELLL-DEEKGDAAWDAILKEDGLRTVFRIVPTRNTDFLHLRDGFVRGITARAQKATAKAKAAAEPGESGSLVSAGEFQDEAFGIS-LNDFKSLFGGSQRKNVPKGQTLLLIRNAHGELDALFQPEPTKPLRFMGRVSDERISRLVWMNYLAGKPVSSEEARRSVVDGIMAIV
>Botrytis_paeoniae
STIPTFPKTLHFTDTPSTYSPEPYQLLGLGIRTVSFLHIQVYVLGLYISPSS----IPTLQTSLLQLAAPNGASTLVANEKDALKAMLLDPSRSEEIWSTILKNPEIKSIVRIVPTRNTDFHHLRDAWVRSLTARAQKNREEFGDEAFGKAMGEFKALFNR-GSVPKGRELLLSRDESGKLGVWYEDGVNGS-QRLGEVRDERISRGIWLGYLAGANVSSEEARRSVVEGVM
>Phaeomoniella_chlamydospora
YQLLGLGIRTVSFLGIQVYVVGLYVALPDIATLQERLIRTVDPVATTLVPAERSK-----LYDLL-HDPSKSEEIWSSIIKSGNIRTAIRIVPTRNTDFGHLRDGWLRGITGKTQIANANGSTEFLDDAFGQSVSEFKTIFGGTNKGKVPKGETLLLLRNKKGELQ-AYHE
>Nigrograna_mackinnonii
VAAGDKIIAAPEHVNNPQASDVGAIELVETGTSYVPYFPKTIKLPTTSGSEDISSEAEYTLLGLGIRRVSFLSIQVYVVGLYVKNSSLSTLQNHLINTVNPTA---------SALIPGEKEEL-RTALVDPERSNQIWESILSKDTTRGVEMAIRVVPVRGTDFAHLRDGWMRGIASRTDETKRKQQELLRQQAAESKQIALPRPVQQNEFADESFGLAMKDFKNLFASRGKAPKGSIIIMQRDKAGALSAYYQQVTTSNSGEEHAGKLKPLGQVQDERVGRLVWLLYLGGKTVSSEEARKSVVDGCIQLV
>Atkinsonella_texensis
GTEFTLVGLGMRTVTFFGIQVYLVGFYVATQDIERL------QHYLVKKINPLATTLIPTEKDLLRRALRDAAEGEQTWDSILKEAGCRSAFRIVPVRDTDFHHLRDGFVRAIQARSGRDKVFNDEAFGSAMKDFKAIFNR-GQVPKKKELLLSRDAQGKLAIMYGEGDITSRNAKTLLGTISDERLSRLLWLNYLAGKKVASEDARENIIDGIMEFV
>Epichloe_sylvatica
EAEGSTTNAPIA-ASITSNAGTEFTLVGLGMRTVTFIGIQVYLVGFYVATQDVERL------QHYLVKKINPLATTLIPTEKDALRKALRDATEGEQTWDSILRQAGCRSAFRIVPVRDTDFHHLRDGFVRAIQARSGRDKTFNDEAFGTAMKDFKAYFNR-GQVPKKKELLLSRDARGKLAVMYGEGDLKTRAPRSLMGTISDERLSRLLWLNYLAGSKVASEGARENIIEGIMEFV
>Stachybotrys_chartarum
VVDVPASLTSQPGTANAPIAASIRDNEGTEFTLVGLGTRTVTFLGFEVYVMGFYVATQDIARL-----QQFLVKKINPTATTLIPGEKDALRKALKDATEGEETWAAILNEAKCRSLVHITPVRDTDFHHLRDGFVRAITGRSSRDKAYNDEAFGMAMKHFKELFNR-GSVQKKKEMLLLRDGEGTLTVLFDGGNDDQRQILGTVAEPRLSTLLWLNYLAGNKVASESARDSIIEGIMEFV
>Aspergillus_sp._Z5
IQGQEGVEQVPTGT------SSVPEFPTTIRLPKYQGSSTPSNIQSGDEVIGAEEEEYQLLGLGIRTVSFLKIKVYVVGLYVAKSDIAELQQRLVRVAVNPPTEEQVIANATGATSATSLVSTERQRLKELLMDEEKGEDVWNAILKNDGLRTAFRIVPTRNTDFLHLRDGWVRGITARAQKANLKAKAAAQAGEAAAPGEYQDESFGSAMNDFKGLFGGGQRKNVPKGQTLVLMRSAHGELDALFQPDAAKPFRFMGRVSDERIGRLVWLNYLAGKNVSSEDARRSVVDGVMGIV
>Trichoderma_parareesei
AFPRNIE-VKLPSAEGDDSIAAT-ISDKQGNEYTLVGLGVRTVTFIGIQVYMVGFYVATQDIAKL-----QQYLVKKINPTATTLIPSEKDALRKALRDATEGEETWDALLRDSDCRSVLRIVPVRDTDFHHLRDGFVRSIAARSQRNQAYNDESFGAAMKEFKALFNR-GSVPKKQELLLCRDGKGALTVMFNSSRGKESKMELLGKVEDERLSRLLWLNYLAGSKVASEPARESIIEGVMEFV
>Chrysoporthe_austroafricana
PTLVVPPGVAGNTEYTLVGLGTRSVSFLGINVYVLGYYIATAD---IAEL--QARLVRKINPIASALVSTEKDDLRRKLL-DVAEGEQIWEELLRSGVPARSMVRVVPVRDTDFGHLRDGFVRAIQARTG-KDQDEAFGEAMKEFKRIFSR-GKVPRQKELLLLRDKDGRLTMVYDEGKSSGRQVLGTVADERISRALWMNYLAGRKIASEEARQSIVNGVMGFV
>Aspergillus_udagawae
DGPDGFPSSPSVIRIQGQDGVEQVATGTSTVPHFPSTIRLPRSLDDPSLKSGEDLPSGPGVEEDEYQLLGLGIRTVSFLQVQVYVVGLYVAKADISELQQRLIRTAVNPPGRDSVISNTPGATSATSLVSTERQGLKQLLLDPEMGEEAWTQILKQDGLRTAFRIVPTRNTDFLHLRDGWVRGITARAQKANAKAKEGGAGAPGEFEDESFGAAMNEFKTLFGGGQRKNVPKGQTLLLVRNARGELNALFHPDPAKPMRFLGRVADERISRLVWLNYLAGKTVSSEGARQSVVDGVMGIV
>Tolypocladium_ophioglossoides
GVEFTLVGLGMRTVTFISIQVYLVGFYVATQDIARL-----QHYLVKKINPLATTLIPSEKDALRKALLDATEGEQTWDGILQEAGCRSAFRISPVRDTDFHHLRDGFVRAIQARSQRDKAYGDEAFGGAMKEFKGMFNR-GSVPKKKELLLCRDGQGTLSVMYGDGDHKKDAKRDVMGTVADERLSRLLWLNYLAGNKVASEGARESIIEGVMEFV
>Aspergillus_nomiae
YQLLGLGIRTVSFLKIQVYVVGMYVAKSDISELQQRLVRTAVNPPGAKEGVVDTPGATSATSLVSTERQGLKELLL-DAERGDEVWDAVIRGDGLKTAFRIVPTRNTDFLHLRDGWVRGITGRAQKANAK-ALEGAQSEFQDESFGTALNDFKSLFGGGQRKNVPKGQTLLLVRGGRGELDALFHPDPAKPVRFLGRVSDERISRLVWLNYLAGKNVSSEGARQSVVDGVMGIV
>Ciborinia_camelliae
LKNGGVKTMIRIVPTRNTDFQHLRDAWVRGLTARAQRNRGEYGDEAFGMGMGEFKGLLNR-GSVPKGRELLLRRDAEGKLGVWYEDGERGS-QWLGEVRDERISRGIWLGYLAGKNVSCEQARRNIVEGVMGLV
>Verticillium_longisporum
FPRHLEVPSSHDASQAAQPIAATVQD-DAGVEYTLVGLGLRTVSFLSIGVYIVGFYVATADIAKL-----QHHLVKKVNPIASTLIPSERDMLRQSLLDPAESEATWTALLQDLQCRSAFRIVPVRDTDFHHLRDAFVRAVQTRSNPRPQEFGDEAFGESVRTLKAIFNR-GKLPKTRELLMLRDDRGALDVLYDDGKGR--QPVGRVEDERVSRLLWLNYLAGKKVASEVARKNIIEGVMEFV
>Talaromyces_purpureogenus
QVATGTSTIPYFPTTIRLPAATEIDNKQTGDELSTSDGDEYQLLGLGIRTVSFLSIQVYVVGLYVAKSDITELQRRLIHTAIHPPTNDITPVSGVGVDAATSLVPPERQQLKDLLLDAERGDAAWTALIK---DHGIRTAFRIVPTRNTDFMHLRDGWVRGITARAQ-QNKPLPGAAAPGEFQDAEFGTAMNDFKAVFGGGQRKNVPKGQTLVLLRGAQGTMDALFQPEPTKPMRWMGRVVDERVSRLVWLNYLAGKTVSSEGARQSIVDGLMAIV
>Ophiocordyceps_unilateralis
DSVVSAFPRTITVRLPREHKQDSAVGSSPVAASVADKDGVEFTLVGLGVRTVTFIGFRVYLVGFYVATQDIARL-----QQYLIKKINPLATTLIPSEKDALRKALLDAAEGEQTWDVMLRESGCRTAFRIMPVRDTDFHHLRDGFVRAVQTRSQRNKACQDDAFGTAMKKFKSMFNR-GTMTKKKELLLLRDAEGNLSVLYGDGNLDRDADRALVGVVEDERFSRLLWLNYLAGKQVASEPARQNIIDGVMEFV
>Madurella_mycetomatis
YTLVGLGLRTVSFINLQVYVVGYYIATSDIAAL-----QSALTKVINPMATTLVPGEREQLRSLLL-DPAEGERMWDELLRSGIPARSAFRVVPVRDTDFHHLRDGFVRAIQGRVPAMPGAAED-EAFGEAMRQFRAVFNR-GSVPKRKELLLVRDETGRLSIAYDGGGGAKEGGKQNGRNLIGVVEDERVSRALWLNYLAGKKVASEPARKNVVEGIMEFV
>Penicillium_nordicum
IQGQDKLEQVPTGT------STIPNFPSTIRLPTSEATEGKQTGDDLAPSTGEEYQLLGLGIRTVSFLSIQVYVVGLYVAKSDITELQRRLLRTAIHPPTSGADADAAISGSGASAATSLVSPERQQLKELLLDAERGDAAWSAIIK---DNGIRTAFRIVPTRNTDFMHLRDGWVRGITAR---AQAKKAAEPGEFQDESFGSSMNDFKAVFGAGKGKSVPKGQTLVLMRDAHGALDALFQPGADKPVKWMGRVADERISRLVWLNYLAGKTVSSEGARTSIVEGLMSIV
>Chrysoporthe_cubensis
PTLVVPPGVAGNTEYTLVGLGTRSVSFLGINVYVLGYYIATAD---IAEL--QARLVRKINPIASALVSTEKDDLRRKLL-DVAEGEQIWEELLQSGVPARSMVRVVPVRDTDFGHLRDGFVRAIQARTG-KDQDEAFGEAMKEFKRIFSR-GKVPRQKELLLLRDKDGRLTMVYDEGKSSGRQVLGTVADERISRALWMNYLAGRKIASEEARQSIVNGVMGFV
>Fusarium_langsethiae
IHDEDRNEVVPTGNTTVKL------FPRTLEVENIGSAGDVAGPIAAAVTDKHGTEFTLVGLGTRTVTFLGFEVYVVGFYVATQDIEKL------QRYLVKKINPLATTLIPSEKENLRKALQDATEGEETWNMI--LKDAGCRSAFRIIPVRDTDFPHMRDGLVRAIQARSAHNPDY--NDETFGEAMKHFKVLFQR-GQVAKKNELLLVRDGAGKMTITYNDSTRKEPVKTVLGSVDDERLSRLLWLNYLAGNKVASEEARKNIINGVMEFV
>Mycosphaerella_arachidis
RTIFLPTHPESAPAKSAAGTDATGLNDGP---NAGNVQKQEEYTLLGLGIRTVSFLRVQVYVVGMYIRTQD----ISALQERLIHV----INESASTLIPSEKEELQKML-LDPNKSQEIWQELLKVPGLKTAWRVAPTRNTDFGHLRDGWITGITNRTREAKQR---AQGVETEYDAEDFGQAVGSFKSIFAGGKAPQGSVMILSRGTMGNMDVWFQAKPGASGKDKQMQLLGTVPDERISKLIWLNYLGGAKVSSEAARRGVVEGCV
>Phialophora_attae
GTEYQLLGLGIRTVSFLSIQVYVVGLYVASADIAKLQERLIRT--------VDPVATTLVAGEMQKLRSVLLDPVKSEEVWNEILRDGAIRTAFRIVPTRNTDFMHMRDGFVRGITARVNTIGLGESGSTPEAEERFGSAMNEFKAVFG--GGSRKKIPYGQALYLLRNAQGQFEALVEDKKSGVREVMGTVTDERVSRLLWLNYLAGKNVSSEDARKSVVEGAI
>Talaromyces_verruculosus
IQGQDGAEQVETGNSSVPLFPTTIKLPKSMSDTPLT-PGQDLPIAPESEEEYQLLGFGIRTVSFLSIQVYVVGVYVAKSDIGTLQRRLVHTGVQAPAVGAGQPGTLGAAAAATSLVSTERDALKKLLLDPEHGEAAWTSILKEGNIRTAIRIVPTRNTDFMHLRDAWVRHMTNRAQKESARIKELAKSSGDQTVPLRSEFDDEAFGQSVNEFKTLLGGGSRKNIPKGQVLLLLRDQQGALDALFQRDPKEPIQWLGRVADERVSRCVWLNYLAGKQVASEPARQSIVEGTMGIV
>Neonectria_ditissima
IRDDEGREVVPTGNTTIKL------FPRTINIDEATPVKDPAGPIAASMASKQGTEFTLVGLGTRTVTFIGIEVYVIGFYVATQDIAKLQNYLVKKVNPLATTLILSEKDALRKALQDATESEE-TWNLA----------------FKDAGCRTAFRISPVRDTDFPHLRDGLVRAITARSGKDKAAYNDEAFGDAMKSFKHMFQR-GLVPRGKELLLVRDAAGKLSITYDAGDSKNPKKSVLGTVEDERLSRLLWLNYLGGKKVASEQVRESIINGVMEFV
>Aspergillus_westerdijkiae
TYQLLGLGIRTVSFLRIQVYVVGMYVATADLPELQQRLVRTAVKPPGEAQVIDVPGATSATSLVSTERQQLRELLL-DPERGDAAWDAILKTDGLRTAFRIVPTRNTDFLHLRDGWVRGITGRAQQASAKAREAQQQQQQEGEKTQQQPGEFEDETFGAAMNDFKGLFGGGQRKNVPKGQTLLLVRNAQGQLDALFYPEAKKPARFLGRVQDERISRLVWLNYLAGKNVSSEGARQSVVDGVMGIV
>Penicillium_digitatum
IQGQDKLEQVPTGT------STIPHFPSTIRLPTSEATEGKQTGDDLAPSTGEEYQLLGLGIRTVSFLSVQVYVVGLYIAKSDITELQRRLLHTAIHPPTPGADADAAISGVGANAATSLVSPERQQLKELLLDAERGDAAWSAIIK---DNGIRTAFRIVPTRNTDFMHLRDGWVRGITAR---AQAKKAAEPGEFQDESFGSSMNDFKAVFGAGKGKSVPKGQTLVLMRDAHGVLDALFQPGADKPVKWMGRVADERISRLVWLNYLAGKTVASEGARTSIVEGLMSIV
>Macrophomina_phaseolina
SSVPVFPKTIKLPSAPGDAGEVKADKETEYTLLGLGIRTVSFLNIQVYVVGLYVETSALPKLQAALIKQVNPIASALIPGEKEQLRNSLLDPADSNTIWES---LLRNPELRANMAF------------RIVPTRDTNFQHLRDGMVRGITKRMQESNIAAQQAKKEPEYNDEAFGQAIKDFKALFNARGKASKGSVLLLRRDAIGGLEMFYQPAGKDENQMGPLERLGVVEDERLSRLTWLLYLGGKNVSSEPTRKNVVDGCLDLV
>Hymenoscyphus_scutula
AALNDDRLVEYQLLGLGIRTVSFLGVQVYVVGMYVATDD----IAKLQEALIRR--IDPIASTLVAGEKEKLKAKLY-DPEEGVEIWDDILKKSGVRTLVRIVPTRNTDFHHLRDAWVRSLTARAQAKKEEYGDERFGASLGEFKQLFNR-GSVPKGKELLLSRDARGKVAVWYDDGKLGATR-LGQVEDERISRGLWLNYLAGKTVASEGARKSIIDGVMEFV
>Hymenoscyphus_infarciens
YQLMGLGIRTVSFLGIQVYVVGMYVATDD----IAKLQEALIRR--IDPIASTLVAGEKEKLKAKLY-DPQEGVEIWDDILKKSGVRTLVRIVPTRNTDFHHLRDAWVRSLTARAQAKKEEYGDERFGASLGEFKQLFNR-GSVPKGKELLLSRDPKGKVAVWYDDGKVGASR-LGQVVDERISRGIWLNYLAGKTVASEPARKSIIDGVMEFV
>Hymenoscyphus_salicellus
YQLLGLGIRTVSFLGVQVYVVGMYVATDD----IAKLQEALIRR--IDPIASTLVAGEKEKLKAKLY-DPEEGVEIWDEILKKSGVRTLVRIVPTRNTDFHHLRDAWVRSLTARAQAKKEEYGDERFGASLGEFKQLFNR-GSVPKGKELLLSRDSRGKVAVWYDDGKVGATR-LGQVVDERISRGLWLNYLAGKTVASEGARKSIIDGVMEFV
>Hymenoscyphus_fraxineus
YQLMGLGIRTVSFLGIQVYVVGMYIATEDIAILQEAL--------IREIDPIASTLVAGEKEKLKAKLY-DPQEGVEIWDNILKKSGVRTLVRIVPTRNTDFHHLRDAWVRLLTARAQAKKEEYGDEAFGASLGEFKQLFNR-GSVPKGKELLLSRDSKGKVAVWYDDGKVGATR-LGHVVDERISRPIWLNYVAGKTVASEGARKSIVDGVMEFV
>Hymenoscyphus_repandus
DAQVATWP----AENDDSLTEYQLLGLGIRTVSFLGIQVYVVGMYIATDDIAKLQ--------HAMIRKIDPIASTLVAGEKEKLKAKLYDPEEGAEIWNSILKDAGIRTLIRIVPTRNTDFHHLRDAWVRSLTARSQAKKEEFGDEKFGAALGEFKQLFNR-GSVPKGRELLLCRYPTGKVAIWYDDGKNGATR-LGQVEDERISRGIWLNYLGGKQVSSEGARKSIIDGVMEFV
>Hymenoscyphus_fructigenus
YQLMGLGIRTVSFLGIQVYVVGMYVATDD----IAKLQEALIRR--IDPIASTLVAGEKEKLKAKLY-DPQEGVEIWDDILKKSGVRTLVRIVPTRNTDFHHLRDAWVRSLTARAQAKKEEYGDERFGASLGEFKQLFNR-GSVPKGKELLLSRDSKGKVTVWYDDGKVGATR-LGQVVDERISRGLWLNYLAGKTVASEGARKSIIDGVMEFV
>Hymenoscyphus_herbarum
YQLMGLGIRTVSFLGIQVYVVGMYVATDD----IAKLQEALIRR--IDPIASTLVAGEKEKLKAKLY-DPQEGVEIWDDILKKSGVRTLVRIVPTRNTDFHHLRDAWVRSLTARAQAKKEEYGDERFGASLGEFKQLFNR-GSVPKGKELLLSRDPKGKVAVWYDDGKVGATR-LGQVVDERISRGLWLNYLAGKTVASEGARKSIIDGVMEFV
>Byssoonygena_ceratinophila
YYLLGLGVRTVSFLSIQVYVVGLYIAASDMAALQQRLVRQAASPSTTGIPNESSVTATSLVPQE----REDLKKLLLDPEQGEEVWSQILKEGGIRTAIRIVPTRNTDFLHLRDGWVRAITARAQKANAK---AKELAVKEPNTQPQFEFTDDSFGQAMGDFKALMGGGVRKNVPKGQTLLLLRDKVGALELLYQPGDTKSTVWLGDVVDERISRLLWLQYLAGKTVASEGARKDIIEGVMGIV
>Amauroascus_mutatus
YYLLGVGVRTVSFLSIQVYVVGLYIAASDMAALQQRLVRQAASPSTSGVANESAVTATSLVPHERDDLKKGLLDPERGEEVWNQILKEGGIRTAIRIVPTRNTDFLHLRDGWVRAITGRAQNANAKAKELATKGPNAVSQFEFADDSFGEAMGDFKALLGGGVRKNVPKGQTLLLLRDKVGALEILYQPGDRKPTVWLGEVVDERISRLLWLQYLAGKTVASEGARKDIVEGVMGIV
>Amauroascus_niger
YYLLGLGVRTVSFLSIQVYVVGLYIAASDMAAL-----QQRLVRRAATPSTSGVPNESVVSATSLVPQERDDLKKTLLDPEQGEEVWNQILKEGGIRTAIRIVPTRNTDFLHLRDGWVRAITARAQNANSKAKELAAKDPGVPPQSEFADDSFGLAMGDFKAVLGGGVRKNVPKGQTLLLLRDKVGALEVLYQPGDKNTTVWIGEVLDERISRLLWLQYLAGKTVASEGARKDIIDGVMGIV
>Chrysosporium_queenslandicum
YYLLGLGVRTVSFLSIQVYVVGLYIAASDMAALQQRLVRQAASPATSGVPNESAVTATSLVPQE----REDLKKLLLDPEHGEEVWNQILKEGGIRTALRIVPTRNTDFLHLRDGWVRAITARAQKANALAKDLAAKEPNAQPHSEFANDSFGQAMSDFKALLGGGVRKNVPKGQTLLLLRDKVGALEILYQPGGKMPTVWLGEVVDERISRLLWLQYLAGKTVASEGARKDIIEGVMGIV
>Dematophora_necatrix
YTLVGLGVRTVTFIGIQVYMVGYYIATQDVAAM-----QARLVKEINPIATTLIASEKDALRRVLL-DPVESERIWNSILQEVRPRSVFRIVPVRDTDFHHLRDGLVRAITARSQGNNAQFGDETFGQAMKDFKTLFNR-GKVPKSRELLLCRDAVGRLTVTYNDGQTG-MGTIGRVVDERISRLLWLNYLAGKQVASEPARQSIVDGIMEFV
>Aspergillus_lentulus
DGPDGFPSSPSVIRIQGQDGVEQVATGTSTVPHFPSTIRLPRSLDDPSLKSGEDLRTGPGVEEDEYQLLGLGIRTVSFLQIQVYVVGLYVAKADISELQQRLVRTAVNPPGRDSVISDTPGATSATSLVSTERQGLKELLLDPEMGEAAWTQILKQDGLRTAFRIVPTRNTDFLHLRDGWVRGITARAQKANAKAKEGGAAVPSEFEDESFGAAMNEFKSLFGGGQRKNVPKGQTLLLVRNARGELNALFHPDPSKPMRFLGRVADERISRLVWLNYLAGKTVSSEGARQSVVDGVMGIV
>Diaporthe_aspalathi
PTLIVPPSAAAGTEYTLVGLGTRSVSFLGINVYVLGFYVATQD---IADL--QRHLVRRISPIASTLVASEKDDLRGRLV--DPAEGEQIWDELLRSGVPARSLVRVVPVRDTDFHHLRDGFVRAIQAREGGRAKDEEFGEAMREFKRIFNR-GKVPKNRELLMLRDGSGKLTLVYDEGKSGGRELIGTVRDERISRALWMNYLGGKKVASEEAKASIVSGIMEFV
>Leptographium_lundbergii
GSSLAARKVIVHDKDGNEIVPTG------DSTVTEFPRT---LNVPVFNDSNISSAASPQSTAQSEPTTEYTLVGLGVRTVSFLSIRVYVVGYYIATADIAALQSRLVKRVDPIATALVSGEK--DELRGALL--DPVQSEEIWNTLLQDGIPLRSAFRIVPVRDTDFPHLRDGLVRAIQARASQILPQKQGETPSNGPEFGESVRQFRQLFNR-GKVLKRKELLLLRGEGGRLSVVYDDGRSFGRQYLGSVDDERLSRVLWLNYLGGGKVASEPARQSIVNGVIEFV
>Diplodia_scrobiculata
SSVPVFPKTIRLPNAEGDAGAVKAEKDTEYTLLGLGIRSVSFLSIQVYVVGLYVETSALPRLQAALIKEVNPMASALIPGEKDQLRKSLVDPEDSNTIWESL---LKNPQLRANMAF------------RIVPTRDTNFAHLRDGLVRGITKRMQESNIAAQQAKAEPEFNDEAFGQAMKDFKALFNSRGKAGKGSVLLLRRDAKGALDMFYQAPGKDGSNMGPLEALGTVNDERLTRLSWLLYLGGKNVSSEGARKNVVDGCLELV
>Paecilomyces_hepiali
GTQYTLVGLGMRSVTFIGINVYLVGLYVATQDIARL-----QHYLVKNVNSVATTLIPSEKDTLRQRLL--DPVEGEELWNAILRDGKLRSVMRISPVRDTDFHHLRDGFVRAIQARSSLDKAAYSDEAFGTAMKEFKALFNR-GQVPKKKEMLLCRNESGALAVTYDGSTGGTEPQREVLGTITDARLSHLLWLNYLAGSKVASEPARKNIVEGVMEFV
>Pneumocystis_jirovecii
FPLRCRSTWVFCSLFGFSFFPG---YFMYRNIFHSAKCDATISQDIHDNTHTTLVKTSSSTVPFFPKFIT----PDSSSEQYILLGLGTRTVTFLGIKVYVAGIYIPS-----LSLPKVQSILQKYI--SEEPNNSAQNLS-ILMQDSTKSMSLISSLLESKVKFIIRIVPTRNTKFSHLRDGFIHRISNQVQTKSTEYS-SDDLVSFKSIWPTQQKLLKGEELLLFITNTHTIQMIYNSQKIATF----IGNDAIVKSILYS-YLCGKHIISEEIRKNTVQGFINLV
>Huntiella_savannae
NSTVPTFPATLEIDGVEHS----LLGFGVRTVSFLSIQVYVGGFYVATADLPKLSSALI-----KRINPSASTLLPSERESLSTLLLGPESSEDLWDAVLQDTSIRSVFRIAPVRDTDFHHLRDGFVRAIQARTRVGNRPEWVFTDDGFGEAMAEFRGIFNR-GKVPKKQELLLVRGQNGVMKVLFDDGKTTNGRFEV-GSVKDERVSRMLWLNYLGGKNVASEAARKSITEGLLDL
>Phialocephala_scopiformis
YQLLGLGIRTVSFLGVQVYVVGMYVATDD----IAALQEALIKK--IDPIASTLVAGEKEKLREKLYDPEEGTRIWSEVLRDAGVRSLMRIVPTRNTDFPHLRDGWVRAITAR--AQGNRAEFGDEAFGKSVADFKALFNR-GTVPKQKELLLSRDKQGKLAVWYDDGKVGANR-LGDVADERLSRALWLNYLAGKTVASEPARKSIIDGIM
>Knoxdaviesia_proteae
PTAPETPTAARKEYPQTITVPTGNKTVPEFPSTIEILSSDGDTITTYALIGLGLRAVTFLNIQVYVVGFYVAEEDIR---------RLHEYLVKSSNPTASTLIGPERAALKQSLSDPTQSEELWDAVLYNCPLKTAFRIVPVRDTDFHHLRDGFIRAISARTRPESPRYSYSDSEFGLAIRDFKAIFNR-GSVPKQRELILSRDQTGALSVSFNSGRDKGLSLLGTVPDERLSRVLWLNYLAGAKVASEPARQSIIDGVMDLV
>Knoxdaviesia_capensis
PTTLETPTAARKDYPQTVTVPTGNKTVPEFPSTI---EIPSSDGDTTTTYALIGLGLRAVTFLNIQVYVVGFYVAEEDV---------CRLHEYLVKNTNPTASTLIGPERAALKQSLSDPTLSEELWDAVLYNCPLKTAFRIVPVRDTDFHHLRDGFIRAISARTRPESPRYSYSDSEFGLAISDFKAIFNR-GSVPKQRELILSRDQTGALSVSFNSGRDKGLSLLGTVPDERLSRVLWLNYLAGAKVASEPARQSIIDGVMDLV
>Aspergillus_calidoustus
IPVATGAEDEDEYQLLGLGVRTVSFLKIQVYVVGLYVAKSDISELQRRLIETAVHP---PTDDQVIANPVGATSATSLVSTERQLLKQLLLDEEKGEDAWNAIIKDNGLRTAFRIVPTRNTDFIHLRDGWVRGITARAQKANAKANVNAEGQPVSTRGEFEDESFGAAMSDFKKLFGGGQRKNVPKGQTLLLLRNERGELDVLFGADPEKPWRFMGRVSDERVSRLVWLNYLAGKNVSSEDARKSVVDGVMGVV
>Davidsoniella_virescens
PLQTT-KTVITPANGPAVVATGNNTVPSLPLIITLDD---GSEYTLLGFGMRTVSFLGIQVYIAGYYVASADLPALASML-VSHINPSASTLLPAE--REALARQLL-DGVASDALWDSVLKKCNVRSVFRIAPVRDTDFHHLRDGFVRAIQARSRGNSAYDDSAFGEAMGQFRGLFNR-GKVPKKRELLLVRGKQGQLRVLYEDGVMPGRTEIGGVEDERVSRLLWLNWLGGKIVASEAARKSIAEGLLDL
>Ceratocystis_eucalypticola
PLQSSKTVIAPPSSPAVVATGNTTVPALPLT---LNMADGMEYSLVGFGVRTVSFLRIQVYVAGYYVATADLPRLSAALIAATTPSESSSADAASQAMPRSLLLPGAERTALQTQLLDGSSSNQLWDRVLQDSQIRSAFRIIPVRDTDFHHLRDGFVRAIQARTRPGGPPQWAFGDAEFGEAMREFRNIFNR-GKVPKQKELLLLREANGELRVLYDDGLGVSRTELGVVKDERVSRMLWLNYLGGSAVASESARKSICEGLLDLV
>Chrysoporthe_deuterocubensis
PTLVVPPGVAGNTEYTLVGLGTRSVSFLGINVYVLGYYIATAD---IAEL--QARLVRKINPIASALVSTEKDDLRRKLL-DVAEGEQIWEELLRSGVPARSMVRVVPVRDTDFGHLRDGFVRAIQARTG-KDQDEAFGEAMKEFKRIFSR-GKVPRQKELLLLRDKDGRLTMVYDEGKSSGRQVLGTVADERISRALWMNYLAGRKIASEEARQSIVNGVMGFV
>Fusarium_temperatum
GTEFTLVGLGTRTVTFLGIEVYVVGFYVATQDIEKL------QRYLVKKINPLATTLIPTEKEDLRKALQDPIEGEETWNLI--LKDAGCRSAFRITPVRDTDFPHMRDGLVRAVQARSSHNPEY--NDETFGNAMKHFKILFQR-GLVAKKNELLLVRDAAGKLTITYTDGTRKESVKSTLGTVEDERLSRLLWLNYLSGKKVASEEARKNIINGVMEFV
>Thielaviopsis_musarum
NATVPALPATIT-LD---ETEYTLLGFGVRTVSFLGIQVYIASLYVATADLPALAAGLIKAVNPAASTLLPSERATLQDILL-----DASRSDELWDTLLTSLHIRTAFHISPVRDTDFHHLRDGFVRAIQARTRPGGSPNNKWAFADAGFGESMGRFRGLFGKGKVPKQRELVLLRGAQGNLRVLYDDGVVQGRQELGDGVGDERVSRMLWLNYLGGKTVASEAARKSIAEGLLDL
>Graphilbum_fragrans
NSTVPDFPRTIDLASPAAITTDTAEETSATTQLVAPAASDTTEYTLVGMGLRTVSFLSIQVYIVGYYVATADIAAL-----QYRLVKRVNPIATTLVPGEKDELRTTLVDPELGETLWTALLDEGVPARSLFRIVPVRDTDFHHLRDGFVRAIQARTPKELNKKQAPPAETGEATASASGGAKVPEFGDSVRQFRQIFNRGKAPKQKEMLLIRDATGALSIVYDDGRSTGRQYLGSVADERLSRALWLNYLAGRKVASEPARQSIADGVIEFV
>Penicillium_freii
IQGQDRLEQVPTGT------STIPNFPSTI---RLPTSEATEGKQSGDELAPSTGEEYQLLGLGVRSVSFLSIQVYVVGLYVAKSDITELQRRLLRTAIHPPTPGADADAAISGAGASAATSLVSPERQQLKELLLDAERGDAAWSAIIK---DNGIRTAFRIVPTRNTDFMHLRDGWVRGITARAQAKKAAGAGEFQDESFGSSMNDFKAVFGAGKGKSVPKGQTLVLMRDAHGALDALFQPGADKPVKWMGRVADERISRLVWLNYLAGKTVSSEGARTSIVEGLMSIV
>Preussia_sp._BSL10
YTLVGLGIRTVSFLSIQVYVVGMYVRSQDIS----GLQSKLIH--LVNPEASTLVPSEKDALKQKLLDPVTSKEVW--NELLNTPGMKSAWRISPTRNTDFAHLRDGWKTGIDKRTAEARQEARKINPAAETQYDAEDFGLSMRNFMTVFS-GGKAAKGSVMILTRNQQGALDVYFEAEPEKQGNDIQHLGTVSDERISRLIWLNYLGGQKVSSEAARQGVVDGCISF
>Reticulascus_tulasneorum
FP-RTLELALSGAPSSSPIT-ASIQDTAGTEYTLVGLGLRTVSFLSIQVYVVGLYIATSD---IAQLQN--HLVKKINPIASTLIPSEREALRKALLDPVEGEETWNTLMQDFPCRSVFRIAPVRDTDFHHLRDGFVRAITARSQSSKAYGDETFGEAMREFKALFNR-GKVPKKQEMLLCRDENGGLTVMYDDGKGAGRRTIGQVKDERISKLLWLNYLAGSKVASESARQNIIDGIMEFV
>Colletotrichum_nymphaeae
YTLVGLGIRTVSFLSIQVYMVGYYVATQDVAKL-----QHYLTKKINPIATTLVPSERDSLKQKLFDPVEGEETWTAL----LQEVGTRSAFRIVPVRDTDFPHLRDGFVRAITARSSADKEAYGDEGFGEAMKEFKRLFNR-GKVQKNKELLLCRDEKGQLEVVFDDGRSMGRQSVGRVQDERVSRLLWLNWLAGSKVASPPARESIIDGVMEFV
>Colletotrichum_salicis
YTLVGLGIRTVSFLSIQVYMVGYYVATQDVAKL-----QHYLTKKINPIATTLVPSE-------RDDLKQKLFDPVEGEETWTALLQEVGTRSAFRIVPVRDTDFPHLRDGFVRAITARSSADKEAYGDEEFGEAMKEFKRLFNR-GKVQKNKELLLCRDEKGQLEVVFDDGRSMGRQSVGKVQDERVSRLLWLNWLAGSKVASPPARESIIDGVMEFV
>Colletotrichum_simmondsii
YTLVGLGIRTVSFLSIQVYMVGYYVATQDVAKL-----QHYLTKKINPIATTLVPSERDSLKQKLFDPVEGEETWTAL----LQEVGTRSAFRIVPVRDTDFPHLRDGFVRAITARSSADKEAYGDEGFGEAMKEFKRLFNR-GKVQKNKELLLCRDEKGQLEVVFDDGRSMGRQSVGRVQDERVSRLLWLNWLAGSKVASPPARESIIDGVMEFV
>Microdochium_bolleyi
VHDDEGRELVPTGNSTVQTFPRTIDLHLGAQGAQEKVNGVEYTLVGLGVRTVSFLSIQVYMVGYYMATQDIAAIQARLVKEINPIATTLVANE----KDELRQALL-DPVKGEKLWGEILHDVRPRSAFRIVPIRDTDFHHLRDAFVRAVQSRSQKTPAEYGDEQFGVMMKDFRALFNR-GKFPKKQELLLIRDNKGHLTVT-HDTTGTGAARETIGEIPEERITRLLWLNWLAGSKVASEPARMNIVDGIMEFV
>Fusarium_sambucinum
GTEFTLVGLGTRTVTFLGFEVYVVGFYVATQDVEKL------QRYLVKKINPLATTLIPSEKENLRKTLQ-DASEGEETWNTLLKEAGCRSAFRIIPVRDTDFPHMRDGLVRAIQARSARNPDY--NDEAFGEAMKHFKVLFQR-GQVAKKNELLLIRDGAGKMTITYNDSTRKEPIKTILGTVDDERLSRLLWLNYLAGNKVASEEARKNIINGVMEFV
>Aspergillus_parasiticus
YQLLGLGIRTVSFLKIQVYVVGMYVAKSDISELQQRLVRTAVNPPGAK*GVVDTPGATSATSLVSTERQGLKELLL-DAERGDEVWDAVIRADGLKTAFRIVPTRNTDFLHLRDGWVRGITGRAQRANAK-ALEGAQSEFQDESFGTALNDFKSLFGGGQRKNVPKGQTLLLVRGGRGELDALFHPDPAKPVRFLGRVSDERISRLVWLNYLAGKNVSSEGARQSVVDGVMGIV
>Pseudocercospora_musae
AGNIENQEQYTLVGLGIRTVSFLSIQVYVVGMYIRTKDLT----TLQE----KLIRNINESASTLIPSEK-DQLRKRLTDPASSREIWTELLKVPGFKTAWRVSPTRNTDFGHLRDGWITGITSRTREFKQMANGGETEFEAEDFGKAVGDFKQIFVGGKKAPKGSNLILSRNSNGELDVWFQEKPNSRGKEEEKKNMLHLGRVEDERISKLIWLGYLGGDKVSSEAARKGVAEGCV
>Pseudocercospora_eumusae
AGNIENQEQYTLVGLGIRTVSFLSIQVYVVGLYIRTKD----ITTLQE----KLIRNINESASTLIPSEKDELRKRLTDPASSREIWTELLKTPGLKTAWRVSPTRNTDFGHLRDGWITGITNRTREFKQLANGQATEFEAEDFGKAVGDFKQIFV-GGKAPKGSNLILSRNVHGELDVWFQEKPNSTGQEKNMQHLGRVEDERISKLIWLGYLGGDKVSSEAARKGVAEGCV
>Peltaster_fructicola
YTLVGLGIRSVSFLSIQVYVAGMYVKTTDIT----GLQARLIH-HINPAASTLIPSEKEDLRKSLLDAEGSRKIW--DGILQVPGIKTAWRIVPTRNTDFMHLRDGWITGINKRTAEAKKLSGNVPSEYDREDFGISIKSFMSIF-KGGKAPKGSIMILSRTNNGELDVFFTPKPEASGAEKGTELLGSISDERISKLIWMNYLAGDKVSSEAARQGVADGCVAM
>Thielaviopsis_ethacetica
NATVPAVPATMTLDD---GTEYTLLGFGVRTVSFLRIQVYIASLYVATADLPALAASLI-----KAVNPAASTLLPSERAALQTLLLDASHSDDLWDTLLTSSPGIRSAIRISPVRDTDFQHLRDGFVRAIQARTRAGASVDDRWAFGDAGFGESMGRFRGLFGAGKVPKQRELVLVRAARGALRVLYDDGVVPGRQELGGGVQDERVSRMLWLNYLGGKTVASEAARQSIAEGLLDL
>Pestalotiopsis_sp._JCM_9685
YTLVGLGTRTVTFLGFEVYVVGYYIATSDVAAI-----QARLIKDINPIATTLVPSERDELRRRLLDPVEGEKLWLDILKEVKPRSAMRIIPVRNTDFPHLRDGFVRAITAKSQANKQEYNDEAFGAAMTEFRGMFNR-GKLPAKGELIMVRDERGALTIMYDDGKQQKQKTEDEKVLGTIGRVLDERVSRALWLNYLAGKAVASEPARKNIVDGIMEFV
>Phoma_herbarum
VENPQASD--PDAIELVETGTSYVPYFPRIISLPNTSSVGPEGFSSESEYQLLGLGIRKVSFLRVQVYVVGLYVKTADLSTLQNHLINTVNPTASALIPGEKEDLRKALLDPERSTQIWEA---ILSRDGIGAV-----------DMAFRVVPCRGTDFKHLQDGWMRGIASRTDEVRRKQAELLRQQALESKTVALPRPVDEGEFADESFGLAMKEFKGIFTGKGKAPKGSVIVLTRDKKGALGAMYQTVVQKDGKEAMGKPAFLGEVVDPRVSRLVWLLYLGGQNVSSEDARKNIVDGCIAI
>Aspergillus_awamori
SSIPHFPAVIHLPKWLESEDNIPASATDLAPASQGEEEEYHLLGLGIRTVSFLNFQVYVVGLYVAKEDLAELQSRLVRTAVHPPGEGTESVIDNEVGATAATSLVSMEREKLRELLLDAEKGEQAWDMLLKKDGLRTAFRVVPTRNTDFLHLRDGWVRGITGRAQRYNKVEGGGKGEFEGEEFGQAMGEFKGLFGGGQRKSVPKGQVLVLARGKKGQLDVLVQGGGDGKDALPDRYLGRVKDERVSRLVWLNYLAGKNVSSEGARRSVVDGIMGVV
>Thielaviopsis_thielavioides
PLQTTKTVIVPPPSSDSPAVVATGNATVPTLPLT---LALPGGTEYTLVGFGVRTVSFLRIQVYIAGYYVATADLPRLSAALINATTTATTAAASANAAPRSLLLPGAERAALQTQLLDGAASDALWDHVLQSAGVRSVFRIAPVRDTDFHHLRDGFVRAIQAR-TRPGGPAQWAYGDAEFGDAVKAFRAIFSR-GKVPKQKELLLAREADGELRVFFDDGVHDGRVELGGVKDERVSRMLWLNYLGGNAVASEPARKSISEGLLGLV
>Fusarium_commune
GTEFTLVGLGTRTVTFLGIEVYVVGFYVATQDIEKL------QRYLVKKINPLATTLIPSEKEDLRKALQDPVEGEETWNSVLKDAGCRSAFRITPVRDTDFPHMRDGLVRAIQARSSHNPEY--NDETFGNAMRHFKILFQR-GLVAKKNELLLVRDATGKLTITYTDGTRKESVKSTLGTVEDERLSRLLWLNYLSGKKVASEEARKNIINGVMEFV
>Exophiala_spinifera
YQLVGLGIRTVSLLSIQVYVVGMYIATSDIA----ALQARLVHAVADPVATTLVPAEKDKLKELLLDPERGEDVWNDIVKDAGIRTAFRIVPTRNTDFMHLRDGFVRGITAKSSHFAKDKGDATFQDESFGQALGEFKSAFG--GGARRKLAKGEVLLLARDAQGKMAVWEEDKAGNRVK-MGNVVDERVGRLLWLNYLAGKNVSSEPARQNVIDGVMGFV
>Memnoniella_echinata
VVDVPAALTAQPGTANAPIAAAIRDNQGTEFTLVGLGTRTVTFLGFEVYVMGFYVATQDIARL-----QQFLVKKINSSATTLIPGEKDALRKAFKDATEGEETWNAILNEAKCRSLVHITPVRDTDFHHLRDGFVRAITGRSSRDKAYNDEAFGAAMKDFKALFNR-GTVQKKKEMLLLRDGEGTLTVLFDGGKNGKREVMGTVDEPRLSTLLWLNYLAGNKVASESARDSIIEGVMEFV
>Beverwykella_pulmonaria
DDDSIELVPTGT------SYVPYFPKTIS---IPTTSDPDVEESETEFTLLGLGIRKVSFLRVQVYVVGLYIRTSSLSTLQNHLINTINPNASALIPAEKELLHNALLDADKS---SEIWESILSRKGPDAP-----------EMAFRIVPCRGTDFKHLQDGWMRGIASRTDEVRRKQSDLLRQQAAESKQIALPKPVDESEFADESFGLAMKEFKSLFQGRGKAPKGSVILLARDSQGALSALYERVKTPAKGVTVKEIARLGHVKDERVSRLVWLLYLAGQNVSSEDARKSVVEGCIHIV
>Thielaviopsis_euricoi
NSTVPSLPTTITLDD----TEYTLLGFGVRTVSFLGIQVYIASLYVATADLPALAAGLISAVNPTASTLLPGERA--ELQAILL--DPLRSDELWDKLLTSPARVRSAFRISPVRDTDFHHLRDGFVRAIQARTRPGSSVDDKWAFGDAAFGEGVAQFRGLFG-KGKVPKQRELVLVRGAQGQLRVLYDDGVVQGRQELGAGVDDERVSRMLWLNYLGGKTVASEPARKSIAEGLLDLV
>Acremonium_tumulicola
GTAFTLVGLGTRTVTFLGIQVYVVGFYVATQDVERL------QHYLVKKVNPLATTLIPSEKETLRKSLLDPAEGEATWEAILRDARVRSAFRITPVKDTDFHHLRDGFVRAITGRSQRDGKAYGDEQFGEALRSFKALFNR-GSVPKKRELLLCRDGEGRLSVLYNEHKEGSAKAKKEVMGVVDDERISRLLWLNYLAGSKVASEGARQNIITGVMEFV
>Exophiala_alcalophila
AGSTSEKTKVAQLDAPPSSSTILDTTAATSEREQVPTGTSHVPFFPKTITITSDAPPSTPAAANEGTQKDVEYQLVGLGIRTVSLLSIQVYVVGLYIAVADIA----ALQERLVHAVADPVATTLVPGEKSQLRDLLLHPDKGEEVWNEILKDGQLRTAFRIVPTRSTDFMHLRDGFVRGVTARSAHFASDRGDPSFQDESFGSALNDFKTVFG--GSARRKLPKGEVLLLSRDGRGNMSVWTEDRQGDRLK-MGDVSDERVGRLLWLGYLAGKNVSSEPARQSVTDGVMEFV
>Graphium_calicioides
STIPQFPKTIYISPDAPSSTPAVGANEGTQQQGVEYQLVGLGVRTVSIISIQVYVVGLYVAVSDIA----KLQERLVHSVADPVATTLVPGEKSTLRELLLDPTRGEDIWDAILKDGQLRTAFRIVPTRPTDFLHLRDGFVRGITARSAHFASARNDPSFQDESFGVALNDFKQAFGGGQRKKLPKGDVLLLTRSPQGTMTV-WNEDKTGDRLMMGQVPDERVGRLLWLNYLAGKTVASEPARASVIDGVMAFV
>Furcasterigmium_furcatum
YTLVGLGLRSVTFVGFNVYVVGYYIATADIAKL-----QQYLVKKVNPIATTLVPAERESLRAALLDPKEGEETWTTLLRDFKCRSAFRIAPVRDTDFHHLRDGFVRAIQARSSTDKEAYGDEAFGAAMGEFRGLFNR-GKVPKQKELILCRDGTGALDVLYDDGKTGR-QTVGRVEDERVSRLLWLNYLAGKNVASEEARTNIIDGIMEFV
>Thermoascus_crustaceus
DGPSGFPSSPSVIRIQGQDGVEQVATGNSTVSHFPSTI---KLPKSIDPSTMKPGEELRTAPESEEEYQLLGLGIRTVSFLAIQVYVVGVYVAKSDLATLQQRLVRMAVQPLGSNTDATAEGGAVAATSLVPMERQALKELLLDPVKGEDAWNAILKEGDIRTAIRIVPTRNTDFLHMRDGFVRGISARAQRAAQKAKESAGPEARSEFQDDTFGAAVNDFKSLFGGGQRKNIPKGNVLLLLRDSRGALDALFQTDPAQPIRWLGRVTDERISRLLWMNYLAGKTVSSEPARQSVVEGVMGIV
>Eurotium_chevalieri
VEGQDGADFVETGTSTIPYFPSTIRLPKTVDANLNPGDDVPPSVEEEEYQLLGLGIRTVSFLSIQVYVVGMYVATADISELQQRLVRTALNP---PVDNTKSAVTEGAGANYATSLVPGERQQLKNLLLDPEKGDDVWDAILKKDGLRTAFRIVPTRNTDFLHLRDGWVRGITARAQKANARANADASTSAQGEYEDDTFGTSLNTFKGLFGGGQRKSVPKGQILVLARSPRGELDALFRPGVDKPVAWLGRVGDERISRLVWLNYLAGKNVSSDAARRSVVDGVMGIV
>Symbiotaphrina_buchneri
VAEEEGVEQVPTGT------STIPTFPKTLQLKIDETAPGVPVE--YQLLGVGIRTVSFLSIQVYVVGLYIAKDDIAALQAALIRTQDNVATTLIPTEKDSLRQKLLDPEGSE---ELWSRVLK--------------ESGIRTVVRVVPTRTTDFGHLRDGWVRGITARSQAEARKGAKEFEDLTFGQALGDFKACFSGAGRKSVLKGKTLLLARERDGSLSVWFDDRKGQKQEEALYNLGVVKDERISRCLLLNYLGGKYVASEGARQSVVDGVMEFV
>Albophoma_yamanashiensis
FTLVGLGMRTVTFIGIQVYLVGFYVATQDIARL-----QHYLVKKINPLATTLIPSEKDALRKALLDATEGEQTWDAMLQEAGCRSAFRISPVRDTDFHHLRDGFVRAIQARSQRDKAYADEEFGAAMKQFKGMFNR-GSVPKKRELLLCRDRQGELSVMYSDG-DGKRDLMGTVSDERLSRLLWLNYLAGNKVASEGARENIVEGVMEFV
>Didymobotryum_rigidum
YTLVGLGVRTVSFLGIRVYMVGYYVATPDIAAI-----QARLVKEISPIATTLVPSEKEELRKALLDPERGEELWNAILRDVRARSLFRIVPVRDTDFHHMRDGFVRAITARSQNNAEYGDEAFGLAMKDFKTLFNR-GKVPKGKEMLLCRDSSGILTVTFDDGKAG-MGTIGRVEEERLSRVLWLNWLAGKNVASDVARKNIVEGIMEFV
>Phyllosticta_capitalensis
SSVPVFPKTIKLPSGDGDAGAVTANAQTEYTLLGLGIRTVSFLSIQVYVVGLYV----ETAALGRLQAALVHRIN-ETASALIPGEKDELRRKLV-DAEQSNLIWESLLRDPSLKSNMAIRIVPTRDTNFAHLRDGLFRGITKRMQEADLEARKTQAPSEFGDEAFGNATKEFKALFDARGKAGKGSILLLRRDSQGAVDMFFQDMRKKDGEMGPLENLGRVQDERISRLLWLLYLGGKNVSSEGARKSVVDGCLELV
>Phyllosticta_citricarpa
SSVPVFPKTIKLPSGEGDAGEVTANAQTEYTLLGLGIRTVSFLSIQVYVVGLYV----ETAALGRLQAALVHR-INETASALIPGEKDELRRKLL-DAEQSNLIWESLLRDPSLKSNMAIRIVPTRDTNFAHLRDGLFRGITKRMQEADLEARKTQTPSEFGDEAFGAATKEFKALFDARGKASKGSILLLRRDAHGAIDMFFQSTGKNEGELGPLENCGRVQDERISRLLWLLYLGGKNVSSEGARKSVVDGCLDLV
>Drechmeria_coniospora
FTLVGLGMRTVTFIGIQVYLVGLYVATQDIARL-----QHHLVKKINPLATTLIPTEKEALRKALLDAVEGDETWDSILQESGCRTALRIVPVRDTDFHHLRDGFVRAIQARSQRGTAYNDEAFAGAMKRFKVMFNR-GSVPKKKELLLCRDGAGALSVLYGDGERTKKREPTREVMGTVDDERLSRLLWLNYLSGSKVASEEARRNIIEGIMELV
>Colletotrichum_tofieldiae
YTLVGLGIRTVSFLSIQVYMVGYYVATADVAKL-----QHYLTKKINPIATTLVPSERDSLKAKLL--DPAEGEETWSALLQEVGCRSAFRIVPVRDTDFPHLRDGFVRAITARSSTDKEAYGDEAFGEAMKEFKRLFNR-GKVQKEKELLLCRDEKGTLEVVFDDGRSSGRQTVGKVQDERVSRLLWLNWLAGSKVASEAARHSIIDGVMEFV
>Cairneyella_variabilis
YQLLGLGVRTVSFLGVQVYVVGMYVATDDIAALQAALIKQVEQGASTLVAGEK---DKLKAMLFNPEDSNRIWNEILKKSGVRTLIRIVPTRNTDFHHLRDAWVRSIAVRAQTNKEEYGDERLGQSVQEFKALFNR-GSVPKQKELLLARDKRGKLAVWYDDGRTGA-QRLGDVQDERISRAIWLNYLAGKTVASEPARNSIVEGVMEFV
>Ascochyta_rabiei
PADAENPQASDPDAIELVETGTSYVPYFPRTIRLPNTSTAGPEAISSESEYQLLGLGIRKVSFLRVQVYVVGLYVKTADLATLQNHLINTVNPSA---------SALIPGEKEDLRRALL-DPERSTHIWEAILSRDGIGAVDMAFRVVPCRGTDFKHLQDGWMRGIASRTDQVRRKQAELLRQQAAEAKSITLPQPVDEGEFADESFGLAMKHFKALFTGKGKAPKGSVILLTRDKKGALAALYQPLVHANGTEHMAQTDFLGEVLDPRVSRLVWLMYLAGQTVSSEEARKNIVDGCIAI
>Diaporthe_ampelina
SPQPDGANGSGPLAPTLLVPPSVATGTEYTLVGLGTRSVSFLGINVYVLGFYVATQD---IAE-LQQRLVRKISPIASTLVASEKDDLRNKLTDPVEGEQIWDELLRSGIPARSMVRVVPVRDTDFHHLRDGFVRAIQAHEGKAKDEE-FGEAMREFKRIFNR-GKVPKQKELLMLRDRAGKLTLVYDEGKSSGRELIGTVRDERISRALWMNYLGGKKVASEEAKTSIVNGIMEFV
>Sporothrix_globosa
STEYTLVGLGTRTVTFLKFEVYVVGFYVATADIAALQNRLIKRVNPIATALVSGEKT--ELRASLLNPTDSQT--LWDVMLKEGVPTRSLLRIVPVRDTDFPHLRDGFQRAIKNQAPRILDKEMEEAESNNDTAPDFGESMREFRRIFNR-GKAKKGRELIMVRGSDGGLSVIFDDGRSTGRQLLGTVGDERLSRALWLNYLGGANVACEAARQSIANGMIEFV
>Pseudogymnoascus_sp._04NY16
TEYQLMGLGIKKVSFLSIQVYVVGMYVATDDIAELQRTLVKRIDPIATTLVAGEKDTLKE---RLMDPEAGKDVWN-HILTSTNVRTLFRIVPVRDTDFGHMRDAYVRAVTAQARKHPEEFGD-DKFGQSVAELKAMFG-HGNVPKGRELVLARNGKGSLA-AWFDAGKAGPQRLGEVDDERISRALWLHYLAGAHVASEAARKSIVEGIMEFV
>Pseudogymnoascus_sp._BL549
TEYQLMGLGIRKVSFLSIQVYVVGMYVATDD---IAE-LQRTLVKK----IDPIATTLVAGEKDTLKKKLMDPEVGEEVWNHILSSTSVRTLFRIVPVRDTDFGHMRDAYVRAVTSQARKHPEEFGD-DKFGQSVTELKAMFGH-GKVPKGRELVLARSGKGALA-AWFDAGEAGPQRLGEVDDERISRALWLHYLAGNHVASEAARKSIVDGIMEFV
>Pseudogymnoascus_sp._BL308
TEYQLMGLGIRKVSFLSIQVYVVGMYVATDD----IAQLQRTLIKKIDPIATTLVAGEKDTLKE---RLMDPEAGEEVW--NHILSSTNVRTLFRIVPVRDTDFGHMRDAYVRAVTSQARKHPEEFGD-DKFGQSVAELKAMFG-HGNVPKGRELVLARNGKGALA-AWFDAGKAGPQRLGEVDDERISRALWLHYLAGSHVASEAARKSIVDGIMEFV
>Pseudogymnoascus_pannorum
TEYQLMGLGIRKVSFLSIQVYVVGMYVATDDIAQLQRTLVKKIDPIATTLVAGEKDTLKEKLL-----DPEVGEEVWNHILSSTDVRTLFRIVPVRDTDFGHMRDAYVRAVTSQARKHPKEFGD-DKFGQSVAELKAMFGH-GKVPKGRELVLARSGKGALA-AWFDAGEAGPQRLGEVDDERISRALWLHYLAGSHVASEAARKSIVDGIMEFV
>Fusarium_sp._FSSC_6
IHDEDGREVVPTGNTTIKLYPRTIDIEEVAPPQNAPGPIAAAVTDNKGTEFTLVGLGTRTVTFIGIEVYVVGFYVATQDIEKL------QHYLVKKINPLATTLIPSEKETLRKALEDATEGEETWNAILKDAGCRTAFRITPVRDTDFPHMRDGLVRAIQARTGRDSEYNDEAFGTAMKTFKQMFQR-GLVLKKKELLLVRDAAGTLTLTYNSGDFKTPKKSVMGSLGDERLSRLLWLNYLAGKKVASEEARRNIINGVMEFV
>Ophiocordyceps_polyrhachis-furcata
DSVVAAFPRTM-AVHLPTETKQEGKEVATVADKDGVEFTLVGLGMRSVTFIGFRVYLVGFYVATQDIARL-----QKYLIKKVNPLATTLIASEKETLRKALLDAVEGEETWDAM----LRETGCRSVFRIMPVRDTDFHHLRDGFVRAVQTRSLRDKTCQDDAFGSAMKDFKTMFNR-GTMAKTKELLLHREADGKLSVLYGDGSLDRDADRKLVGVVGDERLSRLLWLNYLAGKQVASEPARQNIIEGVMEFM
>Moelleriella_libera
AGTELTLVGLGMRTVTFLGIQVYLVGFYVATADIERL------QHYLVKKINPLATTLIPSEKDALRKALRDPVEGEETWDSLLQKAGCRSAFRIVPVRNTDFHHLRDGFVRAIQSRSGRDKAYGDEAFAQAVRDFKTIFNR-GQVPKKKELLLTRDISGKLSVLYGEGDCPDKGSRSVMGAIPDERLSRLLWLNYLAGTQVASDGARDNIIEGIMELV
>Ascosphaera_apis
YQLLGTGVRFVSFLSFHVYVLGMYVATSDLQ----TLQKTLLTTAVAPAPDSPGPVVTSLVPGEREGLKELL-LDGEKGPERWDRIIKDTKIKTIFRIVPTRNTDMSHLRDSWVKTVSAKAQEAKAAAAAAGIDEADSEFADPSLQGAIADLKTLGISYRKSVPKGEAVMLLRGRTGTMELLMQPPNKPTAPLTWLGCVKDERISRVLWAKYLAGKVVASEEARQNIVGGMMALV
>Cordyceps_fumosorosea
VHDEDGNEVVPTG------NSTVPLFPRTIN-VSLPLDTKRQSTLEASITDSAGTQYTLVGLGMRSVTFIGINVYLVGLYVATQDIARL-----QHYLVKSVNPVATTLIPSEKDALRRRLL--DPVEGEALWDALLRDAGLRSVLRIAPVRDTDFHHLRDGFVRAVQARSALDKAAYGDEAFGAAMKAFKALFNR-GQVPKKKEMLLCRGEGGALAVTYDAGGKQQREVLGTIEDPRLSHLLWLNYLAGSKVASEPARKNIVEGVMEFV
>Cordyceps_brongniartii
IHDEDGNEVVPTG------DSTVPLFPRTIDVSLPLDTKQQSPLAASISDSTGTQYTLVGLGMRSVTFIGINVYLVGFYVATQDIARL-----QHYLVKNVNPVATTLIPSEKDTLRQRLL--DPVEGEALWDAILRDAKLRSIIRISPVRDTDFHHLRDGFVRAIQARSSLDKAAYSDESFGAAMKDFKMLFNR-GQVPKKKEMLLCRNESGALAVTYNAGSASGGKKPQREVLGTVADARLSHLLWLNYLAGSKVASEPARKNIVEGVMEFV
>Metarhizium_rileyi
FPRTLDIDQPRAENADGPVAASVSN-SAGVEYTLVGLGMRTVTFIGIQVYLVGFYVATQDIERL------QHYLVKKINPLATTLIPSEKDLLRKALRDATEGEQTWDSILRDAGCRTAFRIVPVRDTDFHHLRDGFVRAIQARSGRDKAYGDEAFGAAMKEFKVLFNR-GQVPKKKELLLSRDARGTMAVLYGEGDHTQHAGRSLLGTISDERLSRLLWLNYLAGGKVASEKARDNFIEGIMEFV
>Sporothrix_insectorum
YTLVGLGTRTVSFLGIQVYVVGFYVATADIAVLQARLIKRVNPIATALVSGEKDDLRTA------LL--DPVQGEALWSGLLRDGVPARSLFRIVPVRDTDFHHLRDGFVRAIQARAPAILQDGPDDSPASADKAAAASNDFGEAVRQFRQVFNR-GRVPKQKELLLVRDADGGLRIVYDDGRSAGRQLLGAVRDERLSRALWLNYLGGRTVASEPARQSIVDGVIEFV
>Clonostachys_rosea
GTEFTLVGLGTRTVTFIGIQVYVLGFYVATQDVAKL-----QSYLVKSVNSLATTLIPSEKETLRKSL-LDPAEGEETWDKILRDAGCRTIFRITPVKDTDFHHLRDAMVRAITGRSQRDAEHYGDEQFGTALKDFKGLFNR-GSVPKTKEIL--LSRDGAGQFSLMFDTSGRKSQKTKKEVLGVISDERISRLLWLNYLAGKKPASEEARTNIIDGIMEFV
>Endoconidiophora_laricicola
NSTVPSLPVTITLDD---GVEYTLLGFGMRTVSFLGIQVYIAAHYVASADLPILA-----SALVAHINPAASTLLPAE-------RDDLATQLLDGIASDALWDSVLKKCGVRSIFRIAPVRDTDFHHLRDGFVRAIQARSRGNSAYDDSAFGEAMAQFRNLFNR-GKLPKKRELLLVRTKQGQLRVLYEDGVNEGRTDIGSVDDERVSRLLWLNWLGGKTVASEAARKSIAEGLLDL
>Catunica_adiposa
YHYAALGLLAGLTATTLLSSPTPIKFDAPAGSHPLQPTQTIITPTGGPALVQTGNSTIPTIPLTIN-IN---GTEYTMLGFGVRSVTFLSIRVYLGTYYVATADLPKLSAAMV-----KKIVPVGTTLLPSEREALGQALLEPSTSEEIWDDVLKNAGVRSAFRISPVRDTDFHHLRDGFVRAIQARTRPGNKEEWVFTDDKFSDAITEFRNIFNR-GKVPKQKELLMVREQKGLLRVLYDD--GNGRSELGTVADERLSRMLWLNWLGGQKVASEQARKSIVEGLLNL
>Pseudogymnoascus_destructans
TEYQLMGLGIRKVSFLSIQVYVVGMYVATDDIAQLQRTLVKKIDPIATTLVAGEKDTLKE---RLMDPEGGEEVW--NHILSSTNVRTLFRIVPVRDTDFGHMRDAYVRAVTAQARKHPEEFGD-DKFGQSVADLKAMFG-HGSVPKGRELVLARNGKGSLA-AWFDAGKAGPQRLGEVDDERISRALWLHYLAGAHVASEAARKSIVEGIMEFV
>Paraphaeosphaeria_sporulosa
SYVPYFPKTIT---LPVPTGPEAVESEAEYQLLGLGIRKVSFLRVQVYVVGLYVRSSDLHILQNHLINTVNPTASALIPGE---KEDLRNALL-DPQRSTEIWDAILARKGVDAVDMAFRVVPTRGTDFAHLRDGWMRGIASRTDEVRKRQADLLRQQATENRQISLPKPVEEGEFGDESFGLAMKEFKGLFQGKGKAPKGSVLTLTRGKNGELGVWYQPTINTKKGEKMGETTKLGSVQDERVSRLVWQLYLSGQNVSSEAARKNIVDGCIGI
>Fonsecaea_monophora
PQDVEQIPTGTSSIPFFPRIIHIASDAPPSTPASANEGTQADVEYQLVGLGIRTVSILSIQVYVVGLYVAVPDIAALQKRLVEAAVPPSESVATTLVAGEKSQLKELLLDPVRGEQIWNDIIKDGQLRTAFRIVPTRSTDFMHLRDGFVRGITARSAHFASDRHDDSFQD-ESFGAALNEFKSAFG--GSARRKMPKGDILLLVRDAQGKMTVWNEDHKKGNRMLMGVVADERVGRLLWLGYLAGKNVSSDEARRNVIEGCMEFV
>Stagonospora_sp._SRC1lsM3a
IAAGDKVIAAPLDAENPQASDLDAIELVETGTSYVPYFPRTIRLPTDTTGPEQVGSDAEYQLLGLGIRKVSFLRVQVYVVGLYVKTADIGVLQNHLINTVNPTASALIPGEKDELRKALLDPEQSNKIWE--------------AILSQSGTSAVDMAFRVVPCRGTDFKHLQDGWMRGIASRTDEVRRKQAELLRQQAAESKSIALPKPVEENEFADDSFGLAMKEFKNIFQGKGKAPKGSVIILTRNKKGTLGAMYQPIVQAGKSEKMGSTTFLGEVKDARVSRLVWLLYLGGQNVSSEPARENIVDGCI
>Pyrenochaeta_sp._DS3sAY3a
DKVIAAPASSENPQASDADAIDLVETGSSYVPYFPRTIRLPTDTTGPENISSDAEYTLLGLGIRKVSFLKIQVYVVGLYVRTADLSALQNHLINTVNPTASALIPGEKEDLRQSLLDGEKSNKIWES---ILSKDGPGAV---------GMAI--RIVPCRGTDFKHLQDALMRGIASRTDEVRRKQADLLRQQAVESKTIALPKPVEDNEFSDESFGLSMKQFKGIFQGKGKAPKGSVIIMARGKNGQLDVLYQPMVKKESGVKMGKTTNLGNVSDDRISRLVYLLYLGGPNVSSEEARQNIVNGCVSI
>Fonsecaea_nubica
PQDVEQIPTGTSSIPFFPRIIHIASDAPPSTPASANEGTQADVEYQLVGLGIRTVSILSIQVYVVGLYVAVPDIAALQQRLVQAAVPPSESVATTLVAGE----KSQLKELLL-DPVRGEQIWNDIIKDGQLRTAFRIVPTRSTDFMHLRDGFVRGITARSAHFASDRHDDSFQD-ESFGAALNEFKSAFG--GSARRKMPKGDILLLVRDAQGKLTVWNEDHKKGDRIQMGVVADERVGRLLWLGYLAGKNVSSDEARRNVVEGCMEFV
>Fonsecaea_multimorphosa
PQDVEQIPTGTSSIPFFPRIIHIASDAPPSTPASANEGSQSDVEYQLVGLGIRTVSILSIQVYVVGLYVAVADIAALQQRLVQAAVPPSE-SVATTLVPSEKSQLKELLLDPDRGEQIWNDIVKDGQLRTAFRIVPTRNTDFMHLRDGFVRGITARSAHFASDRHDDSFQD-ESFGVALNEFKSAFG--GSARRKLPKGDILLLVRDAQGKMTVWNEDSKRGDRLQMGVVTDERVGRLLWLNYLAGKNVSSEDARRNVVEGCMEFV
>Trichophyton_violaceum_CMCCFT3l
IPNFPKTIRLPRTVDGSNPDLKVGDELAVTDNVNDKSADEYQLLGLGLRTVSFLSIQVYVVGLYIATADIPELQARLIRQGANPVVPGVAPTDDGLAATSLVPREREELQASLLEAEKGEQIM--DHILRQGGIRTVFRIVPTRNTDFLHLRDGWVRAITARAQKANARAKQLAAADKSASDTSAAVEFGDDSFGTALSEFKTLLG--GGVRKNVPKGQTLLLLRDKLGGMGIVYQPGDTKPMTWLGRVGDERIGRLVWLNYLAGKTVASEGARKNIVDGMMGIV
>Trichophyton_rubrum
IPNFPKTIRLPRTVDGSNPDLKVGDELAVTDNVNDKSADEYQLLGLGLRTVSFLSIQVYVVGLYIATADIPELQARLIRQGANPVVPGVAPTDDGLAATSLVPREREELQASLLEAEKGEQIM--DHILRQGGIRTVFRIVPTRNTDFLHLRDGWVRAITARAQKANARAKQLAAADKSASDTSAAVEFGDDSFGTALSEFKTLLG--GGVRKNVPKGQTLLLLRDKLGGMGIVYQPGDTKPMTWLGRVGDERIGRLVWLNYLAGKTVASEGARKNIVDGMMGIV
>Fonsecaea_erecta
YQLVGLGIRTVSILSIQVYVVGFYVAIPDIAALQQRLVQAAVPPSE-SVATTLVPSEKSQLKELLLDPERGEQIWNDIVKDGQLRTAFRIVPTRNTDFMHLRDGFVRGITARSAHFASDRHDDSFQD-ESFGAALNDFKSAFGGLARRKLPKGDVLLLVRDAQGKMTVWNEDNKRGDRIQMGVVADERVGRLLWLGYLAGKNVSSEDARRSVVEGCMEFV
>Cordyceps_confragosa
GTQYTLVGLGMRSVTFIGINVYLVGLYVATADIARL-----QHYLVKNVNSVATTLIPAEKDTLRQRLL--DPVEGEALWDAILRDAKLRSVIRISPVRDTDFHHLRDGFVRAIQARSSLDKPAYSDEAFGTAMKDFKAIFNR-GQVPKKKEMLLCRNESGALAVTYDGASTGSTEKKPQREVLGTITDERLSHLLWLNYLAGSKVASEPARKNIVEGVMEFV
>Pochonia_chlamydosporia
SSSAEGPIAASVSN-DAGVEYTLVGLGMRTVTFIGIQVYLVGFYVATQDIERL------QHYLVKKINPLATTLIPSEKDALRKALRDATEGEQTWDSILQEAGCRSAFRIVPVRDTDFHHLRDGFVRAVQARSSRDKAYNDEAFGAAMKDFKGFFNR-GQVPKKKELLLSRDAQGKLVVLYGDGDHKQQKDRSVMGTVSDERLSRLLWLNYLAGNKVASEGARENIIEGIMEFV
>Fusarium_agapanthi
GTEFTLVGLGTRTVTFLGIEVYVVGFYVATQDIEKL------QRYLVKKINPLATTLIPSEKEDLRKALQDPVEGEETWNSILKDAGCRSAFRITPVRDTDFPHMRDGLVRAVQARSSHNPEY--NDETFGNAMKHFKILFQR-GLVAKKNELLLVRDAAGKLTITYTDGTRKESVKSTLGTVEDERLSRLLWLNYLSGKKVASEEARKNIINGVMEFV
>Talaromyces_piceae
DLPLPPAEGDEEVEEEYQLLGFGIRKVSFLNIQVYVVGLYVAKSDIVALQQSLVKTGVQP----------PSENLAKHGTVAATSLVSTERDALRDLLLDPERSEEAWTSILKESNIRTAVRIVPTRNTDFMHMRDAWVRHMTNRAQQEAARVKEMARRGESNIPPNEFEDDSFGESVREFKTLLGGGSRK-SIPKGQVLLLLRDQRGRLDVLFQPDPKHPIKWLGRVADERVSRCVWLNYLAGKTVASDDARKSIVDGVMGIV
>Emmonsia_sp._CAC-2015a
FPANTKTEDYTLLGLGIRTVSFLSIQVYVVGLYIANSDIAALQQHLVRRAATPVSASAVNESAVTATSLVPAEREALKEMLL-----DPEKGQEIWNQILRDTKIRTALRIVPTRNTDFLHLRDGWVRAITAQAQGANARAKEVAAKQGSSIPAGAVVTSEFEDDSFGTALNDFKSLFGGGVRKNVPKGQILYLLRNKMGALETMLHVGGGKPLIWLGAMEDERVSRLLWMGYLAGKKVASEGARKSVVDAVMEIV
>Leptoxyphium_fumago
YTLLGLGIRSVSFLSIQVYVVGLYVRSNDIS----SLQERLIH--LVNENASTLVPSEKEELKRRL-LDPVQSREIWEELLKVPGIKTAWRISPTRNTDFGHLRDGFVTGIQNRIREARATSPPGTALQYDSEEFGQSIQDFKTIFT-GGKAPKGSILLLTRDFNGGTDIYFQEKPGSGSSDQAMQRLGSLPDERIGKLIWLGYLGGAKVSSEAARK
>Pseudogymnoascus_sp._23342-1-I1
TEYQLMGLGIRKVSFLSIQVYVVGMYVATDDIAQLQRTL--------IKKIDPIATTLVAGEKDTLKDKLMDPEAGEEVWNHILSSTSVRTLFRIVPVRDTDFGHMRDAYVRAVTAQARKHPEEFGD-DKFGQSVAELKAMFGH-GNVPKGRELVLARNGKGALA-AWFDAGEAGPQRLGEVDDERISRALWLHYLAGSHVASEAARKSIVEGIMEFV
>Pseudogymnoascus_sp._WSF_3629
TEYQLMGLGIRKVSFLSIQVYVVGMYVATDDIAQLQRTLVKKIDPIATTLVAGEKDTLKE---RLMDPEAGEEVW--NHILSSTNVRTLFRIVPVRDTDFGHMRDAYVRAVTAQARKHPEEFGD-DKFGQSVAELKAMFGH-GNVPKGRELVLARNGKGSLAAWFDDGKAGP-QRLGEVDDERISRALWLHYLAGAHVASEAARKSIVEGIMEFV
>Pseudogymnoascus_sp._24MN13
TEYQLMGLGIKKVSFLSIQVYVVGMYVATDDIAELQRTLVKRIDPIATTLVAGEKDTLKE---RLMDPEAGKDVWN-HILTSTNVRTLFRIVPVRDTDFGHMRDAYVRAVTAQARKHPEEFGD-DKFGQSVAELKAMFGH-GNVPKGRELVLARNGKGSLA-AWFDAGKAGPQRLGEVDDERISRALWLHYLAGAHVASEAARKSIVEGIMEFV
>Pseudogymnoascus_sp._05NY08
TEYQLMGLGIRKVSFLSIQVYVVGMYVATDD----IAQLQRTLIKKIDPIATTLVAGEKDTLKE---RLMDPEAGEEVW--NHILSSTNVRTLFRIVPVRDTDFGHMRDAYVRAVTAQARKHPEEFGD-DKFGQSVAELKAMFGH-GNVPKGRELVLARNGKGSLA-AWFDAGKAGPQRLGEVDDERISRALWLHYLAGAHVASEAARKSIVEGIMEFV
>Pseudogymnoascus_sp._03VT05
TEYQLMGLGIRKVSFLSIQVYVVGMYVATDD----IAQLQRTLIKKIDPIATTLVAGEKDTLKE---RLMDPEAGEEVW--NHILSSTNVRTLFRIVPVRDTDFGHMRDAYVRAVTAQARKHPEEFGD-DKFGQSVADLKAMFGH-GNVPKGRELVLARNGRGSLA-AWFDAGKAGPQRLGQVDDERISRALWLHYLAGAHVASEAARKSIVEGIMEFV
>Pseudogymnoascus_verrucosus
TEYQLMGLGIRKVSFLSIQVYVVGMYVATDDIAQLQRTLVKRIDPIATTLVAGEKDTLKE---RLMDPEAGEEVW--NHILSSTKVRTLFRIVPVRDTDFGHMRDAYVRAVTAQARKHPEEFGD-DKFGQSVAELKAMFG-HGNVPKGRELVLARNGKGALAAWFDDGKAGP-QRLGEVDDERISRALWLHYLAGAHVASEAARKSIVEGIMEFV
>Colletotrichum_acutatum
YTLVGLGIRTVSFLSIQVYMVGYYVATQDVAKL-----QHYLTKKINPIATTLVPSERDSLKQKLFDPVEGEETWTAL----LQEVGTRSAFRIVPVRDTDFPHLRDGFVRAITARSSADKEAYGDEGFGEAMKEFKRLFNR-GKVQKNKELLLCRDEKGQLEVVFDDGRSMGRQSVGRVQDERVSRLLWLNWLAGSKVASPPARESIIDGVMEFV
>Colletotrichum_godetiae
YTLVGLGIRTVSFLSIQVYMVGYYVATQDVAKL-----QHYLTKKINPIATTLVPSE-------RDDLKQKLFDPVEGEETWTALLQEVGTRSAFRIVPVRDTDFPHLRDGFVRAITARSSADKEAYGDEEFGEAMKEFKRLFNR-GKVQKNKELLLCRDEKGQLEVVFDDGRSTGRQSVGKVQDERVSRLLWLNWLAGSKVASPPARESIIDGVMEFV
>Colletotrichum_higginsianum
YTLVGLGIRTVTFLGIQVYMVGHYVATADVAKL-----QHYLTKKINPIATTLVPSERDSLKAKLLDPVEGEETWSAL----LQEVGCRSAFRIVPVRDTDFPHLRDGFVRAIAARSSADKDAYGDEAFGQAMKEFKRLFSR-GKVQKEKELLLCRDEKGALEVVFDDGRSFGRQTIGKVQDERVSRLLWLNWLAGRSVASEPARQSIIDGVMEFV
>Fusarium_poae
GTEFTLVGLGTRTVTFLGFEVYVVGFYVATQDVEKL------QRYLVKKINPLATTLIPSEKENLRKALQ-DASEGEETWNTLLKDAGCRSAFRIIPVRDTDFPHMRDGLVRAVQARSARNPDY--NDEAFGEAMKHFKVLFQR-GQVAKKNELLLIRDGAGKMTITYNDSTRKEPVKTVLGTVDDERLSRLLWLNYLAGNKVASEEARKNIINGVMEFV
>Bipolaris_oryzae
PADADNPQATHPDAIELVETGTSYVPYFPRTI---RLPTDTAGPEHVESDAEYTLLGLGIRKVSFLRVQVYVVGLYVKTADLSTLQNHLINTVNPT---ASALIPDEKKALHDSLL-----DAEKSNKIWEAILDSRGTSGVDMAFRVVPCRGTDFKHLQDGWMRGIASRTDEVRRKQADLLRQQAAENKTIALPKPVEEGEFQDEAFGLAMKEFRNIFQGKGKAPKGSVIILTRKKNGTLGALYQPIVKVEKKEKMGTPMWLGKVEDERVGRLVWLLYLGGQNVSSEDARKSIVDGCLDIV
>Ceratocystiopsis_minuta
SLSPRKVVLHGKDGRELVPTGNSTVPDFPRILDLPLQGFDSSSSTTRSQEAGISTEYTLVGLGTRTVSFLGIQVYVIGFYIATADIAALQNSLVKRVNPIATTLVSGEKDALR--AALLDPDQSESIW--DDLLQRGVLARSLFRIVPVRDTDFHHLRDGFVRAIQARAPRILEPHQNSVQSELPDTSKDFGDSMRQFRQIFNR-GKVPKQKELLMARGADGTLSVVYDDGRSSGPQLLGSVSDERLSRALWLNYLGGRKVASEPARRSIVDGVI
>Neocosmospora_phaseoli_NRRL_31157
TAVTDKKGTEFTLVGLGTRSVTFIGIEVYVVGFYVATQDIEKL------QHYLVKKINPLATTLIPSEKETLRQALQDATEGEETWNAILKDAGCRTAFRITPVRDTDFPHMRDGLVRAIQARTGRDPEYNDEAFGTAMKTFKQMFQR-GLVLKKKELLLVRDARGTLSLTYDSGDYKTPNKSSMGSVSDERLSRLLWLNYLAGKKVASEEARRNIINGVMEFV
>Neocosmospora_phaseoli_NRRL_31156
TAVTDKKGTEFTLVGLGTRSVTFIGIEVYVVGFYVATQDIEKL------QHYLVKKINPLATTLIPSEKETLRQALQDATEGEETWNAILKDAGCRTAFRITPVRDTDFPHMRDGLVRAIQARTGRDPEYNDEAFGTAMKTFKQMFQR-GLVLKKKELLLVRDARGTLSLTYDSGDYKTPNKSSMGSVSDERLSRLLWLNYLAGKKVASEEARRNIINGVMEFV
>Neocosmospora_phaseoli_NRRL_34551
TAVTDKKGTEFTLVGLGTRSVTFIGIEVYVVGFYVATQDIEKL------QHYLVKKINPLAATLIPSEKETLRQALQDATEGEETWNAILKDAGCRTAFRITPVRDTDFPHMRDGLVRAIQARTGRDPEYNDEAFGTAMKTFKQMFQR-GLVLKKKELLLVRDARGTLSLTYDSGDYKTPNKSSMGSVSDERLSRLLWLNYLAGKKVASEEARRNIINGVMEFV
>Neocosmospora_phaseoli_NRRL_31096
TAVTDKKGTEFTLVGLGTRSVTFIGIEVYVVGFYVATQDIEKL------QHYLVKKINPLATTLIPSEKETLRQALQDATEGEETWNAILKDAGCRTAFRITPVRDTDFPHMRDGLVRAIQARTGRDPEYNDEAFGTAMKTFKQMFQR-GLVLKKKELLLVRDARGTLSLTYDSGDYKTPNKSSMGSVSDERLSRLLWLNYLAGKKVASEEARRNIINGVMEFV
>Neocosmospora_phaseoli_NRRL_54364
TAVTDKKGTEFTLVGLGTRSVTFIGIEVYVVGFYVATQDIEKL------QHYLVKKINPLATTLIPSEKEILRQALQDATEGEETWNAILKDAGCRTAFRITPVRDTDFPHMRDGLVRAIQARTGRDPEYNDEAFGTAMKTFKQMFQR-GLVLKKKELLLVRDARGTLSLTYDSGDYKTPNKSSMGSVSDERLSRLLWLNYLAGKKVASEEARRNIINGVMEFV
>Neocosmospora_phaseoli_NRRL_31757
TAVTDKKGTEFTLVGLGTRSVTFIGIEVYVVGFYVATQDIEKL------QHYLVKKINPLATTLIPSEKETLRQALQDATEGEETWNAILKDAGCRTAFRITPVRDTDFPHMRDGLVRAIQARTGRDPEYNDEAFGTAMKTFKQMFQR-GLVLKKKELLLVRDARGTLSLTYDSGDYKTPNKSSMGSVSDERLSRLLWLNYLAGKKVASEEARRNIINGVMEFV
>Lepidopterella_palustris
SHTEATELVPTGTSSVPYFPKTIYLPTSPSSSASTSGDTTAPYTLLGLGIRTVSFLGIQVYVVGIYVKTSSLSTFQNSLI-----NHINPAASALIPEEKEALRAALSDPEKSNEIWDAILRQRDPEGVEMALRVVPTRGTDFKHLQDGWMRGIAQRTGEVGRRQGMMLLQQRQERERERVGGQADGDGREVQEKKIRLPKPVDESEFEDESFGEAMRGFRALFAGRGKAGKGSVITFLRDGEGVLRGFFQKEGKEGEEEKFVRMGEVRDERVGRLVWLLYLGGKKVSSEPTRRSVVEGCLGIV
>Cenococcum_geophilum
FQGKPVVIQPGDKLENVEVVPTGTSYVPYFPKTIHLPTSTGPENIGSAAEYALLGLGIRTVSFLSVQVYVVGLYV-----KTTSLASLQSSLIKHINPSASALIPGEKEALRAALLDPDGSNEIWTRILQRKGPDGVEMALRVVPVRGTDFKHLRDGWMRGVTMRTDEADRRQQQQQRMEREARAEESRIGLPRPVDPSEFADETFGLAMREFKNLFSGRGKAPKGSVLTLTRDSEGVFGVFYQPKGKEGEGQFVHIGEVRDERVSRLVWLLYLGGKNVSSEPARRNVVEGCLGIV
>Colletotrichum_lindemuthianum
YTLVGLGIRTVSFLSIQVYMVGYYVATQDVAKL-----QHYLTKKINPIATTLVPSERDELRQKLVDPVEGEQLWTTLLQEVGCRSAFRIVPVRDTDFPHLRDGFVRAITHRSSADKEAFGDDGFGEAMKEFKRLFSR-GKVPKSRELLLTRDEKGLLEVIFDDGRSFGRQSCGKVDDERVSRLLWLNWLAGSKVASEVARTSIIDGVMEFV
>Calonectria_pseudonaviculata
LRDEDGQEVVPTGNSTIKL------FPRTITIEDLTDSQGPIAAAVSDKQGTEFTLVGLGTRAVTFIGIQVYVVGFYVATQDIAKL-----QKFLVKKINTVATTLIPSEKEALRSALQDATESEETWNAILKEAGCRTAFRIAPVRDTDFPHLRDGLVRAITARSGRDQAYNDEDFGKAMKKFKIMFQR-GLVPRSKELMMIRDASGKLSITYNSGDNKEPNKTLLGTVEDERLSRLLWLNYLGGKKVASEEARQNIINGVMEFV
>Aspergillus_hancockii
YQLLGLGIRTVSFLKIQVYVVGMYVAKSDISELQRRLVRTAVNPPGKKEGVIVETPGATSATSLVSTERQGLKELLLDEERGEEVWEAVLREDGLRTAFRIVPTRNTDFLHLRDGWVRGITGRAQRANAKAVEDGSGEFSDDSFGTAMNDFKSLFGGGQRKNVPKGQTLLLVRGAHGELDALFHPEPAKPVRFLGRVSDERISRLVWLLYLAGKNVSSEGARQSVVDGVMGIV
>Alternaria_alternata
PGGTDNPQASDPDAIELVETGTSYVPYFPRTIRLPTDTSGPEAITTDAEYTLLGLGIRKVSFLRVQVYVVGLYVKTADLSTLQNHLINTVNPT---ASALIPNEKKDLRESLLDPEKSNKIWESILAKNGMD-GVDMAFRVVPCRGTDFKHLQDGWMRGIASRTDEVRRKQAELIRQQAAENKSISLPKPVEEGEFQDESFGLAMKEFRNLFQGKGKAPKGSVIILTRNKNGHLGALYQPIVKAANSKQEVMGKSSWLGEVRDERVGRLVWLLYLGGQNVSSEPARQSIVDGCIDIV
>Cladophialophora_carrionii
IAACTVAIFATIALYPSASAEQIIKQDAPPPPTPSTVLDETSAKEVEQVPTGTSTIPFFPRIIHLTSDAPPSTPGAANEGKTDEEYQLVGLGIRTVSMFSIQVYVVGLYIAVSDIAALQQRLINAVVPPS-QSVATTLVPGEKDQLRQLLLDPTRGEDIWNEILKDGHLRMAFRIVPTRNTDFMHLRDGFVRGITARSAHFASDRNDSSFQDETFGAALNDFKSAFG--GSARRKLPKGEILLLVRDGQGKMSVWEETSKTGDRVKMGDISDERVGRLLWLGYLAGKNVSSEPARQNVVEGCMEFV
>Diaporthe_helianthi
PTLIMPPSVATGTEYTLVGLGTRSVSFLGINVYVLGFYVATQD---IAELQQRMVRKISPIASTLVASEKDDLRKKLT-DPVEGEQIWEDLLRSGIPARSMVRVVPVRDTDFHHLRDGFVRAIQAREGKAKDEE-FGEAMREFKRIFNR-GKVPKQKELLMLRDRSGKLTLVYDEGKSNGRELIGTVRDERISRALWMNYLGGKKVASDEAKTSIVNGIMEFV
>Fusarium_pseudograminearum
IHDEDGNEVVPTGNTTVKL------FPRTLEVENVGSAGDVAGPIAAAVTDKHGTEFTLVGLGTRTVTFLGFEVYVVGFYVATQDVEKL------QRYLVKKINPLATTLIPSEKEDLRKALQDATEGEETWNMI--LKDAGCRSAFRIIPVRDTDFPHMRDGLVRAVQARSARNPDY--NDESFGEAMKHFKVLFQR-GQVAKKNELLLVRDGAGKMTITYNDSTRKEPVKTVLGTVDDERLSRLLWLNYLAGSKVASEEARKNIINGVMEFV
>Paracoccidioides_brasiliensis
YTLIGLGIRTVSFLSIQVYVVGLYIAKSDIAALQQLMVRRAATPVSVSAVNESAVPATSLISTERETLKQMLLDPEQGEEVWNQILRENGIRTALRIVPTRNTDFLHLRDGWVRAITARAQSANAYAKALAAKQGSGMPAGAEVVSEFADESFGNAINEFKTLFG--GGVRKNVPKGQILYLLRNKVGGLESMFDTGSGKPMVWLGEVKDERVSRLLWVGYLAGKKVASEGARKSIVDGIMQIV
>Botryosphaeria_dothidea
SSVPVFPKTI---KLPTASGDAGEVKADKQTEYTLLGLGIRTVSFLGIQVYVVGLYVETSALPRLQAALIKQVNPIASALIPGEKEQLRNNLVDPVDSNTIWESL---LRNPELRANMAF------------RIVPTRDTNFQHLRDGLVRGITKRMQEANIAAQQAKTEPEYHDEAFGQAMKDFKALFDARGKAGKGSVLLLRRDAGGSLEMFYQASGKNGSKMGPLERLGTVGDERLSRLSWLLYLGGKNVSSEDARQSVVDGCLDLV
>Eurotium_cristatum
VEGQDGADFVETGTSTIPYFPSTIRLPKTVDANLNPGDDVPPSVEEEEYQLLGLGIRTVSFLSIQVYVVGMYVATADISELQQRLVRTALNPPGDNTKSAVTEGAGANYATSLVPGERQQLKNLLLDPEKGDDVWDAILKKDGLRTAFRIVPTRNTDFLHLRDGWVRGITARAQKANARANADASTSAQGEYEDDTFGTSLNSFKGLFGGGQRKSVPKGQILVLARSPRGELDALFRPGADKPVAWLGRVGDERISRLVWLNYLAGKNVSSDAARRSVVDGVMGIV
>Fusarium_asiaticum
IHDEDGNEVVPTGNTTVKL------FPRTLEVENVGSAGDVAGPIAAAVTDKHGTEFTLVGLGTRTVTFLGFEVYVVGFYVATQDVEKL------QRYLVKKINPLATTLIPSEKQDLRKALQDATEGEETWNMI--LKDAGCRSAFRIIPVRDTDFPHMRDGLVRAVQARSARNPDY--NDESFGEAMKHFKVLFQR-GQVAKKNELLLVRDGAGKLTITYNDSTRKEPVKTVLGTVDDERLSRLLWLNYLAGNKVASEEARKNIINGVMEFV
>Fusarium_meridionale
IHDEDGNEVVPTGNTTVKL------FPRTLEVENVGSAGDVSGPIAAAVTDKHGTEFTLVGLGTRTVTFLGFEVYVVGFYVATQDVEKL------QRYLVKKINPLATTLIPSEKEDLRKALQDATEGEETWNMI--LKDAGCRSAFRIIPVRDTDFPHMRDGLVRAVQARSARNPDY--NDESFGEAMKHFKVLFQR-GQVAKKNELLLVRDGAGKLTITYNDSTRKEPVKTVLGTVDDERLSRLLWLNYLAGNKVASEEARKNIINGVMEFV
>Trichoderma_pleuroti
GSEYTLVGLGVRTVTFIGIQVYMVGFYVATQDI---------AKLQKYLVKKINPSATTLIPAEKDALRKALK-DVAEGEETWDTLLREAGCRSVMRIIPVRDTDFHHLRDGFVRSIAARSQRDKAYNDESFGVAMKDFKALFNR-GSVPKKQELLLCRDEKGVLSVMFNSGRGKDPKREVMGTVEDERLSRLLWLNYLAGSKVASEPARESIIEGVMEFV
>Penicillium_oxalicum
QVETGTSTIPYFPTTIRLPASSELESKSSGDDLSTAGGDEYQLLGLGIRTVSFLSIQVYVVGLYVAKADITELQRRLINTAVHPPTDDTHAISGVGVDAATSLVPPERQQLKDLLLDAERGDAAWTAILKENGIRTAFRIVPTRNTDFMHLRDGWVRGIT
>Rhinocladiella_mackenziei
STIPTFPKTIYITSDPPSSTPAAANEGTQKEVEYQLVGLGVRTVSILGIQVYVVGLYIAVSD----VAALQERLVHSVADPVATTLVPSEKSQLRELLLDPDRGEEIWNNILKDGHVRTAFRIAPTRNTDFMHLRDGFVRGITARSAHFASARNDTSFQDDTFGAALSDFKQALG-GGARRKLPRGEMLLLARDAQGKMTVWNEDKRGHRLK-MGEVSDERVGRLLWLNYLAGHNVSSEPARQSVIDGVMEFV
>Penicillium_griseofulvum
IQGQDKLEQVPTGT------STIPTFPSTIRLPSSEATEGKQTGDDLAPSTGEEYQLLGLGIRTVSFLSIQVYVVGLYVAKSDITELQRRLLRTAVHPPTTDAHSAISGAGADAATSLVSPERQQLKELLLDPEHGDAAWSAILKDDGIRTAFRIVPTRNTDFMHLRDGWVRGIT-----ARAQAKKAAGPNEFQDESFGSSMNDFKAVFGAGKGKAVPKGQTLVLMRDAHGALDAIFQPGANKPIKWMGRVADERISRLVWLNYLAGKPVSSEGARASIVDGLMAIV
>Paraphoma_sp._B47-9
IAAGDKIIATPVSSENPQASDVDAIELVETGTSYVPYFPRTIRLPTETTGPEHVGSDAEYQLLGLGIRKVSFLRVQVYVVGLYVKTADIATLQNHLINTVNPTASALIPGEKDALRT------ALLNADQSTKIW--ESLLNIHGPGAVSMAFRVVPCRGTDFKHLQDGWMRGIASRTDEVRRKQADLLRQQAVENKHISLPKPVEDNEFSDESFGLAMKAFKSIFQGKGKAPKGSVIILTRDKQGVLGALYQPVVQKDVTEKMGKLTRLGEVADPRVSRLVWLLYLGGQNVSSEDARRSVVEGCV
>Penicillium_sclerotiorum
PLQGQDNVD---------QVTTGNSTVPYFPTTIRLPSITATEKHSGDELSTSDGDEYQLLGLGIRTVSFLSIQVYVVGLYVAKSDITELQQRLIRTAVHPPVAASDDAAAISGAGADAATSLVPPERQQLRELLMDPEHGDAAWTALLKENGIRTAFRIVPTRNTDFMHLRDGWVRGITARAKASKPVPGSTEPGEFQDVAFG-TAMNDFKAVFGGGQRKNVPKGQTLLLLRDAHGALDALFQTDPSKPMQWMGRVADERVSRLVWLNYLAGKTVSSEGARKSIVDGLMTVV
>Penicillium_arizonense
YQLLGLGIRTVSFLSIQVYVVGLYVAKSDITELQRRLLRTAIHPPSDDAPVAISGAGADAATSLVPLERQQLKELLLDADRGDAAWTAILKENGIRTAFRIVPTRNTDFMHLRDGWVRGIVARAQSKKPAPGSTQPGEFQDESFGTSMNDFKAVFSGGQQKNVPKGQTLVLMRNAQGGLDALFQTDPAKPVRLMGRVPDERISRLVWLNYLAGKNVSSDGARKSIIDGIMAIV
>Aspergillus_bombycis
VQGQDGAEEVSTGTSTIPTFPSVIRLPKDLDAGALKAGDEVPESVEEEEYQLLGLGIRTVSFLKIQVYVVGMYVAKSDISELQQRLVRTAVSPPGAKEGVVDTPGATSATSLVSTERQGLKELLL-DAERGDEVWDAVIKADGLKTAFRIVPTRNTDFLHLRDGWVRGITGRAQKANAK-ALEGAQSEFQDESFGTALNDFKSLFGGGQRKNVPKGQTLLLVRGGRGELDALFHPDPAKPVRFLGRVSDERISRLVWLNYLAGKNVSSEGARQSVVDGVMGIV
>Colletotrichum_orchidophilum
YTLVGLGIRTVSFLSIQVYMVGYYVATQDVAKL-----QHYLTKKINPIATTLVPSERDSLKQKLFDPVEGEETWTAL----LQEVGCRSAFRIVPVRDTDFPHLRDGFVRAITARSSADKEAYSDEGFGEAMKEFKRLFNR-GKVQKNKELLLCRDEKGELEVVFDDGKSVGRQSVGKVQDERVSRLLWLNWLAGSKVASPPARESIIDGVMEFV
>Colletotrichum_incanum
YTLVGLGIRTVSFLSIQVYMVGYYVATADVAKL-----QHYLTKKINPIATTLVPSERDSLKAKLL--DPAEGEETWSALLQEVGCRSAFRIVPVRDTDFPHLRDGFVRAITARSSADKEAYGDEAFGEAMKEFKRLFNR-GKVQKEKELLLCRDEKGALEVVFDDGRSSGRQTVGKVQDERVSRLLWLNWLAGSKVASEAARHSIIDGVMEFV
>Endoconidiophora_polonica
NSTVPSLPVTITLDD---GVEYTLLGFGMRTVSFLGIQVYIAAHYVASADLPILA-----SALVAHINPAASTLLPAE-------RDDLATQLLDGIASDALWDSVLKKCGVRSIFRIAPVRDTDFHHLRDGFVRAIQARSRENSAYDDSAFGEAMAQFRNLFNR-GKVPKKRELLLVRTKQGQLRVLYEDGVNEGRIDIGSVDDERVSRLLWLNWLGGKTVASEAARKSIAEGLLDL
>Sclerotinia_sclerotiorum
STIPTFPKYIQHSSSPDTPPETYQLLGLGIRTVSFLNIQVYVIGLYIQQSSIPLLQSRLIEKASPPNSGASTLVAGEKDFLKKQLLHETDSEEIWTNILQTAGLKTIIRIVPTRNTDFHHLRDAWVRSLTAR--AQRNRDEFGDELFGRSIAEFKALFNR-GSVPKGRELLLNRDVEGRLSV-WCEEGERGIRRLGEVRDERVSRGIWLGYLAGKNVSSEEARRNIIEGVM
>Trichophyton_benhamiae
IPNFPKTIRLPRTVDGSNPDLKIGDELPVT-DNVNDKSADEYQLLGLGLRTVSFLSIQVYVVGLYIATADIPELQARLIRQGANPVVPGVAPTDDGLTATSLVPHEREELQASLLEAEKGEQIM--DHILRQGGIRTVFRIVPTRNTDFLHLRDGWVRAITARAQKANARTKQLAAADKSASDVSTAVEFGDDSFGTALSEFKTLLG--GGVRKNVPKGQTLLLLRDKLGGMGIVYQPGDTKPMTWLGRVGDERIGRLVWLNYLAGKTVASESARKNIVDGMMGIV
>Coniochaeta_ligniaria
RTIKLPSYSS----DSSEAPSPAT---ESLKLSTTEYTLVGLGLRSVSFLGIQVYVVGYYIATSDIAALQSTLI-----KRVNPIATTLVPGERDELRTSLLDPTQGEEIWNELLERAIPARSVFRVVPVRDTDFPHLRDGFVRAIQAKSASVGDHGDDFGKSVGDFRGLFNR-GSVPKRKELLLLRDEQGRLTVVYDDGRTSSRQLLGTIDDERISRALWLHYLAGKKVASEPARKSIVEGIVEFV
>Calonectria_pseudoreteaudii
NSTVKLFPRTVDIQDLVTDTRGPIAAAINDKQGTEFTLVGLGTRSVTFIGIQVYVVGFYIATQD---IAKLQN--FLVKKINPLATTLIPSEKEALRNALQDATESEETWDTVLKEAGCRTAFRITPVRDTDFPHLRDGLVRAIAARSGRDQAYNDEEFGNAMKKFKIMFQR-GQVPRAKELMMIRDASGKLSITYDDGDSKAPNKSLMGTVEDERLSRLLWLNYLGGKKVASEETRQNIINGVMEFV
>Epicoccum_sorghinum
IAAGDKVIAAPADAENPQASDADAIELVETGTSYVPYFPRTISLPNTSTVGPEGLSSESQYQLLGLGIRKVSFLRVQVYVVGLYVKTTDLAKLQNHLINTVNPTASALIPGEKEDLRKALLDPERSTQIWEA---ILSRDGMNAV-----------DMAFRVVPCRGTDFKHLQDGWMRGIASRTDEVRRKQAELLRQQAAESKTIALPVPVDAGEFADDSFGLAMKEFKGIFTGKGKAPKGSVITLTRNKTGTLGALYQPVVQQDGKEKMAKPTFLGEVVDPRVSRLVWLLYLGGQNVSSEEARKNIVDGCIAI
>Emergomyces_pasteurianus
YTLLGLGIRTVSFLSIQVYVVGLYIANSDISALQQHLVRQAATPVSASAVNESAVTATSL------VPGEREALREMLLDPEKGQEVWNQMLRDTKIRTALRIVPTRNTDFLHLRDGWVRAITAQAQSANARAKEVAAKQGSSIPADAVVTSEFEDDSFGTALNDFKSLFGGGVRKNVPKGQILYLLRNKMGGLETMLHVGGGKPLVWLGAMDDERVSRLLWMGYLAGKKVASEGARKSVVDAVMEIV
>Diplodia_corticola
SSVPVFPKTIRLPNAEGDAGAAKAEKDTEYTLLGLGIRSVSFLGIQVYVVGLYVETSALPRLQAALIKQVNPMASALIPGEKDQLRKSLVDPVESNAIWESL---LKNPELRANMAF------------RIVPTRDTNFAHLRDGLVRGITKRMQEANIAAQQAKVEPEFNDEAFGQAMKDFKALFNSRGKAGKGSVLLLRKDAKGALEMFYQATGKDGSNMGPLETLGVVNDERLTRLSWLLYLGGKNVSSEGARKNVVDGCLDLV
>Aspergillus_brasiliensis
DGTTDQVETGTSSIPHFPAVIHLPKWLESETPPVASGTDLPSQSGSGEEGGEEYHLLGLGIRTVSFLNFQVYVVGLYVAASDLAELQSRLVRTAVHPPGKGTESVIDNEVGATAATSLVSTEQEKLRELLLDAEKGEQAWDMLLRKDGLRTAFRVVPTRNTDFLHLRDGWVRGITGRAQKYNNKEGGGEFEGEEFGQAMGEFKGLFGGGQRKSVPKGQVLVLARGAKGQLDVLVQGGGGGKEGGVLPDRYLGRVKDERISRLVWLNYLAGKNVSSEGARRSVVDGIMGVV
>Penicilliopsis_zonata
QVPTGTSTIPHFPSTIQLPKHLDDSSLSPGAELNVSEAASQESEEYQLLGLGIRTVSFLSIQVYVVGLYVAKSDIAELQHRLMQTAANPPIDQVEGITPAVATSLVPQERDQLKQLLLDPERGEAAWTAIIKANGLRTAFRIVPTRNTDFLHLRDGWVRSITNRAKASSSSSSSPDSSSVSEFQDETFRKALSEFRAAFGGGQRKNVPKAQPLLLIRGAQGTLDAVVQPDASKAVFRFMGRVTDERIGRLVWLNYLAGKTVASESARQSVVEGVMGIV
>Aspergillus_versicolor
IQGQEGVEQVPTGT------SSVPLFPTTIQLPKYQGNSTPSNIQSGDEVIGTEEEEYQLLGLGIRTVSFLKIQVYVVGLYVAKSDIVELQQRLVQVAVNPPSEEQVISNPVGATSATSLVSTERQLLKELLLDEEKGEDVWNAILKDDGLRTAFRIVPTRNTDFLHLRDGWVRGITARAQKANLKAKAAAQVGEAAPLGEYQDESFGSAMNDFKGLFGGGQRKNVPKGQTLVLMRSAHGELDALFQPDAAKPFRFMGRVSDERIGRLVWLNYLAGKNVSSEDARRSVVDGVMGIV
>Aspergillus_foetidus
SSIPHFPAVIHLPKWLESEDNIPASATDLSPASQGEEEEYHLLGLGIRTVSFLNFQVYVVGLYVAKEDLAELQSRLVRTAVHPPGEGTESVIDNEVGATAATSLVSMEREKLRELLLDAEKGEQAWDMLLKKDGLRTAFRVVPTRNTDFLHLRDGWVRGITGRAQRYNKVEGGGKGEFEGEEFGQAMGEFKGLFGGGQRKSVPKGQVLVLARGKKGQLDVLVQGGGDGKDALPDRYLGRVKDERVSRLVWLNYLAGKNVSSEGARRSVVDGIMGVV
>Aspergillus_sydowii
IQGQEGVEQVPTGT------SSVPEFPTTIRLPKYQGSSTPSNIQSGDEVIGAEEEEYQLLGLGIRTVSFLKIKVYVVGLYVAKSDIAELQQRLVRVAVNPPTEEQVIANATGATSATSLVSTERQRLKELLMDEEKGEDVWNAILKNDGLRTAFRIVPTRNTDFLHLRDGWVRGITARAQKANLKAKAAAQAGEAAAPGEYQDESFGSAMNDFKGLFGGGQRKNVPKGQTLVLMRSAHGELDALFQPDAAKPFRFMGRVSDERIGRLVWLNYLAGKNVSSEDARRSVVDGVMGIV
>Aspergillus_wentii
DGPDGFPSNASVIRIQGQDGVEEVATGTSSVPYFPST---MKLPKSIDSASIKPNEELGPAEEEEEYQLLGLGIRTVSFLRIQVYVVGLYVAKSDITELQRRLVRTAVNPPGEGQAITGTPGAGSATSLVSGERQQLKELLLDADKGDAAWDAILKQEGLRTAFRIVPTRNTDFLHLRDGWVRGITGRAQKANAKVKESGSTTPGEFGDDSFGPALSEFKALFGGGQRKNVPKGETLLLVRNANGDMDALFHPDPTKPMRWLGRVSDERISRLVWLNYLAGKNVSSEGARQSVVDGIMGIV
>Aspergillus_glaucus
YQLLGLGIRTVSFLSIQVYVVGMYVATADISELQQRLVRTALNPPGDNTSAVTGGAGANYATSLVPGERQQLKNLLLDPEKGDDVWDAILKKDGLRTAFRIVPTRNTDFLHLRDGWVRGITARAQKANTRANVDASTSAQGEYEDDTFGSSLNSFKGLFGGGQRKSVPKGQILVLTRSSRGELDALFRPGAGKPVAWLGRVGDERISRLVWLNYLAGKNVSSDAARRSVVDGVMGIV
>Talaromyces_amestolkiae
QVETGNSSVPLFPTTIRLPKSMSDTRLT-PGQDLPIAPESEEEYQLLGFGIRSVSFLSIQVYVVGVYVAKSDIGTLQRRLVHTGVQAPAIGADQPGTVGAAAAATSLVSTERDALKKLLLDPELGEAAWTSILKEGNIRTAIRIVPTRNTDFMHLRDAWVRHMTNRAQKESARIKELAKTKGDQPVPLRSEFDDETFGQSVSEFKTLLGGGSRK-NIPKGQVLLLLRDQQGALDALFQRDPKEPIQWLGRVADERVSRCVWLNYLAGKQVASEPARQSIVEGTMGIV
>Venturia_effusa
STIPHFPKTI---NLPSTSNNNDDTEYTLLGLGIRTVSFLGIQVYVVGFYIQTSSLSAL-----QSKLIKRVNPLASSLVATEKQELRSLLLDGDSSYEIWDEILSDKDLRLKTAFRVVPTRNTDFGHLRDGFVRGITARTQVARAKGNSQFEDESFGMAMKDFKALMQGKGSAPTGSVLLLTRDEDGSLGLLYQD-KKGKVENFGTLKDERIARLLWLVYLGGKNVSSEIARQHVVDGIIDVV
>Talaromyces_atroroseus
QVETGNSSVPLFPTTIRLPKDLSGMPLT-PGQDLPVPPESEEEYQLLGLGIRSVSFLSIQVYVVGIYVAKSDIGVLQKRLIETGVQAPISSAASSASATLNLASQTGTGAVSATSLVSTERDALKKLLLDPENGEEAWTSILKEGNIRTAVRIVPTRNTDFMHLRDAWVRHMTNRAQKDLARIKE-LSKTIDQQSQPLPRSEFDDEVFGQAVGEFKTLLGGGSRKNIPKGQVLLLLRDQNGALDAIFQRDPKEPIQWLGRVADERVSRCVWLNYLAGKQVASEPARQSVVEGVMGIV
>Penicillium_subrubescens
QVATGTSTIPYFPTTIRLPAASEIDNKQTGDELSTSDGDEYQLLGLGIRTVSFLSIQVYVVGLYVAKSDITELQRRLINTAIHPPTNDITAVSGVGVDAATSLVPPERQQLKDLLLDAERGDAAWTALIK---DNGIRTAFRIVPTRNTDFMHLRDGWVRGITAR---AQQKKPLPGAAAPGEFQDAEFGTAMNDFKAVFGGGQRKNVPKGQTLVLLRGAQGTMDALFQPEPTKPMRWMGRVVDERVSRLVWLNYLAGKTVSSEGARQSIVDGLMAIV
>Ilyonectria_destructans
ALSDKQGTEFTLVGLGTRTVTFIGIEVYVVGFYVATQD---IAKLQN--YLVKKINPLATTLIPSEKDALRKALQDPIESEETWDTAFKDSGCRTAFRIAPVRDTDFPHLRDGLVRAITARSGHNEAYKDEAFGTAMKTFKHMFQR-GLVPRSKELLLVRNDVGKLSIIYDGGDKYKPQKSLLGTVDDERLSRLLWLNYLGGKKVASEETRQSIINGIMEFV
>Aureobasidium_sp._FSWF8-4
YTMVGLGIRTVSFLSIEVYVMGLYVRTQD----ISTLQARLIH--LINPDASTLVPGEKDGLKQRML--DPDTSVEIWEQLLREEGIRSAWRVVPSKNTDFAHLRDGWVNGIKRATTEVNRVKQTNPKIITADYENESFGDAMRDFKGMFS-GGRTPKGSVVLMLRDAPGSMEVLFEDPAKGTGIERVGKVEDPRISRLIWMGYLAGKNVSSEPTRKNVVDGFV
>Cladosporium_sphaerospermum
TSSVPHFPRTIYLPASTQDDPNAATPVPGLVTAAQANSPVNPGNITDQEEYTLVGLGIRSVSFLSIQVYVVGMYVRTQDIS----GLQSKLIH--LVNPDASTLVPSEKEDLKNKLLDPETSKQVW--SELLNVPGMKSAWRIAPTRNTDFAHLRDGWKTGIDKRTAEARQEARKLNPSAETQYDAEDFGQAMRAFMSTFS-GGKAPKGSVMLLTRDQQGALDVYFEAHPEKKTKEIQHLGTVSDERIGRLIWMNYLAGAKVSSEPARKGVVEGCV
>Trichoderma_virens
LPTAREDNSIAASISDRH----------GSEYTLVGLGVRTVTFIGIQVYMVGFYVATQDI---------AKLQKYLVKKINPSATTLIPAEKDALRKALK-DVTEGEETWDTLLREAECRSVMRIIPVRDTDFHHLRDGFVRSIAARSQRDKAYNDESFGVAMKDFKALFNR-GSVPKKQELLLCRDEKGVLSVMFNSGRGKDPKREVMGTVEDERLSRLLWLNYLAGSKVASEPARESIIEGVMEFV
>Magnaporthe_sp._MG03
TTEYTLVGLGTRSVTFIGINVYVVGFYIATADIAALQSRLVKRVNPIATTLVAGEKGDLHKSLLD------PVEGEA------------IWNELLRDGIPARSAFRILPVRDTDFHHLRDGFVRAIQARSDKLVDEAGSNAGGDLVKADKDAFGESMRAFRQLFNR-GKVPKPKELLLTREDGGRLRVVYDDGKSR--EVIGTVDDERVSRALWLNYLAGKNVASEPARKSIADGVLEFV
>Magnaporthe_sp._MG05
TTEYTLVGLGTRSVTFIGINVYVVGFYIATADIAALQSRLVKRVNPIATTLVAGEKGDLHKSLLD------PVEGEA------------IWNELLRDGIPARSAFRILPVRDTDFHHLRDGFVRAIQARSDKLVDEAGSNAGGDLVKADKDAFGESMRAFRQLFNR-GKVPKSKELLLTREDGGRLRVVYDYGKSR--EVIGTVDDERVSRALWLNYLAGKNVASEPARKSIADGVLEFV
>Magnaporthe_sp._MG07
TTEYTLVGLGTRSVTFIGINVYVVGFYIATADIAALQSRLVKRVNPIATTLVAGEKGDLHKSLLD------PVEGEA------------IWNELLRDGIPARSAFRILPVRDTDFHHLRDGFVRAIQARSDKLVDEAGSNAGGDLVKADKDAFGESMRAFRQLFNR-GKVPKSKELLLTREDGGRLRVVYDDGKSR--EVIGTVDDERVSRALWLNYLAGKNVASEPARKSIADGVLEFV
>Magnaporthe_sp._MG08
TTEYTLVGLGTRSVTFIGINVYVVGFYIATADIAALQSRLVKRVNPIATTLVAGEKGDLHKSLLD------PVEGEA------------IWNELLRDGIPARSAFRILPVRDTDFHHLRDGFVRAIQARSDKLVDEAGSNAGGDLVKADKDAFGESMRAFRQLFNR-GKVPKSKELLLTREDGGRLRVVYDYGKSR--EVIGTVDDERVSRALWLNYLAGKNVASEPARKSIADGVLEFV
>Magnaporthe_sp._MG12
TTEYTLVGLGTRSVTFIGINVYVVGFYIATADIAALQSRLVKRVNPIATTLVAGEKGDLHKSLLD------PVEGEA------------IWNELLRDGIPARSAFRILPVRDTDFHHLRDGFVRAIQARSDKLVDEAGSNAGGDLVKADKDAFGESMRAFRQLFNR-GKVPKSKELLLTREDGGRLRVVYDDGKSR--EVIGTVDDERVSRALWLNYLAGKNVASEPARKSIADGVLEFV
>Colletotrichum_chlorophyti
YTLVGLGIRTVSFLSIQVYLVGYYVATSDVAKL-----QHYLTKKIDPIATTLVPSERDTLRQKLLDPVEGEETWSAL----LQEVGCRSAFRIVPVRDTDFPHLRDGFVRAITARSSTDKEAYGDEAFGESLKEFKRLFNR-GKLQKEKELLLCRDEKGGLEVIFDDGKSAGRQSVGKVQDERVSRLLWLNWLAGKKVASEAARNSIIDGVMEFV
>Talaromyces_wortmannii
DGPAGFPSSPSVIRIQGQDGVEQVETGNSSVPLFPTTVRLPKTLNAATLAPGQDIPQVPEEEEEYQLLGFGIRTVSFLAIQVYVVGLYIAKPDIAALQQSLVRTGVQPPSENMAKNGTVAATSLVSTEREALKNLLLDPERGEEAWTSILKESNVRTAVRIVPTRNTDFMHLRDAWVRHMTNRTQREAATAKQLTIAGEKPPPSEFQDDSFGESIREFKTLLSGGPRKSIPKGQVLFLLRDQRGALDALFQPDPKDAIKWMGRVADERVSRCVWLNYLAGKTVASDAARKSIVDGVMGIV
>Penicillium_roqueforti
IQGQDRLEQVPTGT------STIPHFPSTI---RLPTSEATEGKQEGDDLAPSQGEEYQLLGLGVRTVSFLSIEVYVVGLYVAKSDITELQRRLLHTAIHPLTTDSDAAISGVGTTAATSLVSPERQQLKELLLDADRGDAAWSAIIKENGIRTAFRIVPTRNTDFMHLRDGWVRGIT-----ARAKAKKTAGPSEFQDESFGTSMNDFKAVFGAGKGKSVPKGQTLVLMRDAHGALDALFQPGTDKPVKWMGRVADERISRLVWLNYLAGKTVSSEGARTSIVDGLMSIV
>Alternaria_consortialis
PGDTDNPQASDPDAIELVETGTSYVPYFPRTIRLPTDTSGPEAITTDAEYTLLGLGIRKVSFLRVQVYVVGLYVKTADLSTLQNHLINTVNPT---ASALIPNEKKDLRESLLDPEKSNKIWEAILAKNGMD-GVDMAFRVVPCRGTDFKHLQDGWMRGIASRTDEVRRKQAELIRQQAAENKSISLPKPVEEGEFQDESFGLAMKEFRNLFQGKGKAPKGSVIILTRNKSGHLGALYQPIVKAADSKQEVMGKSSWLGEVRDERVGRLVWLLYLGGQNVSSEPARQSIVDGCIDIV
>Trichoderma_koningii
AFPRNIE-VKLPSAEGDNSIAAT-ISDKQGNEYTLVGLGVRTVTFIGIQVYMVGFYVATQDIAKL-----QHYLVKKINPTATTLIPSEKDALRKALRDATEGEETWDALLRDSDCRSVLRIVPVRDTDFHHLRDGFVRAIAARSQRNPAYNDETFGAAMKEFKALFNR-GSVPKKQELLLCRDGNGALTVMFNLSRGKEEARMELLGKVEDERLSRLLWLNYLAGSKVASEPARESIIEGVMEFV
>Penicillium_citrinum
YQLLGLGIRSVSFLSIQVYVVGLYVAKSDITELQQRLVHTAIHPPSNDPAAISGAGADAATSLVPPERQQLKELLLDPENGDAAWSAIIKDDGIRTAFRIVPTRNTDFMHLRDGWVRGITAR---AQQKKP-APGTTEQGEFQDKEFGTSMNDFKAVFGGGQRKNVPKGQTLVLMRNAQGALDALFQPDPAKPIQWMGRVSDERISRLVWLNYLAGKTVSSESARKNIVDGLMTVV
>Daldinia_eschscholtzii
YTLVGLGVRTVSFLGIQVYMVGYYIATQDIAAL-----QSRLVKEINPIATTLVPSEKDELRKALLDPERGEKLWNDILQEVRPRSLFRVVPVRDTDFHHLRDGFVRAISARSQ-GNSRDFGDENFGEAMKEFRGLFNR-GKVPKGREMLLVRDTAGRLTILFDDGKAG-MGTIGRVSDERVSRLLWLNYLAGSKVASEPARKNIVEGIMEFV
>Colletotrichum_sublineola
YTLVGLGIRTVTFLGIQVYMVGYYVATADIARL-----QHYLTKKIDPIATTLVPSERDTLKAKLL--DPAEGEATWSALLREVGCRSAFRIVPVRDTDFPHLRDGFVRAITARSAADKAAYGDEAFGEAMREFKRLFNR-GKLQKGRELLLCRDGQGALEVVLDEGDGSSGRQTIGRVQDERVSRLLWLNWLAGKSVASEPARHSVVDGVMEFV
>Ramalina_peruviana
YQLLGLGVRKVSLFRIEVYVVGLYAAKSDVSRLQQELVKTSVGAGASTLVQGE--KENLKKTLLEGKGSERVWGEVLKQGGVRSAVRIVPVKNTNFSHLRDGWIRGIDARGKGPDF--DDAAFKASVSEFKAMMGGKGSVGTGRVLLLGRGIDGALRAWVEEDAAVAVQQPGKTLVAKGDRMSFMGKVEDERVSRLVWLGYVSGENPASEDARKSIVEGIMDIV
>Sarocladium_oryzae
ASINSSDGTEFTLVGLGMRSVTFIGINVYLVGFYVATQDVEKL------QHYLVKKVNPLATTLIPTEKDTLRKSLK-DPNEGEQTWDALLRDAGCRSIFRITPVRDTDFHHLRDGFIRAIQDRSK-GNSQFSDEAFGAAVRTFKEMFNR-GSVPKKKEMLLCRDAAGKLSVMYGNGKKGSKLETLGTVDDERVSRLLWLNYLAGSKVASPQARENIIEGVMEFV
>Diplodia_seriata
SSVPVFPKTIRLPNAEGDAGAVKAEKDTEYTLLGLGIRSVSFLSIQVYVVGLYVETSALPRLQAALIKEVNPMASALIPGEKDQLRKRLVDPEDSNTIWESL---LKNPQLRANMAF------------RIVPTRDTNFAHLRDGLVRGITKRMQESNIAAQQAKAEPEFNDEAFGQAMKDFKALFNSRGKAGKGSVLLLRRDAKGALDMLYQATGKDGSNMGPLEALGTVNDERLTRLSWLLYLGGKNVSSEGARKNVVDGCLELV
>Aspergillus_carbonarius
YHLLGLGIRTVSFLHLQVYVVGMYVAKSDLAELQSRLVRTAVHPPHVEEGGEKVIANEVGAAAATSLVSMEREKLRDLLLDQAERGDEAWEGILKENGLRTAFRIVPTRNTDFLHLRDGWVRGITGRAKKYNAIASGAAGAGGEFEGEAFGEAMGVFKGLFSGAGQKNVPKGQTLVLARGSKGQLDVLVWGDKGNGRY--MGRVADERISRLVWLNYLAGKNVSSEGARRSVVDGIMGVV
>Venturia_carpophila
STIPHFPKTI---NLPSTSNNKDDTEYNLLGLGIRTVSFLGIQVYVVGFYIQTSSLSALQAKLINRVNPLASSL----VSTEKEQLRSLLLDGDS-SYELWDEILSDKDLNLKTAFRVVPTRNTDFGHLRDGFVRGITARTQVAK-----AKGNSPFEDASFGTAMKDFKALMQGKGSAPTGSVLLLTRDGDGSLGLLYQD-KKGKVENFGTVKDERIARLLWLVYLGGKNVSSEPARQGVVDGIIDIV
>Penicillium_sp._HKF2
IKGQDRLEQVPTGT------STIPTFPSTIR-LPTPEATEGKQTGDDLAPSAGEEYQLLGLGIRTVSFLSIQVYVVGLYVAKSDITELQRRLLRTAIHPPTTDDDAAISGAGATAATSLVSPERQQLRELLLDPEHGDAAWSAIIKDNGIRTAFRIVPTRNTDFMHLRDGWVRGITAR---AQAKKTAEPGEFQDESFGSSMNDFKAVFGSGKGKSVPKGQTLVLMRDAHGALDALFQPGADKPVKWMGRVADERISRLVWLNYLAGKNVSSEGARASIVDGLMTIV
>Trichoderma_reesei
AFPRNIE-VKLSSAEGDDSIAAT-ISDKQGNEYTLVGLGVRTVTFIGIQVYMVGFYVATQDIAKL-----QQYLVKKINPTATTLIPSEKDALRKALRDATEGEETWDALLRDSDCRSVLRIVPVRDTDFHHLRDGFVRSIAARSQRNQAYNDESFGAAMKEFKALFNR-GSVPKKQELLLCRDGKGALTVMFNSSRGKESKMELLGKVEDERLSRLLWLNYLAGSKVASEPARESIIEGVMEFV
>Penicillium_brasilianum
QVATGTSTIPYFPTTIRLPAASEIDNKQSGDELSTADGDEYQLLGLGIRTVSFLSIQVYVVGLYVAKSDITELQRRLIHTAVHPPTDDVTPVSGVGVDAATSLVPPERQQLKELLLDADRGDAAWTALIKENGIRTAFRIVPTRNTDFMHLRDGWVRGITARAQQKKALPGTAPGEFQDAEFGTAMNDFKAVFGGGQRKNVPKGQTLVLLRGAQGTMDALFQPEPTKPMRWMGRVADERVSRLVWLNYLAGKTVSSEGARQSIVDGLMAIV
>Bretziella_fagacearum
NSTIPTLPLTIT-IN---GIEHTLLGFGVRTVSFLSIQVYIGGFYVATSDLSKLSAAL-----IKRINPAASTLLPSER--ELLQQHLLGAVESEELWNSLLKETGIRSAFRIAPVRDTDFHHLRDGFVRAIQARTRPGNRPDWVFQDEEFGAAMGEFRNLFNR-GKVPKQKELLLARETAGVLRVLYDDGQTTNGRLDLGTVKDERVSRMLWLNWLGGKTVASEAARKSIAEGLLDL
>Ceratocystis_harringtonii
PLQSSKTVIAPPASPAVVATGNATVPALPLT---LNMADGMEYSLVGFGVRTVSFLRIQVYVAGYYVATADLPRLSAALIAATAPSEPSSADTAGQAMPRSLLLPGAERTALQTQLLDGPASNQLWDRVLQDSQIRSAFRIIPVRDTDFHHLRDGFVRAIQARTRPGGPPQWAFGDAEFGEAMREFRNIFNR-GKVPKQKELLLLREANGELRVLYDDGLGVSRTELGAVKDERVSRMLWLNYLGGSAVASESARKSICEGLLDLV
>Huntiella_bhutanensis
NSTIPTFPATLEIDGVEHS----LLGFGVRTVSFLSIQVYVGGFYVATADLPKLSSTL-----IKRINPSASTLLPSERESLSTLLLGPESSEDLWDAVLQDTSIRSVFRIAPVRDTDFHHLRDGFVRAIQARTRVGNRPEWVFTDDGFGEAMTEFRGIFNR-GKVPKKQELLLVRGQDGVMKVLFNDGKTTNGRFEV-GSVKDERVSRMLWLNYLGGKNVASEAARKSITEGLLDL
>Trichoderma_guizhouense
LPTAREDNSIAASISD----------KHGSEYTLVGLGVRTVTFIGIQVYMVGFYVATQDI---------AKLQKYLIKKINPSATTLIPAEKDALRKALK-DVTEGEETWDTLLREAECRSVMRIIPVRDTDFHHLRDGFVRSIAARSQRDKAYNDESFGVAMKDFKALFNR-GSVPKKQELLLCRDEKGVLSVMFNSGRGKDPKREVMGTVEDERLSRLLWLNYLAGSKVASEPARESIIEGVMEFV
>Penicillium_solitum
IQGQDRLEQVPTGT------STIPHFPSTIRLPTSEATEGKQTGDDLAPSTGEEYQLLGLGVRTVSFLSIQVYVVGLYVAKSDITELQRRLLRTAIHPPTPGADADAAISGAGASAATSLVSPERQQLKELLLDAERGDAAWSAIIK---DNGIRTAFRIVPTRNTDFMHLRDGWVRGITAR---AQAKKAAEPGEFQDESFGSSMNDFKAVFGAGKGKSVPKGQTLVLMRDAHGALDALFQPGANKPVKWMGRVADERISRLVWLNYLAGKTVSSEGARTSIVEGLMSIV
>Penicillium_decumbens
YQLLGLGIRTVSFLSIQVYVVGLYVAKSDITELQQRLVHTAIHPPSDNDAAISGTGADAATSLVSPERVQLKELLLDAERGDAAWTAVLKEDGIRTAFRIVPTRNTDFMHLRDGWVRGITAR---AQQKKPLPGSRVPGEFQDAEFGTAMNDFKAIFGGGQRKNVPKGQTLILLRNAHGALDALFQADPDHSLQWMGRVADERISRLVWLNYLAGKTVSSEGARKSIVDGLMSVV
>Penicillium_vulpinum
IQGQDRLEQVPTGT------STIPTFPSTIRLPSSEATEGKQTGDDIAPSTGEEYQLLGLGIRTVSFLSVQVYVVGLYVAKSDITELQRRLLRTAVHPPTTDAEAALSGVGAEAATSLVSPERQQLKDLLLDPEHGDAAWSAIIKDNGIRTAFRIVPTRNTDFMHLRDGWVRGITARAQAKKSAEPNEFQDESFGSSMNDFKAVFGAGKGKSVPKGQTLVLMRDAHGALDALFQPGANEPVKWMGRVADERISRLVWLNYLAGKNVSSEGARTSIVEGLMTIV
>Penicillium_antarcticum
IQGQDGLEQVPTGT------STIPYFP-TVIRLPSPEQTEGKKSGDELAPASGDEYQLLGLGIRTVSFLSIQVYVVGLYVAKSDITELQQRLLRTAVHPPSDDDPVAISGAGADAATSLVPPERQQLKELLLDADRGDAAWTAILKENGIRTAFRIVPTRNTDFMHLRDGWVRGITARAQSKKPAPGSTQPGEFQDESFGTSMNDFKAVFSGGQQKNVPKGQTLVLLRNAQGGLDALFQAEPAKPVRLMGRVADERISRLVWLNYLAGKNVSSDGARKSIIEGIMAIV
>Penicillium_flavigenum
IKGQDRLEQVPTGT------STIPTFPSTIR-LPTPEATEGKQTGDDLAPSTGEEYQLLGLGIRTVSFLSIQVYVVGLYVAKSDITELQRRLLRTAIHPPTTDDDAAISGAGATAATSLVSPERQQLRELLLDPEHGDATWSAIIKDNGIRTAFRIVPTRNTDFMHLRDGWVRGITAR---AQAKKTAEPGEFQDESFGSSMNDFKAVFGSGKGKSVPKGQTLVLMRDAHGALDALFQPGADKPVKWMGRVADERISRLVWLNYLAGKNVSSEGARASIVDGLMTIV
>Penicillium_steckii
YQLLGLGIRSVSFLSIQVYVVGLYVAKKDITELQQRLVRTAIHPPSNDPAAISGAGADAATSLVPPERQQLKELLLDPENGDAAWSAIIKDDGIRTAFRIVPTRNTDFMHLRDGWVRGITAR---AQQKKP-APGTTEPGEFQDKEFGTSMNDFKAVFGGGQRKNVPKGQTLVLMRNAQGALDALFQPDATKPIQWMGRVSDERVSRLVWLNYLAGKTVSSESARKNIVDGLMTVV
>Penicillium_coprophilum
IQGQDKLEQVPTGT------STIPTFPSTIRLPSSEATEGKQTGDDLAPSTGEEYQLLGLGIRTVSFLSVQVYVVGLYIAKSDITELQRRLLRTAVHPPNTDAHSAISGAGADAATSLVSPERQQLKELLLDAEHGDAVWSAILKDNGIRTAFRIVPTRNTDFMHLRDGWVRGIT-----ARAQAKKAAGPSEFQDESFGSSMNDFKAVFGAGKGKAVPKGQTLVLMRDAHGALDALFQPGANEPVKWMGRVADERISRLVWLNYLAGKTVSSEGARKSIVDGLMSIV
>Penicillium_nalgiovense
IKGQDRLEQVPTGT------STIPTFPSTIR-LPTPEATEGKQTGDDLAPSTGEEYQLLGLGIRTVSFLSIQVYVVGLYVAKSDITELQRRLLRTAIHPPTTDDDAAISGAGATAATSLVSPERQQLRELLLDPEHGDAAWSAIIKDNGIRTAFRIVPTRNTDFMHLRDGWVRGITAR---AQAKKTAEPGEFQDESFGSSMNDFKAVFGSGKGKSVPKGQTLVLMRDAHGALDALFQPGADKPVKWMGRVADERISRLVWLNYLAGKNVSSEGARTSIVDGLMTIV
>Penicillium_expansum
QVETGTSTIPYFPTTIRLPASSELESKSSGDDLSTAGGDEYQLLGLGIRTVSFLSIQVYVVGLYVAKADITELQRRLINTAVHPPTDDTHAISGVGVDAATSLVPPERQQLKDLLLDAERGDAAWTAILKENGIRTAFRIVPTRNTDFMHLRDGWVRGITAR---AQQKKPLPGATAPGEFQDAQFGTSMNDFKAVFGGGQRKNVPKGQILVLLRGAQGTLDALFQPEATKPMQWMGRVNDERVSRLVWLNYLAGKTVSSEGARRSIVDGLMKVV
>Rachicladosporium_sp._CCFEE_5018
SSVPHFPRTIKIPAAAGEEQYTLLGLGIRTVTFLSIQVYVAGMYVRTSDLS----KLQAQLIHAVN-PMASTLIPSEQENL-RTALLDPTRSAELWQSILSASPEIHTAWRVVPTRNTDFAHLRDGWVTGIGKRTAEARQLAAAAPAPPAGQVKANSQYEEEDFGLATKGFMSLFAGGKAPKGSVMILSRKSNGVLDVWFQEKAPSGAPDESSVAKAGSKTEVRLLGSVGDERISRLIWMNYLGGEKVSSEAARKGVAEGCVTF
>Ophiocordyceps_sinensis
YTLVGLGMRTVTFLGFQVYLVGFYVATQDIARL-----QQYLVRQVNRLATTLIPSEKETLRAALL--DPTQGEQTWDALLQEAGCRSVFRIMPVRDTDFHHLRDGFVRAIQTRSQRDKSLGDESFGDAMKEFKAVFNR-GSVPKKKELLLCRDLDGKLTVLYGDGELARNPKRTVLGVVADERFSRLLWLNYLAGANVSSEGARQNIIEGIMEFV
>Penicillium_chrysogenum
IKGQDRLEQVPTGT------STIPTFPSTIR-LPTPEATEGKQTGDDLAPSAGEEYQLLGLGIRTVSFLSIQVYVVGLYVAKSDITELQRRLLRTAIHPPTTDDDAAISGAGATAATSLVSPERQQLRELLLDPEHGDAAWSAIIKDNGIRTAFRIVPTRNTDFMHLRDGWVRGITAR---AQAKKTAEPGEFQDESFGSSMNDFKAVFGSGKGKSVPKGQTLVLMRDAHGALDALFQPGADKPVKWMGRVADERISRLVWLNYLAGKNVSSEGARASIVDGLMTIV
>Kretzschmaria_deusta
YTLVGLGVRTVTFLGFEVYMVGYYLATQDIAAFQSRLIKEINPIATAL----VSSEKDTLRQALLDPEQGEKLWNSILAEVRPRSLFRIIPVRDTDFHHLRDGFVRAITARSQRNSAEFGDDAFGLAMKDFKSLFNR-GKVPKSRELLLCRDAAGRLTVTYDDGKVG-MGSIGRVTDERVSRLLWLNYLAGKQVASEPARNNIVDGIMEFV
>Fusarium_praegraminearum
IHDEDGNEVVPTGNTTVKL------FPRTLEVENVGSAGDVAGPIAAAVTDKHGTEFTLVGLGTRTVTFLGFEVYVVGFYVATQDVEKL------QRYLVKKINPLATTLIPSEKEDLRKALQDAAEGEETWNMI--LKDAGCRSAFRIIPVRDTDFPHMRDGLVRAVQARSARNPDY--NDESFGEAMKHFKVLFQR-GQVAKKNELLLVRDGAGKMTITYNDSTRKEPVKTVLGTVDDERLSRLLWLNYLAGSKVASEEARKNIINGVMEFV
>Phialophora_verrucosa
AIPEEASGKDVDQVPTGTSTIPFFPRTIHITSDAPASTPGAANEGKTEEEYQLVGLGIRTVSILSIQVYVVGLYIAVSDIASLQQRLINAVVPPSQGVATTLVTGEKDQLRQLLL-DPTRGEDIWNEILRDGNLRTAFRIVPTRSTDFMHLRDGFVRGITARSAHFASDRNDASFQDETFGAALNDFKSAFG--GSARRKLPKGEILLLVRDGQGKMSVWEETRKTGERVKMGDISDERVGRLLWLGYLAGKNVSSEPARQSVVEGCMEFV
>Clohesyomyces_aquaticus
DAKPTDPDAIELVPTGTSYVPYFPKTVTLPDGNTNSTGSTEQEYTLLGLGIRKVSFLRVQVYILGLYICNSDLHILQNALINTVNPTASALIPGEKDDLR------AALL--DPDRSTQIWESILEKQGTTQAVRMAWRVVPVRGTDFKHLQDGWMRGVAGRTDEVKRKQQDLLRQQAVEQKVIALPKPVQESEFDDESFGLAMKEFKGLFQGRGKAAKGSVILLTRNKEGVLGALYQPLLRTKEGEREGELVRLGEVRDQRVGKLVWLMYLGGKNVSSEDARRNIVEGCVGI
>Pseudomassariella_vexata
GVPSFPRTLDLDMGTGNGQETVDGVEY------TLVGLGMRSVSFLGIYVYLVGYYIATSDIAAI-----QSKLVKEVNPIATTLVPSERDDLRRRLLDPFEGEKLWREILDDVKPRSIFRIVPVKDTDFHHLRDGFVRAIMGRTQALPKEHADEGFARAMQEFRALWNR-GKAPNKSELLMVRDERGVLTVVFDAGKGKGQNRGTVGRVLDERVSKALWMNYLAGRQVASEPARKNIVEGIMEFV
>Emergomyces_orientalis
NSTIPTFPKTIKLPNGGSQALSTGGRAGDEFPANTKMEDYTLLGLGIRTVSFLSIQVYVVGLYIANSDIAALQQHLVRRAATPVSASAVNESAVTATSLVPNE----REALKEMLLDPEQGQEVWNQILRDTGVRTALRIVPTRNTDFLHLRDGWVRAITAQAQSANARAKEVGAKQGSSIPAGAVVTSEFEDDSFGTALNDFKSLFG--GGVRKNVPKGQVLYLLRNKVGGLETMFHAGSGKRLVWLGAIQDERVSRLLWMGYLAGKKVASEGARKSVVDAVMEIV
>Lasiodiplodia_theobromae
SSVPVFPKTIRLPTADGDAGASKAEKDTEYTLLGLGIRTVSFLNIQVYVVGLYVETSALPRLQAALIKEVNPMASALIPGEKDQLRKSLV-----DPADSNAIWDSLLRNPQLRVNMAFRIVPTRDTNFAHLRDGLVRGISKRMQEANIAAQQAKTEPEFNDEAFGQAMKDFKALFNSRGKAGKGSVLLLRRDAKGALEMFYQATSGKNGGKMGPLETLGTVNDERLTRLSWLLYLGGKNVSSEDARKSVVDGCLDLV
>Penicillium_italicum
IQGQDKLEQVPTGT------STIPHFPSTI---RLPTSEATEGKQSGDDIAPSTGEEYQLLGLGIRTVSFLSVQVYVVGLYVAKSDITELQRRLLRTAIHPPTPGADADAAISGVGANAATSLVSPERQQLKELLLDAERGDAAWSAIIKD---NGIRTAIRIVPTRNTDFMHLRDGFVRGITARAQAKKGAEPGEFQDESFGSSMNDFKAVFGAGKGKSVPKGQTLVLMRDAHGVFDALFQPGADKPVKWMGRVADERISRLVWLNYLAGKNVASEGARTSIVEGLMSIV
>Epicoccum_nigrum
IAAGDKVIAAPADSENPQASDADAIELVETGTSYVPYFPRTISLPNTSTVGPEGLSSESQYQLLGLGIRKVSFLRVQVYVVGLYVKSADLAKLQNHLINTVNPTASALIPGEKDSLREALLDPERS---TEIWEAILSRDGMDAV-----------DMAFRVVPCRGTDFKHLQDGWMRGIASRTDEVRRKQAELLRQQAAESKTIALPAPVDAGEFADESFGLAMKEFKGIFTGKGKAPKGSVITLTRSKNGALGALYEPLVQQNGKEKMAKPTFLGEVVDPRVSRLVWLLYLGGQNVSSEEARKNIVDGCIAI
>Mycosphaerella_sp._PB-2012b
YTLVGLGIRTVSFLSIQVYVAGLYIRTKD---ISD-----LQQRLIKDINETASTLIPSEKEELRRRLQEPGASREIWSDLLKVPGIKTAWRIAPTRNTDFGHLRDGWITGITNRTREAKAHSKGVETEYDQEDFGKAVGDFKNIFT-GGKAAKGSVMILSRDTNGSLDVWFQANPEASAKDNAVQHLGSVADERIAKLIWLGYLGGEKVSSEQCRKGVADGCVAF
>Dothistroma_pini
AGNVQNQEEYTLLGLGIRTVSFLGIQVYVVGMYVRTQD----ISALQEKLIHV----INESASTLIPSEKEELKKRLLDPNESRAIWQ--ELLKVPGIKTAWRVAPTRNTDFGHLRDGWITGITNRTREAKQ---LAKGIETEYDAEDFGKAVGNFKSIFAGGKAPKGSVMILSRGTMGNMDVWFQAKPGASGRDKQMQLLGSVPDERISKLIWLGYLGGDKVSSEAARQGVVNGCV
>Nothophaeocryptopus_gaeumannii
YTLVGLGIRSVSFLSIQVYVVGMYIRTKDIS--------TFQEKLIRGINESASTLIPSEKEELRKRLKDPDASREIWTELLKVPGLKTAWRVAPTRNTDFGHLRDGWITGITNRTREAKALAKGTPTEFDEEDFGKAVGDFKGIFT-GGKAPKRSVMILSRDVNGKLDIWFQAKPGASGKERNVQHLGSVNDERIAKLIWLGYLGGKNVSSEPAREGVANGCVSF
>Ramularia_endophylla
SSVPHFPRTIYLPTSAPVVPGSQEKEEQYTLLGLGIRTVSFLSIQVYVVGMYIRTTDLG----ALQEKLIH----NINESASTLIPSEKEELKKRLL--DPTASREIWTELLKVPGLKTAWRVAPTRNTDFGHLKDGWITGITNRTREAKQLAQGAETEFEAEDFGKSIGDFKGIFT-GGKAPKGSVMILARDVDGTLDVLFQEKAASSGDEKAMQKLGSVKDERISKLIWLGYLGGDKVSSEAARKGVAEGCVAF
>Hypoxylon_sp._CO27-5
IHDKDGRELVPTGNSTVPTFPRIIDLALGAEGGQEKVNGVEYTLVGLGVRTVSFLGIQVYMVGYYIATQDIAAI-----QSRLVKEINPIATTLVSTEKDELRKVLLDPERGEKLWNDILLEARPRSLFRVVPTRDTDFHHLRDGFVRAITARSQ-GNSRDYGDQAFGEAMKEFRSLFNR-GKVPKGRELLLLRDSAGQLTITFDDGKTG-MSTIGRVSEERVSRLLWLNYLAGSKVASEPARKNIVEGIMEFV
>Hypoxylon_sp._CI-4A
YTLVGLGVRTVSFLSIQVYMVGYYIATQDIAAIQSLLVKEINP-------IATTLVSNEKDELRKALLDPERGEKLWNDILQRVRPRSLFRVVPVRDTDFHHLRDGFVRAITARSQSNSREYGDEEFGNAMKEFRGLFNR-GKVPKGREMLLVRDAQGRLTITFDDGKTG-MGTIGRVSEERVSRLLWLNYLAGSKVASEPARKNIVEGIMEMV
>Daldinia_sp._EC12
YTLVGLGVRTVSFLGIQVYMVGYYIATQDIAAL-----QSRLVKEINPIATTLVPSEKDELRKALLDPERGEKLWNDILQEVRPRSLFRVVPVRDTDFHHLRDGFVRAISARSQ-GNSRDFGDENFGEAMKEFRGLFNR-GKVPKGREMLLVRDTAGRLTILFDDGKAG-MGTIGRVSDERVSRLLWLNYLAGSKVASEPARKNIVEGIMEFV
>Hypoxylon_sp._EC38
IHDKDGRELVPTGNSTVPTFPRIIDLALGAEGGQEKVNGVEYTLVGLGVRTVSFLGIQVYMVGYYIATQDIAAI-----QSRLVKEINPIATTLVSTEKDELRKVLLDPERGEKLWNDILLEVRPRSLFRVVPTRDTDFHHLRDGFVRAITARSQ-GNSRDYGDQAFGEAMKEFRSLFNR-GKVPKGRELLLLRDSAGQLTITFDDGKTG-MGTIGRVSEERVSRLLWLNYLAGSKVASEPARKNIVEGIMEFV
>Aureobasidium_melanogenum
YTLVGLGIRTVSFLSIEVYVMGLYVRTQDVS----TLQARLIH--LINPNASTLVPGEKDGLKQRML--DPDTSVEIWEQMLREEGIRSAWRVVPSKNTDFAHLRDGWVNGIKRATTEINRVKQNNPAIVTSDYENESFGDAMRDFKGMFS-GGRTPKGSVVLMLRDAPGSMEVLFEDPAKGTGIERVGKVEDPRISRLIWMGYLAGKNVSSEPTRKAVVDGFV
>Scedosporium_apiospermum
IGTEYTLVGLGLRTVTFLNIQVYVVGFYVATAD---IAALQNHLVKKVNNLATTLVAGEREQLRATLLNPEEGESTWDTA-LRESGVRTAFRIAPVRDTDFPHLRDGFIRAITARSQGNPNYSDEAFGQSMREFKQLLNR-GKVPKNRELLLCRDAKGRLIVVYDDKSSAGRVEIGRVDDERVSRLLWLNYLAGKKVASEPARHSIIDGVMEFV
>Curvularia_sp._IFB-Z10
PPDTDNPQASHPDAIELVETGTSYVPYFPRTI---RLPTDTTGPEHVGSDAEYTLLGLGIRKVSFLRVQVYVVGLYVKTADLSTLQNHLINTVNPT---ASALIPDEKKALRDSL---LDADKSNKIWEAILANHGTGGVDMAFRVVPCRGTDFKHLQDGWMRGIASRTDEVRRKQADLLRQQAAENKTIALPKPVEEGEFQDEAFGLAMKEFRNMFQGKGKAPKGSVIILTRSKNGTLGALYQPVVKGEKQEKMGKPTWLGNVQDERVGRLVWLLYLGGQNVSSEDARKSIVDGCIDIV
>Myriosclerotinia_curreyana
SSVPTFPKYLTFTDDPSTPPETYQLLGLGIRRVSFLSIQVYVVGLYISTSTIPQLQRSL---LAHAAPTGATTLIAPEKSQLQKNLVHETHSEEIWTDILKNAGIKTIVRIVPTRNTDFHHLRDAWVRGLTARAQRNREEYGDEGFGVGMGVFKGLFNR-GGVPKGRELLLARDEVGKLSVWYEDGKSKEGDMKTGESKNEESKNRKYESQRLGEVRDERISRSIWLGYLAGAQVSSEEARRNIVEGVMGFV
>Myriosclerotinia_scirpicola
YQLLGLGIRSVSFLSIQVYIIGLYISTSSIPTLQRALLSHSAPPGATTLIASESSHLQQNLLH-----ETHSEEIWNDILKNAGVKTMVRIVPTRNTDFHHLRDAWVRGLTARAQRNREEFGDEAFGVQMGVFKGLFNR-GGVPKGRELLLCRDEVGKLSVWYEDGKAKEGEAKEGKSKEGKSKEGKAKEGKSKEGKAKNGDMKNRKNESLKLGEVQDERISRSIWLGYLAGAQVSSEEARRNIVEGVMGLV
>Monilinia_aucupariae
YQLLGLGIRTVSFLHIQVYIVALYIHPNSIQPL-----QTYLLQRGTPASTNPTPATTLIADERLALQTQLLDPTTSEEIWT-SILQQPNIQTIVRIVPTRNTDFQHLRDAWVRGLTARAQRDREGFGGLGLREAVADFKAVFNR-GSVPKGKELLLARDAEGKLSVWYEEGK
>Sclerotinia_glacialis
IQKPREENAHGEETELIPTGTSSTPTFPKYIHHSATPSSPQETYQLLGLGIRTVSFLSIEVYVVGLYISRSSIT----SLQSSLLEKAGPDGASTLVAGEKDDLKKLLMHETQGEEIWSDILKNAGVKTIVRIVPTRNTDFHHLRDAWVRGLTARAQRNREEFGDEVFGKSIAEFKALFNR-GSVPKGRELLLNRDANGLLSVWYEDGK-NESQRLGEVVDERISRGIWLGYLAGAQVSSEEARKNIVEGVMGLV
>Myriosclerotinia_duriaeana
YQLLGLGIRSVSFLSIQVYIIGLYISTSSIPALQRALLAHSAPTGATTLIASESSHLQRNLLH-----ESHSEEIWNDILRTAGVKTIVRIVPTRNTDFHHLRDAWVRGLTARAQRNREEFGDEDFGVQMGVFKGLFNR-GGVPKGRELLLCRDEVGKLSVWYDDGKAREGESKEGDLKNRKNESQKLGEVQDERISRSIWLGYLAGAQVSSEEARRNIVEGVMGLV
>Fusarium_pininemorale
GTEFTLVGLGTRTVTFLGIEVYVVGFYVATQDIEKL------QRYLVKKINPLATTLIPTEKEDLRKALQDPVEGEETWNLI--LKDAGCRSAFRITPVRDTDFPHMRDGLVRAVQARSSHNPEY--NDETFGNAMKHFKILFQR-GLVAKKNELLLVRDAAGKLTITYTDDTRKESVKSTLGTVEDERLSRLLWLNYLSGKKVASEEARKNIINGVMEFV
>Ophidiomyces_ophiodiicola
YHLLGLGIRTVSFLSIQVYVVGLYIAASDVAALQKRLVRQGASPVTSAPDSAVTATSLVPH--ERDELKKILLDPERGEDVWNQILKEGGIRTALRIIPTRNTDFLHLRDGWVRAITARAQKANAKAKELAAKEGSSSPAVSEFGEDSFGLAMGEFKALMGGGVRKNVPKGQTLMLLRDRVGALEILYQPGDKKPMLWLGEVADERVSRLLWMQYLAGKNVASDGARQNIIEGVMGIV
>Neocosmospora_euwallaceae
GTEFTLVGLGTRTVTFIGIEVYVVGFYVATQDIEKL------QHYLVKKINPLATTLIPSEKEALRKALEDATEGEETWNAILKDAGCRTAFRITPVRDTDFPHMRDGLVRAIQARTPRDSEYNDEAFGTAMKTFKHMFQR-GLVLKKKELLLVRDASGTLTLTYNSGDFKTPKKSVMGSLSDERLSRLLWLNYLAGKKVASEEARRNIINGVMEFV
>Cylindrocladium_leucothoes
DDEGREVVPTGNSTIKLFPRIVDIQDLAGDSRGPIS-AALNEKRGTEFTLVGLGTRSVTFIGINVYVVGFYVATQD---IAKLQN--FLVKKINPLATTLIPSEKEALRNALQDATESEETWNAVLKEAGCRTAFRIAPVRDTDFPHLRDGLVRAIVARSGRDQAYNDEEFGNAMKKFKIMFQR-GQVPRAKELMMIRDAPGRLSITYDSGDSRAPNKTLLGTVEDERLSRLLWLNYLGGKKVASEETRQNIINGIMEFV
>Fusarium_udum
GTEFTLVGLGTRTVTFLGIEVYVVGFYVATQDIEKL------QRYLVKKINPLATTLIPSEKEDLRKALQDPVEGEETWNSILKDAGCRSAFRITPVRDTDFPHMRDGLVRAVQARSSHNPEY--NDETFGNAMRHFKILFQR-GLVAKKNELLLVRDAAGKLTITYTDGTRKESVKSTLGTVEDERLSRLLWLNYLSGKKVASEEARNNIINGVMEFV
>Gaeumannomyces_sp._JS-464
ERPLLTDARRKVVVRDEEGREIVPTGNSTVPTFPRTISLRPVSDAPAPASATAIVNPLASEQTTEYMLVGLGTRSVSFLSINVYVVGFYVATADIAAL-----QARLVKRINPIATTLISNEKDDLRQALL-DPVQSEEVWNELLREGIPARSAFRILPVRDTDFHHLRDGFVRAI
>Marssonina_coronariae
YQLLGVGLRTVTFLGIEVYVVGMYVATDDIAKLQKALVQVIAPGASSLVKGEK--KELKSKLYHKEEG--VRIWSELLQQMGVRTLVRIVPCKNTDFKHLRDAWVRSLTNKANAHKETYGDEAFGKGVAELKELLNR-GSVPKGKELLLSRNKQGKMAVWYDDGKSGALR-LGSVLDERISRVIWLNYLAGENPASEPARKSIVDGVIELV
>Neocosmospora_solani
LRDEDGQEVVPTGNTTIKLYPRTIDIEEVAPPQNAPGPIAAAVTDKKGTEFTLVGLGTRTVTFIGIEVYVVGFYVATQDIEKL------QHYLVKKINPLATTLIPSEKETLRKALEDATEGEETWNAILKDAGCRTAFRITPVRDTDFPHMRDGLVRAIQARTGRDSEYNDEAFGTAMKTFKQMFQR-GQVLKKKELLLVRDGAGTLTLIYNSGDFKTPKKSVMGSLGDERLSRLLWLNYLAGKKVASEEARRNIINGVMEFV
>Aspergillus_persii
TYQLLGLGIRTVSFLRIQVYVVGMYVAQSDLPELHQRLVRTAVKPPGEPQVIDAPGATSATSLVSTERQQLRELLL-DPERGDAAWDAILKTNGLRTAFRIVPTRNTDFLHLRDGWVRGITGRAQQAAAKTREAQQQQKTQPASEFEDESFGAAMNDFKAVFGGGQRKNVPKGQTLLLVRNAQGQLDALFYPEAKKPARFLGRVQDERIGRLVWLNYLAGKNVSSESARQSVVDGVMGIV
>Raffaelea_quercus-mongolicae
ASSATGSSLAARKVIVHDKDGHEVVPTG------DHTISEFPRTVELAPFKDGDNSPTEYTLVGLGVRTVSFLSIRVYIVGYYIATADISALQNRLVKRIDPIATTLVQNEK--DELRAALL--DPEKSYDIWDGLLKDEIPKRSLIRIVPVRDTDFHHLRDGLVRAIQARAPRILDADKTDNAPEFKESVRQMRRLFD-HGKAPKGKELILQRGQGGRFSLFFDDGRPIGRRYLGSVDDERLTRALWLNYLGGSKVASEPARQSIVGGVIEFV
>Cercospora_cf._sigesbeckiae
NISNQEQYTLVGLGIRTVSFLSIQVYVAGLYIRTQD--------IATLQQRLIKDVNETASTLIPSEK-DQLRQRLVDPSASREIWTDLLQVPGIKTAWRIAPTRNTDFGHLRDGWITGISNRTREFKAIARGAETEYDHEDFGKSVGDFKNIFT-GGKAPKGSVMILSRNNNGSLDVWFQEKPGAQGKEKEVQHLGKVDDERIGKLIWLGYLGGEKVSSEQTRKGVAEGCVAF
>Scedosporium_boydii
IGTEYTLVGLGLRTVTFLNIQVYVVGFYVATAD---IAALQNHLVKKVNNLATTLVAGEREQLRAALLNPEEGESTWDTA-LRESGVRTAFRIAPVRDTDFPHLRDGFIRAITARSQGNPDYSD--EAFGQSMREFKQLLNR-GKVPKNRELLLCRDAKGRLIVVYDDKSSAGRVEIGRVDDERVSRLLWLNYLAGKKVASEPARHSIIDGVMEFV
>Fusarium_hostae
IHDEDGNEVVPTGNKTVKL------FPRTLEVENVGAAGDVAGPIAAAVTDKHGTEFTLVGLGTRTVTFLGIEVYVVGFYVATQDIEKL------QRYLVKKINPLATTLIPSEKEDLRKALQDPVEGEETWNSILKDAGCRSAFRITPVRDTDFPHMRDGLVRAIQARSSHNPEY--NDETFGNAMRHFKILFQR-GLVAKKNELLLVRDAAGKLTITYTDGTRRESVKSTLGTVEDERLSRLLWLNYLSGKKVASEEARKNIINGVMEFV
>Fusarium_sp._Na10
GTEFTLVGLGTRTVTFLGIEVYVVGFYVATQDIEKL------QRYLVKKINPLATTLIPTEKEDLRKALQDPVEGEETWNLI--LKDAGCRSAFRITPVRDTDFPHMRDGLVRAVQARSSHNPEY--NDETFGNAMKHFKILFQR-GLVAKKNELLLVRDAAGKLTITYTDGTRKESVKSTLGTVEDERLSRLLWLNYLSGKKVASEEARKNIINGVMEFV
>Aspergillus_turcosus
DGPDGFPSSPSVIRIQGQDGVEQVATGTSTVPHFPSTIRLPRSVEDPSLKPGEDIPAGPGVEEDEYQLLGLGIRTVSFLQIQVYVVGLYVAKADISELQHRLVRTAVNPPGRDSVISNTPGATSATSLVPTERQELKQLLLDPEIGEAAWNEIVKADGLRTVIRIVPTRNTDFLHMRDGFVRGITARAQRANAKAKEGGAAAAAGAGEFEDESFGAAMNEFKSLFGGGKGKSVPKGQTLLLVRNARGELNALVHPDPAKPMRFLGRVADERISRLLWLNYLAGKTVASEGARQSVVDGVMGIV
>Dothistroma_septosporum
RTIHLPTSPESAPAKAAAGTDVPGLSDDTNAGNVQNQEEYTLLGLGIRTVSFLGIQVYVVGMYVRTQD----ISALQEKLVHV----INESASTLIPSEKEELKKRLLDPNESRAIWQ-ELLRVPGLKTAWRVAPTRNTDFGHLRDGWITGITNRTREAKQ---LAKGIETEYDAEDFGKAVGNFKSIFAGGKAPKGSVMILSRGTMGNMDVWFQEKPGASGKDKQMQLLGSVPDERISKMIWLGYLGGDKVSSEAARQGVVNGCV
>Elaphomyces_granulatus
SEEYQLLGLGIRTVSFISIQVYIVGLYVAKTDISILQQRLVRAAVHPLPDNAEENGVVAATSLVSSERDALKLLLLDPKDGEDVWNKILKDGGIRTALRIVPTRNTDFLHLRDGWVRGITARAQRANTKAKELATAGSSSKELGSEFQDESFGNAVKEFKTVFG--GGARKNVPKSQVLVLLRDFKGVLDMVLQPDPAEPMRWLGRACDERISRLIWLNYLAGKTVASEGARQSIVDGVMGIV
>Lecanicillium_sp._LEC01
GTEYTLVGLGMRTVTFIGIQVYLVGLYVATQDIAKL-----QHYLVKKINPVATTLIPSEKDDMRKRL-RDPKEGEEMWDGILKEAGCRTAFRISPVRDTDFHHLRDGFVRAITGRAQRDKAYNDEAFGLAMKDFKALFNR-GSVPKKQEMLLCRGQTGELAVTYGGEGEGGKMKRDVMGTIKDERLSRLLWLNYLAGNKVASDEARTNIIEGVMEFV
>Byssochlamys_sp._BYSS01
YNLLGLGIRTVSFLKIQVYVVGLYVAKSDIPELQKLLVRTAIRPPGQEKTNTNSFIADAATSLVPGERQQLKDILL-DAEQSNEAWNEILKKSHDEGVRTALRVVPTRNTDFMHLRDGWVRGITARATAAQKAHNPEFQDESFGAALNDFKTVFGGGLRKSVPKGHALVLHRNAQGVFDALYEPDAARPLRWMGRVHDERISRLVWLHYLGGKNVASEAARQS
>Trichoderma_koningiopsis
LPTSKESNSVAASISD----------KEGDEFTLVGLGIRTVTFLGIQVYMTGFYVATQDIAKL-----QRYLVKKINPTATTLIPAEKDALRKALRDAAEGEETWDTLLRESGCRSIFRIIPVKDTDFPHLRDGFVRAIAARSQRSAAYNDDAFGVAMRDFKALFNR-GSVQKKQELLLCRDEKGLLSVLYSPDIGHDPKR---EVMGTFGEERLSRLLWLNYLAGSKVASEPARESIIEGVMEFV
>Colletotrichum_coccodes
NKTVPNFPRTIDVALTQPHSDPAAPIAASVQDSDGVEYTLVGLGIRTVSFLSIQVYMVGYYVATADVAKL-----QHYLIKKINPIATTLVPSER--------DSLKEMLLDPAEGEETWSTLLQEVGCRSAFRIVPVRDTDFPHLRDGFVRAITARSSTDKEAYGDEAFGEAMKEFKRLFNR-GKVLKQKELLLCRDEKGALEVIFDDGRSFGRQSVGKVQDERVSRLLWLNWLAGSKVASEPARHSVIDGVMEFV
>Stenocarpella_maydis
STAPTLVVPPSAGAGTEYTLVGLGTRSVSFLGINVYVLGFYVATQD---IADL--QRHLVRRISPIASTLVASEKDDLRRQLA-DPGEGERVWDELLRSGIPARSMVRVVPVRDTDFHHLRDGFVRAIQAR--EGNTKDEEFGEAMREFKRIFNR-GKVPKQKELLLLRDPAGKLTLVYDDGRPGGRELIGTVKDERISRALWMNYLGGKKVASEEAKTSIINGIMEFV
>Scedosporium_prolificans
FPRTIDLSKVTAS-SDSPQLPATTRDDIGTEYTLVGLGVRTVTFLSIQVYVVGFYVATSDIATLQNYLVKKVNSLATTLVTGEKDELR------AALLNPTEGEETW--NTLLRESGVRTALRIAPVRDTDFPHLRDGFIRAITARSQSNPAYADEAFGTAIRSFKNLLQR-GKVPKNRELLLCRDAAGKLIVIYDDKTDAGRVEIGRVEDERVSRLLWLNYLAGSKVASEPARQSIIDGVM
>Chlorociboria_aeruginascens
VETGTSTIPTFPRVLEFGEQDGEGVEYQLLGLGIRTVSFLGIQVYVVGMYIATDD----IASLQESLIRK--IDPIASTLVAGEKEKLKELL-FDSVKSEEVWGSVLKDTHCRTLIRIVPTRNTDFHHLRDAWTRQITARAQ--QNKTEFGDDAFGVAMGELKKLFNR-GSVPKGKELLLQRGKSGTLSVWYDDGKTGA-QRLGAVEDERISRAVWLNYLAGKTVASEGARKSIVEGVMEFV
>Bipolaris_cookei
PADAENPQASHPDAIELVETGTSYVPYFPRTIRLPTDTAGPENVESDAEYTLLGLGIRKVSFLRVQVYVVGLYVKTADLSTLQNHLINTVNPT---ASALIPDEKKALRDSL---LDADKSNKIWEAILDSRGTSGVDMAFRVVPCRGTDFKHLQDGWMRGIASRTDEVRRKQADLLRQQAAENKTIALPKPVEEGEFQDEAFGLAMKEFRNIFQGKGKAPKGSVITLTRNKNGTLGALYQPIVKVEKKEKMGKPAWLGKVEDERVGRLVWLLYLGGQNVSSEDARKSIVDGCLDIV
>Xylaria_sp._MSU_SB201401
YTLVGLGVRTVTFLGFEVYMVGYYMATQDIAAVQARLVKEINPIATTLIASEKDTLRQALL-----DPEHSEQLWNSILKEIRPRSLFRIIPVRDTDFHHLRDGFVRAITARTQGNNAEFGDEAFGLAMKDFKSLFNR-GKVPKSRELLLCRDAAGRLTVTYDDGKTG-MGSIGRVEDERVSRLLWLNYLAGKQVASEPARKNIVDGIMEFV
>Epichloe_festucae
PAFPRTIHID--LGPGPEAEGSANAPIAASITNNAGTEFTLVGLGMRTVTFIGIQVYLVGFYVATQDVERL------QHYLVKKINPLATTLIPTEKDALRKALRDASEGEQTWDSILRQAGCRSAFRIVPVRDTDFHHLRDGFVRAIQARSGRDKTFNDEAFGTAMKDFKACFNR-GQVPKKKELLLSRDARGKLAIMYGEGDLKTRAPRSLMGTISDERLSRLLWLNYLAGSKVASEGARENIIEGIMEFV
>Epichloe_bromicola
AGTEFTLVGLGMRTVTFIGIQVYLVGFYVATQDVERL------QHYLVKKINPLATTLIPTEKDALRKALRDAAEGEQTWDSILRQAGCRSAFRIVPVRDTDFHHLRDGFVRAIQARSGRDKTFNDEAFGTAMKDFKACFNR-GQVPKKKELLLSRDARGKLAIMYGEGDLKTRAPRSLLGTISDERLSRLLWLNYLAGSKVASEGARENIIEGIMEFV
>Knufia_petricola
GTVYFWP---GETKL----------VKNDGPAPNVPGIVPDTSLAVDTVETGTSSVPTFPKMISLPEGNEGSESMPIQSEQEYQLVGLGIRTVSFLGIQVYVVGMYVAVPDIATLQERLIRTQD-----SVATTLVPGEKDKLRESLLDADRSEDIWN-EILRDGKIRSVFRIVPTRNTDFSHLKDGFLRQLTAKTQHFSASKNDQSFSDEAFGQSVDEFKGLFSLAPRKNLPKGEVLLLSRDAKGRLQAYYEDPMGNRTK-FGNILDERISRLVWLQYLSGKTPSSEGARKSIVEGVM
>Ramichloridium_luteum
RTIYLPTSTES----AAKPDLIPSSNIHGVQVQEEYTLVGLGIRSVSFLSIQVYVVGMYVRTADISALQAKLIHVVNEGASTLI---PSEKEKLREAL-LDPSKNRQIWNELLHLPGLKTAWRIAPTRNTDFGHLRDGWITGINNRIREARQATKNAETEYDSDDFGKAIGDFKGIFS-GGKAPKGSVMILSRGTAGNLDVWFQPKPDASGEDGAVRKLGGVCDERISRLIWLGYLAGEKVSSEAARQGVVDGCV
>Penicillium_simplicissimum
LPGQDNVEQVPTGTSTIPFFPTTIRLPSASELANKQTGDELSPSDGDEYQLLGLGIRTVSFLSIQVYVVGLYVAKSDITELQRRLIHTAVHPPTDDVTPVSGVGVDAATSLVPPERQQLKALLLDADRGDAAWTALLKENGIRTAFRIVPTRNTDFMHLRDGWVRGITARAQQKKTGAGAAPGEFQDAEFGSAMNDFKAVFGGGQRKNVPKGQTLVLLRGAQGTMDALFQPDPTKPMRWMGRVGDERVSRLVWLNYLAGKNVSSEGARQSIVDGLMAIV
>Penicillium_occitanis
IQGQDGAEQVETGNSSVPLFPTTIKLPKSMSDMPLT-PGQDLPIAPESEEEYQLLGFGIRTVSFLSIQVYVVGVYVAKSDIGTLQRRLVHTGVQAPAVGAGQPGTLGAAAAATSLVSTERDALKKLLLDPEHGEAAWTSILKEGNIRTAIRIVPTRNTDFMHLRDAWVRHMTNRAQKESARIKELAKSSGDQTVPLRSEFDDEAFGQSVNEFKTLLGGGSRKNIPKGQVLLLLRDQQGALDALFQRDPKEPIQWLGRVADERVSRCVWLNYLAGKQVASEPARQSIVEGTMGIV
>Lecanosticta_acicola
YTLVGLGIRSVSFLSIQVYVVGLYVRTQDIS----SLQEKLIH--VINQSASTLIPSEKDQLSKRLLDPDASREIWTELLRVPGLKTAWRVAPTRNTDFGHLRDGWITGINNRTREAKQILQTAETEFDAEDFGKAVGDFKSIFT-GGKAPKGSVMILTRGRTGELDIWFQPQPGASGSDKQMQKLGSVQDERISRLIWLGYLAGGKVSSEAARQ
>Cercospora_sojina
NISSQEQYTLVGLGIRTVSFLSIQVYVAGLYIRTQD--------IATLQHRLIKDVNETASTLIPSEK-DQLRQRLVDPAASREIWTDLLQVPGIKTAWRIAPTRNTDFGHLRDGWITGISNRTREFKAIARGAETQYDHEDFGKSVGDFKNIFT-GGKAPKGSVMILSRNNNGALDVWFQEKPGAQGKEREVQHLGKVDDERIGKLIWLGYLGGEKVSSEQTRKGVAEGCVAF
>Helotiales_sp._F229
YQLVGLGVRTVSFLNIEVYVVGMYIATDD----IAKLQQALIKQIATGASSLVKGEKEELRTKLFDEDEGTRIWTEVLRDSRMRTLVRIVPVKKTDFGHLRDAFVANLKNRAKSFTEEYGDEKFGRGVEELKKLLNR-GVVPKGKELLLSRNREGRLAVWYDDGKTGA-QRLGQVDDERISRGLWLNYLAGKSPASEKARKSIVDGVMEFV
>Emmonsia_crescens
YTLLGLGIRTVSFLSIQVYVVGLYIANSDIAALQQHLVKRAATPVTASAVDESAVTATSLVPGEREALKEMLLDSEQGQEIWNQILRDTGIRTALRIVPTRNTDFLHLRDGWVRAITAQAQSANARAKDVASKQGSSIPAGAVVTSEFADDSFGTALNDFKSLFGGGVRKNVPQGQVLYLLRNKVGGLETMFHAGDGKPLVWLGAMQDERVSRLLWMGYLAGKKVASEGARKSVVDAVMEIV
>Blastomyces_parvus
FPPNTTTEEYTLLGLGIRSVSFLSIQVYVVGLYIANSD----IATLQQHLIKRAATPVTSSAVNGNDVVATSLVPAERDALKQMLLDPEQGQEVWNEILRDTRVRTALRIVPTRNTDFLHLRDGWVRAITAQAQSANARAREVVAKQGSTIPAGAVVTSEFEDDSFGTSLNDFKSLFGGGARKNVPKGQILYLLRNKVGALETMLDAGNGKPLVWLGSMQDERVSRLLWMAYLAGKKVASEGARKS
>Helicocarpus_griseus
YTLIGQGIRTVSFLSIQVYVVGLYIATSDIAAIQQRLVRRAATPTSASAVNESAVAATSLVPGE----REELKKMLLDPEKGEEIWNQVLRDSGIRTALRIVPTRNTDFLHLRDGWVRAITARAQSANARAKELAAKQGSSIPAGAVVESEFADDSFGNAVSDFKTLFG--GGVRKNVPKGHILYLLRDRMGGLETMFQAGDRKLLVWLGEVRDERLSRLLWMGYLAGKKVASEGARKSVVDGVMEIV
>Polytolypa_hystricis
YQLLGVGIRSVSFLSIQVYVVGVYIASGDVVALQQRLVRQAAAPATRESSVTATSLISSEREALKQALLDPENGEEVWNEILKEGGIRTALRIVPTRNTDFLHLRDGWVRQVTARAQKANARVAELAQKEGQDTATAPQSDFADDSFGNSLNDFKTMFG--GGVRKNVPKGQTLFLLRDKLGALEGLFQVGERKPLVWLGEVRDERISRLVWLGYLAGKTVASEEARKNVIDGVMKIV
>Cordyceps_sp._RAO-2017
FTLVGLGMRSVTFIGFHVYLVGFYVATQDIARL-----QQYLVRKINPVATTLIPAEKEALRTALLDATEGEQTWDALLREAGCRSAFRIMPVRDTDFHHLRDGFVRAIQARSQRDKACADEAFGAAMKDFKGLFNR-GSVPKRKELLLCRNGDGSLAVLYGDGHPAKDARRAVVGVVHEERLSRLLWLNYLAGNKVASEAARQNIIEGVMEFV
>Ophiocordyceps_camponoti-rufipedis
FTLVGLGMRTVTFLGFRVYLVGFYVATQDVARL-----QKYLISKINPLATTLIPSEKEALRKALLDATEGEETWDAVLREAGCRTAFRVMPVRDTDFHHLRDGFVRAVQTRSQRDSAFHDDEFGLAMERFRAMFNR-GKMAKTQELLLIRGAEGRLSVLHGDGGLDGGGRAVVGVVEDERLSRLLWLNYLAGKQVASEAARRNIIEGVMEFV
>Ophiocordyceps_australis
LVGLGMRTVTFIGIQVYLVGFYVATQDIERL------QHFLVKKINPLATTLIPSEKDA--LRRALLDAVDGEQTWNAI--LQESGCRSAFRITPVRDTDFHHLRDGFVRAIQARSQKDGNAYQDEAFGDAMKQFRALFNR-GSVPKTKELILCRDNNGVLSVMYGAGKDKEKRDIMGVIPDERLSRLLWLNYLAGDKVAAEGARRNIIQGVMEFV
>Epichloe_elymi
PAFPRTIHID--LGPGPEAEGSTNAPIAASITNSAGTEFTLVGLGMRTVTFIGIQVYLVGFYVATQDVERL------QHYLVKKINPLATTLIPTEKDALRKALRDATEGEQTWDSILRQAGCRSAFRIVPVRDTDFHHLRDGFVRAIQARSGRDKTFNDEAFGTAMKDFKACFNR-GQVPKKKELLLSRDARGKLAIMYGEGDLKTRAPRSLMGTISDERLSRLLWLNYLAGSKVASEGARENIIEGIMEFV
>Colletotrichum_truncatum
YTLVGLGIRTVSFLSIQVYMVGYYVATQDIAKL-----QHYLTKKINPIATTLVPSERDTLKQQLLDPVEGEQTWTALLQEVGCRSAFRIVPVRDTDFPHLRDGFVRAITHRSSVNKEAYGDEAFGEAMKEFKRLFSR-GKVPKSKELLLTRDEKGTLEVIFDDGRSFGRQSCGKVQDERVSLLLWLNWLAGSKVASEPARSSIIDGVMEFV
>Nectria_sp._B-13
GTEFSLVGLGTRTVTFIGIEVYVIGFYVATQD---IAKLQN--YLVKKINPLATTLIPSEKDTLRKALRDATESEETWSLAFKDAGCRTAFRITPVRDTDFPHLRDGLVRAITARSGKDKAAYNDEAFGTAMKTFKHMFQR-GLVPKGKELLLVRDAAGKLSITYDAGDSKNPKKSVLGTVEDERLSRLLWLNYLGGKKVASEQVRESIINGVMEFV
>Colletotrichum_sansevieriae
YTLVGLGIRTVSFLSIQVYLVGYYVATRDIAKL-----QHYLTKKINPIATTLVPSERDTLKEKLRDPVEGEEMWTALLQEVGCRSAFRIVPVRDTDFPHLRDGFMRAITHRSSADKEAYGDEAFGEAMREFKRLFSR-GKVPKSKELLMCRDEKGALEVIYDDGRSSGRQSCGKVQDERVSRLLWLNWLAGSKVASEPARTSIIDGVMEFV
>Hypoxylon_pulicicidum
IHDRDGTELVPTGNSTVPTFPRILDLAVGAEGGQEKINGVEYTLVGLGVRTVSFLGIQVYMVGYYIATQDIAAIQSRLIKEINPIATTLVSNEK---DELRKALLDPERGEKLWNDILQEVRPRSLFRVVPTRDTDFHHLRDGFVRAITARSQ-SNSRDYGDEAFGEAMKEFRSLFNR-GKVPKGRELLLLRDAAGQLTITFDDGKTGT-GTIGRVSEERLSRLLWLNYLAGSKVASEPARKNIVEGIMEFV
>Talaromyces_adpressus
IQGQDGAEQVETGNSSVPLFPTTIKLPKSMSDTPLT-PGQDLPIAPESEEEYQLLGFGIRTVSFLSIQVYVVGVYVAKSDIGTLQRRLVHTGVQAPAVGAGQPGTLGAAAAATSLVSTERDALKKLLLDPEHGEAAWTSILKEGNIRTAIRIVPTRNTDFMHLRDAWVRHMTNRAQKESARIKELAKSSGDQTVPLRSEFDDEAFGQSVNEFKTLLGGGSRKNIPKGQVLLLLRDQQGALDALFQRDPKEPIQWLGRVADERVSRCVWLNYLAGKQVASEPARQSIVEGTMGIV
>Verticillium_nonalfalfae
FPRHLDVPSSRDASQAAQPIAATVQD-DAGVEYTLVGLGLRTVSFLSIGVYIVGFYVATADIAKL-----QHHLVKKVNPIASTLIPSERDTLRQSLLDPAESEATWTALLQDLQCRSAFRIVPVRDTDFHHLRDAFVRAVQTRSNPRPQEFGDEAFGESVRTLKAIFNR-GKLPKTRELLMLRDDRGALDVLYDDGKGR--QPVGRVEDERVSRLLWLNYLAGKKVASEVARKNIIEGVMEFV
>Ceratocystis_cacaofunesta
PLQSSKTVIAPPSSPAVVATGNTTVPALPLT---LNMADGMEYSLVGFGVRTVSFLRIQVYVAGYYVATADLPRLSAALIAATTPSESSSADAASQAMPRSLLLPGAERTALQTQLLDGSASNQLWDRVLQDSQIRSAFRIIPVRDTDFHHLRDGFVRAIQARTRPGGPPQWAFGDAEFGEAMREFRNIFNR-GKVPKQKELLLLREANGELRVLYDDGLGVSRTELGVVKDERVSRMLWLNYLGGSAVASESARKSICEGLLDLV
>Raffaelea_sp._RL272
QNPKKLDAGPSADPSLSPRKVVVHDKDGYELVPTGNSTVPEFPRTLDLHAFKHDGSVTSRAHPVQTDPDSPSTEYTLVGVGTRTVSFLSIQVYVVGFYVATADIAALQNRLIKNVNPVATTLVAGE-----KEELRNLLL-DPIKGEDIWEKLLADGVPARSLIRITPVRDTDFPHLRDGFVRSIQARAPRIIENSSKEGKDAPDFSESVRQFRHCFNRGKIPKKQELLLVRGENGHLSIVYDDGRSFGRQYLGSVADERLCRALWMNYLGGIKIASQPTLKSIVDGLLGFV
>Ambrosiella_xylebori
NSTVPTIPLTINIKD----TEYTLAGFGVRTVSFLSIQVYVGAFYVATTDLPKLLASLIRHVNPNTSTLLPSEHNTLGDALLGASTSEDIWDAVLKDGTIKSAFR----IAPVRDTDFHHLRDGFVRAIQARTRPGSREDWVFQDDGFGEAMAQFRNIFSR-GKVPKQKELVMVREEKGVLRVLYDDGMTTGGRLDLGTVGDERVSRMLWLNWLGGKTVASETARKSIVEGLLDL
>Raffaelea_sulphurea
DPTVTTFPRTLQLAEPDAAGTTEYTLVGLGVRTVSFLSLRVYVVGYYIATADISALQNRLV-----KRVDPIATTLVPSERDELRTALLDPTESYDIWNGLLKENIPTRTLFRIMPVRDTDFHHLRDGLVRAIQARAPRIIDEEHAADGDKAQKAPEFRESVREMRRLFDR-GKAQKATELILWRGEAGRFSLYYDDGRPIGRQYIGSVDDERLTRALWLNYLGGSKVASELARRSIVDGLLEFV
>Ophiostoma_penicillatum
DSTVPSFPRTLRVPDAGDAP-ETEYTLVGLGVRTVSFLSIRVYVVGYYVATADIA----ALQSRLVHRAN-PIATTLVPGEKEEL-RAALVDPAQSADLWNGLLQDGVPLRSAFRIVPVRDTDFPHLRDGLVRAIQAKAAPILKEEAAAGPD-FGESVRQFRHIFSR-GKAPKHKELLLVRGAGGRLSVLYDDGRPAGRQLLGSVDDERLSRALWMNYLGGAKVASEPARKSIADGVI
>Cephalotheca_purpurea
AANTATADEYTLVGLGTRTVSFLGIQVYVVGFYVATADIAALQARLIKRVNPIATALVSGEKDDLRTA------LL--DPAQGEALWSGLLRDGVPARSLFRIVPVRDTDFHHLRDGFVRAIQARAPAILQDGPDDSPASADKAAAASNDFGEAVRQFRQVFNR-GRVPKQKELLLVRDADGGLRIVYDDGRSAGRQLLGAVRDERLSRALWLNYLGGRTVASEPARQSIVDGVIEFV
>Ceratocystiopsis_brevicomis
LSTEYTIVGLGTRTVSFLGIQVYVVGFYIATADIAALQSSLVKRVNPIATTLVSGEKDGLRSA--LLDADQSESIW--DELLQRGVLVRSLFRIVPVRDTDFHHLRDGFVRAIQARTPKILEPHPNPEHSESSDSDQDFGDSMRQFRQVFNR-GKVPKQKELLMTRSAYGTLSVIYDDGRSSGPQTLGSVSDERLSRALWLNYLGGRKVASEPVRRSIVDGVIEFV
>Raffaelea_quercivora
VHDKDGNEVVPTG------DHTVTEFPRTVELAPFKGGDSLPTEYTLVGLGVRTVSFLSIRVYVVGYYIATAD---IAAFQNRLVKRTDPIATTLVQAEKDEL-RTALLDPEKSYEIWNDLLQEGIPKRSLVRIVPVRDTDFHHLRDGLVRAIQARAPRILDADKTEDAPVFKESVRQMRRLFD-HGKAPKGKELILQRGQGGRFSLFFDDGRPIGRQYMGSVDDERLTRALWLNYLGGSKVASEPARQSIVDGVIEFV
>Raffaelea_lauricola
GASLSPRKIVIHDKDGREIVPTG------NSTVKEFPRTIDLHTFKEEGSPSSVAHPQYADPAGPTTEYTLVGLGTRTVSFLSIQVYVVGYYIATADIAAL-----QNRLVKNINPIATTLVPGEKDELRTTLLDPVQSEELWEKLLEDGVPARSLFRIIPVRDTDFHHLRDGFVRAIQARASRIVEKSEEAGKDSLPDFGESVRQFRGCFNR-GKAPKQKELLLVRNENNTLSIVYDDGRSMGRQYLGSVNDERLSRALWLNYLGGTKVASEPARQSIVNGVIEFV
>Raffaelea_arxii
TTEYTLVGLGTRTVSFLSIQVYVVGFYVATADIS----SLQQRLVKKVNPIATTLVSGEKDVLRATLLDPTKSEEIWEELMGDDIPSRSLFRVVPVRDTDFHHLRDGFVRAIQARASKIVEETKAASAENNGSTDFGESMREFRHIFNR-GKVPKQKELILLRGQGGKLSIVYDDGRSAGRQYLGSVPDERLSRALWMNYLGGPKVASQPARESIVDGVIGFV
>Raffaelea_ambrosiae
NSTVPEFPRTVDLLDYEEGTTKPVSPNSATEYTLVGFGVRTVSFLSIQVYVVGYYIATADVAALQNRLAKKINPIATTLVSGEK--EELRAALL--DPAKSEEIWQELLKDGIPRRSLFRVIPVRDTDFHHLRDGFVRSIQANFDKSEDAAGAK---AEGQPDFGESVRQFRHIFNRGKAPKQKELLMIRGEDGKLTVVYDDGRSFGRQNLGTVNDERLSRALWMNYLGGVKVASEPARKSIADGIIEFV
>Esteya_vermicola
KNNTMSSHTVPTG-DNTVTHFPQTINLPNFRHDTQVSSAFLSDPTTDYILVGLGVRTVSFLGIRVYVVGFYIAAEDIAY----LQRQMMEKFKPAATMSTTAEKDEMRASLLDPAKSYQIWNSLLQDGAPARSLFRIIPVRDTDFHHLRNGLIRAIQARAPPMLDNVKADISNEAPDFRESIRQFRRVFN-HGKAPKKAELILLRSEGGTLSVIYDDGRPIGRQIFGVVDDERLSRALWLNYLGGIKVASSDAQRNIVNGLIKFI
>Raffaelea_albimanens
NSTVPEFPRTVDIPKFDVHSAEATVASPIPVTHGPTTEYTLVGTGVRTVSFLSIQVYVVGFYVATADVAALQNRLIKKINPIATTLVADEK--DELRAALL--DPAKSEEIWEELLKEGIPARSLIRVVPVRDTDFHHLRDGFVRSIQANFDKSSEADAKADDFGEAVRQFRHIFNRGKAPKQKEMILLRGEGGKLTVVYDDGRSFGRQNLGSVADERLSRALWMNYLGGVKVASEPARKSIVDGLIEFV
>Microcyclosporella_mali
YTLLGLGIRSVSFLSIQVYVVGMYVRTQDLS----ALQEKLIHI----INESASTLIPSEKEQLNKQLLDPKGSREIWTELLKVPGLKTAWRVAPTRNTDFGHLRDGWITGINNR--VRELKAQLTSGESEYDAEDFGQAVTDFRSIFAGGKAPKGSVMVLSRRQMGELDVWFQAKPDASGKDADMQKLGTVADERISKLIWLGYLGGDKVSSEGARKGVVEGCV
>Mycosphaerelloides_madeirae
YTLLGLGIRSVSFLNIQVYVVGMYVRTQDLSALQEKLIRIINESASTLIPSEK--EELNKRLLDPNGSREIWT--ELLKVSGLKTAWRVAPTRNTDFGHLRDGWITGINNRIRETKAQLKLAESEYDAEDFGQAVTDFRSIFA-GGKAPKGSVMILSRGQMGQLDIWFQDKPDTSGNDSRMQKLGTVSDERISNLIWLGYLGGEKVSSQAARKDVVDGCVSF
>Zasmidium_citri-griseum
RTIYLPTSPDSVPIDASGAVDAAQPNTASNPGNIENQEQYTLLGLGIRTVSFLSIQVYVVGMYVRTQD----ISALQEKLIHV----INESASTLIPSEKEELKKRLLDPQASREIWAELLKVPGLKTAWRIAPTRNTDFGHLRDGWITGITNRMREAKQLAQGAETEFDAEEFGKAIGDFKAIF-KGGKAPKGSVMILSRGPMGSLDIWFQSKPGASGQQAMQRLGSVSDERISRLIWLGYMAGEKVSSEPARKGVAEGCVTF
>Zasmidium_angulare
RTIYLPTSPESVPIDAAGAVDATQPNAAGNPGNIENQEEYTLLGLGIRTVSFLSIQVYVVGMYVRTQDIS----GLQEKLIHV----INESASTLIPSEKEELKKRLLDPQTSRETWSEVLKVPGLKTAWRVAPTRNTDFGHLRDGWITGINNRMREAKQLAQGAETEYDSEEFGKAIGDFKSIF-KGGKAPKGSVMILSRGPMGALDIWFQAKPGASGQKSMQRLGSVTDERISRLIWMGYMAGDKVSSEPARKGVVDGCVTF
>Microcyclospora_pomicola
YTLIGLGIRTVLFI--QVYVVGMYVRTSD----ISALQQTLIH----DVNSAASTLIPAEKESLKSRLLDPVGSREIWS-EILKTPGLKTAWRIAPTRNTDFGHLRDGFVNGINARTQEARRLTPGASSEFDAEDFGQAVQNLKSIFS-GGKAPKGSILILHRDESGALDVLFQPKPGEKADEKEMQKLGSVSDERISRLIWLGYLAGDKVSSKGTREGVVEGCV
>Alternaria_brassicicola
PGDTDNPQASDPDAIELVETGTSYVPYFPRTIRLPTDTSGPEAITTDAEYTLLGLGIRKVSFLRVQVYVVGLYVKTADLSTLQNHLINTVNPT---ASALIPNEKKHLRESLLDPEKSNKIWEAILAKNGMD-GVDMAFRVVPCRGTDFKHLQDGWMRGIASRTDEVRRKQAELIRQQAAENKSISLPKPVEDGEFQDESFGLAMKEFRNLFQGKGKAPKGSVIILTRNKSGHLGALYQPIVKAADSKQEVMGKSSWLGEVRDERVGRLVWLLYLGGQNVSSEPARQSIVDGCIDIV
>Lecanicillium_psalliotae
GTQYTLVGLGMRSVTFIGINVYLVGLYVATQDIARL-----QHYLVKSVNSVATTLIPSEKDTLRQRLL--DPVQGEELWDAILTDAKLRSVIRIAPVRDTDFHHLRDGFVRAIQARSQLDKAAYSDEAFGTAMKDFKALFNR-GQVPKKKEMLLCRNESGALAVTYDDGSSAGKTPKRQVLGTIADGRLSHLLWLNYLAGSKVASEPARKNIVEGVMEFV
>Coniochaeta_hoffmannii
VVHDDR-----GHEMVATGNSTVPHFPRTI---ELPLSSSYASDSSATSTAPTTEYSLVGLGLRSVSFLGIQVYVVGYYVATSDIAALQSTLI-----KRVNAIATTLVPGERDQLRSALLDPAQGEEIWNELLERGIPARSAFRVVPVRDTDFHHLRDGFVRAIQAKSAAVGDHGDDFGKSVADFRGLFNR-GSVPKRKELLLLRDGQGRLSVVYDDGRKAGRQLLGTVEDERISRALWLNYLAGKKVASEPARKSIVEGIMEFV
>Gamarada_debralockiae
TEYQLVGLGIRTVSFLGIQVYVVGMYIATDDIAALQESLVKKISPGASTLVAGEK---ESLEKLLYDPEEGEKVWGDVLRDTGVRTLIRIVPTRNTDFHHLRDGWVRQITARAQSPANKQEYGEESFGVAMGEFKRLFNR-GSVPKQKELLLSRDRKGKLAVWYDDGKSGA-QRLGEVVDERISRAVWLNYLAGKTVASEGARKSIVEGVMEFV
>Scedosporium_dehoogii
IGTEYTLVGLGLRTVTFLNIQVYVVGFYVATAD---IAALQNHLVKKVNNLATTLVAGEREQLRATLLNPEEGESTWDTA-LRESGVRTAFRIAPVRDTDFPHLRDGFIRAITARSQGNPAYSDEEFGQAMREFKQLLNR-GKVPKNRELLLCRDAKGRLIVVYDDKSSAGRVEIGRVEDERVSRLLWLNYLAGKKVASEPARHSIIDGVMEFV
>Scytalidium_lignicola
ITVEYQLMGLGIRTVSFLGLQVYVVGMYVATDDIAALQESLVREINPVATTLISTERESLKAALSDPVKSDE----IWNDIIKKSGCRMLLRIVPTRNTDFHHLRDGWVRSITAR--AQKNKEEFGDESFGTALNDFKILFNR-GSVPQKKELILSKNPKGKLAIWYDDGKNGP-QRLGEVTDERISRVLWLNYLGGKTVASEGARQSIIDGVL
>Colletotrichum_musae
YTLVGLGIRTVSFLSIQVYMVGYYVATQDVAKL-----QHYLTKKINPIATTLVPSERDTLKEKLLDPTEGEETWTAL----LQEVGCRSAFRIVPVRDTDFPHLRDGFVRAIT-HRSAADKEAYGDEAFGEAMRDFKRLFSR-GKVPKSKELLLCRDEKGALEVIYDDGRSFGRQSCGKVQDERVSRLLWLNWLAGKKVASEPARTSIIDGVMEFV
>Cercospora_zeina
NISNQEQYTLVGLGIRTVSFLSIQVYVAGLYIRTQD--------IATLQQRLIKDVNETASTLIPSEKDQLRQRLQ-DPTGSREIWTDLLQVPGIKSAWRIAPTRNTDFGHLRDGWVTGISNRTREFKAISRGAETEFDYEDFGKAVSDFKDIFS-GGKAPKGSVMILSRNRDGALDVWFQEKPGAPGKEKEVQHLGKVEDERIGKFIWLGYLGGEKVSSEQTRKGVAEGCVAF
>Aspergillus_ochraceoroseus
IQGQDGVEQVATGT------SSVSHFPATIRLPKYQAGSLKSGDEVATGEEEEEEEEEEYQLLGLGIRTVSFLKIQVYVVGLYVATSDISELQRRLVHTAVDPPSEKPVISNAVGATSATSLVSTERQHLKELLL-DEEKGDAAWDAILKEDGLRTVFRIVPTRNTDFLHLRDGFVRGITARAQKATATAKAKAKAAAEPGESGSLVSAGEFQDEAFGIS-LNDFKSLFGGSQRKNVPKGQTLLLIRNAHGELDALFQPEPTKPLRFMGRVSDERISRLVWMNYLAGKPVSSEEARRSVVDGIMAIV
>Aspergillus_candidus
ASEEYQLLGLGIRTVSFLRIQVYVVGLYIATKDLPELQQRLVRTAVNPPKEVDSPAVVQPTTGAGSVAFATSLVPGEREALKKLLLDEERGDAAWSAVLREGGLRMAWRVVPTRNTDFLHLRDGWVRGLAARAQKYTLSPLPDTSDSSGGGKKEGEFKDESFGTAVGEFKALFGGGGGGGKKSVSKGQTLVLVRDADGALEGLVQAEVGKSGMRFLGRVSDERISRLVWLNYLAGKNVSSDGARRSVVDGVMGVV
>Aspergillus_novofumigatus
DGPDGFPSSPSVIRIQGQDGVEQVATGTSTVPHFPSTIRLPRSLDDPSLKSGEDLPAGPGVEEDEYQLLGLGIRTVSFLQIQVYVVGLYVAKEDISELQQRLVRTAVNPPGRDSVIRDTPGATSATSLVSTERQGLKELLLDPEMGEAAWAQILKQDGLRTAFRIVPTRNTDFLHLRDGWV
>Aspergillus_campestris
ASEEYQLLGLGIRTVSFLRIQVYVVGLYIATKDLPELQQRLVRTAVNPPKEVDSPAVVQPTTGAGSVAFATSLVPGEREALKKLLLDEERGDAAWSAVLREGGLRMAWRVVPTRNTDFLHLRDGWVRGLAARAQRYTISPLPDTSSLSSGGRKEGEFTDESFGRAVGEFKALFGGGGGGGKKGVSKGQTLVLVRGEDGALEGLVQAEVGKPGMRFLGRVRDERISRLVWLNYLAGKNVSSEGARRSVVDGVMGVV
>Aspergillus_steynii
IQGQDGVEQVETGT------SSVPQFPTTIKLPKTLDTRALSPGDEVPAGAGVEEETYQLLGLGIRTVSFLRIQVYVVGMYVAQSDLPELQQRLVRTAVKPPGEPQVIDAPGATSATSLVSTERQQLRELLL-DPERGDAAWDAILKTDGLRTAFRIVPTRNTDFMHMRDAWVRGVTGRAQQATAKAREAQKQQQQQQQQQQKALPPSEFDDEAFGVAVNEFKKVFGGGQRKNVPKGQTLLLVRNAQGQLDALFQAEARKPAQFMGRVQDERISRLVWLNYLAGKNVSSEGARQSVVDGVMGIV
>Aspergillus_taichungensis
STQVETGTSSVPYFPSTMRLPTRSSTLQPGDTLPAAGSDSDAEEEYQLLGLGIRTVSFLRIQVYVVGLYIATKDLPELQQRLVRTAVNPPKEVDSPAVVQPTTGAGSVAFATSLVPGEREALKKLLLDEERGDAAWSAVLREGGLRTAWRVVPTRNTDFLHLRDGWVRGLAARAQKYSLSPLPDTSSSSSSSSGGKKEGEFADESFGRAVGEFKALFGGGGGGGKKGVSKGQTLVLVRDADGALEGLVQAEVDKPGMRFLGRVSDERISRLVWLNYLAGKNVSSEGARRNVVDGVMGVV
>Verticillium_alfalfae
FPRHLEVPSSRDASQAAQPIAATVQD-DAGVEYTLVGLGLRTVSFLSIGVYIVGFYVATADIAKL-----QHHLVKKVNPIASTLIPSERDTLRQSLLDPAESEATWTALLQDLQCRSAFRIVPVRDTDFHHLRDAFVRAVQTRSNPRPQEFGDEAFGESVRTLKAIFNR-GKLPKTRELLMLRDDRGALDVLYDDGKGR--QPVGRVEDERVSRLLWLNYLAGKKVASEVARKNIIEGVMEFV
>Verticillium_nubilum
NSTVPDFPRILELPSSRDATQAAQPIAATVQDSAGVEYTLVGLGLRTVSFLSIGVYIVGFYVATADVAKL-----QHHLVKKINPIASTLIPSERDSLRQSLLDPVESEETWTTLLQDIKCRSAFR----IVPVRDTDFHHLRDAFVRAVQTRSNPRPQEYGDEAFGESVRTLKAIFNR-GKLPKRQELLLLRDEKGALDVLYDDGKGR--QPVGRVEDERVSRLLWMNYLAGKKVASEVARTNIIEGVMEFV
>Verticillium_tricorpus
NSTVPDFPRLLELPSSQDTTTQAAQPIAATIQDSAGVEYTLVGLGLRTVSFLSIGVYIVGFYVATADVAKL-----QHHLVKKVNPIASTLIPSERETLRQSLL-DPSESEETWTTLLQDLKCRSAFRIVPVRDTDFHHLRDAFVRAIQTRSNPNPQEFGDEQFGESVRALKGLFNR-GKLPKKQELLLRRDEQGALDVLYDDGKGR--QSVGRVEDERVSRLLWLNYLAGKKVASEVARKNIIEGVMEFV
>Verticillium_albo-atrum
LPASSDAAEAAKSIA------TTIQDNAGVEYTLVGLGLRTVSFLSIGVYIIGFYVATSDVAKL-----QHHLVKKVNPIASTLIPSERETLRQSLLDPAESEATWTALLQDLQCRSAFRIVPVRDTDFHHLRDAFVRAIQTRSNPKPQEFGDEQFGESVRALKGMFNR-GKLPKKQELLLRRDEKGALDVLYDDGKGR--QSVGRVEDERVSRLLWMNYLAGKKVASEEARKNIIEGVMEFV
>Verticillium_klebahnii
NSTVPDFPRLLELPSSQDTIQAAQ-PIAATIQDSAGVEYTLVGLGLRTVSFLSIGVYIVGFYVATADVAKL-----QHHLVKKVNPIASTLIPSERETLRQSLL-DPSESEETWTTLLQDLKCRSAFRIVPVRDTDFHHLRDAFVRAIQTRSNPKPQEFGDEQFGESVRALKGLFNR-GKLPKKQELLLRRDEQGALDVLYDDGKGR--QSVGRVEDERVSRLLWLNYLAGKKVASEVARKNIIEGVMEFV
>Verticillium_zaregamsianum
NSTVPDFPRLLELPSSQDTTTQAAQPIAATIQDNAGVEYTLVGLGLRTVSFLSIGVYIVGFYVATADVAKLQHHLVKKVNPIASTLIPSERETLRQSLLDPAESEETWTTLLQDLKCRSAFR----IVPVRDTDFHHLRDAFVRAIQTRSNPKPQEFGDEQFGESVRALKGLFNR-GKLPKKQELLLRRDEQGALDVLYDDGKGR--QSVGRVEDERVSRLLWMNYLAGKKVASEVARKNIIEGVMEFV
>Verticillium_isaacii
NSTVPDFPRLLELPSSQDTIQAAQ-PIAATIQDNAGVEYTLVGLGLRTVSFLSIGVYIVGFYVATADVAKL-----QHHLVKKVNPIASTLIPSERETLRQSLL-DPSESEETWTTLLQDLKCRSAFRIVPVRDTDFHHLRDAFVRAIQTRSNPKPQEFGDEQFGESVRALKGLFNR-GKLPKKQELLLRRDEQGALDVLYDDGKGR--QSVGRVEDERVSRLLWLNYLAGKKVASEVARKNIIEGVMEFV
>Aspergillus_flavus
VQGQDGAEEVSTGTSTIPTFPSVIRLPKAIDAGSLKAGDEVPESVEEEEYQLLGLGIRTVSFLKIQVYVVGMYVAKSDISELQQRLVRTAVNPPGAKEGVVDTPGATSATSLVSTERQGLKELLL-DAERGDEVWDAVIRGDGLKTAFRIVPTRNTDFLHLRDGWVRGITGRAQKANAK-ALEGAQSEFQDESFGTALNDFKSLFGGGQRKNVPKGQTLLLVRGGRGELDALFHPDPAKPVRFLGRVSDERISRLVWLNYLAGKNVSSEGARQSVVDGVMGIV
>Hyaloscypha_hepaticicola
YQLVGLGIRTVSFLGIQVYVVGMYVATDD----IAALQQGLIRK--IDPVASTLVAGEKENLKGRLYDPEEGTRIWSSILRESGVRTLLRIVPTRNTDFHHLRDGWVRSITAKA-VADKEQYGDEAFGAAVQEFKALFNR-GSVPKQKELLLSRDKKGKLAVWYDDGKNGA-QRLGDVADERISRAVWLNYLAGKTVASEGARKSIVEGVMEFV
>Hyaloscypha_bicolor
YQLVGLGIRTVSFLGIEVYVVGMYVATDDIAALQQGLVRMIDPVASTLV----------AGEKEQLKGKLFDAEEGTRVWSTVLKEGGIRTLLRIVPTRNTDFHHLRDGWVRSITARA-VADKEQYGDEAFGDAVREFKGLFNR-GSVPKQKELLLSRDKKGKLAVWYDDGKNGA-QRLGGVRDERLSRAVWLNYLAGKTVASEGARKSIIEGIMEFV
>Hyaloscypha_variabilis
YQLVGLGIRTVSFLGIQVYVVGMYVATDDIAAL-----QLGLVRMIDPVASTLVAGEKELLRGKLDDPEEGIRVWSQVLKESGVRTLLRIVPTRNTDFHHLRDGWVRSITAR--ATADKETYGDEGFGEAVQEFKGLFNR-GSVPKQKELLLSRDRKGKLAVWYDDGKNGA-QRLGDVRDERISRAVWLNYLAGKTVASEGARKSIVDGVMEFV
>Colletotrichum_fructicola
YTLVGLGIRTVSFLSIQVYMVGYYVATQDVAKL-----QHYLTKKINPIATTLVPSERDTLKEKLLDPAEGEETWTAL----LQEVGCRSAFRIVPVRDTDFPHLRDGFVRAIT-HRSAADKEAYGDEAFGEAMRDFKRLFSR-GKVPKSKELLLCRDEKGALEVIYDDGRSFGRQSCGKVQDERVSRLLWLNWLAGKKVASEPARTSIIDGVMEFV
>Fusarium_circinatum
LKDAGCRSAFRITPVRDTDFPHMRDGLVRAVQARSSHNPEY--NDETFGNAMKHFKILFQR-GLVAKKNELLLVRDAAGKLTITYTDGTRKESVKSTLGTVEDERLSRLLWLNYLSGKKVASEEARKNIINGVMEFV
>Trichoderma_gamsii
LPTSQETNPVAASISD----------KEGDEFTLVGLGIRTVTFLSIQVYMTGFYVATQDIAKL-----QRYLVKKINPTATTLIPAEKDALRKALRDATEGEETWDTLLREAGCRSIFRIVPVKDTDFPHLRDGFVRAIAARSQRSAAYNDDAFGVAMRDFKALFNR-GSVQKKQELLLCRDEKGLLSVLYSPDTGHDPKR---EVMGTFGEERLSRLLWLNYLAGSKVASEPARESIIEGVMEFV
>Fusarium_nygamai
GTEFTLVGLGTRTVTFLGIEVYVVGFYVATQDIEKL------QRYLVKKINPLATTLIPSEKEDLRKALQDPVEGEETWNSILKDAGCRSAFRITPVRDTNFPHMRDGLVRAIQARSSHNPEY--NDETFGSAMRHFKILFQR-GLVAKKNELLLVRDAAGKLTITYTDGTRKESVKSTLGTVEDERLSRLLWLNYLSGKKVASEEARKNIINGVMEFV
>Aspergillus_oryzae
VQGQDGAEEVPTGTSTIPTFPSVIRLPKAIDAGALKAGDEVPESVEEEEYQLLGLGIRTVSFLKIQVYVVGMYVAKSDISELQQRLVRTAVNPPGAKEGVVDTPGATSATSLVSTERQGLKELLL-DAERGDEVWDAVIRADGLKTAFRIVPTRNTDFLHLRDGWVRGITGRAQRANAK-ALEGAQSEFQDESFGTALNDFKSLFGGGQRKNVPKGQTLLLVRGGRGELDALFHPDPAKPVRFLGRVSDERISRLVWLNYLAGKNVSSEGARQSVVDGVMGIV
>Sphaceloma_murrayae
YSLVGLGIRTVSFLSIQVYVMGLYVRTADLS----TLQSRLIH-YVNESASTLVPSEKEELKAALL--DPTKSMEIWESLLSTSRVKSAWRISPTRNTDFAHLRDGWITGIKKGTQAAQAAIRAKAAGPAETDYESESFGEAVKAFKDIFQGGGKTPKGSVITLARDHKGALDIYFEDPSRNSGQETLGHAEDPRIGKLIWLGYLAGKNVSSEAARRGVADGCLTF
>Cladosporium_cladosporioides
TSSVPHFPRTIYLPSSSSEDPNASTPVPGLVTAAQANSPVNPGNITGQEEYTLVGLGIRTVSFLSIQVYVVGMYIRTQDIS----GLQAKLIH--LVNPEASTLVPSEKDSLKQKLLDPETSKEIW--NELLNTPGMKSAWRISPTRNTDFAHLRDGWKTGIDKRTAEARQEARKINPAAETQYDAEDFGQSMRNFMTVFS-GGKAAKGSVMILSRNQQGVLDIYFDAQPEKQGKDIQHLGTVDDERISRLIWLNYLGGQKVSSEAARQGVVDGCISF
>Tolypocladium_capitatum
VEAFP---RVLEVDLPVSQHP---NGSSSPIADSISDKNGVEFTLVGLGMRTVTFIGIQVYLVGFYVATQDIARL-----QHYLVKKINPLATTLILAEKDALRKALLDAAEGEQTWDAILQEAGCRSAFRISPVRDTDFHHLRDGFVRAIQTRSQRDKAYGDEAFGAAMKEFKGMFNR-GSVPKKKELLLCRDGQGALSVMYGGGGHKKDAKRDVMGTISDERLSRLLWLNYLAGNKVASEGARENIIEGVMEFV
>Monilinia_polystroma
STVPTFPRTLHFSDDPRAPKQEYQLLGLGIRTVSFLGIQVYVVGLYVSSAS----IAKLQAALLRKAAPDGATTLVAGEREELRALLMHEGRGEEIWSEVLREGGTETIVRIVPTRNTDFHHLRDAWVRGLTAR--AQRNKGEFGDG--EFGEAVAGFKGLFNRGSVPKGRELLLARDGVGKLSVWYEDGKAGKDGRVESQRLGEVRDERVSRSIWLGYLAGAQVSSEEARRNIVEGVMGFV
>Monilinia_fructicola
VPTGTSTVPTFPRALHFGDDATGPAHEYQLLGLGIRTVSFLGIQVYVVGLYV----KRTAMPTLQAALLRQAAPEGATTLVAGEREALRALLMQEGRGEEIWSEILREAGVETIVRIVPTRNTDFHHLRDAWVRGLTAR----AQRDRAAFGDAAFGEAVAAFKGLFHRGSVPKGRELLLARDGAGKLSVWYEDGKAGQDGKVQSQRLGEVRDERVSRSIWLGYLAGAQVSSEEARRNIVEGVMGLV
>Pseudonectria_foliicola
GTEFTLVGLGTRTVTFIGIEVYVVGFYVATQDIAKL-----QSYLVKKVNPLATTLIPSEKETLRKSLQ-DAVESEETWNTILKDAGCRSAFRITPVKDTDFPHMRDGLVRAVQARSSRDPAYNDEAFGTAMKEFKVMFQR-GTVPKKKELLLVRDEAGRLSITYDSGDVDTPNKSF--MGSVADERLSRLLWLNYLGGKKVASEQARGSIINGVMEFV
>Byssochlamys_sp._AF001
DGPSGFPSHPSVIPIHGKQGVEQVPTGNSAVPEFPTSIILPKSLDASSLQPGHEITVAPEAQEEYELLGLGIRTVSFLSIQVYVVGLYVAKSDLAALQHKLVRTAVQGPGTPASDGAVAATSLIPAERQALKDLLLDADKGEQAWDSILKEGGVRTAFRIVPVRNTDFMHLRDGWVRGITARVQKAAAKAKESGTGQPSEFEDESFGASMAHFKTLFGGGQRKNVPKGQVLLFLRNEQGALDALFQPDPAKPIRWMGRVADERVSRLVWELYLAGKTVSSESARQSVVEGVMAIV
>Talaromyces_borbonicus
DGPAEKFPSSPSVIRIQGQDGAEQVETGNSSVPLFPTTIKLPKSLKDQSLTPGQDLPIAPESEEEYQLLGFGIRSVSFLSIQVYVVGFYVAKSDIGRLQQKLVQTGVQAPNAAGDSPVATVGAAAAATSLVSTEREALKQLLLDPERGEAAWTSILKDGNIRTAIRISPTRNTDFMHLRDAWVRHMTNRAQKDQARVRDLAKANKDQQSGAIIRSEFDDEAFGKAIGEFKTLLGGGSRKNIPKGQVLLLLRDQQGSLDAMFQRDPQEPIQWLGRVADERVSRCVWLNYLAGKQVASEPARQSIVDGTMGIV
>Penicillium_sp._CF05
IKGQDRLEQVPTGT------STIPTFPSTIR-LPTPEATEGKQTGDDLAPSTGEEYQLLGLGIRTVSFLSIQVYVVGLYVAKSDITELQRRLLRTAIHPPTTDDDAAISGAGATAATSLVSPERQQLRELLLDPEHGDAAWSAIIKDNGIRTAFRIVPTRNTDFMHLRDGWVRGITAR---AQAKKTAEPGEFQDESFGSSMNDFKAVFGSGKGKSVPKGQTLVLMRDAHGALDALFQPGADKPVKWMGRVADERISRLVWLNYLAGKNVSSEGARTSIVDGLMTIV
>Tolypocladium_paradoxum
FTLVGLGMRTVTFLGLQVYLVGFYVATQDIARL-----QHYLVKKINPLATTLIPSEKDALRKALLDAAEGEQTWDAILREAGCRSAFRISPVRDTDFHHLRDGFVRAIQARSQRDKGYGDEAFGAAMKEFKGMFNR-GLVPKKKELLLCRDGQGELSVMYGDGDHMKDAKRDVMGTVSDERLSRLLWLNYLAGNKVASEGARENIIEGVMEFV
>Trichoderma_atroviride
LPTSKESNSVAASISD----------KEGDEFTLVGLGVRTVTFLSIQVYMTGFYVATQDIAKL-----QQYLIKKINPSATTLIPAEKDALRKALRDVVEGEETWDTLLREAGCRSIFRIIPVKDTDFPHLRDGFVRAIAARSQRNAAYNDDAFGVAMRDFKALFNR-GSVQKKQELLLCRDEKGLLSVLYSPDIGNEPKREVMGTFGEERLSRLLWLNYLAGSKVASEPARESIIEGVMEFV
>Eurotiomycetes_sp.
TVYFWP---SETKL----------VKNDGPAPNVPGIVPDTSLAVDTVETGTSSVPTFPKMISLPEGNEGSDSMPIQGEQEYQLVGLGIRTVSFLGIQVYVVGMYIAVPDIATLQERLIRTQDS-----VATTLVPGEKDKLRESLLDADRSEDIWN-EILKDGKIRSVFRIVPTRNTDFSHLKDGFLRQLTAKTQHFSASKNDQSFSDEAFGQSVDEFKALFSLAPRKNLPKGEVLLLSRDAKGRLQAYYEDPAGNRTK-FGNIMDERISRMVWLQYLSGKTPSSEGARKSVVEGVM
>Ceratocystis_montium
YTLVGLGTRTVTFIGIQVYVVGFYIATADIAALQNRLVKRVNPIATALVPSEKDDLR------ASLL--DPAAGEALWNELLADGVPARSLFRIVPVRDTDFPHLRDGFVRAIQAKAPRVLEHDEKAQSVGTAAAAAAPDFGESVKEFRRAFNR-GKAPKQKELLILRDADGSLRIVFDDGHSTGRQVLGSVADERVSRALWLNYLGGRKVASEETRKSIVDGVIEFV
>Hawksworthiomyces_lignivorus
TTEYTLVGLGTRTVSFLGIQVYVVGFYVATADIAALQNRLIKRVNPIATTLVPDEK---EALRKALL-DPAESEAVWEALLQEDIPARSLFRIVPVRDTDFHHLRDGFVRAIQARAPRILQKEQEQAAETNAGIAPTSDSQDFGDSVRQFRLVFNRGKAPKQKELLMIRGDGGTLSVVYNDGRSFGRQFLGSVTDERLSRALWLNYLGGSKVASEPARQSIVNGII
>Erysiphe_pulchra
YQLLGLGIRTVSFLKIQVYVVGIYVAADD--IVA-------LQKKLIK---RINPLATALVVGERDELKSMLNNPEKSEEIWDTILKDGACRMLIRIVPTRNTDFGHLRDAWVRTMTSRAQKVGWDDEKFGESVAQFKRIFAR-GSVPKGTELILSRGKKGNLEVWYHGNGRGQNENGIDKLGELWDERVSRAMWLGYLAGKGVACEGAREGIVASIL
>Cladosporium_sp._SL-16
TSSVPHFPRTIYLPASSGEDPNASTPVPGLVTAAQANSPVNTGNITNQEEYTLVGLGIRTVSFLSIQVYVVGMYVRTQDISGLQSKLIHLVNPEASTLVPSEKDALKQKLV-----DPVTSKEIWNELLSTPGMKSAWRISPTRNTDFAHLRDGWKTGIDKRTAEARQEARKINPAAETQYDAEDFGLSMRNFMSVFS-GGKAAKGSVMILTRNQQGALDVYFDAEPEKQGKDVQHLGTVNDERISRLIWLNYLGGQKVSSEAARQGVVDGCISF
>Magnaporthe_grisea
SSVPSDPLAPPVVVNPSPTQQTTEYTLVGLGTRSVTFIGINVYVVGFYVATADIAALQSRLVKRVNPIATTLVAGEKGDLHKALLD------PVEGEA------------IWNELLRDGIPARSAFRILPVRDTDFHHLRDGFVRAIQARSDKLLDEAGSNAGGDLVKADKDAFGESMRAFRQLFNR-GKVPKSKELLLIREDGGRLRVVYDDGKNR--EVIGTVDDERVSRALWLNYLAGKNVASEPARKSIADGVLEFV
>Thielaviopsis_radicicola
GTAYTLLGLGLRSVSFLGINVYVAAVYVATADLPAVAAALVHAVNPTASTLVGGEQ---ETLAALLM-DAERGEEWWDEVLRTAGVRSVVRVSPVRDTDFGHLRDGFVRAIQARTRRGASADNKWVFEDGQFGEAVSQFRGIFG-KGKVPKTKELILQRDERGVLRVWYDGEDGKGEKEKAAKGRKELGKVEDERVSRMLWLNYLGGKTVASEAARRSVVEGLIDL
>Aspergillus_pseudoterreus
FPSTIRLPRIDAGAGALPPNA---EIPASAEHDEYQLLGLGVRTVSFLKIQVYVVGLYVAKADISELQQRLVRAAVAPPSDATVVDSPGAASATSLVSTERNELKRLLLDPDAGDDIWDAILRQPGLRTAFRIVPTRNTDFLHLRDGWVRGITARAQRASAKAAAPGGGAGASEFQDESFGAAMNEFKGLFGGGQRKNVPKGQTLVLVRNADGALDALFQAETAQPMRFLGRVADERISRLVWLNYLAGKTVSSEGARQSVVEGVMAVV
>Cladonia_uncialis
YQLLGLGIRKVSLFRIQVYVVGLYVAKADMGKLQEELIKASVGSGASTLVQGE--KEQLQKTLLDGKGSTKVWEEVLKEGGVRSAVRIVPTRNTNFSHLRDGWLRGIDLRAKGKEFEGDDFKAAVGEFKSMLGGRGSVAKGRVLLLGRGADGALRAWVEEETSSSAGADPAIRRREGEKMTLLGGLKDERISTLVWMGYLAGDHIASEEARESVVRGIMEIV
>Colletotrichum_fioriniae
YTLVGLGIRTVSFLSIQVYMVGYYVATQDVAKL-----QHYLTKKINPIATTLVPSERDSLKQKLFDPVEGEETWTAL----LQEVGTRSAFRIVPVRDTDFPHLRDGFVRAITARSSADKEAYGDEGFGEAMKEFKRLFNR-GKVQKNKELLLCRDEKGQLEVVFDDGRSMGRQSVGRVQDERVSRLLWLNWLAGSKVASPPARESIIDGVMEFV
>Cercospora_berteroae
NISNQEQYTLVGLGIRTVSFLSIQVYVAGLYIRTQDIAALQQRLIKD-VNETASTLIPSEKDQLRQ------RLV--DPSASREIWTDLLQVPGIKTAWRIAPTRNTDFGHLRDGWITGISNRTREFKAIARGAETEYDHEDFGKSVGDFKNIFT-GGKAPKGSVMILSRNNNGALDVWFQEKPGAQGKEKEVQHLGKVDDERIGKLIWLGYLGGEKVSSEQTRKGVAEGCVAF
>Zymoseptoria_tritici
AQGQGVEIDLVETGTSSVPHFPRTIYLPKDGSEQSAGAAPNTPANPGNEDNQEQYTLLGLGIRTVSFLSIQVYVVGMYIRTQDLSVLQETLIHNINETASTLILSEKEELKK------RLLDPVASREIWM--ELLKVPGVKTAWRVTPTRNTDYGHLRDGWITGINNRIREFKQVAQGAETEYEAEDFGKSIGEFKNIFA-GGKAPKGSVMILSRQRNGSLDVWFQQKPDGTPEEQAMQKLGHVADERIGKLIWLGYLAGEKVSSEAARKGVADGCVSF
>Monilinia_laxa
STVPTFPRTLHFSDDPRAPKQEYQLLGLGIRTVSFLGIQVYVVGLYVSSAS----IAKLQAALLRKAAPDGATTLVAGEREELRALLMHEGRGEEIWSEVLREGGTETIVRIVPTRNTDFHHLRDAWVRGLTAR--AQRNKEEFGDGGFGEAVAGFKGLFNRGSVPKGRELLLARDGEGKLSVWYEDGKAGKDGKVESQRLGEVRDERVSRSIWLGYLAGAQVSSEEARRNIVEGVMGFV
>Ustilaginoidea_virens
AGTEFTLVGLGMRTVTFLGIQVYLVGFYVATKDIERL------QHHLVKKINPLATTLIPSEKDALRKALRDAVEGEQTWDSVLRDAGCQSAFRIVPVRDTDFHHLRDGFVRAVQVRSARDKAYDDEAFGIAMRELKGLFNR-GQVPKRKELLLTRDAAGKLAVMYGEGDHKTNNGKTLMGTVSDERLSRLLWLNYLAGSKVASEGARENIIEGIMEFV
>Sporothrix_schenckii
TEYTLVGLGTRTVTFLKFEVYVVGFYVATADIAALQNRLIKRVNPIATALVSGEKN--ELRASLLDPTDSQT--LWDVILEEGVPTRSLFRIVPVRDTDFPHLRDGFQRAIKSQAPRILDKEKQEEGASNDTAPDFGESVREFRQIFNR-GKAKKGRELMLVRGSDGKLSVVFDDGRSMGRQLLGTVGDERLSRALWLNYLGGANVASEAARQSIANGMIEFV
>Rutstroemia_sp._NJR-2017a_WRK4
STSLLDNPQPILVTPPSFSPPDTQEP--VPTGTSTVPFFPRHLLFPERANPPEEYQLLGLGVRTVSFLSIQVYVVGIYIATQDIASFQASLIR------HIAGDGASTLVAGEKDKLRAELYDPEKGEALWSAVLEESGARTLVRIVPTRNTDFGHLRDAWVRGLTARAQKDRTGYGDEGFAQAVGEFKKVF-QKGEVPKGRELVLVREGKGNLEVWIEGKGKMGYSEGMGPGMGMGLGIRKRLGVVGDERVARSIWLGYLAGKTVSSEEARKSVVEGVMEFV
>Rutstroemia_sp._NJR-2017a_BVV2
STSLLDIPQPIIVAPPSTSQPQTQEP--VPTGTSTVPFFPRHLLFPERAHPPEEYQLLGLGIRTVSFLSIQVYVVGLYIATADIS----SFQASLIHHIAGDGASTLVAGEKDKLRAELYDPEKGEALWSAVLKESGARTLVRIVPTRNTDFGHLRDAWVRGLTARAQRDRVGYGDEGFAGAVGEFKRVFER-GSVPRGRELVLVREGKGGLEVWVEGAGAGGMGMGEGNGMVAENGMVAGNRRRRLGVVGDERVARSIWLGYLAGKTVSSEEARKSVVEGVMEFV
>Rutstroemia_sp._NJR-2017a_BBW
STSLLDNPQPILVTPPSFSPPDTQEP--VPTGTSTVPFFPRHLLFPERANPPEEYQLLGLGVRTVSFLSIQVYVVGIYIATQDIASFQASLIR------HIAGDGASTLVAGEKDKLRAELYDPEKGEALWSAVLKESGARTLVRIVPTRNTDFGHLRDAWVRGLTARAQKDRTGYGDEGFAQAVGEFKKVF-QKGEVPKGRELVLVREGKGNLEVWIEGKGKMGYSEGMGPGMGMGLGIRKRLGVVGDERVARSIWLGYLAGKTVSSEEARKSVVEGVMEFV
>Alternaria_solani
PAGTDNPQASDPDAIELVETGTSYVPYFPRTIRLPTDTSGPEAITTDAEYTLLGLGIRKVSFLRVQVYVVGLYVKTADLSTLQNHLINTVNPTA---SALIPNEKKDLREALLDPEKSNKIWEAILAKKGMD-GVDMAFRVVPCRGTDFKHLQDGWMRGIASRTDEVRRKQAELLRQQAAENKSISLPKPVEEGEFQDESFGLAMKEFKNLFQGKGKAPKGSVIILTRNKSGHLGALYQPIVKAADNKQEVMGKSSWLGEVRDERVSRLVWLMYLAGQNVSSEPARQSIVDGCIDIV
>Isaria_cicadae
VHDEDGNEVVPTG------NSTVPLFPRTIDVSLPLDTKRQSALEASITDSAGTQYTLVGLGMRSVTFIGINVYLVGLYVATQDIARL-----QHYLVKSVNPVATTLIPSEKDALRRRLL--DPVEGEALWDALLRDAGLRSVLRIAPVRDTDFHHLRDGFVRAVQARSALDKAAYGDDAFGAAMRSLKALFNR-GQVPKKKEMLLCRGEGGALAVTYDAGASQQREVLGTIEDPRLSHLLWLNYLAGSKVASEPARKNIVEGVMEFV
>Monascus_ruber
YQLLGLGIRTVSFLKIQVYAVGLYVAKSDIPELQKLLVRTAIRPPGQEKTNTDAFIADAATSLVPRERQQLKDLLL-DPEQSNEAWNEIFKKSQKKQDEGIRTVLRIVPTRNTDFMHLRDGWVRGITARASAAQKAQNPEFQDESFGTALNDFKTVFGGGLRKSVPKGQPLLLHRNTHGVFDALYEPDPAQPLRWMGRVHDERISRLVWLHYLGGKTVASEAARQS
>Fusarium_beomiforme
IHDEDGNEVVPTGNTTVKL------FPRTLEVENVGAAGDVAGPIAAAVTDKHGTEFTLVGLGTRTVTFLGFEVYVVGFYVATQDVEKL------QRYLVKKINPLATTLIPSEKEDLRKALQDPTEGEETWNSILKDAGCRSAFRIIPVRDTDFPHMRDGLVRAVQARSSHNPEY--NDETFGNAMKHFKILFQR-GLVAKKNELLLIRDATGNLTITYTDGTRKEPVKTVLGTVEDERLSRLLWLNYLSGKKVASEEARKNIINGVMEFV
>Fusarium_burgessii
GTEFTLVGLGTRTVTFLGFEVYVVGFYVATQDIEKL------QRYLVKKINPLATTLIPSEKEDLRKALQDPVEGEETWNSILKDAGCRSAFRIIPVRDTDFPHMRDGLVRAVQARSSHNPEY--NDETFGNAMKHFKVLFQR-GLVAKKNELLLVRDATGKLTITYTDDTRKEPVKTVLGTVEDERLSRLLWLNYLSGKKVASEEARKNIINGVMEFV
>Fusarium_algeriense
GTEFTLVGLGTRTVTFLGFEVYVVGFYVATQDIEKL------QRYLVKKINPLATTLIPSEKEDLRKALQDPVEGEETWNSILKDAGCRSAFRIIPVRDTDFPHMRDGLVRAVQARSSHNPEY--NDETFGNAMKHFKVLFQR-GLVAKKNELLLVRDATGKLTITYTDDTRKRPVKTVLGTVEDERLSRLLWLNYLSGKKVASEEARKNIINGVMEFV
>Curvularia_geniculata
PHDTDNPQASDPDAIELVETGTSYVPYFPRTI---RLPTDTTGPEHVSSDAEYTLLGLGIRKVSFLRVQVYVVGLYVKTADLSTLQNHLINTVNPSASALIPDEKKALRESL---LDADKSNKIWEAILANHGTSGVDMAFRVVPCRGTDFKHLQDGWMRGIASRTDEVRRKQADLLRQQAAENKTIALPKPVEEGEFQDEAFGVAMKEFRNMFQGKGKAPKGSVIILTRSKDGTLGALYQPIVKGEKQEKMGKPTWLGNVRDERVGRLVWLLYLGGQNVSSEDARKSIVDGCIDIV
>Arthonia_radiata
YTLLGHGLRTVSFLRISVYYLGIYVRSSDLPELQTRFVRQANANATSLVPGEKQELREKLM-----DPERSQEVWDTVLRDTGLKSAVRVVPVKNTDFGHLRDGFVNGIT-----ARTREATARALKEGKTGPGEYDDERFGQAVGNFRELFGGGRKAPVGSAVIVTRQGDGSLGLSYQGVPTEEEKKAGTAGARQDIGRIEDERIARLVWLGYLGGGNVSSEAARKSVVDGVMELV
>Ilyonectria_mors-panacis
ALSDKQGTEFTLVGLGTRTVTFIGIEVYVVGFYVATQD---IAKLQN--YLVKKINPLATTLIPSEKDALRKALQDPIESEETWDTAFKDSGCRTAFRIAPVRDTDFPHLRDGLVRAITARSGHNEAYKDEAFGAAMKTFKHMFQR-GLVPRSKELLLVRNDVGKLSIIYDGGDKHKPRKSLLGTVDDERLSRLLWLNYLGGKKVASEETRQSIINGIMEFV
>Cercospora_physalidis
NISNQEQYTLVGLGIRTVSFLSIQVYVAGLYIRTQD--------IATLQQRLIKDVNETASTLIPSEK-DQLRQRLVDPSASREIWTDLLQVPGIKTAWRIAPTRNTDFGHLRDGWITGISNRTREFKAIARGAETEYDHEDFGKSVSDFKNIFT-GGKAPKGSVMILSRNNNGALDVWFQEKPGAQGKEREVQHLGKVNDERIGKLIWLGYLGGEKVSSEQTRKGIAEGCVAF
>Eurotiomycetes_sp._MA_6039
QVETGTSTIPYFPSTIRLPRSTSLDSNVLNPSDEIPADVAEEDEYQLLGLGIRTVSFLRIQVYVVGLYVATPDITELQTRLVRTALNPPAPKDKQVEAGGAGIGTNFATSLVPGERQQLKELLLDPEQGDAAWEAVLKKDGLRTAFRIVPTRNTDFLHLRDGWVRGITGRAQRSNNATTAGGGQEGGEFGDDSFGSALNTFKGLFGGGQRKSVPKGQTLLLLRGSHGELDALFEPETAKPARWLGRVPDERISRLVWLNYLAGKNVSSEGARKSVVDGVMGIV
>Eurotiomycetes_sp._MA_6038
QVETGTSTIPYFPSTIRLPRSTSLDSNVLNPSDEIPADVAEEDEYQLLGLGIRTVSFLRIQVYVVGLYVATPDITELQTRLVRTALNPPAPKDKQVEAGVGTNFATSLVPGERQQLKELLLDPEQGDAAWEEILKKDGLRTAFRIVPTRNTDFLHLRDGWVRGITGRAQRSNNATTAGGGQEGGEFGDDSFGSALNTFKGLFGGGQRKSVPKGQTLLLLRGSHGELDALFEPETAKPARWLGRVPDERISRLVWLNYLAGKNVSSEGARKSVIDGVMGIV
>Pezicula_radicicola
YQLMGLGIRTVSFLGIQVYVVGMYVATDD----IAALQQAMIRK----IDPIATALIAGEKEKLNQLLQDPVKGEEAWSQILKESGVRTIVRIVPTRDTDFHHLRDAWVRSVTAR--AQKNKEEFGDEAFGAAVAQFKTLFNR-GSVPKKKELLLVRDHKGKLAVWYDNGKTGA-ERLGAVADERLSRGLWLNYLAGKTVASEGARQSILSGVMEFV
>Trichoderma_brevicompactum
YTLVGLGVRTVTFIGIQVYMVGFYVATQDIAKL-----QQYLVKKINPSATTLIPAEKDNLRKALK-DATEGEETWDALLRESGCRSVFRITPVRDTDFHHLRDGFVRSIAARSQSNKAYSDEAFGVAMKDFKALFNR-GSVPKKQELLLCRDEQGVLSVMFNSGRGKDPKREVMGTVEDERLSRLLWLNYLAGSKVASEPARDSIIEGVMEFV
>Trichoderma_arundinaceum
LPSTREENSIAASISDRH----------GNEYTLVGLGVRTVTFIGIQVYMVGFYVATQDIAKL-----QQYLVKKINPSATTLIPAEKDALRKALKDAAEGEETWDALLRESGCRSVFRITPVRDTDFHHLRDGFVRSIAARSQKNKAYSDEAFGVAMKDFKALFNR-GSVPKKQELLLCRDEKGVLSVMFNSGRGKDPKREVLGTVEDERLSRLLWLNYLAGSKVASEPARDSIIEGVMEFV
>Spicellum_roseum
EAFP-RTIDIRLPSQKKENGPIAASINANEGTEFTLVGLGTRTVTFLGIQVYVVGFYVATQDIAKL-----QHYLVKKVNPLATTLIPSEKGTLRKSLLDAAEGEETWDAILRDAGCRSAFRITPVKDTDFHHLRDGFVRAITGRAQRDGKQFGDEAFGAALKDFKALFNR-GSVPRKRELLLCRDETGKLTVMYDEQGLGDKKAVRDEVMGTVADERVSRLLWLNYLAGSKVASEGARQNIIDGVMEFV
>Paramyrothecium_roridum
FTLVGLGTRTVTFLGFEVYVMGFYVATQDIARL-----QHHLIKKINPVATTLIPSEKDALRRALRDATEGEETWNTLLVEAGCRSIVRITPVRDTDFHHLRDAFVRAITNRTQRDTKAYADEAFGLAVRDLKSIMNR-GSLKKRAELLLCRDDRGKLTVLFDPSGKGSGTGDRRELLGSVDDDRLSRLLWLNWLAGSKVASEKARENIIEGVMEFV
>Trichothecium_roseum
SINANEGTEFSLVGLGTRTVTFLGIQVYVVGFYVATQDVAKL-----QHYLVKKINPLATTLIPSEKDALRKSLLDAAEGEETWDAILRNAGCRSAFRITPVKDTDFHHLRDGFVRAVTGRSQRDSKQFGDEGFGAALKEFKALFNR-GSVPRKREMLLCRDEAGKLTVMYDAQGLGDKKGVRNEIMGTVADERVSRLLWLNYLAGKNVASEGARQNITEGVMEFV
>Spicellum_ovalisporum
EAFP-RTIDIRLPSQKKENGPIAASINANEGTEFTLVGLGTRTVTFLGIQVYVVGFYVATQDIAKL-----QHYLVKKVNPLATTLIPSEKGTLRKSLLDAAEGEETWDAILRDAGCRSAFRITPVKDTDFHHLRDGFVRAITGRAQRDGKQFGDEAFGAALKDFKALFNR-GSVPRKRELLLCRDETGKLTVMYDEQGLGDKKAVRDEVMGTVADERVSRLLWLNYLAGSKVASEGARQNIIDGVMEFV
>Microcyclospora_tardicrescens
YTLIGLGIRTVLFI--QVYVVGMYVRTSD----ISALQQTLIH----DVNSAASTLIPAEKESLRSRLLDPVGSREIWT-EILKTPGLKTAWRIAPTRNTDFGHLRDGFVNGINARIQEARRLNSSASSEFDAEDFGQSVQNLKGIFS-GGKAPKGSILILHRDESGALDVLFQPKAGEKKNEKEMQRLGSVTDERIARLIWLGYLAGDKVSSKGAREGVVEGCVSF
>Fusarium_longipes
FPRTLEVENVGSAGDAAGPIAAAVTDKHGTEFTLVGLGTRTVTFLGFEVYVVGFYVATQDVEKL------QRYLVKKINPLATTLIPSEKEDLRKALQDATEGEETWNLILKDAGCRSAFRIIPVRDTDFPHMRDGLVRAVQARSARNPDY--NDEAFGEAMKQFKVLFQR-GTVAKKNELLLVRDAAGKMTITYKDSTRKEPVKTVLGTVDDERLSRLLWLNYLSGKKVASEEARKNIINGVMEFV
>Fusarium_sp._FIESC_12
GTEFTLVGLGTRTVTFLGFEVYVVGFYVATQDVEKL------QRYLVKKINPLATTLIPSEKEDLRKALQDATEGEETWNLILKDAGCRSAFRIIPVRDTDFPHMRDGLVRAVQARSARNPDY--NDETFGEAMKHFKVLFQR-GQVAKKNELLLVRDAAGKLTITYNDATRKEPVKTVLGTVEDERLSRLLWLNYLAGNKVASEEARKNIINGVMEFV
>Fusarium_chlamydosporum
IHDEDGNEVVPTGNTTVKL------FPRTLEVENVGSAGDVAGPIAAAVTDKHGTEFTLVGLGTRTVTFLGFEVYVVGFYVATQDVEKL------QRYLVKKINPLATTLIPSEKENLRKALQDATEGEETWNMI--LKDAGCRSAFRIIPVRDTDFPHMRDGLVRAIQARSARNPDY--NDETFGEAMKHFKVLFQR-GQVAKKNELLLVRDGAGKMTITYNDSTRKEPVKTVLGSVDDERLSRLLWLNYLAGNKVASEEARKNIINGVMEFV
>Juglanconis_oblonga
DAIPSVTSP------------TLTVLPSSTSDTQYTLVGLGTRSVSFLGINVYVLGYYIATADIAALQAHLVKKINPIASTLVSTEKDELRKKLLDVDESE------------------HIWQELLQAGIPARSCVRVVPVRDTDFPHLRDGFMRAIQAR--TGQEKDEQFGEAMREFKRIFNR-GKVPKQKELLLLRDRQGRLTMVFDDGRSMGRQLLGTVDDERISRALWMNYLGGKKVASEEAKRSIVNGVMEFV
>Juglanconis_juglandina
DAIPSVTSP------------TLTVLPSSTSDTQYTLVGLGTRSVSFLGINVYVLGYYIATADIAALQAHLVKKINPIASTLVSTEKDELRKKLLDVDESE------------------QIWQELLQAGIPARSCVRVVPVRDTDFPHLRDGFMRAIQAR--TGQEKDEQFGEAMREFKRIFNR-GKVPKQKELLLLRDRQGRLTMVFDDGRSMGRQLLGTVDDERISRALWMNYLGGKKVASEEAKRSIVNGVMEFV
>Ophiognomonia_clavigignenti-juglandacearum
RIIELPDFASGAPKNSHDPETVSSVTS-PTLIIPPSATGDTEYTLVGLGTRSVSFLGINVYVLGYYIATADIAALQAHLVKKVNPIASTLVSNEKESLRKSLLDVESSE------------------QIWQELLQAGIPARSCVRVVPVRDTDFPHLRDGFTRAIQAR--TANEKDEEFGEAMKEFKRIFAR-GKVPKQKELLMLRDAQGRLTMVFDDGKSTGRQLLGTVDDERISRALWMNYLGGAKVASEEAKKSIVNGVMEFV
>Pyricularia_pennisetigena
PIVVNPSPTQQTTEYTLVGLGTRSVTFIGINVYVVGFYVATADIAALQSRLVKRVNPIATTLVAGEKGDLHKALLD------PVEGEA------------IWNELLRDGIPARSAFRILPVRDTDFHHLRDGFVRAIQARSDKLLEEAGSNAGGDLVKVNKDAFGESMRAFRQVFNR-GKVPKSKELLLIREDGGRLTVMYDDGKNR--EVIGTVGDERVSRALWLNYLAGKNVASEPARKSIADGVLEFV
>Juglanconis_sp._DMW523
DAIPSVTSP------------TLTVLPSSTSDTQYTLVGLGTRSVSFLGINVYVLGYYIATADIAALQAHLVKKINPIASTLVSTEKDELRKKLLDVDESE------------------QIWQELLQAGIPARSCVRVVPVRDTDFPHLRDGFMRAIQAR--TGQEKDEQFGEAMREFKRIFNR-GKVPKQKELLLLRDRQGRLTMVFDDGRSMGRQLLGTVDDERISRALWMNYLGGKKVASEEAKRSIVNGVMEFV
>Elsinoe_australis
YSLVGLGIRTVSFLRIQVYVMGLYIRTADLS----PLQSKLIH-YINDSASTLVPSEKEELKAALL--DPVKSTEIWEAFLSKSQVKSAWRISPTRSTDFAHLRDGWITGIKKGTQAAQAAIKDKAAGPAETEYESESFGEAVKAFKDVFQGGGKTAKGSVVTLARDSNGALDIYFEDPSRNEGQEKLGRATDPRISKLVWLGYLAGKNVSSEAARRGVADGCLAL
>Corynespora_cassiicola
SYVPYFPRTI---KLPTSTGPEAVESEAEYTLLGLGIRKVSFLRVQVYVVGLYVRTSSLGALQNHLIKTVNPSASALIPGEK---EDLRKALV-DSEKSNEIWESILSRKGTDGVDLAIRIVPTRGTDFKHLQDGLMRGIASRTDEVKRKQAELLRQQAAESKQISLPKPVEEGEFEDESFGLAMKDFKALFQGRGKAPKGSVLILTKDRQGTLGALYQPIIKSNKGEQMGEVVKMGTVQDERVSRLVYLLYLGGQNVSSEEARKNIVDGCIGI
>Amorphotheca_resinae
TVEYQLLGLGIRTVSFLGIEVYVVGLYVATDD----IARLQEALIRK-ISSVGSTLVAGEKDALKSKLLDPQEGEKVWG-ELLKDTHIRSLIRIVPTRNTDFHHLRDGWVRQITARAQNPIHKEEFQDESFGAAMQQFKALFNR-GSVPKQKELLLIRDREGKLAVWYDDGKSAQR--LGEVKDERLSRAVWLNYLAGKTVASEGARQSVVNGLMEFV
>Coniella_lustricola
DATDPLP--TNAI---PSVTG-PTLVIQPSAATTTEYTLVGLGTRTVSFLGINVYVLGYYIATADIAELQARLVKQINPIASTLVSTEKDDLRKKLLDVKESEE------------------LWNELLRSGVPARSMVRVVPVRDTDFGHLRDGFVRAIQARMSKEQD-----EAFGEAMREFKRIFSR-GKVPKQKELILLRDREGKLTMVYDEGKSEGRQLLGTVADERISRALWMNYLGGKNPASEEARKSIINGVMGFV
>Trichoderma_harzianum
LPTAREDNSIAASISD----------QHGSEYTLVGLGVRTVTFIGIQVYMVGFYVATQDI---------AKLQKYLIKKINPSATTLIPAEKDALRKALK-DVTEGEETWDTLLREAECRSVMRIIPVRDTDFHHLRDGFVRSIAARSQRDKAYNDESFGAAMKDFKALFNR-GSVPKKQELLLCRDEKGVLSVMFNSGRGKDPKRELMGTVEDERLSRLLWLNYLAGSKVASEPARESIIEGVMEFV
>Trichoderma_asperellum
NSVVPAFPRTIN-VKLPTSKDRNSVAASISDKEGDEFTLVGLGVRTVTFLSIQVYMTGFYVATQDIAKL-----QQYLVKKINPTATTLIPAEKDALRKALRDAVEGEETWDTLLREAGCRSIFRIIPVKDTDFPHLRDGFVRAIAARSQRNAAYNDDAFGVAMRKFKTLFNR-GTVQKKQELLLCRDENGLLSVLYNPDQGNNPKREVMGTFDEERLSRLLWLNYLAGSKVASEPARESIIEGVMEFV
>Trichoderma_citrinoviride
AFPRNIE-VKLPSAEGDNSIAAT-ISDKQGNEYTLVGLGVRTVTFIGIQVYMVGFYVATQDIAKL-----QHYLIKKINPTATTLIPSEKDALRKALRDATEGEETWDALLRDSDCRSVLRIVPVRDTDFHHLRDGFVRSIAARSQRNPAYNDDTFGAAMRDFKALFNR-GSVPKKQELLLCRDGKGALTVLFNSGKGKDSRVELLGTVEDERLSRLLWLNYLAGSKVASEPARESIIEGVMEFV
>Trichoderma_longibrachiatum
AFPRNIE-VKLPSAEGDNSIAAT-ISDKQGNEYTLVGLGVRTVTFIGIQVYMVGFYVATQDIAKL-----QHYLVKKINPTATTLIPSEKDALRKALRDATEGEETWDALLRDSDCRSVLRIVPVRDTDFHHLRDGFVRAIAARSQRNPAYNDETFGAAMKEFKALFNR-GSVPKKQELLLCRDGKGALTVMFNSSRGKEEPKVELLGKVEDERLSRLLWLNYLAGSKVASEPARESIIEGVMEFV
>Cordyceps_pruinosa
VHDEDGNEVVPTG------NSAVPAFPRTIDVRLPLDAQQQSPLAASMADAAGTQYTLVGLGMRSVTFIGINVYLVGLYVATQDIARL-----QHYLVQNVNPVATTLIPSEKDTLRRRLL-DPVEGEALWDAILRDTRLRSAIRISPVRDTDFHHLRDGFVRAIQARSSLDKAAYSDEEFGAAMKSFKGLFNR-GQVPKKKEMLLCRNESGALAVTYDGGSSSTPQREVLGTVSDARLSHLLWLNYLAGSKVASEPARKNIVEGVMEFV
>Cordyceps_farinosa
GTQYTLVGLGMRSVTFIGINVYLVGLYVATQDIARL-----QHYLVKNVNSVATTLIPSEKDTLRQRLL--DPVEGEELWNAILRDGKLRSVMRISPVRDTDFHHLRDGFVRAIQARSSLDKAAYSDEAFGTAMKEFKALFNR-GQVPKKKEMLLCRNESGALAVTYDGSTGGTEPQREVLGTITDARLSHLLWLNYLAGSKVASEPARKNIVEGVMEFV
>Cordyceps_tenuipes
VHDEDGNELVPTGNSTVPLFPRTIDVSLPLDAKRQSPLEASITDSAGTQYTLVGLGMRSVTFIGINVYLVGLYVATQDIARL-----QHYLVKSVNPVATTLIPSEKDTLRRRLL-DPVEGEALWDALLRDAGLRSVLRIAPVRDTDFHHLRDGFVRAVQARSALDKSAYGDDAFGAAMKSFKALFNR-GQVPKKKEMLLCRGEGGALAVTYDAGAAQQREVLGTIEDPRLSQLLWLNYLAGSKVASEPARKNIVEGVMEFV
>Cylindrocladium_naviculatum
LHDEDGQEVVPTGNSTIKL------FPRTIAVEELADNRGPIAAAVSDSQGTEFTLVGLGTRSVTFIGIQVYVVGFYIATQD---ISKLQN--FLVKKINPMATTLIPSEKEALRNALQDATESEETWNAVLKEAGCRTAFRIAPVRDTDFPHLRDGLVRAITARSGRDQAYNDEEFGNAMRKFKIMFQR-GLVPRAKELMMIRDASGKLSITYNEGDNKVPKKTLLGTVEDERLSRLLWLNYLGGKKVASEETRQNIINGVMEFV
>Huntiella_decipiens
NSTVPTFPATLEIDGVEHS----LLGFGVRTVSFLSIQVYVGGFYVATADLPKLS-----SALIKRINPSASTLLPSERESLSTLLLGPESSEDLWDAVLQDTSIRSVFRIAPVRDTDFHHLRDGFVRAIQARTRVGNRPEWVFTDDGFGEAMTEFRGIFNR-GKVPKKQELLLVRGQNGVMKVLFDDGKTTNGRFEV-GSVKDERVSRMLWLNYLGGKTVASEAARKSITEGLLDL
>Fusarium_culmorum
WKRGRPYRQHNR-QVVPRTLEVENVGSAGDVAGPIAAAVTDKHGTEFTLVGLGTRTVTFLGFEVYVVGFYVATQDVEKL------QRYLVKKINPLATTLIPSEKEDLRKALQDATEGEETWNMI--LKDAGCRSAFRIIPVRDTDFPHMRDGLVRAVQARSARNPDY--NNESFGEAMKHFKVLFQR-GQVAKKNELLLVRDGAGKLTITYNDSTRKEPVKTVLGTVDDERLSRLLWLNYLAGNKVASEEARKNIINGVMEFV
>Pseudohalonectria_lignicola
YTLVGLGTRSVSFLSITVYVVGFYVATAD---IAELRSRLVKRINPIATTLVSGEKDHLRRALL-DPAEGEEIWDLLLRDGVPTRSAFRILPVRDTDFHHLRDGFVRAIQARSDKILARESGSADAAGAAAAATTGDVPRVAQDSQREMFGESVRQFRQAFNR-GKVPTARELLMVREGDGKLRIVYSDGSEKRLRQMIGTVDDERVSRALWLNWLGGKKVASPPARESIVEGIMEFV
>Magnaporthiopsis_incrustans
TTEYTLVGLGTRSVSFLSINVYVVGFYVATADIAALQARLVKRVNPIATTLISNEK---DQLRQALL-DPVHSEEVWNELLREGIPARSAFRILPVRDTDFHHLRDGFVRAIQARSEKIQAEAAKGGDGVDSAAVKDKFGESVRQFRHAFNR-GKVPKAQELLLVRECGGKLGIVYSDGRPKRERELIGMVDDERVSRALWLNWLGGKKVASEPARASIVDGVMEFV
>Nakataea_oryzae
NSTVPNFPRTISLKPVSGGTTPASPTAIVNPLASEQTTEYTLVGLGTRSVSFLSINVYVVGYYVATADIAAL-----QARLVKRINPIATTLIANEKVDLRQALLDPAQSEQIWNELLREGIPARSAFRILPVRDTDFHHLRDGFVRAIQARTDKIQAEDQGVSDATAAAASKDRFGQAVRQFRQVFNR-GKVPKAKELLLVREHGGKLGIVYSDGSPSRERELIGTVDDERVSRALWLNWLGGKKVASEPARASIVDGVMEFV
>Magnaporthiopsis_rhizophila
NSTVPNFPRTISLRPVSDAPAPAPAPVSATAIVNPLASEQTTEYTLVGLGTRSVSFLSINVYVVGFYVATADIAALQARLVKRVNPIATTLISNEK---DELRQALL-DPVHSEEVWNELLREGIPARSAFRILPVRDTDFHHLRDGFVRAIQARSDKIQAEAAQGGDGADSAAVKNKFGESVRQFRHVFNR-GKVPKAQELILVREGGGKLGIVYSDGRPKRERELIGIVDDERVSRALWLNWLGGKKVASEPARASIVDGVMEFV
>Ophioceras_dolichostomum
LQRPPTTEYTLVGLGPRSVSFLGINVYVVGFYVATADIASL-----QSRLVKQINPIATTLVPDEKAALRKALLDPEESEATWDALLQEDGVLARSAFRIVPVRDTDFHHLRDGFVRAIQARSDKIIEEGAALAASKDSIAPTTTPTPPEGAAELAKESFGESMRAFRQAFNR-GKVPKAKELLLVRERDGTLRIVYSDGSNKRHRQLIGTVDDERVSRALWLNWLGGRKVASEVARASIVDGVMEFV
>Escovopsis_weberi
VDPSAS--PVT-AALRDDQGSEFTLVGLGMRTVTFIGIQVYLVGFYVATQDIAQL-----QHYLVKKVNQGATTLIPSEKDALRKALLDPAEGEETWDSILKESGCRTLFRITPVRDTDFHHLRDGFVRAIAARSQGNRGCNDEAFGSAMKDFKTLFAR-GQVPKKREMLLCRDDQGVLSVMYGDDKKR--EVLGTVSDERVGRLLWLNYLAGNKVASEAARQNIIEGVMEFV
>Escovopsis_sp._Ae724
AFPREIKVKLPTSGVDPSAAPVT-AALRDDQGSEFTLVGLGMRTVTFIGIQVYLVGFYVATQDIAQL-----QHYLVKKVNQGATTLIPSEKDALRKALLDPAEGEETWDSILQESGCRTLFRITPVKDTDFHHLRDGFVRAIAARSQGNSAFNDEAFGSAMKDFKTLFAR-GQVPKKREMLLCRDDQGVLSVMYGDDKKR--EVLGTISDERIGRLLWLNYLAGTKVASEAARQNIIEGVMEFV
>Escovopsis_sp._TC
PAFPREIQVKLPMSGVDPASSPVT-AALRDDQGSEFTLVGLGMRTVTFIGIQVYLVGFYVATQDIAQL-----QHYLVKKVNQGATTLIPSEKDALRQALMDPAEGEEAWDAILRDSGCRTVFRITPVRDTDFHHLRDGFVRAITARSQRDKGCSDEAFGSAMKDFKALFAR-GKVPKKQEMLLCRDVTGTMSVLYGDGKTR--EVLGTISDERIGRLLWLNYLAGSKVASEAARQNIIEGVMEFV
>Escovopsis_sp._Ae720
AFPREIKVKLPTSGVDPSAAPVT-AALRDDQGSEFTLVGLGMRTVTFIGIQVYLVGFYVATQDIAQL-----QHYLVKKVNQGATTLIPSEKDALRKALLDPAEGEETWDSILQESGCRTLFRITPVKDTDFHHLRDGFVRAIAARSQGNSAFNDEAFGSAMKDFKTLFAR-GQVPKKREMLLCRDDQGVLSVMYGDDKKR--EVLGTISDERIGRLLWLNYLAGTKVASEAARQNIIEGVMEFV
>Escovopsis_sp._Ae733
AFPREIKVKLPTSGVDPSAAPVT-AALRDDQGSEFTLVGLGMRTVTFIGIQVYLVGFYVATQDIAQL-----QHYLVKKVNQGATTLIPSEKDALRKALLDPAEGEETWDSILQESGCRTLFRITPVKDTDFHHLRDGFVRAIAARSQGNSAFNDEAFGSAMKDFKTLFAR-GQVPKKREMLLCRDDQGVLSVMYGDDKKR--EVLGTISDERIGRLLWLNYLAGTKVASEAARQNIIEGVMEFV
>Escovopsis_sp._AC
VDPSAS--PGT-AALRDDQGSEFTLVGLGMRTVTFIGIQVYLVGFYVATQDIAQL-----QHYLVKKVNQGATTLIPSEKDALRKALLDPAEGEETWDSILKESGCRTLFRITPVRDTDFHHLRDGFVRAIAARSQGNRGCNDEAFGSAMKDFKTLFAR-GQVPKKREMLLCRDDQGVLSVMYGDDKKR--EVLGTVSDERVGRLLWLNYLAGNKVASEAARQNIIEGVMEFV
>Lecanicillium_sp._MT-2017a
VKVVDAQTGTEYTLVGLGMRTVTFIGIQVYLVGLYVATQDVAKL-----QHYLVKKVNPMATTLIPSEKDDLRQRLRDPKEGEAMWNDILQEAGIRTAFRISPVRDTDFHHLRDGFVRAIQGRSQRDKAYNDEAFGTAMKDFKALFNR-GSVPKKQEMLLCRGQTGELAVTYGGLEGGKVKREVMGTIKDERLSRLLWLNYLAGSKVASDEARTNIIEGVMEFV
>Tuber_borchii
YTLIGLGIRTVSFLGIQVYVVGLYVSTSDLPTLS-----THLLQYVAPSGATSTTVSERDSLRTLLLSPEDSERIFTALLQNSHISTALRIVPTRNTDFSHLRDGWIRSITARARQGGVYEDPGWTTALDEFRRLFGGRGSVPKKKTLLLVRDGEGKLTCWYDPEGRGDGKLGGETVKLGDIKDYRVGLALWLGYLAGGKVASVPARESVVEGLVELV
>Ramalina_intermedia
YQLLGLGVRKVSLFRIEVYVVGLYAAKSDVSRLQQELVKTSVGAGASTLVQGE--KENLKKTLLEGKGSERVWGEVLKQGGVRSAVRIVPVKNTNFSHLRDGWIRGIDARGKGPDF--DDAAFKASVSEFKAMMGGKGSVGTGRVLLLGRGIDGALRAWVEEDAAIAVQQPGKTLVAKGDRMSFMGKVDDERVSRLVWLGYVSGENPASEDARKSIVEGIMDIV
>Periconia_macrospinosa
PSDVDTIELVETGTSYVPYFPRTITLPDAAGPENVETEAEYTLLGLGIRKVSFLRVQVYVVGLYVKNSSLHTLQNHLINTVNPTA---------SALIPGEKEDLRKALL-DPERSTQIWEAILNGKGIDAVETAFRVVPVRGTDFKHLQDGWMRGIASRTDEVRRKQAELLRQQAAEQKKIALPTPVDEGEFADESFGLAMKDFKGLFQGRGKAPKGSVLILRRDADGALTVMYQPITQTNKGERMEDVVMLGSVKDERVSRLVWLLYLGGQNVSSEDARKNIVDGCIGIV
>Cadophora_sp._DSE1049
YQLIGLGVRTVSFLGIEVYVVGMYIATDD----IAKLQQALIKQIATGASSLVKGEKEELKAKLYDAEEGTRIWGEILREGGVRTLVRIVPVKNTDFGHLRDAFVGSLKKRARDFREEYGDEGFGRGVEELKGLLNR-GSVPKGKELLLARNREGKLAVWYDDGKIGA-QRLGQVDDERISRGLWLNYLAGKTPVSEPARKSIIEGVMEFV
>Byssochlamys_nivea
DGPSGFPSHPSVIPIHGQHGVEQVPTGNSAVPNFPTSIILPKSLDASPLKPGDEIAVASEAEEEYELLGLGIRTVSFLSIQVYVVGLYVAKSDLSAMQHKLVRTAVQAPGTPASDGAVAATSLIPAERQALKDLLLDPVKGEEAWDSILKEGGIRTAFRIVPTRNTDFMHLRDGWVRGITARAQKAAVKAKELGTGKPSEFEDESFGSSMADFKALFG--GGHRKNVPKGQVLLLLRNEQGALDALFQPDPAKPIQWMGRVPDERVSRLMWELYLAGKTVSSESARQSVVDGVMAIV
>Aspergillus_fumigatus_NRRL_5109
DGPDGFPSSPSVIRIQGQDGVEQVATGTSTVPHFPSTIRLPRSIDDPSLKSGEDLPAGPGVEEDEYQLLGLGIRTVSFLQIQVYVVGLYVAKADISELQQRLLRTAVNPPGRDSVISDTPGATSATSLVSTERQGLKELLLDPEMGEAAWTQILKQDGLRTAFRIVPTRNTDFLHLRDGWVRGVTARAQKANAKAKEGGAGAPSEFEDESFGAAMNEFKSLFGGGQRKSVPKGQTLLLVRNARGELNALFHPDPAKPMRFLGRVADERISRLVWLNYLAGKTVSSEGARQSVVDGVMGIV
>Trichophyton_mentagrophytes
IPNFPKTIRLPRTVDGSNPDLKIGDELPVT-DNVNDKSADEYQLLGLGLRTVSFLSIQVYVVGLYIATADIPELQARLIRQGANPVVPGVAPTDDGLAATSLVPHEREELQASLLEAEKGEQIM--DHILKQGGIRTVFRIVPTRNTDFLHLRDGWVRAITARAQKANARAKQLAAADKSASDVSASVEFGDDSFGTALSEFKTLLG--GGVRKNVPKGQTLLLLRDKLGGMGIVYQPGDTKPMTWLGRVGDERIGRLVWLNYLAGKTVASESARKNIVDGMMGIV
>Colletotrichum_sp._JS-367
IHDEDGSELVPTGNKTVPSFPRTIDLPPSIAARHSENAAHARSPPPFTTANGVEYTLVGLGIRCVSFLSIQVYMVGYYVATQDVAKL-----QHYLTKKINPIATTLVPSERETLRQKLLDPVEGEETWTALLQEVGCRSAFRIVPVRDTDFPHLRDGFVRAITHRSSIDKDAYGDEAFGESMKEFKRLFSR-GKLPKSKELLLCRDEKGALEVIYDDGRSFGRQSCGKVQDERVSRLLWLNWLAGSKVASEPARTSIIDGVMEFV
>Fusarium_fujikuroi
GTEFTLVGLGTRTVTFLGIEVYVVGFYVATQDIEKL------QHYLVKKINPLATTLIPSEKEDLRKALQDPVEGEETWNSILKDAGCRSAFRITPVRDTDFPHMRDGLVRAVQARSSHNPEY--NDETFGNAMRHFKILFQR-GLVAKKNELLLIRDAAGKLTITYTDGTRKESVKSTLGTVEDERLSRLLWLNYLSGKKVASEEARKNIINGVMEFV
>Penicillium_sp._MA_6040
IKGQDRLEQVPTGT------STIPTFPSTIR-LPTPEATEGKQTGDDLAPSAGEEYQLLGLGIRTVSFLSIQVYVVGLYVAKSDITELQRRLLRTAIHPPTTDDDAAISGAGATAATSLVSPERQQLRELLLDPEHGDAAWSAIIKDNGIRTAFRIVPTRNTDFMHLRDGWVRGITAR---AQAKKTAEPGEFQDESFGSSMNDFKAVFGSGKGKSVPKGQTLVLMRDAHGALDALFQPGADKPVKWMGRVADERISRLVWLNYLAGKNVSSEGARASIVDGLMTIV
>Aspergillus_sp._MA_6037
IQGQEGAERVPTGT------SSVPQFPTTIRLPKHQGSSTPSNIQSGDEVVGAEEEEYQLLGLGIRTVSFLRIQVYVVGLYVAKPDIVELQQRLVRVAVNPPTDKQVISNPVGATSATSLVSTERQQLKELLLDEEKGEDVWNAILKDDGLRTAFRIVPTRNTDFLHLRDGWVRGITARAQKANLKAKAAAQAGKTAAPGEYQDESFGSAMNDFKGLFGGGQRKNVPKGQTLVLMRSAHGELDALFQPDAAKPFRFMGRVSDERIGRLVWLNYLAGKNVSSEDARRSVVDGVMGIV
>Penicillium_sp._MA_6036
IQGQDGLEQVPTGT------STIPHFPSTI---RLPSSSQTEGKQAGDELAPSDGEEYQLLGLGIRTVSFLSIQVYVVGLYIAKNDITELQTRLIRTAIHPPSNIDAPITGAGAESATSLVPPERKQLKELLLDAELGDAAWSAILKDDGIRTAFRIVPTRNTDFMHLRDGWVRGITAKAKAKAGEFADEAFGTSMNDFKAVFGSGKGKTVPKGETLVLMRDQRGALDTLFQPAANKPVIWMGRVEDERVSRLVWLNYLAGKTVSSEGARASVVDGLMSIV
>Purpureocillium_lilacinum
VHDEEGREIVPTGNSTVPVFPRLIDVDVPASQHDGPVAASLTDKNGVEFTLVGLGMRTVTFLGLQVYLVGFYVATQDVARL-----QHYLVKKINPVATTLIPSEKQDLRKALL-DATEGEETWDAILREAGCRSVFRITPVRDTDFHHLRDGFVRAIQARSLRSTAYNDEAFGAAMKEFKGMFNR-GSVPKKKELLLYRGADGALSILYGDGTTKNKDGKRDRMGSVADERLSRLLWLNYLAGNKVASEGARQNIIDGVMEFV
>Fusarium_tricinctum
GTEFTLVGLGTRTVTFLGFEVYVAGFYVATQDVEKL------QRYLVKKINPMATTLIPSEKDELRRVLQDATEGEETWNSILKDAGCRSAFRIIPVRDTDFPHMRDGFVRAIQARSGRNPAYNDEEFGNAMKHFKVLFQR-GLVAKKNELLLIRDATGKLTISYNDGTRKEPQKTVLGSVEDERISRLLWLNYLSGSKVASEEARKNIINGVMEFV
>Tuber_magnatum
YTLIGLGIRTVSFLGIQVYVVGLYVSTSD----LPTLSTHLLQHAAPSVATSTTVSERDSLRTLLLSPEHNERIFTALLQNSHVSTALRIVPTRNTGFSHLRDGWVRSITARAKRGGVYEDPGWDAALDEFKQLFGGRGSMPRRKPLLLVRDGEGRLTCWYDPEGRGDGELGSKTVRLGDIGDYRVGLALWLGYLAGERVASAPARESIVEGLVELV
>Monascus_purpureus
YQLLGLGIRTVSFLKIQVYAVGLYVAKSDIPELQKLLVRTAIRPPGQEKTNTDAFIADAATSLVPGERQQLKDLLL-DPEQSNEAWNEIFKKSQKKQDEGIRTVLRIVPTRNTDFMHLRDGWVRGITARASAAQKAQNPEFQDESFGTALNDFKTVFGGGLRKSVPKGQPLLLHRNTHGVFDALYEPDPAQPLRWMGRVHDERISRLVWLHYLGGKTVASEAARQS
>Pseudevernia_furfuracea
YQLLGLGIRKVSFLRIQVYVVGIYVAKGDMGRLQEELIKASVGSGASTLVQGE--KEDLKKTLLDGEGSTKVWSEVLKEGGVRSAVRIVPTRDTNFLHMRDGWIRGI----DLRGNGKEFEGEDFQKAVDQFKGMLGGRGSVGKGKVLLLGRGANGALRAWVEEDAGGADSKTLTRKGGRMTLLGTVKDERISRLVWMGYLAGQNIASEDARRSVVDGVIEMV
>Evernia_prunastri
YQLLGLGVRKVSFLRIQVYVVGIYVAKGDMGRLQQELVRAAVGSGASTLVQGE--KEDLRKTLLDGEGSTEVWSEVLKEGGVRSAVRIVPTRDTNFSHMRDGWIRGIDLRGKGKEFEGDDFRMAVDQFKGMLGGRGSVAKGKVLLLGRDADGALRAWVEEDAAGAEPKTPTPKGGRMTLLGTVENEKVSRLVWMGYLAGQKIASEDARRSVVDGVIEIV
>Aspergillus_sclerotioniger
YHLLGLGIRTVSFLNIQVYVVGMYVAKSDLAELQSRLVKTAVHPPHVDEGGEKVIANEVGAAAATSLVSMERDKLRELLLDQAERGDEAWEGIVRENGLRTAFRIVPTRNTDFLHLRDGWVRGITGRAKKYNAIAAGGAGGEFEGEAFGEAMGVFKGLFSGAGQKNVPKGQTLVLARGSKGQLDVLAWGDKGVGRY--MGRVSDERISRLVWLNYLAGKNVSSEGARRSVVDGIMAVV
>Aspergillus_eucalypticola
SSIPHFPAVIHLPKWLESEDNTPASATDLPVQSNGKESDGEEYHLLGLGIRTVSFLNFQVYVVGLYVAKEDLAELQSRLVRTAVHPPGEGTESVIDNEVGATAATSLVSMEREKLRELLLDAEKGEQAWDMLLKKDGLRTAFRVVPTRNTDFLHLRDGWVRGITGRAQRYNKVEGGGKGEFEGEEFGQAMGEFKGLFGGGQRKSVPKGQVLVLARGKKGQLDVLVQGGGDGKDTLPDRYLGRVKDERVSRLVWLNYLAGKNVSSEGARRSVVDGIMGVV
>Aspergillus_lacticoffeatus
DGTTDQVETGTSTIPHFPAVIHLPKWLESENPPASATDLPTQSGTGTGEGEGEEYHLLGLGIRTVSFLNFQVYVVGLYVAKEDLAELQSRLVRTAVHPPGKGTESVIDNEVGATAATSLVSMERDKLRELLLDAEKGEQAWDMLLRKDGLRTAFRVVPTRNTDFLHLRDGWVRGITGRAQKYNKESGGEFEGEEFGQAMGEFKGLFGGGQRKSVPKGQVLVLARGAKGQLDVLVQGGGSGKDGVPDRYLGRVKDERISRLVWMNYLAGKTVSSEGARQSVVDGIMGVV
>Aspergillus_neoniger
YHLLGLGIRTVSFLNFQVYVVGLYVAKEDLAELQSRLVRTAVHPPGEGTESVIDNEVGATAATSLVSMEREKLRELLLDAEKGEQAWDVLLKKDGLRTAFRVVPTRNTDFLHLRDGWVRGITGRAQRYNKVEGGGKGEFEGEEFGQAMGEFKGLFGGGQRKSVPKGQVLVLARGKKGQLDVLVQGGGDGKDALPDRYLGRVKDERVSRLVWLNYLAGKNVSSEGARHSVVDGIMGVV
>Aspergillus_sclerotiicarbonarius
SEEYQLLGLGIRTVSFLKIQVYVVGMYVAKSDLAELQSRLVRTAVHPPHVEEGGEKVIANEVGAAAATSLVSMEREKLRDLLLEQADRGDEAWEGILKEGGLRTAFRVVPTRNTDFLHLRDGWVRGITGRAKKYNVTSGGEFDGEEFGQAMGEFKGLFSGAGQKNVSKGQTLVLTRGKKGQLDVLLWGEKKTAPGRYMGRVVDERVSRLVWMNYLAGKNVSSEGARRSMVDGIMGVV
>Aspergillus_ellipticus
DGPAGFPSSPSLIQIEGEEAGASQVSTGTSSVPYFPSTMRVPADLDSLSSGADIKAEKEMEGEEYQLLGLGIRTVSFLGIQVYVVGMYVAKADISELQRRLVRVGVSAREIKAGVEGDEAGGLEKKVGTEVGATSLVEMERTALKELLLDAERGDEVWDAILKTEGLRTAFRIVPTRNTDFLHLRDGWVRGITARAHKYNPRTGGEFADDGFGAAMGEFKGLFGGGQRKNVAKGQTVVLVRGAKGQLDALVRVAPDVPGRYMGRVRDERVSRLVWLNYLAGKGVSSEGARRSVVDGVMGVV
>Aspergillus_indologenus
YQLLGLGIRTVSFLRIQVYVVGMYVAKSDITALQRRLVQTAVNPPTLAGVMAAEPKTAAAAGVITNPVGATAATSLVSTERDRLRQLLLDTDGTEPPQQGDLVWDAILREPGLRTAFRIVPVRNTDFTHMRDAFVRGVTARAQKYNPWRGEFADEAFGAAVKHFKALFGGGANKSVPKGHTVLLVRNARGQLDALFQTDVAAKPTRYLGRVADERVSRLVWLNYLAGKNVSSEPARESVVDGIMAVV
>Aspergillus_violaceofuscus
DGPNGFPSSPSLITVHGQDPGAEQVATGTSAVPYFPATIRLPKALDAENVPLAAGDELALSTTAEKPADEEEYQLLGLGIRTVSFLRIQVYVVGMYVAKSDITALQRRLVQTAVNPPTLAGVIAAEQKTAAAGVITNPVGATAATSLVSTERDRLRQLLLDTDGTEQQGDLVWDAILREPGLRTAFRIVPVRNTDFTHMRDAFVRGVTARAQKYNPWRGEFADEAFGAAVKNFKALFGGGANKNVPKGHTVLLVRNARGQLDALFQTDVAAKPTRYMGRVADERVSRLVWLNYLAGKNVSSEPARESVVDGIMAVV
>Aspergillus_uvarum
DGPNGFPSSPSLITVHGQDPGAEQVATGTSAVPYFPATIRLPKALDAENIPLAAGDELALSTTPEKPADEEEYQLLGLGIRTVSFLRIQVYVVGMYVAKSDITALQRRLVQTAVNPPTLAGIEAEKTAGGVITNPVGATAATSLVSTERDRLRQLLLDTDGNEQQGDLVWDAILREPGLRTAFRIVPVRNTDFTHMRDAFVRGVTARAQKYNPWRGEFADEAFGAAVKNFKALFGGGANKNVPKGHTVLLVRNARGQLDALFQTDVAAKPTRYMGRVADERVSRLVWLNYLAGKNVSSEPARESVVDGIMAVV
>Aspergillus_piperis
YHLLGLGIRTVSFLNFQVYVVGLYVAKEDLAELQSRLVRTAVHPPGEGTESVIDNEVGATAATSLVSMEREKLRELLLDAEKGEQAWDMLLKKDGLRTAFRVVPTRNTDFLHLRDGWVRGITGRAQRYNKVEGGGGKGEFEGEEFGQAMGEFKGLFGGGQRKSVPKGQVLVLARGKKGQLDVLVQGGGDGKDALPDRYLGRVKDERVSRLVWLNYLAGKNVSSEGARRSVVDGIMGVV
>Aspergillus_japonicus_CBS114.51
DGPNGFPSSPSLITVHGQDPGAEQVATGTSAVPYFPATIRLPKALDAENVPLAAGDELALSTTAEKPADEEEYQLLGLGIRTVSFLRIQVYVVGMYVAKSDITALQRRLVQTAVNPPTLAGVIAAEQKTAAAGVITNPVGATAATSLVSTERDRLRQLLLDTDGTEQQGDLVWDAILREPGLRTAFRIVPVRNTDFTHMRDAFVRGVTARAQKYNPWRGEFADEAFGAAVKNFKALFGGGANKNVPKGHTVLLVRNARGQLDALFQTDVAAKPTRYMGRVADERVSRLVWLNYLAGRNVSSEPARESVVDGIMAVV
>Aspergillus_costaricaensis
SSIPHFPAVIHLPKWLESEDNNTPASATDLPVESNGEGEEEYHLLGLGIRTVSFLNFQVYVVGLYVAKEDLAELQSRLVRTAVHPPGKGTESVIDNEVGATAATSLVSMEREKLRELLLDAEKGEQAWDMLLKKDGLRTAFRVVPTRNTDFLHLRDGWVRGITGRAQRYNKVEGGGGKGEFEGEEFGQAMGEFKGLFGGGQRKSVPKGQVLVLARGKKGQLDVLVQGGGEGKDALPDRYLGRVKDERVSRLVWLNYLAGKNVSSEGARRSVVDGIMGVV
>Aspergillus_ibericus
YQLLGLGIRTVSFLNFQVYVVGMYVAKSDLAELQSRLVRTAVHPPHVEDGGEKVIANEVGAAAATSLVSMERDRLRELLLDQAERGDEAWEGILKEGGLRTAFRIVPTRNTDFLHLRDGWVRGITGRAKKYNPTSGGEFEGEGFGKAMGEFKGLFSGAGQKNVPKGQTLVLARGRKGQLDVLVWGEK-GPGRYMGRVTDERISRLVWMNYLAGKNVSSEGARRSVVDGIMGVV
>Aspergillus_homomorphus
YQLLGLGIRTVSFLKIQVYVVGMYVAKSDISELQRRLVQTAVNPPAVQPSTPSDAAAGESGRGVITNAVGATAATSLVSTERDRLRQLLLDSSEQGDAVWDAILREGGLRTAFRIVPVRNTDFTHMRDAFVRGISARAQKYNPLRGEYADEAFGAAVKTFKALFGGGQTKNVPKGHTVLLVRNARGQLDALFQTEAGKPTRYMGRVADERVSRLVWMNYLAGKNVSSEPARESVVDGIMAVV
>Aspergillus_vadensis
YHLLGLGIRTVSFLNFQVYVVGLYVAKDDLAELQSRLVRTAVHPPGEGTESVIDNEVGATAATSLVSMEREKLRELLLDAEKGEQAWDVLLKKDGLRTAFRVVPTRNTDFLHLRDGWVRGVTGRAQRYNKVEGGGKGEFEGEEFGQAMGEFKGLFGGGQRKSVPKGQVLVLARGKKGQLDVLVQGGGEGKDALPDRYLGRVKDERVSRLVWLNYLAGKNVSSEGARRSVVDGIMGVV
>Blastomyces_sp._MA-2018
PGLGDNPTTTIIDGIEQIPTENSTIPTFPKTIKLPVGASQALPAGGRAGDEFPPNTKMEEYTLLGLGIRSVSFLSIQVYVVGLYIANSD----IAALQQHLIRRAATPVTSSAVNGNAVVATSLVPGEREALKQMLLDPEQGQEVWNEILRDTGVRTALRIVPTRNTDFLHLRDGWVRAITAQAQTANARAREVAAKQGSTIPTGAVVTSEFEDDSFGTSLNDFKSLFG--GGARKNVPKGQVLYLLRNKVGGLETMLDAGNGKPLVWLGAMQDERVSRLLWMAYLAGKKVASEGARNS
>Pyrenophora_tritici-repentis
PEDSENPQASDPDAIELVETGTSYVPYFPRTIRLPTDKTGPEAITSDAEYTLLGLGIRKVSFLRVQVYVVGLYVKTSDLSTLQNHLINTVNPTASALIPSEKKDLREALLDPEKSNKIWEA---ILSRDGT-----------AGVDMAFRVVPCRGTDFKHLQDGWMRGITSRTDEVRRKQAELIRQQAAENKSIALPKPVEEGEFQDESFGLAMKEFRNLFQGKGKAPKGSVIILTRDRSGSLGALYQPIVKGDKLETMGKSSWLGEVKDERVGRLVWLLYLGGQNVSSEDARKSIVDGCVDIV
>Colletotrichum_gloeosporioides
YTLVGLGIRTVSFLSIQVYMVGYYVATQDVAKL-----QHYLTKKINPIATTLVPSERDTLKEKLLDPAEGEETWTAL----LQEVGCRSAFRIVPVRDTDFPHLRDGFVRAIT-HRSAADKEAYGDEAFGEAMRDFKRLFSR-GKVPKSKELLLCRDEKGALEVIYDDGRSFGRQSCGKVQDERVSRLLWLNWLAGKKVASEPARTSIIDGVMEFV
>Umbilicaria_hispanica
STVPTFPKTIRVPGAERSGVSAALPAGTGSLAPDSEYQLLGLGIRTVSFLGIQVYVVGLYIATSDIAVLQQQMVRRAAATETATTLVGGE-KEALRGLLMDAEGSERVWGEVLREGGVRSVWRIVPTRNTDFAHLRDGWVRGITARSQRGGGEYEDQRFGEAMGEFKAVFGGKGRKGVKKGRVLLLERWGDGRLGAWVEEGEGEGVGAGMVRLGEVRDERVSRLVWLGYLAGKNISSEGARKSVVDGVLELV
>Cryphonectria_radicalis
TEYTLVGLGTRSVSFLGINVYVLGYYIATADIAELQARLVKKINPIASALVSTEKDDLRKKLLDVVEGE------------------QVWEELLRSGVPARSMVRVVPVRDTDFGHLRDGFVRAIQAR--TGQEKDEAFGQAMQEFKRIFSR-GKVPKQKELLLLRDRDGKLTMVYDEGKSWGRQLLGAVADERISRALWMNYLAGKRIASEEARQNIVNGVMSFV
>Beauveria_pseudobassiana
IHDEDGNEVVPTG------DSTVPLFPRTIDVSLPLDTKQQSPLAASISDSTGTQYTLVGLGMRSVTFIGINVYLVGFYVATQDIARL-----QHYLVKNVNPVATTLIPSEKDTLRQRLL--DPVEGEALWDAILRDAKLRSIIRISPVRDTDFHHLRDGFVRAIQGRSSLDKAAYSDEAFGAAMKDFKMLFNR-GQVPKKKEMLLCRNESGALAVTYNAGSASGGNKPQREVLGTVADARLSHLLWLNYLAGSKVASEPARKNIVEGVMEFV
>Stemphylium_lycopersici
NPQATDA--DAIELVETGSSYVPYFPRTI---QLPTHTTGPEAIGSDAEYTLLGLGIRKVSFLRVQVYVVGLYVKTQDLSTLQNHLINTVNPTA---------SALIPGEKNNLREALLSPEESTKIWEAILANNGSKGVDMAFRVVPCRGTDFKHLQDGWMRGITSRTDEVRRKQAELIRQQAAESKSIALPRPVEDGEFQDESFGLAMKDFRNLFQGKGKAPKGSVIVLTRSKTGALGALYQPIIKSDKQEKMDKTTWLGTVQDERVGRLVWLLYLGGQNVSSEEARKSIVDGCIDIV
>Fusarium_proliferatum
GTEFTLVGLGTRTVTFLGIEVYVVGFYVATQDIEKL------QHYLVKKINPLATTLIPSEKEDLRKALQDPVEGEETWNSILKDAGCRSAFRITPVRDTDFPHMRDGLVRAVQARSSHNPEY--NDETFGNAMRHFKILFQR-GLVAKKNELLLIRDAAGKLTITYTDGTRKESVKSTLGTVEDERLSRLLWLNYLSGKKVASEEARKNIINGVMEFV
>Pseudopyrenochaeta_lycopersici
IAAGDKVIAAPPSSENPQASDADATELVETGTTYVPYFPRTIRLPTNPTGPDAITGDVEYTLLGLGIRKVSFLRVQVYVVGLYVKTADLSTLQNHLINTVNPTASALIPGE-------KEGLRQSL-LDGEKSNQIWEAILSQQGAGGVDMAFRVVPCRGTDFKHLQDGWMRGIASRTDEVRRKQAELLRQQAAESKSVALPKPVDENEFSDESFGLAMKDFKNLFQGKGKAPKGSVIILSRSKQGPLGALYQPMVHKDKSEKMGKSTWLGEVKDERVGRLVWLLYLGGQNVSSEDARKSIVDGCISIV
>Tuber_umbilicatum
YTLVGLGIRTVSFLGIQVYVVGLYVSTSDLPTLSTHL---LLHAAPSGATSATAYERDSLRALLLSPEHSERIFTALLRDSHVSTALRIVPTRNTDFSHLRDGWVRSITARAKQGGVYEDPGWAAALDEFKRLFGGRGSVPKKKTLLLVRNGEGRLTCWYDPEGRGDGKLGSKTVSFGDIRDYRVGLALWLGYLAGEKVASVPARESVVQGLVELV
>Annulohypoxylon_stygium
IHSGDGTELVPTGNSTIPTFPRVFDLALGAEEGQEKVNGVEYTLVGLGVRTVSFLGIQVYMVGYYIATQDIATI-----QSRLTKEINPIATTLVPNEKDELRKILLDPERGEKLWNEILQEVKPRSLFRVVPTRDTDFHHLRDGFVRAITARSQ-GNSRDFGDEAFGEAMKQFRSLFNR-GKVPKKREMLLVRDAAGQLTITFDDGKTG-ISALGSVAEERVSRLLWLNYLAGSKVASEPARKNIVEGIMEFV
>Fusarium_oxysporum
GTEFTLVGLGTRTVTFLGIEVYVVGFYVATQDIEKL------QRYLVKKINPLATTLIPSEKEDLRKALQDPVEGEETWNSILKDAGCRSAFRITPVRDTDFPHMRDGLVRAIQARSSHNPEY--NDETFGHAMRHFKILFQR-GLVAKKNELLLVRDAAGKLTITYTDGTRKESVKSTLGTIEDERLSRLLWLNYLSGKKVASEEARKNIINGVMEFV
>Tuber_calosporum
YTLVGLGIRTVSFLGIQVYVVGLYVSASD----LPTLSTHLLQHAAPNGATSTTVSERDSLRTLLLSPEPGERIFTALLQDSHISTALRIVPTRNTDFSHLRDGWVRSITARAKRGGIYEDPGWTA-ALDEFRRLFGRRGSVPKKKTLLLVRDGEGKLTCWYDPQGRGDGKLGSEVVRLGGVEDYRVGLALWLGYLAGEKVASAPARESIVEGLVELV
>Penicillium_pinophilum
IQGQDGAEQVETGNSSVPLFPTTIKLPKSMSDMPLT-PGQDLPIAPESEEEYQLLGFGIRTVSFLSIQVYVVGVYVAKSDIGTLQRRLVHTGVQAPAVGAGQPGTLGAAAAATSLVSTERDALKKLLLDPEHGEAAWTSILKEGNIRTAIRIVPTRNTDFMHLRDAWVRHMTNRAQKESARIKELAKSSGDQTVPLRSEFDDEAFGQSVNEFKTLLGGGSRKNIPKGQVLLLLRDQQGALDALFQRDPKEPIQWLGRVADERVSRCVWLNYLAGKQVASEPARQSIVEGTMGIV
>Fusarium_equiseti
IHDEDGNEVVPTGNTTVKL------FPRTLEVENVGAAGDVAGPIAAAVTDKHGTEFTLVGLGTRTVTFLGFEVYVVGFYVATQDVEKL------QRYLVKKINPLATTLIPSEKEDLRKALQDATEGEETWNLILKDAGCRSAFRIIPVRDTDFPHMRDGLVRAVQARSARNPDY--NDETFGEAMKHFKVLFQR-GQVAKKNELLLVRDAAGKLTITYNDATRKEPVKTVLGTVEDERLSRLLWLNYLAGNKVASEEARRNIINGVMEFV
>Fusarium_verticillioides
GTEFTLVGLGTRTVTFLGIEVYVVGFYVATQDIEKL------QRYLVKKINPLATTLIPSEKEDLRKALQDPVEGEETWNSILKDAGCRSAFRITPVRDTDFPHMRDGLVRAIQARSSHNPEY--NDETFGNAMRHFKVLFQR-GLVAKKNELLLVRDAAGKLTITYTDGTRKESAKSTLGTVEDERLSRLLWLNYLSGKKVASEEARKNIINGVMEFV
>Fusarium_sp._FIESC_28
IHDEDGNEVVPTGNTTVKL------FPRTLEVENVGAAGDVAGPIAAAVTDKHGTEFTLVGLGTRTVTFLGFEVYVVGFYVATQDVEKL------QRYLVKKINPLATTLIPSEKEDLRKALQDATEGEETWNSILKDAGCRSAFRIIPVRDTDFPHMRDGLVRAIQARSARNPDY--NDETFGEAMKHFKVLFQR-GQVAKKNELLLVRDAAGKLTITYNDSTRKEPVKNVLGTVEDERLSRLLWLNYLAGNKVASEEARKNIINGVMEFV
>Verticillium_dahliae
FPRHLEVPSSHDASQAAQPIAATVQD-DAGIEYTLVGLGLRTVSFLSIGVYIVGFYVATADIAKL-----QHHLVKKVNPIASTLIPSERDTLRQSLLDPAESEATWTALLQDLQCRSAFRIVPVRDTDFHHLRDAFVRAVQTRSNPRPQEFGDEAFGESVRTLKAIFNR-GKLPKTRELLMLRDDRGALDVLYDDGKGR--QPVGRVEDERVSRLLWLNYLAGKKVASEVARKNIIEGVMEFV
>Cordyceps_militaris
IHDEDGNEVVPTG------NSTVPLFPRTIDVSLPLDKKEQSPLAASISDSAGTQYTLVGLGMRSVTFIGINVYLVGLYVATQDIARL-----QHYLVKNVNPVATTLIPSEKDTLRQRLL--DPVEGEALWDAVLRDAKLRSVLRIAPVRDTDFHHLRDGFVRAIQARSSLDKPAYSDEAFGTAMKNFKVLFNR-GQVPKKQEMLLCRNESGALAVTYDAGSSSKPQREVLGTVADPRLSHLLWLNYLAGSKVASEPARKNIVEGVMEFV
>Aureobasidium_pullulans
YTLVGLGIRTVSFLSIEVYVMGLYVRTQDVS----TLQARLIH--LINPNASTLVPGEKDGLKQRML--DPDTSVEIWEKMLREEGIRSAWRVVPSKNTDFAHLRDGWVNGIKRATTEINRVKQQNPAIVTSDYENESFGDAMRDFKAMFS-GGRTPKGSVVLMLRDAPGSMEVLFEDPAKGTGIERVGKVEDPRISRLIWMGYLAGKNVSSEPTRKAVVDGFV
>Beauveria_bassiana
LHDEDGNEVVPTG------DSTVPLFPRTIDVSLPLDTKQQSPLAASISDSTGTQYTLVGLGMRSVTFIGINVYLVGFYVATQDIARL-----QHYLVKNVNPVATTLIPSEKDTLRQRLL--DPVEGEALWDAILRDTKLRSIIRISPVRDTDFHHLRDGFVRAIQARSSLDKAAYSDEAFGAAMKDFKMLFNR-GQVPKKKEMLLCRNESGALAVTYNAGSASGGKKPQREVLGTVADARLSHLLWLNYLAGSKVASEPARKNIVEGVMEFV
>Ophiocordyceps_sp._camponoti-saundersi
DSVVAAFPRTM-AVHLPVEKKEDGREVATVADKDGVEFTLVGLGMRTVTFIGFRVYLVGFYVATQDIARL-----QKYLIKKVNPLATTLIASEKETLRKALLDAVEGEETWDAM----LRETGCRSVFRIMPVRDTDFHHLRDGFVRAVQTRSLRDKAFQDEAFGSAMKDFKAMFNR-GTMAKTKELLLHREADGKLSVLYGDGSLDRDAERKVVGVVGDERLSRLLWLNYLAGKQVASEPARQNIIEGVMEFM
>Ophiocordyceps_sp._camponoti-leonardi
DSVVAAFPRTM-AVHLPTTETKQDGREVSTVADKDGVEFTLVGLGMRTVTFIGFRVYLVGFYVATQDIARL-----QKYLIKKVNPLATTLIASEKETLRKALL-DAAEGEETWDAMLRETGCRSVFRIMPVRDTDFHHLRDGFVRAVQTRSLRDKTCQDEAFGTAMKDFKAMFNR-GNMAKTKELLLHRDADGKLSVLYGDGSLDRDAERKLIGVVGDERLSRLLWLNYLAGKQVASEPARQNIIEGVMEFM
>Aspergillus_phoenicis
DGTTDQVETGTSTIPHFPAVIHLPKWLESENPPASATDLPTQSGTGTGEGEGEEYHLLGLGIRTVSFLNFQVYVVGLYVAKEDLAELQSRLVRTAVHPPGKGTESVIDNEVGATAATSLVSMERDKLRELLLDAEKGEQAWDMLLRKDGLRTAFRVVPTRNTDFLHLRDGWVRGITGRAQKYNKESGGEFEGEEFGQAMGEFKGLFGGGQRKSVPKGQVLVLARGAKGQLDVLVQGGGSGKDAVPDRYLGRVKDERISRLVWMNYLAGKTVSSEGARQSVVDGIMGVV
>Penicillium_polonicum
IQGQDRLEQVPTGT------STIPNFPSTI---RLPTSEATEGKQSGDDLAPSTGEEYQLLGLGIRTVSFLSIQVYVVGLYVAKSDITELQRRLLRTAIHPPTPGADADAAISGAGASAATSLVSPERQQLKELLLDAERGDAAWSAIIK---DNGIRTAFRIVPTRNTDFMHLRDGWVRGITARAQAKKAAGAGEFQDESFGSSMNDFKAVFGAGKGKSVPKGQTLVLMRDAHGALDALFQPGADKPVKWMGRVADERISRLVWLNYLAGKTVSSEGARTSIVEGLMSIV
>Aspergillus_niger_ATCC_13496
DGTTDQVETGTSTIPHFPAVIHLPKWLESENPPASATDLPTQSGTGTGEGEGEEYHLLGLGIRTVSFLNFQVYVVGLYVAKEDLAELQSRLVRTAVHPPGKGTESVIDNEVGATAATSLVSMERDKLRELLLDAEKGEQAWDMLLRKDGLRTAFRVVPTRNTDFLHLRDGWVRGITGRAQKYNKESGGEFEGEEFGQAMGEFKGLFGGGQRKSVPKGQVLVLARGAKGQLDVLVQGGGSGKDGVPDRYLGRVKDERISRLVWMNYLAGKTVSSEGARQSVVDGIMGVV
>Aspergillus_niger_CBS_139.54b
DGTTDQVETGTSTIPHFPAVIHLPKWLESENPPASATDLPTQSGTGTGEGEGEEYHLLGLGIRTVSFLNFQVYVVGLYVAKEDLAELQSRLVRTAVHPPGKGTESVIDNEVGATAATSLVSMERDKLRELLLDAEKGEQAWDMLLRKDGLRTAFRVVPTRNTDFLHLRDGWVRGITGRAQKYNKESGGEFEGEEFGQAMGEFKGLFGGGQRKSVPKGQVLVLARGAKGQLDVLVQGGGSGKDAVPDRYLGRVKDERISRLVWMNYLAGKNVSSEGARQSVVDGIMGVV
>Exophiala_dermatitidis
YQLVGLGVRTVSLLSIQVYVVGLYIAVSDIAGLQDRL----VHSVADPVATTLVPNEKATLRDLLLDPDRGEEIWNNILKDGHLRMAFRIVPTRNTDFMHLRDGFVRGITARSAHFASDRNDPSFQDESFGSALNDFKQAFG--GGARRKLPKGETLLLSRDAAGKMTVWTEDKKGDQLK-MGEVADERVGRLLWLNYLAGKTVSSEPARQSVINGVMEFV
>Venturia_inaequalis
STIPHFPKTI---HLPSTSGNRDDTEYTLLGLGIRTVSFLSIQVYVVGFYIQTSS----LPTLQQTLIKRINPLASSLVSTEKQDLRTLLLAGAS-SYELWDDILSDKTLNLKTAFRVVPTRNTDFAHLRDGFVRGITARTQVAKQKGESPFEDDSFGAAMRDFKALMQGKGSAPTGSVLVLTRDGNGGLGLVYQD-KKGAVQDFGSVGDERIARLLWLVYLGGENVSSEAARRGVVEGIIDVV
>Fusarium_fracticaudum
GTEFTLVGLGTRTVTFLGIEVYVVGFYVATQDIEKL------QRYLVKKINPLATTLIPTEKEDLRKALQDPVEGEETWNLI--LKDAGCRSAFRITPVRDTDFPHMRDGLVRAVQARSSHNPEY--NDETFGNAMKHFKILFQR-GLVAKKNELLLVRDAAGKLTITYTDGTRKESVKSTLGTVEDERLSRLLWLNYLSGKKVASEEARKNIINGVMEFV
>Phialophora_cf._hyalina_BP_5553
YQLLGVGVRRVSILSLEVYMVGMYVATDDIALLQKAL--------IREIDGGASALVAGEKEKLKNMLY-DPEEGLRVWDDLLKKSGVRTLLRIVPTRNTDFHHLRDAWVRCLTTRAQANKEEFGDEQFGASMNEFKSLFNR-GSVPKQKEVLMSRDKKGKLVVWYDDGKNGA-QRLGEIADERISRGIWLNYLAGKKVASEEARKGIVEGVMGFV
>Aspergillus_mulundensis
YQLLGLGIRTVSFLKIQVYVVGLYVAKSD---ISE-LQQRLVHMAVHPPSDKQVIANPVGATSATSLVSTERQRLKDLLLDGEQGEDAWNAILKDD----GLRTAIRIVPTRNTDFGHLRDSWVRGITTRAQKANAKAKAAAAEAGAGATAPEEFQDDAFGTAVNDFKTLFGGGQRKHVPKGQTLLLLRNARGELDALFQPDAAKPFRFMGRVSDERISRLVWLIYLGGKNVSSEEARRSVVDGVMGIV
>Coleophoma_crateriformis
PGMVEYQLMGLGIRTVSFLGVQVYVVGMYIATEDIAVLQKSL--------IRKIDPTATTLVAGEKEKLRDLLLDPVKGEEVWSQILKESGVRTLVRIVPTRNTDFHHLRDAWVRSITAR--AQRNKEEFGDEAFGAAVSNFKTLFNR-GSVPKQKELLLLRDAKGKLAVWYDDGKSGAQRV-GSVDDERISRGLWLNYLGGKTVASEPARQSIISGIMEFV
>Coleophoma_cylindrospora
PGMVEYQLMGLGIRTVSFLGVQVYVVGMYIATEDIAVLQKVL--------IRKIDPTATTLVAGEKEKLRDLLLDPVTGEEVWSQILKESGVRTLVRIVPTRNTDFHHLRDAWVRSITAR--AQRNKEEFGDEAFGAAVSHFKTLFNR-GSVPKQKELLLLRDVKGKLAVWYDDGKSGAQRV-GAVDDERISRGLWLNYLGGKTVASEPARQSIISGIMEFV
>Cercospora_beticola
NISNQEQYTLVGLGIRTVSFLSIQVYVAGLYIRTQD--------IATLQQRLIKDVNETASTLIPSEKDQLRQRLVDPSASREIWIDLLQVPGIKTAWRIAPTRNTDFGHLRDGWITGISNRTREFKAIARGAETEYDHEDFGKSVSDFKNIFT-GGKAPKGSVMILSRNNNGALDVWFQEKPGAQGKEKEVQHLGKVDDERIGKLIWLGYLGGEKVSSEQTRKGVAEGCVAF
>Corinectria_fuckeliana
GTEFTLVGLGTRTVTFIGIEVYVIGFYVATQD---IAKLQN--YLVKKINPLATTLIPSEKETLRKALQ-NATESEETWDSIFKDAGCRSAFRITPVRDTDFPHLRDGLVRAITARSGRDKAAYNDEAFGTAMKTFKHMFQR-GLVPKAKELLLVRDGAGKLSITYDGGDSQNPKKSLLGTVEDERLSRLLWLNYLGGKKVASEQVRESIINGVMEFV
>Neonectria_hederae
IRDDEGREVVPTGNTTIKL------FPRTISIDELSPVQEPAGPIAASMASKQGTEFTLVGLGTRTVTFIGIEVYVIGFYVATQD---IAKLQN--YLVKKINPLATTLIPSEKETLRKALQDATESEETWNLAFKDAGCRTAFRITPVRDTDFPHLRDGLVRAITAR----SGKDKAAYSDEAFGDAMKTFKHMFQRGLVPRAKELLLVRDAVGKLSITYDAGDSKNPKKSVLGTVEDERLSRLLWLNYLGGKKVASEQVRESIINGVMEFV
>Neonectria_punicea
IRDDEGREVVPTGNTTIKV------FPRTITVDELSPVREPAGPIAASMASKQGTEFSLVGLGTRTVTFIGIEVYVVGFYVATQD---IAKLQN--YLVKKINPMATTLIPSEKDALRKALQDATESEETWNLAFKDAGCRTAFRITPVRDTDFPHLRDGLVRAITARSGKDKASYNDEAFGEAMKTFKHMFQR-GLVPRSKELLLVRDAAGKLSITYDAGDSKNPKKSVLGTVEDERLSRLLWLNYLGGKKVASEQVRESIINGVMEFV
>Colletotrichum_lentis
YTLVGLGIRTVTFLGIQVYMVGHYVATADVAKL-----QHYLTKKINPIATTLVPSERDSLKAKLLDPVEGEETWSAL----LQEVGCRSAFRIVPVRDTDFPHLRDGFVRAITARSSADKDAYGDEAFGEAMKEFKRLFSR-GKVQKDKELLLCRDEKGALEVVFDDGRSFGRQTIGKVQDERVSRLLWLNWLAGRSVASEPARQSIIDGVMEFV
>Aquanectria_penicillioides
GTEFTLVGLGTRSVTFIGIEVYVVGFYVATQD---IAKLQN--YLVKKINPLATTLIPSEKDALRNALKDATESEETWNAIFKDAGLRTAFRITPVKDTDFPHLRDGLVRAITARSGRDPAYNDEEFGTAMKTFKHMFQR-GLVPRTKELLLARDAAGKLTITYNAGDNKEPKKSLMGTVEDERLSRLLWLNYLGGKKVASEQARQSVIDGVMEFV
>Articulospora_tetracladia
YQLLGLGVRTVSFLGIEVYVVGVYVATDDIAALQGALVKKIAPGGSTLVAGEK---DKLRQLLY-DPVEGTRIWSELLKDSGARTLVRIVPTKNTDFHHLRDAWVRSLTARAQLNKEEFGDEQFGKSVAEFKALFNR-GSVPKQKELLMSRDSKGKLAVWYDDGKNGA-QRLGDVADERISRAVWLNYLAGKTVASEPARKSIVDGVMEFV
>Blastomyces_percursus
DFPPNTKTEEYTLLGLGIRSVSFLSIQVYVVGLYIANSDIAALQQHLIKRAATPVTSSVVNGNAVVATSLVPGEREALKQMLLDPEQGQEIWNEILRDTGVRTALRIVPTRNTDFLHLRDGWVRAITAQAQSANARAQEVAAKQGSMIPSGAVVTSEFEDDSFGISLNDFKSLFG--GGARKNVPKGQILYLLRNKVGGLETMLDPENGKPIVWLGSMQDERVSRLLWMAYLAGKKVASEGARNSVVDGVMGIV
>Xylaria_polymorpha
YTLVGLGVRTVTFIGIQVYMVGYYIATQDIAAM-----QARLVKEINPIATTLVASEKDTLRQALLDPEQGEKLWNSILTEVRPRSVFRIVPVRDTDFHHLRDGFVRAITARSQGNNAEFGDEAFGVAMKDFKLLFNR-GKVPKSREMLLCRDTAGRLTVTYDDGKTG-MGSIGRVTDERVSRLLWLNYLAGKQVASEPARTNIIDGIMEFV
>Xylaria_longipes
YTLVGLGVRTVTFIGIQVYMVGYYIATQDIAAIQARLVKE-INPIATTLISSE--KDTLRQALLDPEQGEKLWNSILQEVRPRSVFRIVPVRDTDFHHLRDGFVRAITARSQGNNAEFGDEAFGLAMKEFRSLFNR-GKVPKSREMLLCRDTAGRLTVTYDDGQTG-MGSIGRVEDERVSRLLWLNYLAGKQVASEPARTNIVDGIMEFV
>Aspergillus_tanneri
IQGQDGAEQVATGT------SSVPFFPSTIT-LPKSIDTSILKAGDEVPSNEEEEYQLLGLGVRTVSFLRIQVYVVGMYVAKSDITELQQRLVRTAVNPPGDSAVIDALGATSATSLVETERQQLRRLLL-DPEKGDAVWDLILKQDGLRTAFRIVPTRNTDFLHLRDGWVRGITGRAQQADAKARESGVPSEFENESFGSAMNDFKGLFGGGQRKNVPKGQTLLLVRSAQGQLDALFHPDESKPARFLGRVQDERISRLVWLNYLAGKNVSSEGARQSVVDGVMGIV
>Cetradonia_linearis
GTSTIPYFPRTIWLPKSGGL------------NEGRSAALPAGMGTVQEEDE------------------YQLLGLGIRKVSLFRIQVYVVGLYVAKADMGKLQEKLVKASVGSGASTLVQGE--KEQLQKTLLDGEGSTNIWGQVLKEGGVRSAIRLVPTRNTNFSHLRDGWLRGIDLRGKGKEFEGEDFKEAVAEFKSILGGRASVAKGKVLLLSRGASGALRAWVEEEISSSAGAEPTAVGRRRDRMTLLGGLKDERISRLVWMGYLAGDQVASEEARESVVRGVMEIV
>Acidomyces_richmondensis
SSVPHFPRTIYLPALTSSTALPGPGTNSADQPDAALGMGTMNNQEEYTLIGLGIRTVMWI--QVYVVGMYIRTKDIR----TLQEKLIHEINPTASTLIPSEKEMLKTILLDPEKSRQMWTELLQVPGVKTAFRISPTRNTDFGHLRDGFVNGINARKAEARKLANGGETEFDAEDFGNAVQDLKSVFA-GGKAPKVSIFQCFTLDLSPIKSKVFYLITLGITLEFGQFADAI*GSILILQRDTDGALNVLYQSKPESKKSHLGTLGSVKDERVARLIWLGYLAGEKVSSKSARDGVVDGCIAF
>Xeromyces_bisporus
YQLLGLGIRTVSFLRIQVYVVGLYVAKSDIAELQKHLVRTAIHPPAGSGNAGTGAGGVANNTASYAADAATSLVSTERKQLKDIL-LDPDRGTEAWDEILKKSNNTQADGGIRTAIRIVPTRNTDFMHLRDGWVRGITGRATASRKAFIPPTPTEDGIPSVPVSEFDDDSFGTALNDFKAVFGGGLRKSVPKGQELLLLRNAQGVFDALYQPDSEGPLRWMGRVYDERISRLVWLNYLAGKNVASEGARQSVVDGVMEIV
>Fusarium_venenatum
GTEFTLVGLGTRTVTFLGFEVYVVGFYVATQDVEKL------QRYLVKKINPLATTLIPSEKENLRKALQ-DASEGEETWNTLLKEAGCRSAFRIIPVRDTDFPHMRDGLVRAVQARSARNPDY--NDEAFGQAMKHFKVLFQR-GQVAKKNELLLVRDGAGKMTITYNDSTRKEPVKTILGTVDDERLSRLLWLNYLAGNKVASEEARKNIINGVMEFV
>Fusarium_mangiferae
GTEFTLVGLGTRTVTFLGIEVYVVGFYVATQDIEKL------QHYLVKKINPLATTLIPSEKEDLRKALQDPVEGEETWNSILKDAGCRSAFRITPVRDTDFPHMRDGLVRAVQARSSHNPEY--NDETFGNAMRHFKILFQR-GLVAKKNELLLVRDAAGKLTITYTDGTRKESVKSTLGTVEDERLSRLLWLNYLSGKKVASEEARKNIINGVMEFV
>Phialocephala_subalpina
YQLVGLGIRTVSFLGIQVYVVGMYVATDDIAALQQNLIKKIDPIASTLVAGE----------KEKLKEKLYDAEEGTRVWSEVLRDSGARTLVRIVPTRNTDFGHLRDAWVRSLTMRAQTNKGEYGDEAFGTSITQLKKLFNR-GSVPKGKELLLSRDRKGKLAIWYDDGKIGA-QRLGDVADERISRGIWLNYLAGKTVASEGARKSIVEGVMEFV
>Rhynchosporium_graminicola
YQLLGVGLRTVTFLGIEVYVVGMYIATEDIAKLQKGLIEKVAKGASSLV---KGEKEDLRRKLY-DPVEGTKIWSELLKDTGVRTLVRIVPCKDTDFGHLRDAYVRVLTEKARNGGEEYAGEEFGEGVQTLKGMFNR-GGVPKGKELLLARDGRGKLVVWYDDGKKGA-QRLGEVRDERVGRALWLNYVSGRKPASEPARGSIVDGIMEFV
>Rhynchosporium_secalis
YQLLGVGLRTVTFLGIEVYVVGMYIATEDIAKLQKGLIEKVAKGASSLV---KGEKEDLRRKLY-DPVEGTKIWSELLKDTGVRTLVRIVPCKDTDFGHLRDAYVRVLTEKARNGGEEYAGEEFGEGVQTLKRMFNR-GGVPKGKELLLARDGRGKLVVWYDDGKKGA-QRLGEVRDERVSRALWLNYVSGRKPASEPARGSIVDGIMEFV
>Rhynchosporium_agropyri
YQLLGVGLRTVTFLGIEVYVVGMYIATEDIAKLQRGLIEKVAKGASSLV---KGEKEDLRRKLY-DPVEGTKIWSELLKDTGVRTLVRIVPCKDTDFGHLRDAYVRVLTEKARNGGEEYAGEEFGEGVQTLKGMFNR-GGVPKGKELLLARDGRGKLVVWYDDGKKGA-QRLGEVRDERVSRALWLNYVSGRKPASEPARGSIVDGIMEFV
>Ramularia_collo-cygni
GDGKRIVAQGHGEEIELVETGTSSVPHFPRTI---NLPTSAPSVPGSEEKEEQYTLLGLGIRTVSFLSIQVYVVGMYIRTTDLS----ALQEKLIH----NINESASTLIPSEKEELKKRLLDPVSSREIWTELLKVPGLKTAWRISPTRNTDYGHLRDGWITGITNRTREFKQVAQGAETEYEAEEFGKSIGEFKAIF-QGGKAPKGSVMILARDQDGTLDVFFQEKPEASGNEKAMEKLGSVKDERISKLIWLTYLAGDKVSSEPARKSIAD
>Cadophora_malorum
YQLIGLGVRTVSFLGIEVYVVGMYVATDDIAKLQQALIKQIATGASSLV---KGEKEELKRKLYDAEDGTRIWSEILRDAGCRTLVRIVPVKNTDFGHLRDAFVGSLKKR--ARDNKEEYGDEAFGSGVETLKGLLNR-GSVPKGKELLLARNREGRLAVWYDDGKIGA-QRLGQVDDERISRGLWLNYLAGKTPVSVPARKSIIDGVMEFV
>Neoscytalidium_dimidiatum
SSVPVFPKTI---KLPTASGDAGEVKADDQTEYSLLGLGIRTVSFLNIQVYVVGLYV----ETSALPRL-QAALIKQVNPMASALIPGEKDQLRTRLLDPADSNAIWESLLRNPELRANMAF--RIVPTRDTNFQHLRDGLVRGLTKRMQEANIAAQQAKTEPEYNDEAFGQAMKDFKALFNARGKAGKGSVLLLRRDANGGLEMFYQSASKDGNKMGPLERLGSVRDERLSRLAWLLYLGGKNVSSEGARKNVVDGCLDLV
>Cladophialophora_bantiana
RLDAPPSITSSIIGPSSKPKDDEQIATGTSSIPFFPRIIHIASDAPPSTPASANEGGQSDVEYQLVGLGIRTVSLLGIQVYVVGLYIAVPDIAALQQRLVQAAVPPSE-SVATTLVPSEKSQLRELLLDPERGEQIWNEIIKDGQLRTAFRIVPTRNTDFMHLRDGFVRGITARSAHFASDKNDDSFQDESFGAALNEFKSAFG--GSARRKLPKGDILLLVRDAQGKMTVWNEVNKKGDRVQMGVVADERVGRLLWLGYLAGKNVSSEDARRNVVEGCMEFV
>Geosmithia_morbida
FTLVGLGTRSVTFIGIQVYVVGFYVATQDVAKL-----QHYLVKKVNPVATTLISSEKEALRASLMHETEGEATWNEILRDAGCRTLFRITPVKDTDLHHLRDGFVRAITGRTRSDPKAYADEQFSASLKDFKAMFNR-GSVPKAKELILCRDQAGKLSVMYNDQGVKTLRKDIMGAVDDERISRLLWLNYLAGAKVASEGARQSIVDGVLEFV
>Malbranchea_cinnamomea
YTLLGLGRRTVSFLGIQVYIVGMYIAKADIPALQQRLVRQAVSPSLSSLPEESAVAATSLVPVERDNLKSLLLDTEKGEEVWGQILKEGGIRTAFRIVPTRNTDFIHLRDGWVRAVTGRAQKANAQAKELAKKDPEAPPSEFADDSFGTAINEFKSLLGGGARKNVPKGQTLLLLRDRQGALDILHQPGDKKPTIWLGHVADERLSRLLWINYLAGKTVASESARKSIVEGVMGIV
>Trichophyton_interdigitale
IPNFPKTIRLPRTVDGSNPDLKIGDELPVT-DNVNDKSADEYQLLGLGLRTVSFLSIQVYVVGLYIATADIPELQARLIRQGANPVVPGVAPTDDGLAATSLVPHEREELQASLLEAEKGEQIM--DHILKQGGIRTVFRIVPTRNTDFLHLRDGWVRAITARAQKANARAKQLAAADKSASDVSASVEFGDDSFGTALSEFKTLLG--GGVRKNVPKGQTLLLLRDKLGGMGIVYQPGDTKPMTWLGRVGDERIGRLVWLNYLAGKTVASESARKNIVDGMMGIV
>Aspergillus_tubingensis
SSIPHFPAVIHLPKWLESEDNNTPASATDLPVESNGEGEEEYHLLGLGIRTVSFLNFQVYVVGLYVAKEDLAELQSRLVRTAVHPPGKGTESVIDNEVGATAATSLVSMEREKLRELLLDAEKGEQAWDVLLKKDGLRTAFRVVPTRNTDFLHLRDGWVRGITGRAQRYNKVEGGGKGEFEGEEFGQAMGEFKGLFGGGQRKSVPKGQVLVLARGKKGQLDVLVQGGGEGKDALPDRYLGRVKDERVSRLVWLNYLAGKNVSSEGARRSVVDGIMGVV
>Lecanicillium_fungicola
TALAASISDATGTEYTLVGLGMRTVTFIGIQVYLVGLYVATQDIARL-----QSHLVKSVNSVATTLIPSEKDTLRQRLL--DPVEGEALWNGILTETGLRSVIRIAPVRDTDFHHLRDGFVRAIQARSQVDKQAYGDEAFGTAMKEFKALFNR-GSVPKKKEMLLCRDESGALAVTYDASSSSGKQSQREVLGTVTDARLSQLLWLNYLAGSKVASEPARKNIVEGVMEFV
>Lasallia_pustulata
STVPTFPKTIRVPGAERSGVSAALPAGTGSLVPDSEYQLLGLGIRTVSFLSIQVYVVGLYIATSDIAVLQQQLVRRAAATETATTLVGGE-KEALRGLLMDAEGSERVWGEVLREGGVRSVWRIVPTRNTDFAHLRDGWVRGIT
>Geosmithia_flava
GTEFTLVGLGTRSVTFIGIQVYVVGFYVATPDVAKL-----QHYLVKKVNSVATTLIPSEKEGLRASLMHETEGEAAWDELLRDAGCRTLFRITPVKDTDFHHLRDGFVRAITGRTRSDPKAYADEQFGASLKDFKAMFNR-GSVPKAKELIMCRDQAGKLSVMYNDQGTKALRKDVMGTVDDERVSRLLWLNYLAGRKVASEGARQSIVDGVMEFV
>Geosmithia_putterillii
GTEFTLVGLGTRSVTFIGIQVYVVGFYVATQDVAKL-----QHYLVKKVNPLATTLIPSEKEDLRNTLM-DEVKGEETWNQLLRETGCRSLFRIAPVKDTDFHHLRDGLVRAITGRTRSDPKAFNDEEFGNGLKDFRALFNR-GSVPKSKELLLCRDQAGKLSVMYNDKGDKAVRRELFGVVNDERISRLLWLNYLAGRKVASEGARESIVNGVMEFV
>Pyrenophora_teres
PEDSENPQASDPDAIELVETGTSYVPYFPRTIRLPTDKTGPEAITSDAEYTLLGLGIRKVSFLRVQVYVVGLYVKTADLSTLQNHLINTVNPTASALIPSEKKDLREALLDPEKSNKIWEAI---LSRDGT-----------AGVDMAFRVVPCRGTDFKHLQDGWMRGITSRTDEVRRKQAELIRQQAAENKSIALPKPVDEGEFQDESFGLAMKEFRNLFQGKGKAPKGSVIILTRDKSGSLGALYQPIVKGDKLETMGKSSWLGQVKDERVSRLVWLLYLGGQNVSSEDARKSIVDGCVDIV
>Blumeria_graminis
TEYQLLGLGIRTVSFLRIQVYIVGIYIARDDTIALQNTLLK-YLNPK--DTNYSGSTKEELRRLLKDPETSELIWNSILENDTCRTLVRIVPTRNTDFGHLRDAWVRVLTARAKKIGWQDDGFGQSLSEFKKILAH-GGVPKGKELLLSRELRGKLDVWYSDEKSR--EKLGEVRDERISRAIWLGYLAGKTVACDSARESVIAGLLEL
>Sarocladium_strictum
LHDENGTEIVPTGNSVVPSFPRIIDVKLPTASANQPNSPIAASINGSDGTEFTLVGLGMRSVTFIGIQVYLVGFYVATQDIEKL------QHYLVKKVNPLATTLIPSEKDTLRKSLK-DPADGEETWDAILQNSGCRSIFRITPVRDTDFHHLRDGFIRSIQHRSKGVEKFNDESFGAAIKSFKGLFNR-GSVPKQKEMLLCRDGAGKLSVMYTGGKNSGALETLGTVDDERVSRLLWLHYLAGSKVASEQARENIIEGVMEFV
>Leptosphaeria_maculans
WQGKKVVIAAGDKVIAAPATSENPQASDPDAIELVETGTSYVPYFPRTIRLPADTAGPENIASDAEYQLLGLGIRKVSFLRVQVYVVGLYVKTADMSKLQNHLINTVNPTASALIPGEKDELRS------ALL--DPEKSTQIWESVLDKKGADAIDMAFRVVPCRGTDFKHLQDGWMRGIASRTDEVRRKQAELLRQQATENKAIALPKPVEESEFSDESFGLAMKDFKNLFHGKGKAPKGSVIILTRSKSGALGALYQPLVKGEQAEKMGKSAWLGEVKDERVSRLVWLLYLAGGTVSSEDARKSIVNGCIGI
>Plenodomus_biglobosus
WQGKKVVIAAGDKVIAAPATSENPQASDPDAIELVETGTSYVPYFPRTIRLPTDTAGPENIASDAEYQLLGLGIRKVSFLRVQVYVVGLYVKTADMSKLQNHLINTVNPTASALIPGEKDELR------AALL--DPEKSTQIWESLLSKDGMGGVDMAFRVVPCRGTDFKHLQDGWMRGIASRTDEVRRKQAELLRQQAAESKSIALPKPVDEGDFTDESFGLAMKDFKNLFHGKGKAPKGSVIILTRNKSGALGAWYQPLVKGEQAEKMGKSAWLGQVRDERVGRLVWLLYLAGANVSSEPARQSIVDGCIGI
>Hymenoscyphus_linearis
AVEYQLLGLGIRTVSFLGIQVYVVGMYVATED----IATLQEALIREIDPIASTLVAGEKDKLKAKLYDPQEGVEIWDNILKKSGVRTLVRIVPTRNTDFHHLRDAWVRLLTARAQAKKEEFGDEKFGTSLGEFKQLFNR-GSVPKGKELLLSRDSKGKFVVWYDDGKVGATR-LGQVVDERISRPIWLNYIAGKIVASEGARKSIIDGVMEFV
