# Supplementary material for: Aim18p and Aim46p are chalcone isomerase domain–containing mitochondrial hemoproteins in Saccharomyces cerevisiae
Source: J Biol Chem. 2023 Feb 4;299(3):102981. doi: 10.1016/j.jbc.2023.102981 (PMC9996372; doi:10.1016/j.jbc.2023.102981)
Supplement: Supporting Documents S1 [file mmc1.zip › Supporting Documents S1/Figure S1A Species Table.xlsx]

## Sheet: Sheet1
Species	Sequence_ID	Protein type	Major Clade	Clade	Family	Source
Grevillea robusta	GRRW-56937	CHI	Angiosperms	Basal Eudicots	Proteaceae	Kaltenbach et al., 2018 (7)
Eschscholzia californica	RKGT-57420	CHI	Angiosperms	Basal Eudicots	Papaveraceae	Kaltenbach et al., 2018 (7)
Austrobaileya scandens	FZJL-165039	CHI	Angiosperms	Basalmost angiosperms	Austrobaileyaceae	Kaltenbach et al., 2018 (7)
Ceratophyllum demersum	NPND-121635	CHI	Angiosperms	Basalmost angiosperms	Ceratophyllaceae	Kaltenbach et al., 2018 (7)
Nymphaea sp.	PZRT-6817	CHI	Angiosperms	Basalmost angiosperms	Nymphaeaceae	Kaltenbach et al., 2018 (7)
Amborella trichopoda	URDJ-33860	CHI	Angiosperms	Basalmost angiosperms	Amborellaceae	Kaltenbach et al., 2018 (7)
Sarcandra glabra	OSHQ-47092	CHI	Angiosperms	Chloranthales	Chloranthaceae	Kaltenbach et al., 2018 (7)
Daenikera sp.	BSEY-12135	CHI	Angiosperms	Core Eudicots	Santalaceae	Kaltenbach et al., 2018 (7)
Basella alba	CTYH-26097	CHI	Angiosperms	Core Eudicots	Basellaceae	Kaltenbach et al., 2018 (7)
Kalanchoe crenato-diagremontiana	DRIL-14508	CHI	Angiosperms	Core Eudicots	Crassulaceae	Kaltenbach et al., 2018 (7)
Allionia incarnata	EGOS-1705	CHI	Angiosperms	Core Eudicots	Nyctaginaceae	Kaltenbach et al., 2018 (7)
Allionia incarnata	HMFE-18529	CHI	Angiosperms	Core Eudicots	Nyctaginaceae	Kaltenbach et al., 2018 (7)
Mollugo pentaphylla	KJAA-23136	CHI	Angiosperms	Core Eudicots	Molluginaceae	Kaltenbach et al., 2018 (7)
Physena madagascariensis	RUUB-84668	CHI	Angiosperms	Core Eudicots	Physenaceae	Kaltenbach et al., 2018 (7)
Hilleria latifolia	SFKQ-89198	CHI	Angiosperms	Core Eudicots	Phytolaccaceae	Kaltenbach et al., 2018 (7)
Mollugo nudicaulis	UNSW-124362	CHI	Angiosperms	Core Eudicots	Molluginaceae	Kaltenbach et al., 2018 (7)
Aquilegia formosa	CHI_Afor	CHI	Angiosperms	Core Eudicots	Ranunculaceae	Kaltenbach et al., 2018 (7)
Gentriana triflora	CHI_Gtri	CHI	Angiosperms	Core Eudicots/Asterids	Gentianaceae	Kaltenbach et al., 2018 (7)
Nicotiana tobacum	CHI_Ntab	CHI	Angiosperms	Core Eudicots/Asterids	Solanaceae	Kaltenbach et al., 2018 (7)
Tanacetum parthenium	DUQG-51806	CHI	Angiosperms	Core Eudicots/Asterids	Asteraceae	Kaltenbach et al., 2018 (7)
Stylidium adnatum	FXGI-5812	CHI	Angiosperms	Core Eudicots/Asterids	Stylidiaceae	Kaltenbach et al., 2018 (7)
Scaevola mossambicensis	HUQC-70359	CHI	Angiosperms	Core Eudicots/Asterids	Goodeniaceae	Kaltenbach et al., 2018 (7)
Chionanthus retusus	KTAR-140005	CHI	Angiosperms	Core Eudicots/Asterids	Oleaceae	Kaltenbach et al., 2018 (7)
Kaliphora madagascariensis	KTWL-19787	CHI	Angiosperms	Core Eudicots/Asterids	Montiniaceae	Kaltenbach et al., 2018 (7)
Matricaria matricarioides	OAGK-54163	CHI	Angiosperms	Core Eudicots/Asterids	Asteraceae	Kaltenbach et al., 2018 (7)
Matricaria matricarioides	OAGK-55018	CHI	Angiosperms	Core Eudicots/Asterids	Asteraceae	Kaltenbach et al., 2018 (7)
Flaveria trinervia	ZCUA-8524	CHI	Angiosperms	Core Eudicots/Asterids	Asteraceae	Kaltenbach et al., 2018 (7)
Lactuca graminifolia	ZGDS-88797	CHI	Angiosperms	Core Eudicots/Asterids	Asteraceae	Kaltenbach et al., 2018 (7)
Ipomoea batatas	CHI_Ibat	CHI	Angiosperms	Core Eudicots/Asterids	Convolvulaceae	Kaltenbach et al., 2018 (7)
Arabidopsis thaliana	CHI_Atha	CHI	Angiosperms	Core Eudicots/Rosids	Brassicaceae	Kaltenbach et al., 2018 (7)
Elaeagnus umbellata	CHI_Eumb	CHI	Angiosperms	Core Eudicots/Rosids	Elaeagnaceae	Kaltenbach et al., 2018 (7)
Medicago sativa	CHI_Msat	CHI	Angiosperms	Core Eudicots/Rosids	Fabaceae	Kaltenbach et al., 2018 (7)
Batis maritima	DZTK-39299	CHI	Angiosperms	Core Eudicots/Rosids	Bataceae	Kaltenbach et al., 2018 (7)
Rhamnus japonica	EILE-39733	CHI	Angiosperms	Core Eudicots/Rosids	Rhamnaceae	Kaltenbach et al., 2018 (7)
Rhamnus japonica	EILE-6281	CHI	Angiosperms	Core Eudicots/Rosids	Rhamnaceae	Kaltenbach et al., 2018 (7)
Astragalus membranaceus	HJMP-10325	CHI	Angiosperms	Core Eudicots/Rosids	Fabaceae	Kaltenbach et al., 2018 (7)
Linum hirsutum	HNCF-62563	CHI	Angiosperms	Core Eudicots/Rosids	Linaceae	Kaltenbach et al., 2018 (7)
Syzygium micranthum	NEBM-18344	CHI	Angiosperms	Core Eudicots/Rosids	Myrtaceae	Kaltenbach et al., 2018 (7)
Coriaria nepalensis	NNGU-23905	CHI	Angiosperms	Core Eudicots/Rosids	Coriariaceae	Kaltenbach et al., 2018 (7)
Quillaja saponaria	OQHZ-20024	CHI	Angiosperms	Core Eudicots/Rosids	Quillajaceae	Kaltenbach et al., 2018 (7)
Passiflora caerulea	SIZE-3368	CHI	Angiosperms	Core Eudicots/Rosids	Passifloraceae	Kaltenbach et al., 2018 (7)
Oenothera serrulata	SJAN-10048	CHI	Angiosperms	Core Eudicots/Rosids	Onagraceae	Kaltenbach et al., 2018 (7)
Euphorbia mesembryanthemifolia	VPDX-44653	CHI	Angiosperms	Core Eudicots/Rosids	Euphorbiaceae	Kaltenbach et al., 2018 (7)
Rhamnus caroliniana	WVEF-12235	CHI	Angiosperms	Core Eudicots/Rosids	Rhamnaceae	Kaltenbach et al., 2018 (7)
Punica granatum	YNUE-90967	CHI	Angiosperms	Core Eudicots/Rosids	Lythraceae	Kaltenbach et al., 2018 (7)
Rhus radicans	YUOM-36840	CHI	Angiosperms	Core Eudicots/Rosids	Anacardiaceae	Kaltenbach et al., 2018 (7)
Krameria lanceolata	ZHMB-85808	CHI	Angiosperms	Core Eudicots/Rosids	Krameriaceae	Kaltenbach et al., 2018 (7)
Piper auritum	MUNP-769	CHI	Angiosperms	Magnoliids	Piperaceae	Kaltenbach et al., 2018 (7)
Myristica fragrans	OBPL-45593	CHI	Angiosperms	Magnoliids	Myristicaceae	Kaltenbach et al., 2018 (7)
Aristolochia elegans	PAWA-45302	CHI	Angiosperms	Magnoliids	Aristolochiaceae	Kaltenbach et al., 2018 (7)
Drimys winteri	WKSU-130380	CHI	Angiosperms	Magnoliids	Winteraceae	Kaltenbach et al., 2018 (7)
Hemerocallis spp.	BLAJ-12405	CHI	Angiosperms	Monocots	Hemerocallidaceae	Kaltenbach et al., 2018 (7)
Allium cepa	CHI_Acep	CHI	Angiosperms	Monocots	Amaryllidaceae	Kaltenbach et al., 2018 (7)
Freycinetia multiflora	DGXS-9913	CHI	Angiosperms	Monocots	Pandanaceae	Kaltenbach et al., 2018 (7)
Rhodophiala pratensis	JDTY-16234	CHI	Angiosperms	Monocots	Amaryllidaceae	Kaltenbach et al., 2018 (7)
Aloe vera	JVBR-9654	CHI	Angiosperms	Monocots	Asphodelaceae	Kaltenbach et al., 2018 (7)
Talbotia elegans	SILJ-81872	CHI	Angiosperms	Monocots	Velloziaceae	Kaltenbach et al., 2018 (7)
Vanilla planifolia	THDM-62163	CHI	Angiosperms	Monocots	Orchidaceae	Kaltenbach et al., 2018 (7)
Johnsonia pubescens	WTDE-8108	CHI	Angiosperms	Monocots	Xanthorrhoeaceae	Kaltenbach et al., 2018 (7)
Canna x generalis	CHI_Cgen	CHI	Angiosperms	Monocots/Commelinids	Cannaceae	Kaltenbach et al., 2018 (7)
Elaeis oleifera	CHI_Eole	CHI	Angiosperms	Monocots/Commelinids	Arecaceae	Kaltenbach et al., 2018 (7)
Oryza sativa	CHI_Osat	CHI	Angiosperms	Monocots/Commelinids	Poaceae	Kaltenbach et al., 2018 (7)
Mapania palustris	XPAF-10253	CHI	Angiosperms	Monocots/Commelinids	Cyperaceae	Kaltenbach et al., 2018 (7)
Typhonium blumei	YMES-18290	CHI	Angiosperms	Monocots/Commelinids	Arecaceae	Kaltenbach et al., 2018 (7)
Sceptridium dissectum	EEAQ-85524	CHI	Ferns	Eusporangiate Monilophytes	Ophioglossaceae	Kaltenbach et al., 2018 (7)
Equisetum hyemale	JVSZ-131011	CHI	Ferns	Eusporangiate Monilophytes	Equisetaceae	Kaltenbach et al., 2018 (7)
Angiopteris evecta	NHCM-64613	CHI	Ferns	Eusporangiate Monilophytes	Marattiaceae	Kaltenbach et al., 2018 (7)
Anemia tomentosa	CQPW-971	CHI	Ferns	Leptosporangiate Monilophytes	Anemiaceae	Kaltenbach et al., 2018 (7)
Argyrochosma nivea	XDDT-6681	CHI	Ferns	Leptosporangiate Monilophytes	Pteridaceae	Kaltenbach et al., 2018 (7)
Tetraclinis sp.	CGDN-7669	CHI	Gymnosperms	Conifers	Cupressaceae	Kaltenbach et al., 2018 (7)
Pinus jeffreyi	CHI_Pjef	CHI	Gymnosperms	Conifers	Pinaceae	Kaltenbach et al., 2018 (7)
Tsuga heterophylla	GAMH-51855	CHI	Gymnosperms	Conifers	Pinaceae	Kaltenbach et al., 2018 (7)
Keteleeria evelyniana	JUWL-1715	CHI	Gymnosperms	Conifers	Pinaceae	Kaltenbach et al., 2018 (7)
Halocarpus bidwillii	OWFC-55127	CHI	Gymnosperms	Conifers	Podocarpaceae	Kaltenbach et al., 2018 (7)
Sciadopitys verticillata	YFZK-2361	CHI	Gymnosperms	Conifers	Sciadopityaceae	Kaltenbach et al., 2018 (7)
Cycas micholitzii	CHI_Cmic	CHI	Gymnosperms	Cycadales	Cycadaceae	Kaltenbach et al., 2018 (7)
Marchantia polymorpha	CHI_Mpol	CHI	Liverworts		Marchantiaceae	Kaltenbach et al., 2018 (7)
Sphaerocarpos texanus	HERT-2469	CHI	Liverworts		Sphaerocarpaceae	Kaltenbach et al., 2018 (7)
Conocephalum conicum	ILBQ-1133	CHI	Liverworts		Conocephalaceae	Kaltenbach et al., 2018 (7)
Ricciocarpos natans	WJLO-34965	CHI	Liverworts		Ricciaceae	Kaltenbach et al., 2018 (7)
Selaginella moellendorffi	CHI_Smoe	CHI	Lycophytes		Selaginellaceae	Kaltenbach et al., 2018 (7)
Huperzia lucidula	GKAG-17869	CHI	Lycophytes		Lycopodiaceae	Kaltenbach et al., 2018 (7)
Selaginella wallacei	JKAA-10268	CHI	Lycophytes		Selaginellaceae	Kaltenbach et al., 2018 (7)
Selaginella wallacei	JKAA-176172	CHI	Lycophytes		Selaginellaceae	Kaltenbach et al., 2018 (7)
Selaginella apoda	LGDQ-10652	CHI	Lycophytes		Selaginellaceae	Kaltenbach et al., 2018 (7)
Pseudolycopodiella caroliniana	UPMJ-16326	CHI	Lycophytes		Lycopodiaceae	Kaltenbach et al., 2018 (7)
Dendrolycopodium obscurum	XNXF-68496	CHI	Lycophytes		Lycopodiaceae	Kaltenbach et al., 2018 (7)
Selaginella acanthonota	ZYCD-4491	CHI	Lycophytes		Selaginellaceae	Kaltenbach et al., 2018 (7)
Capnoides sempervirens	AUGV-6826	CHIL	Angiosperms	Basal Eudicots	Papaveraceae	Kaltenbach et al., 2018 (7)
Ceratophyllum demersum	NPND-7861	CHIL	Angiosperms	Basalmost angiosperms	Ceratophyllaceae	Kaltenbach et al., 2018 (7)
Spergularia media	TJES-13499	CHIL	Angiosperms	Core Eudicots	Caryophyllaceae	Kaltenbach et al., 2018 (7)
Asclepias curassavica	DSUV-897	CHIL	Angiosperms	Core Eudicots/Asterids	Apocynaceae	Kaltenbach et al., 2018 (7)
Phlox sp.	FNEN-2227	CHIL	Angiosperms	Core Eudicots/Asterids	Polemoniaceae	Kaltenbach et al., 2018 (7)
Psychotria ipecacuanha	JOPH-14582	CHIL	Angiosperms	Core Eudicots/Asterids	Rubiaceae	Kaltenbach et al., 2018 (7)
Exacum affine	KPUM-99218	CHIL	Angiosperms	Core Eudicots/Asterids	Gentianaceae	Kaltenbach et al., 2018 (7)
Anisacanthus quadrifidus	PCGJ-969	CHIL	Angiosperms	Core Eudicots/Asterids	Acanthaceae	Kaltenbach et al., 2018 (7)
Arabidopsis thaliana	CHIL_Atha	CHIL	Angiosperms	Core Eudicots/Rosids	Brassicaceae	Kaltenbach et al., 2018 (7)
Batis maritima	DZTK-39065	CHIL	Angiosperms	Core Eudicots/Rosids	Bataceae	Kaltenbach et al., 2018 (7)
Linum hirsutum	HNCF-62845	CHIL	Angiosperms	Core Eudicots/Rosids	Linaceae	Kaltenbach et al., 2018 (7)
Coriaria nepalensis	NNGU-92541	CHIL	Angiosperms	Core Eudicots/Rosids	Coriariaceae	Kaltenbach et al., 2018 (7)
Allium sativum	GJPF-61802	CHIL	Angiosperms	Monocots	Alliaceae	Kaltenbach et al., 2018 (7)
Sisyrinchium angustifolium	LTZF-80836	CHIL	Angiosperms	Monocots	Iridaceae	Kaltenbach et al., 2018 (7)
Vanilla planifolia	THDM-3485	CHIL	Angiosperms	Monocots	Orchidaceae	Kaltenbach et al., 2018 (7)
Zingiber officinale	BDJQ-88594	CHIL	Angiosperms	Monocots/Commelinids	Zingiberaceae	Kaltenbach et al., 2018 (7)
Saccharinum officinarum	CHIL_Soff	CHIL	Angiosperms	Monocots/Commelinids	Poaceae	Kaltenbach et al., 2018 (7)
Maranta leuconeura	JNUB-28237	CHIL	Angiosperms	Monocots/Commelinids	Marantaceae	Kaltenbach et al., 2018 (7)
Sceptridium dissectum	EEAQ-86819	CHIL	Ferns	Eusporangiate Monilophytes	Ophioglossaceae	Kaltenbach et al., 2018 (7)
Angiopteris evecta	NHCM-7052	CHIL	Ferns	Eusporangiate Monilophytes	Marattiaceae	Kaltenbach et al., 2018 (7)
Psilotum nudum	QVMR-15336	CHIL	Ferns	Eusporangiate Monilophytes	Psilotaceae	Kaltenbach et al., 2018 (7)
Anemia tomentosa	CQPW-13199	CHIL	Ferns	Leptosporangiate Monilophytes	Anemiaceae	Kaltenbach et al., 2018 (7)
Cyathea (Alsophila) spinulosa	GANB-69555	CHIL	Ferns	Leptosporangiate Monilophytes	Cyatheaceae	Kaltenbach et al., 2018 (7)
Didymochlaena truncatula	RFRB-35224	CHIL	Ferns	Leptosporangiate Monilophytes	Hypodematiaceae	Kaltenbach et al., 2018 (7)
Vittaria lineata	SKYV-4913	CHIL	Ferns	Leptosporangiate Monilophytes	Pteridaceae	Kaltenbach et al., 2018 (7)
Wollemia nobilis	RSCE-7418	CHIL	Gymnosperms	Conifers	Araucariaceae	Kaltenbach et al., 2018 (7)
Cycas micholitzii	XZUY-5266	CHIL	Gymnosperms	Cycadales	Cycadaceae	Kaltenbach et al., 2018 (7)
Welwitschia mirabilis	TOXE-12387	CHIL	Gymnosperms	Gnetales	Welwitschiaceae	Kaltenbach et al., 2018 (7)
Radula lindenbergiana	BNCU-85310	CHIL	Liverworts		Radulaceae	Kaltenbach et al., 2018 (7)
Marchantia polymorpha	CHIL_Mpol	CHIL	Liverworts		Marchantiaceae	Kaltenbach et al., 2018 (7)
Frullania spp.	CHJJ-137033	CHIL	Liverworts		Frullaniaceae	Kaltenbach et al., 2018 (7)
Treubia lacunosa	FITN-89007	CHIL	Liverworts		Treubiaceae	Kaltenbach et al., 2018 (7)
Sphaerocarpos texanus	HERT-6655	CHIL	Liverworts		Sphaerocarpaceae	Kaltenbach et al., 2018 (7)
Conocephalum conicum	ILBQ-42388	CHIL	Liverworts		Conocephalaceae	Kaltenbach et al., 2018 (7)
Scapania nemorosa	IRBN-159060	CHIL	Liverworts		Scapaniaceae	Kaltenbach et al., 2018 (7)
Selaginella moellendorffi	CHIL_Smoe	CHIL	Lycophytes		Selaginellaceae	Kaltenbach et al., 2018 (7)
Huperzia lucidula	GKAG-95828	CHIL	Lycophytes		Lycopodiaceae	Kaltenbach et al., 2018 (7)
Diphasiastrum digitatum	WAFT-65805	CHIL	Lycophytes		Lycopodiaceae	Kaltenbach et al., 2018 (7)
Dendrolycopodium obscurum	XNXF-68324	CHIL	Lycophytes		Lycopodiaceae	Kaltenbach et al., 2018 (7)
Selaginella acanthonota	ZYCD-3775	CHIL	Lycophytes		Selaginellaceae	Kaltenbach et al., 2018 (7)
Syntrichia ruralis	CHIL_Srur	CHIL	Mosses		Pottiaceae	Kaltenbach et al., 2018 (7)
Physcomitrella patens	CHILb_Ppat	CHIL	Mosses		Funariaceae	Kaltenbach et al., 2018 (7)
Polytrichum commune	SZYG-4674	CHIL	Mosses		Polytrichaceae	Kaltenbach et al., 2018 (7)
Aquilegia formosa	FAPb_Afor	FAP	Angiosperms	Core Eudicots	Ranunculaceae	Kaltenbach et al., 2018 (7)
Ipomoea nil	FAPb_Inil	FAP	Angiosperms	Core Eudicots/Asterids	Convolvulaceae	Kaltenbach et al., 2018 (7)
Arabidopsis thaliana	FAPb_Atha_3	FAP	Angiosperms	Core Eudicots/Rosids	Brassicaceae	Kaltenbach et al., 2018 (7)
Glycine max	FAPb_Gmax	FAP	Angiosperms	Core Eudicots/Rosids	Fabaceae	Kaltenbach et al., 2018 (7)
Oryza sativa	FAPb_Osat	FAP	Angiosperms	Monocots/Commelinids	Poaceae	Kaltenbach et al., 2018 (7)
Aspergillus fumigatus	Aspergillus_fumigatus_Af293	Fungi	Pezizomycotina	Eurotiomycetes	Aspergillaceae	Li et al., 2021 (16)
Aspergillus clavatus	Aspergillus_clavatus	Fungi	Pezizomycotina	Eurotiomycetes	Aspergillaceae	Li et al., 2021 (16)
Schizosaccharomyces pombe	Schizosaccharomyces_pombe	Fungi	Taphrinomycotina	Schizosaccharomycetes	Schizosaccharomycetaceae	Li et al., 2021 (16)
Talaromyces stipitatus	Talaromyces_stipitatus	Fungi	Pezizomycotina	Eurotiomycetes	Trichocomaceae	Li et al., 2021 (16)
Uncinocarpus reesii	Uncinocarpus_reesii	Fungi	Pezizomycotina	Eurotiomycetes	Onygenaceae	Li et al., 2021 (16)
Blastomyces gilchristii	Blastomyces_gilchristii	Fungi	Pezizomycotina	Eurotiomycetes	Ajellomycetaceae	Li et al., 2021 (16)
Schizosaccharomyces cryophilus	Schizosaccharomyces_cryophilus	Fungi	Taphrinomycotina	Schizosaccharomycetes	Schizosaccharomycetaceae	Li et al., 2021 (16)
Aspergillus nidulans	Aspergillus_nidulans	Fungi	Pezizomycotina	Eurotiomycetes	Aspergillaceae	Li et al., 2021 (16)
Grosmannia clavigera	Grosmannia_clavigera	Fungi	Pezizomycotina	Sordariomycetes	Ophiostomataceae	Li et al., 2021 (16)
Chaetomium globosum	Chaetomium_globosum	Fungi	Pezizomycotina	Sordariomycetes	Chaetomiaceae	Li et al., 2021 (16)
Botrytis cinerea	Botrytis_cinerea	Fungi	Pezizomycotina	Leotiomycetes	Sclerotiniaceae	Li et al., 2021 (16)
Gaeumannomyces tritici	Gaeumannomyces_tritici	Fungi	Pezizomycotina	Sordariomycetes	Magnaporthaceae	Li et al., 2021 (16)
Parastagonospora nodorum	Parastagonospora_nodorum	Fungi	Pezizomycotina	Dothideomycetes	Phaeosphaeriaceae	Li et al., 2021 (16)
Coccidioides immitis	Coccidioides_immitis	Fungi	Pezizomycotina	Eurotiomycetes	no_rank	Li et al., 2021 (16)
Neosartorya fischeri	Neosartorya_fischeri	Fungi	Pezizomycotina	Eurotiomycetes	Aspergillaceae	Li et al., 2021 (16)
Schizosaccharomyces octosporus	Schizosaccharomyces_octosporus	Fungi	Taphrinomycotina	Schizosaccharomycetes	Schizosaccharomycetaceae	Li et al., 2021 (16)
Paracoccidioides lutzii	Paracoccidioides_lutzii	Fungi	Pezizomycotina	Eurotiomycetes	no_rank	Li et al., 2021 (16)
Arthroderma gypseum	Arthroderma_gypseum	Fungi	Pezizomycotina	Eurotiomycetes	Arthrodermataceae	Li et al., 2021 (16)
Microsporum canis	Microsporum_canis	Fungi	Pezizomycotina	Eurotiomycetes	Arthrodermataceae	Li et al., 2021 (16)
Trichophyton equinum	Trichophyton_equinum	Fungi	Pezizomycotina	Eurotiomycetes	Arthrodermataceae	Li et al., 2021 (16)
Coccidioides posadasii	Coccidioides_posadasii	Fungi	Pezizomycotina	Eurotiomycetes	no_rank	Li et al., 2021 (16)
Neocosmospora haematococca	Neocosmospora_haematococca	Fungi	Pezizomycotina	Sordariomycetes	Nectriaceae	Li et al., 2021 (16)
Trichophyton tonsurans	Trichophyton_tonsurans	Fungi	Pezizomycotina	Eurotiomycetes	Arthrodermataceae	Li et al., 2021 (16)
Trichophyton verrucosum	Trichophyton_verrucosum	Fungi	Pezizomycotina	Eurotiomycetes	Arthrodermataceae	Li et al., 2021 (16)
Tuber melanosporum	Tuber_melanosporum	Fungi	Pezizomycotina	Pezizomycetes	Tuberaceae	Li et al., 2021 (16)
Sordaria macrospora	Sordaria_macrospora	Fungi	Pezizomycotina	Sordariomycetes	Sordariaceae	Li et al., 2021 (16)
Neurospora crassa	Neurospora_crassa	Fungi	Pezizomycotina	Sordariomycetes	Sordariaceae	Li et al., 2021 (16)
Metarhizium acridum	Metarhizium_acridum	Fungi	Pezizomycotina	Sordariomycetes	Clavicipitaceae	Li et al., 2021 (16)
Magnaporthiopsis poae	Magnaporthiopsis_poae	Fungi	Pezizomycotina	Sordariomycetes	Magnaporthaceae	Li et al., 2021 (16)
Erysiphe pisi	Erysiphe_pisi	Fungi	Pezizomycotina	Leotiomycetes	Erysiphaceae	Li et al., 2021 (16)
Neurospora tetrasperma	Neurospora_tetrasperma	Fungi	Pezizomycotina	Sordariomycetes	Sordariaceae	Li et al., 2021 (16)
Chaetomium thermophilum	Chaetomium_thermophilum	Fungi	Pezizomycotina	Sordariomycetes	Chaetomiaceae	Li et al., 2021 (16)
Periglandula ipomoeae	Periglandula_ipomoeae	Fungi	Pezizomycotina	Sordariomycetes	Clavicipitaceae	Li et al., 2021 (16)
Epichloe brachyelytri	Epichloe_brachyelytri	Fungi	Pezizomycotina	Sordariomycetes	Clavicipitaceae	Li et al., 2021 (16)
Aciculosporium take	Aciculosporium_take	Fungi	Pezizomycotina	Sordariomycetes	Clavicipitaceae	Li et al., 2021 (16)
Claviceps fusiformis	Claviceps_fusiformis	Fungi	Pezizomycotina	Sordariomycetes	Clavicipitaceae	Li et al., 2021 (16)
Claviceps paspali	Claviceps_paspali	Fungi	Pezizomycotina	Sordariomycetes	Clavicipitaceae	Li et al., 2021 (16)
Zymoseptoria passerinii	Zymoseptoria_passerinii	Fungi	Pezizomycotina	Dothideomycetes	Mycosphaerellaceae	Li et al., 2021 (16)
Epichloe glyceriae	Epichloe_glyceriae	Fungi	Pezizomycotina	Sordariomycetes	Clavicipitaceae	Li et al., 2021 (16)
Arthrobotrys oligosporus	Arthrobotrys_oligosporus	Fungi	Pezizomycotina	Orbiliomycetes	Orbiliaceae	Li et al., 2021 (16)
Thermothelomyces thermophila	Thermothelomyces_thermophila	Fungi	Pezizomycotina	Sordariomycetes	Chaetomiaceae	Li et al., 2021 (16)
Thermothielavioides terrestris	Thermothielavioides_terrestris	Fungi	Pezizomycotina	Sordariomycetes	Chaetomiaceae	Li et al., 2021 (16)
Penicillium rubens	Penicillium_rubens	Fungi	Pezizomycotina	Eurotiomycetes	Aspergillaceae	Li et al., 2021 (16)
Triangularia anserina	Triangularia_anserina	Fungi	Pezizomycotina	Sordariomycetes	Lasiosphaeriaceae	Li et al., 2021 (16)
Aspergillus sojae	Aspergillus_sojae	Fungi	Pezizomycotina	Eurotiomycetes	Aspergillaceae	Li et al., 2021 (16)
Aspergillus kawachii	Aspergillus_kawachii	Fungi	Pezizomycotina	Eurotiomycetes	Aspergillaceae	Li et al., 2021 (16)
Fusarium graminearum	Fusarium_graminearum	Fungi	Pezizomycotina	Sordariomycetes	Nectriaceae	Li et al., 2021 (16)
Alternaria arborescens	Alternaria_arborescens	Fungi	Pezizomycotina	Dothideomycetes	Pleosporaceae	Li et al., 2021 (16)
Pleosporales sp.	Pleosporales_sp._UM_1110_2012	Fungi	Pezizomycotina	Dothideomycetes	no_rank	Li et al., 2021 (16)
Coniosporium apollinis	Coniosporium_apollinis	Fungi	Pezizomycotina	Dothideomycetes	no_rank	Li et al., 2021 (16)
Sphaerulina populicola	Sphaerulina_populicola	Fungi	Pezizomycotina	Dothideomycetes	Mycosphaerellaceae	Li et al., 2021 (16)
Marssonina brunnea	Marssonina_brunnea	Fungi	Pezizomycotina	Leotiomycetes	Dermateaceae	Li et al., 2021 (16)
Fulvia fulva	Fulvia_fulva	Fungi	Pezizomycotina	Dothideomycetes	Mycosphaerellaceae	Li et al., 2021 (16)
Blastomyces dermatitidis	Blastomyces_dermatitidis	Fungi	Pezizomycotina	Eurotiomycetes	Ajellomycetaceae	Li et al., 2021 (16)
Epichloe typhina	Epichloe_typhina	Fungi	Pezizomycotina	Sordariomycetes	Clavicipitaceae	Li et al., 2021 (16)
Epichloe gansuensis var. inebrians	Epichloe_gansuensis_var._inebrians	Fungi	Pezizomycotina	Sordariomycetes	Clavicipitaceae	Li et al., 2021 (16)
Histoplasma capsulatum	Histoplasma_capsulatum	Fungi	Pezizomycotina	Eurotiomycetes	Ajellomycetaceae	Li et al., 2021 (16)
Herpotrichiellaceae sp.	Herpotrichiellaceae_sp._UM238	Fungi	Pezizomycotina	Eurotiomycetes	Herpotrichiellaceae	Li et al., 2021 (16)
Thermomyces lanuginosus	Thermomyces_lanuginosus	Fungi	Pezizomycotina	Eurotiomycetes	Trichocomaceae	Li et al., 2021 (16)
Ophiostoma novo-ulmi	Ophiostoma_novo-ulmi	Fungi	Pezizomycotina	Sordariomycetes	Ophiostomataceae	Li et al., 2021 (16)
Sphaerulina musiva	Sphaerulina_musiva	Fungi	Pezizomycotina	Dothideomycetes	Mycosphaerellaceae	Li et al., 2021 (16)
Ascocoryne sarcoides	Ascocoryne_sarcoides	Fungi	Pezizomycotina	Leotiomycetes	Helotiaceae	Li et al., 2021 (16)
Trichoderma hamatum	Trichoderma_hamatum	Fungi	Pezizomycotina	Sordariomycetes	Hypocreaceae	Li et al., 2021 (16)
Baudoinia panamericana	Baudoinia_panamericana	Fungi	Pezizomycotina	Dothideomycetes	Teratosphaeriaceae	Li et al., 2021 (16)
Bipolaris sorokiniana	Bipolaris_sorokiniana	Fungi	Pezizomycotina	Dothideomycetes	Pleosporaceae	Li et al., 2021 (16)
Pseudocercospora fijiensis	Pseudocercospora_fijiensis	Fungi	Pezizomycotina	Dothideomycetes	Mycosphaerellaceae	Li et al., 2021 (16)
Claviceps purpurea	Claviceps_purpurea	Fungi	Pezizomycotina	Sordariomycetes	Clavicipitaceae	Li et al., 2021 (16)
Penicillium paxilli	Penicillium_paxilli	Fungi	Pezizomycotina	Eurotiomycetes	Aspergillaceae	Li et al., 2021 (16)
Cercospora canescens	Cercospora_canescens	Fungi	Pezizomycotina	Dothideomycetes	Mycosphaerellaceae	Li et al., 2021 (16)
Eutypa lata	Eutypa_lata	Fungi	Pezizomycotina	Sordariomycetes	Diatrypaceae	Li et al., 2021 (16)
Colletotrichum orbiculare	Colletotrichum_orbiculare	Fungi	Pezizomycotina	Sordariomycetes	Glomerellaceae	Li et al., 2021 (16)
Bipolaris maydis	Bipolaris_maydis	Fungi	Pezizomycotina	Dothideomycetes	Pleosporaceae	Li et al., 2021 (16)
Pyrenochaeta sp.	Pyrenochaeta_sp._UM_256	Fungi	Pezizomycotina	Dothideomycetes	Cucurbitariaceae	Li et al., 2021 (16)
Exserohilum turcicum	Exserohilum_turcicum	Fungi	Pezizomycotina	Dothideomycetes	Pleosporaceae	Li et al., 2021 (16)
Cyphellophora europaea	Cyphellophora_europaea	Fungi	Pezizomycotina	Eurotiomycetes	Cyphellophoraceae	Li et al., 2021 (16)
Neofusicoccum parvum	Neofusicoccum_parvum	Fungi	Pezizomycotina	Dothideomycetes	Botryosphaeriaceae	Li et al., 2021 (16)
Ceratocystis fimbriata	Ceratocystis_fimbriata	Fungi	Pezizomycotina	Sordariomycetes	Ceratocystidaceae	Li et al., 2021 (16)
Phaeoacremonium minimum	Phaeoacremonium_minimum	Fungi	Pezizomycotina	Sordariomycetes	Togniniaceae	Li et al., 2021 (16)
Glarea lozoyensis	Glarea_lozoyensis	Fungi	Pezizomycotina	Leotiomycetes	Helotiaceae	Li et al., 2021 (16)
Ophiostoma piceae	Ophiostoma_piceae	Fungi	Pezizomycotina	Sordariomycetes	Ophiostomataceae	Li et al., 2021 (16)
Tolypocladium inflatum	Tolypocladium_inflatum	Fungi	Pezizomycotina	Sordariomycetes	Ophiocordycipitaceae	Li et al., 2021 (16)
Dactylellina haptotyla	Dactylellina_haptotyla	Fungi	Pezizomycotina	Orbiliomycetes	Orbiliaceae	Li et al., 2021 (16)
Gyalolechia flavorubescens	Gyalolechia_flavorubescens	Fungi	Pezizomycotina	Lecanoromycetes	Teloschistaceae	Li et al., 2021 (16)
Cladonia macilenta	Cladonia_macilenta	Fungi	Pezizomycotina	Lecanoromycetes	Cladoniaceae	Li et al., 2021 (16)
Pyrenophora seminiperda	Pyrenophora_seminiperda	Fungi	Pezizomycotina	Dothideomycetes	Pleosporaceae	Li et al., 2021 (16)
Hysterium pulicare	Hysterium_pulicare	Fungi	Pezizomycotina	Dothideomycetes	Hysteriaceae	Li et al., 2021 (16)
Rhytidhysteron rufulum	Rhytidhysteron_rufulum	Fungi	Pezizomycotina	Dothideomycetes	Hysteriaceae	Li et al., 2021 (16)
Hirsutella thompsonii	Hirsutella_thompsonii	Fungi	Pezizomycotina	Sordariomycetes	Ophiocordycipitaceae	Li et al., 2021 (16)
Cladonia metacorallifera	Cladonia_metacorallifera	Fungi	Pezizomycotina	Lecanoromycetes	Cladoniaceae	Li et al., 2021 (16)
Byssochlamys spectabilis	Byssochlamys_spectabilis	Fungi	Pezizomycotina	Eurotiomycetes	Thermoascaceae	Li et al., 2021 (16)
Shiraia sp.	Shiraia_sp._slf14	Fungi	Pezizomycotina	Dothideomycetes	no_rank	Li et al., 2021 (16)
Helminthosporium solani	Helminthosporium_solani	Fungi	Pezizomycotina	Dothideomycetes	Massarinaceae	Li et al., 2021 (16)
Pseudocercospora pini-densiflorae	Pseudocercospora_pini-densiflorae	Fungi	Pezizomycotina	Dothideomycetes	Mycosphaerellaceae	Li et al., 2021 (16)
Exutisphaerella laricina	Exutisphaerella_laricina	Fungi	Pezizomycotina	Dothideomycetes	Mycosphaerellaceae	Li et al., 2021 (16)
Mycosphaerella sp.	Mycosphaerella_sp._Ston1	Fungi	Pezizomycotina	Dothideomycetes	Mycosphaerellaceae	Li et al., 2021 (16)
Cryomyces antarcticus	Cryomyces_antarcticus	Fungi	Pezizomycotina	Dothideomycetes	no_rank	Li et al., 2021 (16)
Penicillium camemberti	Penicillium_camemberti_FM013	Fungi	Pezizomycotina	Eurotiomycetes	Aspergillaceae	Li et al., 2021 (16)
Pestalotiopsis fici	Pestalotiopsis_fici	Fungi	Pezizomycotina	Sordariomycetes	Sporocadaceae	Li et al., 2021 (16)
Bipolaris zeicola	Bipolaris_zeicola	Fungi	Pezizomycotina	Dothideomycetes	Pleosporaceae	Li et al., 2021 (16)
Drechslerella stenobrocha	Drechslerella_stenobrocha	Fungi	Pezizomycotina	Orbiliomycetes	Orbiliaceae	Li et al., 2021 (16)
Bipolaris victoriae	Bipolaris_victoriae	Fungi	Pezizomycotina	Dothideomycetes	Pleosporaceae	Li et al., 2021 (16)
Aspergillus sclerotiorum	Aspergillus_sclerotiorum	Fungi	Pezizomycotina	Eurotiomycetes	Aspergillaceae	Li et al., 2021 (16)
Penicillium commune	Penicillium_commune	Fungi	Pezizomycotina	Eurotiomycetes	Aspergillaceae	Li et al., 2021 (16)
Penicillium carneum	Penicillium_carneum	Fungi	Pezizomycotina	Eurotiomycetes	Aspergillaceae	Li et al., 2021 (16)
Penicillium paneum	Penicillium_paneum	Fungi	Pezizomycotina	Eurotiomycetes	Aspergillaceae	Li et al., 2021 (16)
Penicillium camemberti	Penicillium_camemberti_FM169	Fungi	Pezizomycotina	Eurotiomycetes	Aspergillaceae	Li et al., 2021 (16)
Cladophialophora yegresii	Cladophialophora_yegresii	Fungi	Pezizomycotina	Eurotiomycetes	Herpotrichiellaceae	Li et al., 2021 (16)
Cladophialophora psammophila	Cladophialophora_psammophila	Fungi	Pezizomycotina	Eurotiomycetes	Herpotrichiellaceae	Li et al., 2021 (16)
Capronia epimyces	Capronia_epimyces	Fungi	Pezizomycotina	Eurotiomycetes	Herpotrichiellaceae	Li et al., 2021 (16)
Capronia coronata	Capronia_coronata	Fungi	Pezizomycotina	Eurotiomycetes	Herpotrichiellaceae	Li et al., 2021 (16)
Metarhizium robertsii	Metarhizium_robertsii	Fungi	Pezizomycotina	Sordariomycetes	Clavicipitaceae	Li et al., 2021 (16)
Eurotium rubrum	Eurotium_rubrum	Fungi	Pezizomycotina	Eurotiomycetes	Aspergillaceae	Li et al., 2021 (16)
Neurospora sublineolata	Neurospora_sublineolata	Fungi	Pezizomycotina	Sordariomycetes	Sordariaceae	Li et al., 2021 (16)
Neurospora africana	Neurospora_africana	Fungi	Pezizomycotina	Sordariomycetes	Sordariaceae	Li et al., 2021 (16)
Neurospora pannonica	Neurospora_pannonica	Fungi	Pezizomycotina	Sordariomycetes	Sordariaceae	Li et al., 2021 (16)
Neurospora terricola	Neurospora_terricola	Fungi	Pezizomycotina	Sordariomycetes	Sordariaceae	Li et al., 2021 (16)
Ochroconis constricta	Ochroconis_constricta	Fungi	Pezizomycotina	Dothideomycetes	Sympoventuriaceae	Li et al., 2021 (16)
Endocarpon pusillum	Endocarpon_pusillum	Fungi	Pezizomycotina	Eurotiomycetes	Verrucariaceae	Li et al., 2021 (16)
Umbilicaria muehlenbergii	Umbilicaria_muehlenbergii	Fungi	Pezizomycotina	Lecanoromycetes	Umbilicariaceae	Li et al., 2021 (16)
Trichophyton violaceum	Trichophyton_violaceum_CBS_452.61	Fungi	Pezizomycotina	Eurotiomycetes	Arthrodermataceae	Li et al., 2021 (16)
Exophiala aquamarina	Exophiala_aquamarina	Fungi	Pezizomycotina	Eurotiomycetes	Herpotrichiellaceae	Li et al., 2021 (16)
Balansia obtecta	Balansia_obtecta	Fungi	Pezizomycotina	Sordariomycetes	Clavicipitaceae	Li et al., 2021 (16)
Sporothrix pallida	Sporothrix_pallida	Fungi	Pezizomycotina	Sordariomycetes	Ophiostomataceae	Li et al., 2021 (16)
Ceratocystis manginecans	Ceratocystis_manginecans	Fungi	Pezizomycotina	Sordariomycetes	Ceratocystidaceae	Li et al., 2021 (16)
Huntiella moniliformis	Huntiella_moniliformis	Fungi	Pezizomycotina	Sordariomycetes	Ceratocystidaceae	Li et al., 2021 (16)
Aureobasidium subglaciale	Aureobasidium_subglaciale	Fungi	Pezizomycotina	Dothideomycetes	Saccotheciaceae	Li et al., 2021 (16)
Aureobasidium namibiae	Aureobasidium_namibiae	Fungi	Pezizomycotina	Dothideomycetes	Saccotheciaceae	Li et al., 2021 (16)
Epichloe sp.	Epichloe_sp._AL9924	Fungi	Pezizomycotina	Sordariomycetes	Clavicipitaceae	Li et al., 2021 (16)
Atkinsonella hypoxylon	Atkinsonella_hypoxylon	Fungi	Pezizomycotina	Sordariomycetes	Clavicipitaceae	Li et al., 2021 (16)
Epichloe baconii	Epichloe_baconii	Fungi	Pezizomycotina	Sordariomycetes	Clavicipitaceae	Li et al., 2021 (16)
Epichloe aotearoae	Epichloe_aotearoae	Fungi	Pezizomycotina	Sordariomycetes	Clavicipitaceae	Li et al., 2021 (16)
Sphaeropsis sapinea	Sphaeropsis_sapinea	Fungi	Pezizomycotina	Dothideomycetes	Botryosphaeriaceae	Li et al., 2021 (16)
Hypocrella siamensis	Hypocrella_siamensis	Fungi	Pezizomycotina	Sordariomycetes	Clavicipitaceae	Li et al., 2021 (16)
Stachybotrys chlorohalonata	Stachybotrys_chlorohalonata	Fungi	Pezizomycotina	Sordariomycetes	Stachybotryaceae	Li et al., 2021 (16)
Falciphora oryzae	Falciphora_oryzae	Fungi	Pezizomycotina	Sordariomycetes	Magnaporthaceae	Li et al., 2021 (16)
Beauveria rudraprayagi	Beauveria_rudraprayagi	Fungi	Pezizomycotina	Sordariomycetes	Cordycipitaceae	Li et al., 2021 (16)
Venturia pyrina	Venturia_pyrina	Fungi	Pezizomycotina	Dothideomycetes	Venturiaceae	Li et al., 2021 (16)
Curvularia lunata	Curvularia_lunata	Fungi	Pezizomycotina	Dothideomycetes	Pleosporaceae	Li et al., 2021 (16)
Tolypocladium sp.	Tolypocladium_sp._Sup5_PDA-1	Fungi	Pezizomycotina	Sordariomycetes	Ophiocordycipitaceae	Li et al., 2021 (16)
Talaromyces marneffei	Talaromyces_marneffei	Fungi	Pezizomycotina	Eurotiomycetes	Trichocomaceae	Li et al., 2021 (16)
Tolypocladium sp.	Tolypocladium_sp._Salcha_MEA-2	Fungi	Pezizomycotina	Sordariomycetes	Ophiocordycipitaceae	Li et al., 2021 (16)
Pseudogymnoascus sp.	Pseudogymnoascus_sp._VKM_F-3557	Fungi	Pezizomycotina	Leotiomycetes	Pseudeurotiaceae	Li et al., 2021 (16)
Pseudogymnoascus sp.	Pseudogymnoascus_sp._VKM_F-3808	Fungi	Pezizomycotina	Leotiomycetes	Pseudeurotiaceae	Li et al., 2021 (16)
Pseudogymnoascus sp.	Pseudogymnoascus_sp._VKM_F-3775	Fungi	Pezizomycotina	Leotiomycetes	Pseudeurotiaceae	Li et al., 2021 (16)
Pseudogymnoascus sp.	Pseudogymnoascus_sp._VKM_F-4246	Fungi	Pezizomycotina	Leotiomycetes	Pseudeurotiaceae	Li et al., 2021 (16)
Pseudogymnoascus sp.	Pseudogymnoascus_sp._VKM_F-4281_FW-2241	Fungi	Pezizomycotina	Leotiomycetes	Pseudeurotiaceae	Li et al., 2021 (16)
Pseudogymnoascus sp.	Pseudogymnoascus_sp._VKM_F-4513_FW-928	Fungi	Pezizomycotina	Leotiomycetes	Pseudeurotiaceae	Li et al., 2021 (16)
Pseudogymnoascus sp.	Pseudogymnoascus_sp._VKM_F-4514_FW-929	Fungi	Pezizomycotina	Leotiomycetes	Pseudeurotiaceae	Li et al., 2021 (16)
Pseudogymnoascus sp.	Pseudogymnoascus_sp._VKM_F-4515_FW-2607	Fungi	Pezizomycotina	Leotiomycetes	Pseudeurotiaceae	Li et al., 2021 (16)
Pseudogymnoascus sp.	Pseudogymnoascus_sp._VKM_F-4516_FW-969	Fungi	Pezizomycotina	Leotiomycetes	Pseudeurotiaceae	Li et al., 2021 (16)
Pseudogymnoascus sp.	Pseudogymnoascus_sp._VKM_F-4517_FW-2822	Fungi	Pezizomycotina	Leotiomycetes	Pseudeurotiaceae	Li et al., 2021 (16)
Pseudogymnoascus sp.	Pseudogymnoascus_sp._VKM_F-103	Fungi	Pezizomycotina	Leotiomycetes	Pseudeurotiaceae	Li et al., 2021 (16)
Pseudogymnoascus sp.	Pseudogymnoascus_sp._VKM_F-4518_FW-2643	Fungi	Pezizomycotina	Leotiomycetes	Pseudeurotiaceae	Li et al., 2021 (16)
Pseudogymnoascus sp.	Pseudogymnoascus_sp._VKM_F-4519_FW-2642	Fungi	Pezizomycotina	Leotiomycetes	Pseudeurotiaceae	Li et al., 2021 (16)
Pseudogymnoascus sp.	Pseudogymnoascus_sp._VKM_F-4520_FW-2644	Fungi	Pezizomycotina	Leotiomycetes	Pseudeurotiaceae	Li et al., 2021 (16)
Acremonium chrysogenum	Acremonium_chrysogenum	Fungi	Pezizomycotina	Sordariomycetes	no_rank	Li et al., 2021 (16)
Fusarium avenaceum	Fusarium_avenaceum	Fungi	Pezizomycotina	Sordariomycetes	Nectriaceae	Li et al., 2021 (16)
Talaromyces leycettanus	Talaromyces_leycettanus	Fungi	Pezizomycotina	Eurotiomycetes	Trichocomaceae	Li et al., 2021 (16)
Erysiphe necator	Erysiphe_necator	Fungi	Pezizomycotina	Leotiomycetes	Erysiphaceae	Li et al., 2021 (16)
Phomopsis longicolla	Phomopsis_longicolla	Fungi	Pezizomycotina	Sordariomycetes	Diaporthaceae	Li et al., 2021 (16)
Metarhizium album	Metarhizium_album	Fungi	Pezizomycotina	Sordariomycetes	Clavicipitaceae	Li et al., 2021 (16)
Leptographium procerum	Leptographium_procerum	Fungi	Pezizomycotina	Sordariomycetes	Ophiostomataceae	Li et al., 2021 (16)
Scedosporium aurantiacum	Scedosporium_aurantiacum	Fungi	Pezizomycotina	Sordariomycetes	Microascaceae	Li et al., 2021 (16)
Aspergillus ustus	Aspergillus_ustus	Fungi	Pezizomycotina	Eurotiomycetes	Aspergillaceae	Li et al., 2021 (16)
Onygena corvina	Onygena_corvina	Fungi	Pezizomycotina	Eurotiomycetes	Onygenaceae	Li et al., 2021 (16)
Stagonosporopsis tanaceti	Stagonosporopsis_tanaceti	Fungi	Pezizomycotina	Dothideomycetes	Didymellaceae	Li et al., 2021 (16)
Lanzia echinophila	Lanzia_echinophila	Fungi	Pezizomycotina	Leotiomycetes	Rutstroemiaceae	Li et al., 2021 (16)
Ceratocystis albifundus	Ceratocystis_albifundus	Fungi	Pezizomycotina	Sordariomycetes	Ceratocystidaceae	Li et al., 2021 (16)
Metarhizium majus	Metarhizium_majus	Fungi	Pezizomycotina	Sordariomycetes	Clavicipitaceae	Li et al., 2021 (16)
Metarhizium guizhouense	Metarhizium_guizhouense	Fungi	Pezizomycotina	Sordariomycetes	Clavicipitaceae	Li et al., 2021 (16)
Metarhizium brunneum	Metarhizium_brunneum	Fungi	Pezizomycotina	Sordariomycetes	Clavicipitaceae	Li et al., 2021 (16)
Metarhizium anisopliae	Metarhizium_anisopliae	Fungi	Pezizomycotina	Sordariomycetes	Clavicipitaceae	Li et al., 2021 (16)
Curvularia papendorfii	Curvularia_papendorfii	Fungi	Pezizomycotina	Dothideomycetes	Pleosporaceae	Li et al., 2021 (16)
Cytospora mali	Cytospora_mali	Fungi	Pezizomycotina	Sordariomycetes	Valsaceae	Li et al., 2021 (16)
Sporothrix brasiliensis	Sporothrix_brasiliensis	Fungi	Pezizomycotina	Sordariomycetes	Ophiostomataceae	Li et al., 2021 (16)
Torrubiella hemipterigena	Torrubiella_hemipterigena	Fungi	Pezizomycotina	Sordariomycetes	Clavicipitaceae	Li et al., 2021 (16)
Oidiodendron maius	Oidiodendron_maius	Fungi	Pezizomycotina	Leotiomycetes	Myxotrichaceae	Li et al., 2021 (16)
Talaromyces cellulolyticus	Talaromyces_cellulolyticus	Fungi	Pezizomycotina	Eurotiomycetes	Trichocomaceae	Li et al., 2021 (16)
Huntiella omanensis	Huntiella_omanensis	Fungi	Pezizomycotina	Sordariomycetes	Ceratocystidaceae	Li et al., 2021 (16)
Exophiala sideris	Exophiala_sideris	Fungi	Pezizomycotina	Eurotiomycetes	Herpotrichiellaceae	Li et al., 2021 (16)
Phialophora americana	Phialophora_americana	Fungi	Pezizomycotina	Eurotiomycetes	Herpotrichiellaceae	Li et al., 2021 (16)
Fonsecaea pedrosoi	Fonsecaea_pedrosoi	Fungi	Pezizomycotina	Eurotiomycetes	Herpotrichiellaceae	Li et al., 2021 (16)
Cladophialophora immunda	Cladophialophora_immunda	Fungi	Pezizomycotina	Eurotiomycetes	Herpotrichiellaceae	Li et al., 2021 (16)
Exophiala xenobiotica	Exophiala_xenobiotica	Fungi	Pezizomycotina	Eurotiomycetes	Herpotrichiellaceae	Li et al., 2021 (16)
Exophiala oligosperma	Exophiala_oligosperma	Fungi	Pezizomycotina	Eurotiomycetes	Herpotrichiellaceae	Li et al., 2021 (16)
Taphrina wiesneri	Taphrina_wiesneri	Fungi	Taphrinomycotina	Taphrinomycetes	Taphrinaceae	Li et al., 2021 (16)
Taphrina deformans	Taphrina_deformans	Fungi	Taphrinomycotina	Taphrinomycetes	Taphrinaceae	Li et al., 2021 (16)
Taphrina flavorubra	Taphrina_flavorubra	Fungi	Taphrinomycotina	Taphrinomycetes	Taphrinaceae	Li et al., 2021 (16)
Taphrina populina	Taphrina_populina	Fungi	Taphrinomycotina	Taphrinomycetes	Taphrinaceae	Li et al., 2021 (16)
Exophiala mesophila	Exophiala_mesophila	Fungi	Pezizomycotina	Eurotiomycetes	Herpotrichiellaceae	Li et al., 2021 (16)
Verruconis gallopava	Verruconis_gallopava	Fungi	Pezizomycotina	Dothideomycetes	Sympoventuriaceae	Li et al., 2021 (16)
Epichloe amarillans	Epichloe_amarillans	Fungi	Pezizomycotina	Sordariomycetes	Clavicipitaceae	Li et al., 2021 (16)
Hypoxylon sp.	Hypoxylon_sp._E7406B	Fungi	Pezizomycotina	Sordariomycetes	Hypoxylaceae	Li et al., 2021 (16)
Dactylonectria macrodidyma	Dactylonectria_macrodidyma	Fungi	Pezizomycotina	Sordariomycetes	Nectriaceae	Li et al., 2021 (16)
Penicillium capsulatum	Penicillium_capsulatum	Fungi	Pezizomycotina	Eurotiomycetes	Aspergillaceae	Li et al., 2021 (16)
Hirsutella minnesotensis	Hirsutella_minnesotensis	Fungi	Pezizomycotina	Sordariomycetes	Ophiocordycipitaceae	Li et al., 2021 (16)
Fusarium sp.	Fusarium_sp._JS1030	Fungi	Pezizomycotina	Sordariomycetes	Nectriaceae	Li et al., 2021 (16)
Fusarium sp.	Fusarium_sp._JS626	Fungi	Pezizomycotina	Sordariomycetes	Nectriaceae	Li et al., 2021 (16)
Xylaria sp.	Xylaria_sp._JS573	Fungi	Pezizomycotina	Sordariomycetes	Xylariaceae	Li et al., 2021 (16)
Talaromyces emersonii	Talaromyces_emersonii	Fungi	Pezizomycotina	Eurotiomycetes	Trichocomaceae	Li et al., 2021 (16)
Penicillium verrucosum	Penicillium_verrucosum	Fungi	Pezizomycotina	Eurotiomycetes	Aspergillaceae	Li et al., 2021 (16)
Ceratocystis platani	Ceratocystis_platani	Fungi	Pezizomycotina	Sordariomycetes	Ceratocystidaceae	Li et al., 2021 (16)
Zymoseptoria ardabiliae	Zymoseptoria_ardabiliae	Fungi	Pezizomycotina	Dothideomycetes	Mycosphaerellaceae	Li et al., 2021 (16)
Zymoseptoria pseudotritici	Zymoseptoria_pseudotritici	Fungi	Pezizomycotina	Dothideomycetes	Mycosphaerellaceae	Li et al., 2021 (16)
Zymoseptoria brevis	Zymoseptoria_brevis	Fungi	Pezizomycotina	Dothideomycetes	Mycosphaerellaceae	Li et al., 2021 (16)
Penicillium islandicum	Penicillium_islandicum	Fungi	Pezizomycotina	Eurotiomycetes	Trichocomaceae	Li et al., 2021 (16)
Aspergillus rambellii	Aspergillus_rambellii	Fungi	Pezizomycotina	Eurotiomycetes	Aspergillaceae	Li et al., 2021 (16)
Botrytis paeoniae	Botrytis_paeoniae	Fungi	Pezizomycotina	Leotiomycetes	Sclerotiniaceae	Li et al., 2021 (16)
Phaeomoniella chlamydospora	Phaeomoniella_chlamydospora	Fungi	Pezizomycotina	Eurotiomycetes	Phaeomoniellaceae	Li et al., 2021 (16)
Nigrograna mackinnonii	Nigrograna_mackinnonii	Fungi	Pezizomycotina	Dothideomycetes	Nigrogranaceae	Li et al., 2021 (16)
Atkinsonella texensis	Atkinsonella_texensis	Fungi	Pezizomycotina	Sordariomycetes	Clavicipitaceae	Li et al., 2021 (16)
Epichloe sylvatica	Epichloe_sylvatica	Fungi	Pezizomycotina	Sordariomycetes	Clavicipitaceae	Li et al., 2021 (16)
Stachybotrys chartarum	Stachybotrys_chartarum	Fungi	Pezizomycotina	Sordariomycetes	Stachybotryaceae	Li et al., 2021 (16)
Aspergillus sp.	Aspergillus_sp._Z5	Fungi	Pezizomycotina	Eurotiomycetes	Aspergillaceae	Li et al., 2021 (16)
Trichoderma parareesei	Trichoderma_parareesei	Fungi	Pezizomycotina	Sordariomycetes	Hypocreaceae	Li et al., 2021 (16)
Chrysoporthe austroafricana	Chrysoporthe_austroafricana	Fungi	Pezizomycotina	Sordariomycetes	Cryphonectriaceae	Li et al., 2021 (16)
Aspergillus udagawae	Aspergillus_udagawae	Fungi	Pezizomycotina	Eurotiomycetes	Aspergillaceae	Li et al., 2021 (16)
Tolypocladium ophioglossoides	Tolypocladium_ophioglossoides	Fungi	Pezizomycotina	Sordariomycetes	Ophiocordycipitaceae	Li et al., 2021 (16)
Aspergillus nomiae	Aspergillus_nomiae	Fungi	Pezizomycotina	Eurotiomycetes	Aspergillaceae	Li et al., 2021 (16)
Ciborinia camelliae	Ciborinia_camelliae	Fungi	Pezizomycotina	Leotiomycetes	Sclerotiniaceae	Li et al., 2021 (16)
Verticillium longisporum	Verticillium_longisporum	Fungi	Pezizomycotina	Sordariomycetes	Plectosphaerellaceae	Li et al., 2021 (16)
Talaromyces purpureogenus	Talaromyces_purpureogenus	Fungi	Pezizomycotina	Eurotiomycetes	Trichocomaceae	Li et al., 2021 (16)
Ophiocordyceps unilateralis	Ophiocordyceps_unilateralis	Fungi	Pezizomycotina	Sordariomycetes	Ophiocordycipitaceae	Li et al., 2021 (16)
Madurella mycetomatis	Madurella_mycetomatis	Fungi	Pezizomycotina	Sordariomycetes	no_rank	Li et al., 2021 (16)
Penicillium nordicum	Penicillium_nordicum	Fungi	Pezizomycotina	Eurotiomycetes	Aspergillaceae	Li et al., 2021 (16)
Chrysoporthe cubensis	Chrysoporthe_cubensis	Fungi	Pezizomycotina	Sordariomycetes	Cryphonectriaceae	Li et al., 2021 (16)
Fusarium langsethiae	Fusarium_langsethiae	Fungi	Pezizomycotina	Sordariomycetes	Nectriaceae	Li et al., 2021 (16)
Mycosphaerella arachidis	Mycosphaerella_arachidis	Fungi	Pezizomycotina	Dothideomycetes	Mycosphaerellaceae	Li et al., 2021 (16)
Phialophora attae	Phialophora_attae	Fungi	Pezizomycotina	Eurotiomycetes	Herpotrichiellaceae	Li et al., 2021 (16)
Talaromyces verruculosus	Talaromyces_verruculosus	Fungi	Pezizomycotina	Eurotiomycetes	Trichocomaceae	Li et al., 2021 (16)
Neonectria ditissima	Neonectria_ditissima	Fungi	Pezizomycotina	Sordariomycetes	Nectriaceae	Li et al., 2021 (16)
Aspergillus westerdijkiae	Aspergillus_westerdijkiae	Fungi	Pezizomycotina	Eurotiomycetes	Aspergillaceae	Li et al., 2021 (16)
Penicillium digitatum	Penicillium_digitatum	Fungi	Pezizomycotina	Eurotiomycetes	Aspergillaceae	Li et al., 2021 (16)
Macrophomina phaseolina	Macrophomina_phaseolina	Fungi	Pezizomycotina	Dothideomycetes	Botryosphaeriaceae	Li et al., 2021 (16)
Hymenoscyphus scutula	Hymenoscyphus_scutula	Fungi	Pezizomycotina	Leotiomycetes	Helotiaceae	Li et al., 2021 (16)
Hymenoscyphus infarciens	Hymenoscyphus_infarciens	Fungi	Pezizomycotina	Leotiomycetes	Helotiaceae	Li et al., 2021 (16)
Hymenoscyphus salicellus	Hymenoscyphus_salicellus	Fungi	Pezizomycotina	Leotiomycetes	Helotiaceae	Li et al., 2021 (16)
Hymenoscyphus fraxineus	Hymenoscyphus_fraxineus	Fungi	Pezizomycotina	Leotiomycetes	Helotiaceae	Li et al., 2021 (16)
Hymenoscyphus repandus	Hymenoscyphus_repandus	Fungi	Pezizomycotina	Leotiomycetes	Helotiaceae	Li et al., 2021 (16)
Hymenoscyphus fructigenus	Hymenoscyphus_fructigenus	Fungi	Pezizomycotina	Leotiomycetes	Helotiaceae	Li et al., 2021 (16)
Hymenoscyphus herbarum	Hymenoscyphus_herbarum	Fungi	Pezizomycotina	Leotiomycetes	Hyaloscyphaceae	Li et al., 2021 (16)
Byssoonygena ceratinophila	Byssoonygena_ceratinophila	Fungi	Pezizomycotina	Eurotiomycetes	Onygenaceae	Li et al., 2021 (16)
Amauroascus mutatus	Amauroascus_mutatus	Fungi	Pezizomycotina	Eurotiomycetes	Onygenaceae	Li et al., 2021 (16)
Amauroascus niger	Amauroascus_niger	Fungi	Pezizomycotina	Eurotiomycetes	Onygenaceae	Li et al., 2021 (16)
Chrysosporium queenslandicum	Chrysosporium_queenslandicum	Fungi	Pezizomycotina	Eurotiomycetes	no_rank	Li et al., 2021 (16)
Dematophora necatrix	Dematophora_necatrix	Fungi	Pezizomycotina	Sordariomycetes	Xylariaceae	Li et al., 2021 (16)
Aspergillus lentulus	Aspergillus_lentulus	Fungi	Pezizomycotina	Eurotiomycetes	Aspergillaceae	Li et al., 2021 (16)
Diaporthe aspalathi	Diaporthe_aspalathi	Fungi	Pezizomycotina	Sordariomycetes	Diaporthaceae	Li et al., 2021 (16)
Leptographium lundbergii	Leptographium_lundbergii	Fungi	Pezizomycotina	Sordariomycetes	Ophiostomataceae	Li et al., 2021 (16)
Diplodia scrobiculata	Diplodia_scrobiculata	Fungi	Pezizomycotina	Dothideomycetes	Botryosphaeriaceae	Li et al., 2021 (16)
Paecilomyces hepiali	Paecilomyces_hepiali	Fungi	Pezizomycotina	Sordariomycetes	Clavicipitaceae	Li et al., 2021 (16)
Pneumocystis jirovecii	Pneumocystis_jirovecii	Fungi	Taphrinomycotina	Pneumocystidomycetes	Pneumocystidaceae	Li et al., 2021 (16)
Huntiella savannae	Huntiella_savannae	Fungi	Pezizomycotina	Sordariomycetes	Ceratocystidaceae	Li et al., 2021 (16)
Phialocephala scopiformis	Phialocephala_scopiformis	Fungi	Pezizomycotina	Leotiomycetes	no_rank	Li et al., 2021 (16)
Knoxdaviesia proteae	Knoxdaviesia_proteae	Fungi	Pezizomycotina	Sordariomycetes	Gondwanamycetaceae	Li et al., 2021 (16)
Knoxdaviesia capensis	Knoxdaviesia_capensis	Fungi	Pezizomycotina	Sordariomycetes	Gondwanamycetaceae	Li et al., 2021 (16)
Aspergillus calidoustus	Aspergillus_calidoustus	Fungi	Pezizomycotina	Eurotiomycetes	Aspergillaceae	Li et al., 2021 (16)
Davidsoniella virescens	Davidsoniella_virescens	Fungi	Pezizomycotina	Sordariomycetes	Ceratocystidaceae	Li et al., 2021 (16)
Ceratocystis eucalypticola	Ceratocystis_eucalypticola	Fungi	Pezizomycotina	Sordariomycetes	Ceratocystidaceae	Li et al., 2021 (16)
Chrysoporthe deuterocubensis	Chrysoporthe_deuterocubensis	Fungi	Pezizomycotina	Sordariomycetes	Cryphonectriaceae	Li et al., 2021 (16)
Fusarium temperatum	Fusarium_temperatum	Fungi	Pezizomycotina	Sordariomycetes	Nectriaceae	Li et al., 2021 (16)
Thielaviopsis musarum	Thielaviopsis_musarum	Fungi	Pezizomycotina	Sordariomycetes	Ceratocystidaceae	Li et al., 2021 (16)
Graphilbum fragrans	Graphilbum_fragrans	Fungi	Pezizomycotina	Sordariomycetes	Ophiostomataceae	Li et al., 2021 (16)
Penicillium freii	Penicillium_freii	Fungi	Pezizomycotina	Eurotiomycetes	Aspergillaceae	Li et al., 2021 (16)
Preussia sp.	Preussia_sp._BSL10	Fungi	Pezizomycotina	Dothideomycetes	Sporormiaceae	Li et al., 2021 (16)
Reticulascus tulasneorum	Reticulascus_tulasneorum	Fungi	Pezizomycotina	Sordariomycetes	Reticulascaceae	Li et al., 2021 (16)
Colletotrichum nymphaeae	Colletotrichum_nymphaeae	Fungi	Pezizomycotina	Sordariomycetes	Glomerellaceae	Li et al., 2021 (16)
Colletotrichum salicis	Colletotrichum_salicis	Fungi	Pezizomycotina	Sordariomycetes	Glomerellaceae	Li et al., 2021 (16)
Colletotrichum simmondsii	Colletotrichum_simmondsii	Fungi	Pezizomycotina	Sordariomycetes	Glomerellaceae	Li et al., 2021 (16)
Microdochium bolleyi	Microdochium_bolleyi	Fungi	Pezizomycotina	Sordariomycetes	Microdochiaceae	Li et al., 2021 (16)
Fusarium sambucinum	Fusarium_sambucinum	Fungi	Pezizomycotina	Sordariomycetes	Nectriaceae	Li et al., 2021 (16)
Aspergillus parasiticus	Aspergillus_parasiticus	Fungi	Pezizomycotina	Eurotiomycetes	Aspergillaceae	Li et al., 2021 (16)
Pseudocercospora musae	Pseudocercospora_musae	Fungi	Pezizomycotina	Dothideomycetes	Mycosphaerellaceae	Li et al., 2021 (16)
Pseudocercospora eumusae	Pseudocercospora_eumusae	Fungi	Pezizomycotina	Dothideomycetes	Mycosphaerellaceae	Li et al., 2021 (16)
Peltaster fructicola	Peltaster_fructicola	Fungi	Pezizomycotina	Dothideomycetes	no_rank	Li et al., 2021 (16)
Thielaviopsis ethacetica	Thielaviopsis_ethacetica	Fungi	Pezizomycotina	Sordariomycetes	Ceratocystidaceae	Li et al., 2021 (16)
Pestalotiopsis sp.	Pestalotiopsis_sp._JCM_9685	Fungi	Pezizomycotina	Sordariomycetes	Sporocadaceae	Li et al., 2021 (16)
Phoma herbarum	Phoma_herbarum	Fungi	Pezizomycotina	Dothideomycetes	Didymellaceae	Li et al., 2021 (16)
Aspergillus awamori	Aspergillus_awamori	Fungi	Pezizomycotina	Eurotiomycetes	Aspergillaceae	Li et al., 2021 (16)
Thielaviopsis thielavioides	Thielaviopsis_thielavioides	Fungi	Pezizomycotina	Sordariomycetes	Ceratocystidaceae	Li et al., 2021 (16)
Fusarium commune	Fusarium_commune	Fungi	Pezizomycotina	Sordariomycetes	Nectriaceae	Li et al., 2021 (16)
Exophiala spinifera	Exophiala_spinifera	Fungi	Pezizomycotina	Eurotiomycetes	Herpotrichiellaceae	Li et al., 2021 (16)
Memnoniella echinata	Memnoniella_echinata	Fungi	Pezizomycotina	Sordariomycetes	Stachybotryaceae	Li et al., 2021 (16)
Beverwykella pulmonaria	Beverwykella_pulmonaria	Fungi	Pezizomycotina	Dothideomycetes	Melanommataceae	Li et al., 2021 (16)
Thielaviopsis euricoi	Thielaviopsis_euricoi	Fungi	Pezizomycotina	Sordariomycetes	Ceratocystidaceae	Li et al., 2021 (16)
Acremonium tumulicola	Acremonium_tumulicola	Fungi	Pezizomycotina	Sordariomycetes	Bionectriaceae	Li et al., 2021 (16)
Exophiala alcalophila	Exophiala_alcalophila	Fungi	Pezizomycotina	Eurotiomycetes	Herpotrichiellaceae	Li et al., 2021 (16)
Graphium calicioides	Graphium_calicioides	Fungi	Pezizomycotina	Eurotiomycetes	Herpotrichiellaceae	Li et al., 2021 (16)
Furcasterigmium furcatum	Furcasterigmium_furcatum	Fungi	Pezizomycotina	Sordariomycetes	Plectosphaerellaceae	Li et al., 2021 (16)
Thermoascus crustaceus	Thermoascus_crustaceus	Fungi	Pezizomycotina	Eurotiomycetes	Thermoascaceae	Li et al., 2021 (16)
Eurotium chevalieri	Eurotium_chevalieri	Fungi	Pezizomycotina	Eurotiomycetes	Aspergillaceae	Li et al., 2021 (16)
Symbiotaphrina buchneri	Symbiotaphrina_buchneri	Fungi	Pezizomycotina	Xylonomycetes	Symbiotaphrinaceae	Li et al., 2021 (16)
Albophoma yamanashiensis	Albophoma_yamanashiensis	Fungi	Pezizomycotina	Sordariomycetes	no_rank	Li et al., 2021 (16)
Didymobotryum rigidum	Didymobotryum_rigidum	Fungi	Pezizomycotina	Sordariomycetes	no_rank	Li et al., 2021 (16)
Phyllosticta capitalensis	Phyllosticta_capitalensis	Fungi	Pezizomycotina	Dothideomycetes	Phyllostictaceae	Li et al., 2021 (16)
Phyllosticta citricarpa	Phyllosticta_citricarpa	Fungi	Pezizomycotina	Dothideomycetes	Phyllostictaceae	Li et al., 2021 (16)
Drechmeria coniospora	Drechmeria_coniospora	Fungi	Pezizomycotina	Sordariomycetes	Ophiocordycipitaceae	Li et al., 2021 (16)
Colletotrichum tofieldiae	Colletotrichum_tofieldiae	Fungi	Pezizomycotina	Sordariomycetes	Glomerellaceae	Li et al., 2021 (16)
Cairneyella variabilis	Cairneyella_variabilis	Fungi	Pezizomycotina	Leotiomycetes	Helotiaceae	Li et al., 2021 (16)
Ascochyta rabiei	Ascochyta_rabiei	Fungi	Pezizomycotina	Dothideomycetes	Didymellaceae	Li et al., 2021 (16)
Diaporthe ampelina	Diaporthe_ampelina	Fungi	Pezizomycotina	Sordariomycetes	Diaporthaceae	Li et al., 2021 (16)
Sporothrix globosa	Sporothrix_globosa	Fungi	Pezizomycotina	Sordariomycetes	Ophiostomataceae	Li et al., 2021 (16)
Pseudogymnoascus sp.	Pseudogymnoascus_sp._04NY16	Fungi	Pezizomycotina	Leotiomycetes	Pseudeurotiaceae	Li et al., 2021 (16)
Pseudogymnoascus sp.	Pseudogymnoascus_sp._BL549	Fungi	Pezizomycotina	Leotiomycetes	Pseudeurotiaceae	Li et al., 2021 (16)
Pseudogymnoascus sp.	Pseudogymnoascus_sp._BL308	Fungi	Pezizomycotina	Leotiomycetes	Pseudeurotiaceae	Li et al., 2021 (16)
Pseudogymnoascus pannorum	Pseudogymnoascus_pannorum	Fungi	Pezizomycotina	Leotiomycetes	Pseudeurotiaceae	Li et al., 2021 (16)
Fusarium sp.	Fusarium_sp._FSSC_6	Fungi	Pezizomycotina	Sordariomycetes	Nectriaceae	Li et al., 2021 (16)
Ophiocordyceps polyrhachis-furcata	Ophiocordyceps_polyrhachis-furcata	Fungi	Pezizomycotina	Sordariomycetes	Ophiocordycipitaceae	Li et al., 2021 (16)
Moelleriella libera	Moelleriella_libera	Fungi	Pezizomycotina	Sordariomycetes	Clavicipitaceae	Li et al., 2021 (16)
Ascosphaera apis	Ascosphaera_apis	Fungi	Pezizomycotina	Eurotiomycetes	Ascosphaeraceae	Li et al., 2021 (16)
Cordyceps fumosorosea	Cordyceps_fumosorosea	Fungi	Pezizomycotina	Sordariomycetes	Cordycipitaceae	Li et al., 2021 (16)
Cordyceps brongniartii	Cordyceps_brongniartii	Fungi	Pezizomycotina	Sordariomycetes	Cordycipitaceae	Li et al., 2021 (16)
Metarhizium rileyi	Metarhizium_rileyi	Fungi	Pezizomycotina	Sordariomycetes	Clavicipitaceae	Li et al., 2021 (16)
Sporothrix insectorum	Sporothrix_insectorum	Fungi	Pezizomycotina	Sordariomycetes	Ophiostomataceae	Li et al., 2021 (16)
Clonostachys rosea	Clonostachys_rosea	Fungi	Pezizomycotina	Sordariomycetes	Bionectriaceae	Li et al., 2021 (16)
Endoconidiophora laricicola	Endoconidiophora_laricicola	Fungi	Pezizomycotina	Sordariomycetes	Ceratocystidaceae	Li et al., 2021 (16)
Catunica adiposa	Catunica_adiposa	Fungi	Pezizomycotina	Sordariomycetes	Ceratocystidaceae	Li et al., 2021 (16)
Pseudogymnoascus destructans	Pseudogymnoascus_destructans	Fungi	Pezizomycotina	Leotiomycetes	Pseudeurotiaceae	Li et al., 2021 (16)
Paraphaeosphaeria sporulosa	Paraphaeosphaeria_sporulosa	Fungi	Pezizomycotina	Dothideomycetes	Didymosphaeriaceae	Li et al., 2021 (16)
Fonsecaea monophora	Fonsecaea_monophora	Fungi	Pezizomycotina	Eurotiomycetes	Herpotrichiellaceae	Li et al., 2021 (16)
Stagonospora sp.	Stagonospora_sp._SRC1lsM3a	Fungi	Pezizomycotina	Dothideomycetes	Massarinaceae	Li et al., 2021 (16)
Pyrenochaeta sp.	Pyrenochaeta_sp._DS3sAY3a	Fungi	Pezizomycotina	Dothideomycetes	Cucurbitariaceae	Li et al., 2021 (16)
Fonsecaea nubica	Fonsecaea_nubica	Fungi	Pezizomycotina	Eurotiomycetes	Herpotrichiellaceae	Li et al., 2021 (16)
Fonsecaea multimorphosa	Fonsecaea_multimorphosa	Fungi	Pezizomycotina	Eurotiomycetes	Herpotrichiellaceae	Li et al., 2021 (16)
Trichophyton violaceum	Trichophyton_violaceum_CMCCFT3l	Fungi	Pezizomycotina	Eurotiomycetes	Arthrodermataceae	Li et al., 2021 (16)
Trichophyton rubrum	Trichophyton_rubrum	Fungi	Pezizomycotina	Eurotiomycetes	Arthrodermataceae	Li et al., 2021 (16)
Fonsecaea erecta	Fonsecaea_erecta	Fungi	Pezizomycotina	Eurotiomycetes	Herpotrichiellaceae	Li et al., 2021 (16)
Cordyceps confragosa	Cordyceps_confragosa	Fungi	Pezizomycotina	Sordariomycetes	Cordycipitaceae	Li et al., 2021 (16)
Pochonia chlamydosporia	Pochonia_chlamydosporia	Fungi	Pezizomycotina	Sordariomycetes	Clavicipitaceae	Li et al., 2021 (16)
Fusarium agapanthi	Fusarium_agapanthi	Fungi	Pezizomycotina	Sordariomycetes	Nectriaceae	Li et al., 2021 (16)
Talaromyces piceae	Talaromyces_piceae	Fungi	Pezizomycotina	Eurotiomycetes	Trichocomaceae	Li et al., 2021 (16)
Emmonsia sp.	Emmonsia_sp._CAC-2015a	Fungi	Pezizomycotina	Eurotiomycetes	Ajellomycetaceae	Li et al., 2021 (16)
Leptoxyphium fumago	Leptoxyphium_fumago	Fungi	Pezizomycotina	Dothideomycetes	Capnodiaceae	Li et al., 2021 (16)
Pseudogymnoascus sp.	Pseudogymnoascus_sp._23342-1-I1	Fungi	Pezizomycotina	Leotiomycetes	Pseudeurotiaceae	Li et al., 2021 (16)
Pseudogymnoascus sp.	Pseudogymnoascus_sp._WSF_3629	Fungi	Pezizomycotina	Leotiomycetes	Pseudeurotiaceae	Li et al., 2021 (16)
Pseudogymnoascus sp.	Pseudogymnoascus_sp._24MN13	Fungi	Pezizomycotina	Leotiomycetes	Pseudeurotiaceae	Li et al., 2021 (16)
Pseudogymnoascus sp.	Pseudogymnoascus_sp._05NY08	Fungi	Pezizomycotina	Leotiomycetes	Pseudeurotiaceae	Li et al., 2021 (16)
Pseudogymnoascus sp.	Pseudogymnoascus_sp._03VT05	Fungi	Pezizomycotina	Leotiomycetes	Pseudeurotiaceae	Li et al., 2021 (16)
Pseudogymnoascus verrucosus	Pseudogymnoascus_verrucosus	Fungi	Pezizomycotina	Leotiomycetes	Pseudeurotiaceae	Li et al., 2021 (16)
Colletotrichum acutatum	Colletotrichum_acutatum	Fungi	Pezizomycotina	Sordariomycetes	Glomerellaceae	Li et al., 2021 (16)
Colletotrichum godetiae	Colletotrichum_godetiae	Fungi	Pezizomycotina	Sordariomycetes	Glomerellaceae	Li et al., 2021 (16)
Colletotrichum higginsianum	Colletotrichum_higginsianum	Fungi	Pezizomycotina	Sordariomycetes	Glomerellaceae	Li et al., 2021 (16)
Fusarium poae	Fusarium_poae	Fungi	Pezizomycotina	Sordariomycetes	Nectriaceae	Li et al., 2021 (16)
Bipolaris oryzae	Bipolaris_oryzae	Fungi	Pezizomycotina	Dothideomycetes	Pleosporaceae	Li et al., 2021 (16)
Ceratocystiopsis minuta	Ceratocystiopsis_minuta	Fungi	Pezizomycotina	Sordariomycetes	Ophiostomataceae	Li et al., 2021 (16)
Neocosmospora phaseoli	Neocosmospora_phaseoli_NRRL_31157	Fungi	Pezizomycotina	Sordariomycetes	Nectriaceae	Li et al., 2021 (16)
Neocosmospora phaseoli	Neocosmospora_phaseoli_NRRL_31156	Fungi	Pezizomycotina	Sordariomycetes	Nectriaceae	Li et al., 2021 (16)
Neocosmospora phaseoli	Neocosmospora_phaseoli_NRRL_34551	Fungi	Pezizomycotina	Sordariomycetes	Nectriaceae	Li et al., 2021 (16)
Neocosmospora phaseoli	Neocosmospora_phaseoli_NRRL_31096	Fungi	Pezizomycotina	Sordariomycetes	Nectriaceae	Li et al., 2021 (16)
Neocosmospora phaseoli	Neocosmospora_phaseoli_NRRL_54364	Fungi	Pezizomycotina	Sordariomycetes	Nectriaceae	Li et al., 2021 (16)
Neocosmospora phaseoli	Neocosmospora_phaseoli_NRRL_31757	Fungi	Pezizomycotina	Sordariomycetes	Nectriaceae	Li et al., 2021 (16)
Lepidopterella palustris	Lepidopterella_palustris	Fungi	Pezizomycotina	Dothideomycetes	Argynnaceae	Li et al., 2021 (16)
Cenococcum geophilum	Cenococcum_geophilum	Fungi	Pezizomycotina	Dothideomycetes	Gloniaceae	Li et al., 2021 (16)
Colletotrichum lindemuthianum	Colletotrichum_lindemuthianum	Fungi	Pezizomycotina	Sordariomycetes	Glomerellaceae	Li et al., 2021 (16)
Calonectria pseudonaviculata	Calonectria_pseudonaviculata	Fungi	Pezizomycotina	Sordariomycetes	Nectriaceae	Li et al., 2021 (16)
Aspergillus hancockii	Aspergillus_hancockii	Fungi	Pezizomycotina	Eurotiomycetes	Aspergillaceae	Li et al., 2021 (16)
Alternaria alternata	Alternaria_alternata	Fungi	Pezizomycotina	Dothideomycetes	Pleosporaceae	Li et al., 2021 (16)
Cladophialophora carrionii	Cladophialophora_carrionii	Fungi	Pezizomycotina	Eurotiomycetes	Herpotrichiellaceae	Li et al., 2021 (16)
Diaporthe helianthi	Diaporthe_helianthi	Fungi	Pezizomycotina	Sordariomycetes	Diaporthaceae	Li et al., 2021 (16)
Fusarium pseudograminearum	Fusarium_pseudograminearum	Fungi	Pezizomycotina	Sordariomycetes	Nectriaceae	Li et al., 2021 (16)
Paracoccidioides brasiliensis	Paracoccidioides_brasiliensis	Fungi	Pezizomycotina	Eurotiomycetes	no_rank	Li et al., 2021 (16)
Botryosphaeria dothidea	Botryosphaeria_dothidea	Fungi	Pezizomycotina	Dothideomycetes	Botryosphaeriaceae	Li et al., 2021 (16)
Eurotium cristatum	Eurotium_cristatum	Fungi	Pezizomycotina	Eurotiomycetes	Aspergillaceae	Li et al., 2021 (16)
Fusarium asiaticum	Fusarium_asiaticum	Fungi	Pezizomycotina	Sordariomycetes	Nectriaceae	Li et al., 2021 (16)
Fusarium meridionale	Fusarium_meridionale	Fungi	Pezizomycotina	Sordariomycetes	Nectriaceae	Li et al., 2021 (16)
Trichoderma pleuroti	Trichoderma_pleuroti	Fungi	Pezizomycotina	Sordariomycetes	Hypocreaceae	Li et al., 2021 (16)
Penicillium oxalicum	Penicillium_oxalicum	Fungi	Pezizomycotina	Eurotiomycetes	Aspergillaceae	Li et al., 2021 (16)
Rhinocladiella mackenziei	Rhinocladiella_mackenziei	Fungi	Pezizomycotina	Eurotiomycetes	Herpotrichiellaceae	Li et al., 2021 (16)
Penicillium griseofulvum	Penicillium_griseofulvum	Fungi	Pezizomycotina	Eurotiomycetes	Aspergillaceae	Li et al., 2021 (16)
Paraphoma sp.	Paraphoma_sp._B47-9	Fungi	Pezizomycotina	Dothideomycetes	Phaeosphaeriaceae	Li et al., 2021 (16)
Penicillium sclerotiorum	Penicillium_sclerotiorum	Fungi	Pezizomycotina	Eurotiomycetes	Aspergillaceae	Li et al., 2021 (16)
Penicillium arizonense	Penicillium_arizonense	Fungi	Pezizomycotina	Eurotiomycetes	Aspergillaceae	Li et al., 2021 (16)
Aspergillus bombycis	Aspergillus_bombycis	Fungi	Pezizomycotina	Eurotiomycetes	Aspergillaceae	Li et al., 2021 (16)
Colletotrichum orchidophilum	Colletotrichum_orchidophilum	Fungi	Pezizomycotina	Sordariomycetes	Glomerellaceae	Li et al., 2021 (16)
Colletotrichum incanum	Colletotrichum_incanum	Fungi	Pezizomycotina	Sordariomycetes	Glomerellaceae	Li et al., 2021 (16)
Endoconidiophora polonica	Endoconidiophora_polonica	Fungi	Pezizomycotina	Sordariomycetes	Ceratocystidaceae	Li et al., 2021 (16)
Sclerotinia sclerotiorum	Sclerotinia_sclerotiorum	Fungi	Pezizomycotina	Leotiomycetes	Sclerotiniaceae	Li et al., 2021 (16)
Trichophyton benhamiae	Trichophyton_benhamiae	Fungi	Pezizomycotina	Eurotiomycetes	Arthrodermataceae	Li et al., 2021 (16)
Coniochaeta ligniaria	Coniochaeta_ligniaria	Fungi	Pezizomycotina	Sordariomycetes	Coniochaetaceae	Li et al., 2021 (16)
Calonectria pseudoreteaudii	Calonectria_pseudoreteaudii	Fungi	Pezizomycotina	Sordariomycetes	Nectriaceae	Li et al., 2021 (16)
Epicoccum sorghinum	Epicoccum_sorghinum	Fungi	Pezizomycotina	Dothideomycetes	Didymellaceae	Li et al., 2021 (16)
Emergomyces pasteurianus	Emergomyces_pasteurianus	Fungi	Pezizomycotina	Eurotiomycetes	Ajellomycetaceae	Li et al., 2021 (16)
Diplodia corticola	Diplodia_corticola	Fungi	Pezizomycotina	Dothideomycetes	Botryosphaeriaceae	Li et al., 2021 (16)
Aspergillus brasiliensis	Aspergillus_brasiliensis	Fungi	Pezizomycotina	Eurotiomycetes	Aspergillaceae	Li et al., 2021 (16)
Penicilliopsis zonata	Penicilliopsis_zonata	Fungi	Pezizomycotina	Eurotiomycetes	Aspergillaceae	Li et al., 2021 (16)
Aspergillus versicolor	Aspergillus_versicolor	Fungi	Pezizomycotina	Eurotiomycetes	Aspergillaceae	Li et al., 2021 (16)
Aspergillus foetidus	Aspergillus_foetidus	Fungi	Pezizomycotina	Eurotiomycetes	Aspergillaceae	Li et al., 2021 (16)
Aspergillus sydowii	Aspergillus_sydowii	Fungi	Pezizomycotina	Eurotiomycetes	Aspergillaceae	Li et al., 2021 (16)
Aspergillus wentii	Aspergillus_wentii	Fungi	Pezizomycotina	Eurotiomycetes	Aspergillaceae	Li et al., 2021 (16)
Aspergillus glaucus	Aspergillus_glaucus	Fungi	Pezizomycotina	Eurotiomycetes	Aspergillaceae	Li et al., 2021 (16)
Talaromyces amestolkiae	Talaromyces_amestolkiae	Fungi	Pezizomycotina	Eurotiomycetes	Trichocomaceae	Li et al., 2021 (16)
Venturia effusa	Venturia_effusa	Fungi	Pezizomycotina	Dothideomycetes	Venturiaceae	Li et al., 2021 (16)
Talaromyces atroroseus	Talaromyces_atroroseus	Fungi	Pezizomycotina	Eurotiomycetes	Trichocomaceae	Li et al., 2021 (16)
Penicillium subrubescens	Penicillium_subrubescens	Fungi	Pezizomycotina	Eurotiomycetes	Aspergillaceae	Li et al., 2021 (16)
Ilyonectria destructans	Ilyonectria_destructans	Fungi	Pezizomycotina	Sordariomycetes	Nectriaceae	Li et al., 2021 (16)
Aureobasidium sp.	Aureobasidium_sp._FSWF8-4	Fungi	Pezizomycotina	Dothideomycetes	Saccotheciaceae	Li et al., 2021 (16)
Cladosporium sphaerospermum	Cladosporium_sphaerospermum	Fungi	Pezizomycotina	Dothideomycetes	Cladosporiaceae	Li et al., 2021 (16)
Trichoderma virens	Trichoderma_virens	Fungi	Pezizomycotina	Sordariomycetes	Hypocreaceae	Li et al., 2021 (16)
Magnaporthe sp.	Magnaporthe_sp._MG03	Fungi	Pezizomycotina	Sordariomycetes	Magnaporthaceae	Li et al., 2021 (16)
Magnaporthe sp.	Magnaporthe_sp._MG05	Fungi	Pezizomycotina	Sordariomycetes	Magnaporthaceae	Li et al., 2021 (16)
Magnaporthe sp.	Magnaporthe_sp._MG07	Fungi	Pezizomycotina	Sordariomycetes	Magnaporthaceae	Li et al., 2021 (16)
Magnaporthe sp.	Magnaporthe_sp._MG08	Fungi	Pezizomycotina	Sordariomycetes	Magnaporthaceae	Li et al., 2021 (16)
Magnaporthe sp.	Magnaporthe_sp._MG12	Fungi	Pezizomycotina	Sordariomycetes	Magnaporthaceae	Li et al., 2021 (16)
Colletotrichum chlorophyti	Colletotrichum_chlorophyti	Fungi	Pezizomycotina	Sordariomycetes	Glomerellaceae	Li et al., 2021 (16)
Talaromyces wortmannii	Talaromyces_wortmannii	Fungi	Pezizomycotina	Eurotiomycetes	Trichocomaceae	Li et al., 2021 (16)
Penicillium roqueforti	Penicillium_roqueforti	Fungi	Pezizomycotina	Eurotiomycetes	Aspergillaceae	Li et al., 2021 (16)
Alternaria consortialis	Alternaria_consortialis	Fungi	Pezizomycotina	Dothideomycetes	Pleosporaceae	Li et al., 2021 (16)
Trichoderma koningii	Trichoderma_koningii	Fungi	Pezizomycotina	Sordariomycetes	Hypocreaceae	Li et al., 2021 (16)
Penicillium citrinum	Penicillium_citrinum	Fungi	Pezizomycotina	Eurotiomycetes	Aspergillaceae	Li et al., 2021 (16)
Daldinia eschscholtzii	Daldinia_eschscholtzii	Fungi	Pezizomycotina	Sordariomycetes	Hypoxylaceae	Li et al., 2021 (16)
Colletotrichum sublineola	Colletotrichum_sublineola	Fungi	Pezizomycotina	Sordariomycetes	Glomerellaceae	Li et al., 2021 (16)
Ramalina peruviana	Ramalina_peruviana	Fungi	Pezizomycotina	Lecanoromycetes	Ramalinaceae	Li et al., 2021 (16)
Sarocladium oryzae	Sarocladium_oryzae	Fungi	Pezizomycotina	Sordariomycetes	no_rank	Li et al., 2021 (16)
Diplodia seriata	Diplodia_seriata	Fungi	Pezizomycotina	Dothideomycetes	Botryosphaeriaceae	Li et al., 2021 (16)
Aspergillus carbonarius	Aspergillus_carbonarius	Fungi	Pezizomycotina	Eurotiomycetes	Aspergillaceae	Li et al., 2021 (16)
Venturia carpophila	Venturia_carpophila	Fungi	Pezizomycotina	Dothideomycetes	Venturiaceae	Li et al., 2021 (16)
Penicillium sp.	Penicillium_sp._HKF2	Fungi	Pezizomycotina	Eurotiomycetes	Aspergillaceae	Li et al., 2021 (16)
Trichoderma reesei	Trichoderma_reesei	Fungi	Pezizomycotina	Sordariomycetes	Hypocreaceae	Li et al., 2021 (16)
Penicillium brasilianum	Penicillium_brasilianum	Fungi	Pezizomycotina	Eurotiomycetes	Aspergillaceae	Li et al., 2021 (16)
Bretziella fagacearum	Bretziella_fagacearum	Fungi	Pezizomycotina	Sordariomycetes	Ceratocystidaceae	Li et al., 2021 (16)
Ceratocystis harringtonii	Ceratocystis_harringtonii	Fungi	Pezizomycotina	Sordariomycetes	Ceratocystidaceae	Li et al., 2021 (16)
Huntiella bhutanensis	Huntiella_bhutanensis	Fungi	Pezizomycotina	Sordariomycetes	Ceratocystidaceae	Li et al., 2021 (16)
Trichoderma guizhouense	Trichoderma_guizhouense	Fungi	Pezizomycotina	Sordariomycetes	Hypocreaceae	Li et al., 2021 (16)
Penicillium solitum	Penicillium_solitum	Fungi	Pezizomycotina	Eurotiomycetes	Aspergillaceae	Li et al., 2021 (16)
Penicillium decumbens	Penicillium_decumbens	Fungi	Pezizomycotina	Eurotiomycetes	Aspergillaceae	Li et al., 2021 (16)
Penicillium vulpinum	Penicillium_vulpinum	Fungi	Pezizomycotina	Eurotiomycetes	Aspergillaceae	Li et al., 2021 (16)
Penicillium antarcticum	Penicillium_antarcticum	Fungi	Pezizomycotina	Eurotiomycetes	Aspergillaceae	Li et al., 2021 (16)
Penicillium flavigenum	Penicillium_flavigenum	Fungi	Pezizomycotina	Eurotiomycetes	Aspergillaceae	Li et al., 2021 (16)
Penicillium steckii	Penicillium_steckii	Fungi	Pezizomycotina	Eurotiomycetes	Aspergillaceae	Li et al., 2021 (16)
Penicillium coprophilum	Penicillium_coprophilum	Fungi	Pezizomycotina	Eurotiomycetes	Aspergillaceae	Li et al., 2021 (16)
Penicillium nalgiovense	Penicillium_nalgiovense	Fungi	Pezizomycotina	Eurotiomycetes	Aspergillaceae	Li et al., 2021 (16)
Penicillium expansum	Penicillium_expansum	Fungi	Pezizomycotina	Eurotiomycetes	Aspergillaceae	Li et al., 2021 (16)
Rachicladosporium sp.	Rachicladosporium_sp._CCFEE_5018	Fungi	Pezizomycotina	Dothideomycetes	Cladosporiaceae	Li et al., 2021 (16)
Ophiocordyceps sinensis	Ophiocordyceps_sinensis	Fungi	Pezizomycotina	Sordariomycetes	Ophiocordycipitaceae	Li et al., 2021 (16)
Penicillium chrysogenum	Penicillium_chrysogenum	Fungi	Pezizomycotina	Eurotiomycetes	Aspergillaceae	Li et al., 2021 (16)
Kretzschmaria deusta	Kretzschmaria_deusta	Fungi	Pezizomycotina	Sordariomycetes	Xylariaceae	Li et al., 2021 (16)
Fusarium praegraminearum	Fusarium_praegraminearum	Fungi	Pezizomycotina	Sordariomycetes	Nectriaceae	Li et al., 2021 (16)
Phialophora verrucosa	Phialophora_verrucosa	Fungi	Pezizomycotina	Eurotiomycetes	Herpotrichiellaceae	Li et al., 2021 (16)
Clohesyomyces aquaticus	Clohesyomyces_aquaticus	Fungi	Pezizomycotina	Dothideomycetes	Lindgomycetaceae	Li et al., 2021 (16)
Pseudomassariella vexata	Pseudomassariella_vexata	Fungi	Pezizomycotina	Sordariomycetes	Pseudomassariaceae	Li et al., 2021 (16)
Emergomyces orientalis	Emergomyces_orientalis	Fungi	Pezizomycotina	Eurotiomycetes	Ajellomycetaceae	Li et al., 2021 (16)
Lasiodiplodia theobromae	Lasiodiplodia_theobromae	Fungi	Pezizomycotina	Dothideomycetes	Botryosphaeriaceae	Li et al., 2021 (16)
Penicillium italicum	Penicillium_italicum	Fungi	Pezizomycotina	Eurotiomycetes	Aspergillaceae	Li et al., 2021 (16)
Epicoccum nigrum	Epicoccum_nigrum	Fungi	Pezizomycotina	Dothideomycetes	Didymellaceae	Li et al., 2021 (16)
Mycosphaerella sp.	Mycosphaerella_sp._PB-2012b	Fungi	Pezizomycotina	Dothideomycetes	Mycosphaerellaceae	Li et al., 2021 (16)
Dothistroma pini	Dothistroma_pini	Fungi	Pezizomycotina	Dothideomycetes	Mycosphaerellaceae	Li et al., 2021 (16)
Nothophaeocryptopus gaeumannii	Nothophaeocryptopus_gaeumannii	Fungi	Pezizomycotina	Dothideomycetes	Mycosphaerellaceae	Li et al., 2021 (16)
Ramularia endophylla	Ramularia_endophylla	Fungi	Pezizomycotina	Dothideomycetes	Mycosphaerellaceae	Li et al., 2021 (16)
Hypoxylon sp.	Hypoxylon_sp._CO27-5	Fungi	Pezizomycotina	Sordariomycetes	Hypoxylaceae	Li et al., 2021 (16)
Hypoxylon sp.	Hypoxylon_sp._CI-4A	Fungi	Pezizomycotina	Sordariomycetes	Hypoxylaceae	Li et al., 2021 (16)
Daldinia sp.	Daldinia_sp._EC12	Fungi	Pezizomycotina	Sordariomycetes	Hypoxylaceae	Li et al., 2021 (16)
Hypoxylon sp.	Hypoxylon_sp._EC38	Fungi	Pezizomycotina	Sordariomycetes	Hypoxylaceae	Li et al., 2021 (16)
Aureobasidium melanogenum	Aureobasidium_melanogenum	Fungi	Pezizomycotina	Dothideomycetes	Saccotheciaceae	Li et al., 2021 (16)
Scedosporium apiospermum	Scedosporium_apiospermum	Fungi	Pezizomycotina	Sordariomycetes	Microascaceae	Li et al., 2021 (16)
Curvularia sp.	Curvularia_sp._IFB-Z10	Fungi	Pezizomycotina	Dothideomycetes	Pleosporaceae	Li et al., 2021 (16)
Myriosclerotinia curreyana	Myriosclerotinia_curreyana	Fungi	Pezizomycotina	Leotiomycetes	Sclerotiniaceae	Li et al., 2021 (16)
Myriosclerotinia scirpicola	Myriosclerotinia_scirpicola	Fungi	Pezizomycotina	Leotiomycetes	Sclerotiniaceae	Li et al., 2021 (16)
Monilinia aucupariae	Monilinia_aucupariae	Fungi	Pezizomycotina	Leotiomycetes	Sclerotiniaceae	Li et al., 2021 (16)
Sclerotinia glacialis	Sclerotinia_glacialis	Fungi	Pezizomycotina	Leotiomycetes	Sclerotiniaceae	Li et al., 2021 (16)
Myriosclerotinia duriaeana	Myriosclerotinia_duriaeana	Fungi	Pezizomycotina	Leotiomycetes	Sclerotiniaceae	Li et al., 2021 (16)
Fusarium pininemorale	Fusarium_pininemorale	Fungi	Pezizomycotina	Sordariomycetes	Nectriaceae	Li et al., 2021 (16)
Ophidiomyces ophiodiicola	Ophidiomyces_ophiodiicola	Fungi	Pezizomycotina	Eurotiomycetes	Onygenaceae	Li et al., 2021 (16)
Neocosmospora euwallaceae	Neocosmospora_euwallaceae	Fungi	Pezizomycotina	Sordariomycetes	Nectriaceae	Li et al., 2021 (16)
Cylindrocladium leucothoes	Cylindrocladium_leucothoes	Fungi	Pezizomycotina	Sordariomycetes	Nectriaceae	Li et al., 2021 (16)
Fusarium udum	Fusarium_udum	Fungi	Pezizomycotina	Sordariomycetes	Nectriaceae	Li et al., 2021 (16)
Gaeumannomyces sp.	Gaeumannomyces_sp._JS-464	Fungi	Pezizomycotina	Sordariomycetes	Magnaporthaceae	Li et al., 2021 (16)
Marssonina coronariae	Marssonina_coronariae	Fungi	Pezizomycotina	Leotiomycetes	Dermateaceae	Li et al., 2021 (16)
Neocosmospora solani	Neocosmospora_solani	Fungi	Pezizomycotina	Sordariomycetes	Nectriaceae	Li et al., 2021 (16)
Aspergillus persii	Aspergillus_persii	Fungi	Pezizomycotina	Eurotiomycetes	Aspergillaceae	Li et al., 2021 (16)
Raffaelea quercus-mongolicae	Raffaelea_quercus-mongolicae	Fungi	Pezizomycotina	Sordariomycetes	Ophiostomataceae	Li et al., 2021 (16)
Cercospora cf. sigesbeckiae	Cercospora_cf._sigesbeckiae	Fungi	Pezizomycotina	Dothideomycetes	Mycosphaerellaceae	Li et al., 2021 (16)
Scedosporium boydii	Scedosporium_boydii	Fungi	Pezizomycotina	Sordariomycetes	Microascaceae	Li et al., 2021 (16)
Fusarium hostae	Fusarium_hostae	Fungi	Pezizomycotina	Sordariomycetes	Nectriaceae	Li et al., 2021 (16)
Fusarium sp.	Fusarium_sp._Na10	Fungi	Pezizomycotina	Sordariomycetes	Nectriaceae	Li et al., 2021 (16)
Aspergillus turcosus	Aspergillus_turcosus	Fungi	Pezizomycotina	Eurotiomycetes	Aspergillaceae	Li et al., 2021 (16)
Dothistroma septosporum	Dothistroma_septosporum	Fungi	Pezizomycotina	Dothideomycetes	Mycosphaerellaceae	Li et al., 2021 (16)
Elaphomyces granulatus	Elaphomyces_granulatus	Fungi	Pezizomycotina	Eurotiomycetes	Elaphomycetaceae	Li et al., 2021 (16)
Lecanicillium sp.	Lecanicillium_sp._LEC01	Fungi	Pezizomycotina	Sordariomycetes	Cordycipitaceae	Li et al., 2021 (16)
Byssochlamys sp.	Byssochlamys_sp._BYSS01	Fungi	Pezizomycotina	Eurotiomycetes	Thermoascaceae	Li et al., 2021 (16)
Trichoderma koningiopsis	Trichoderma_koningiopsis	Fungi	Pezizomycotina	Sordariomycetes	Hypocreaceae	Li et al., 2021 (16)
Colletotrichum coccodes	Colletotrichum_coccodes	Fungi	Pezizomycotina	Sordariomycetes	Glomerellaceae	Li et al., 2021 (16)
Stenocarpella maydis	Stenocarpella_maydis	Fungi	Pezizomycotina	Sordariomycetes	Diaporthaceae	Li et al., 2021 (16)
Scedosporium prolificans	Scedosporium_prolificans	Fungi	Pezizomycotina	Sordariomycetes	Microascaceae	Li et al., 2021 (16)
Chlorociboria aeruginascens	Chlorociboria_aeruginascens	Fungi	Pezizomycotina	Leotiomycetes	Chlorociboriaceae	Li et al., 2021 (16)
Bipolaris cookei	Bipolaris_cookei	Fungi	Pezizomycotina	Dothideomycetes	Pleosporaceae	Li et al., 2021 (16)
Xylaria sp.	Xylaria_sp._MSU_SB201401	Fungi	Pezizomycotina	Sordariomycetes	Xylariaceae	Li et al., 2021 (16)
Epichloe festucae	Epichloe_festucae	Fungi	Pezizomycotina	Sordariomycetes	Clavicipitaceae	Li et al., 2021 (16)
Epichloe bromicola	Epichloe_bromicola	Fungi	Pezizomycotina	Sordariomycetes	Clavicipitaceae	Li et al., 2021 (16)
Knufia petricola	Knufia_petricola	Fungi	Pezizomycotina	Eurotiomycetes	Trichomeriaceae	Li et al., 2021 (16)
Ramichloridium luteum	Ramichloridium_luteum	Fungi	Pezizomycotina	Dothideomycetes	Dissoconiaceae	Li et al., 2021 (16)
Penicillium simplicissimum	Penicillium_simplicissimum	Fungi	Pezizomycotina	Eurotiomycetes	Aspergillaceae	Li et al., 2021 (16)
Penicillium occitanis	Penicillium_occitanis	Fungi	Pezizomycotina	Eurotiomycetes	Aspergillaceae	Li et al., 2021 (16)
Lecanosticta acicola	Lecanosticta_acicola	Fungi	Pezizomycotina	Dothideomycetes	Mycosphaerellaceae	Li et al., 2021 (16)
Cercospora sojina	Cercospora_sojina	Fungi	Pezizomycotina	Dothideomycetes	Mycosphaerellaceae	Li et al., 2021 (16)
Helotiales sp.	Helotiales_sp._F229	Fungi	Pezizomycotina	Leotiomycetes	no_rank	Li et al., 2021 (16)
Emmonsia crescens	Emmonsia_crescens	Fungi	Pezizomycotina	Eurotiomycetes	Ajellomycetaceae	Li et al., 2021 (16)
Blastomyces parvus	Blastomyces_parvus	Fungi	Pezizomycotina	Eurotiomycetes	Ajellomycetaceae	Li et al., 2021 (16)
Helicocarpus griseus	Helicocarpus_griseus	Fungi	Pezizomycotina	Eurotiomycetes	Ajellomycetaceae	Li et al., 2021 (16)
Polytolypa hystricis	Polytolypa_hystricis	Fungi	Pezizomycotina	Eurotiomycetes	Ajellomycetaceae	Li et al., 2021 (16)
Cordyceps sp.	Cordyceps_sp._RAO-2017	Fungi	Pezizomycotina	Sordariomycetes	Cordycipitaceae	Li et al., 2021 (16)
Ophiocordyceps camponoti-rufipedis	Ophiocordyceps_camponoti-rufipedis	Fungi	Pezizomycotina	Sordariomycetes	Ophiocordycipitaceae	Li et al., 2021 (16)
Ophiocordyceps australis	Ophiocordyceps_australis	Fungi	Pezizomycotina	Sordariomycetes	Ophiocordycipitaceae	Li et al., 2021 (16)
Epichloe elymi	Epichloe_elymi	Fungi	Pezizomycotina	Sordariomycetes	Clavicipitaceae	Li et al., 2021 (16)
Colletotrichum truncatum	Colletotrichum_truncatum	Fungi	Pezizomycotina	Sordariomycetes	Glomerellaceae	Li et al., 2021 (16)
Nectria sp.	Nectria_sp._B-13	Fungi	Pezizomycotina	Sordariomycetes	Nectriaceae	Li et al., 2021 (16)
Colletotrichum sansevieriae	Colletotrichum_sansevieriae	Fungi	Pezizomycotina	Sordariomycetes	Glomerellaceae	Li et al., 2021 (16)
Hypoxylon pulicicidum	Hypoxylon_pulicicidum	Fungi	Pezizomycotina	Sordariomycetes	Hypoxylaceae	Li et al., 2021 (16)
Talaromyces adpressus	Talaromyces_adpressus	Fungi	Pezizomycotina	Eurotiomycetes	Trichocomaceae	Li et al., 2021 (16)
Verticillium nonalfalfae	Verticillium_nonalfalfae	Fungi	Pezizomycotina	Sordariomycetes	Plectosphaerellaceae	Li et al., 2021 (16)
Ceratocystis cacaofunesta	Ceratocystis_cacaofunesta	Fungi	Pezizomycotina	Sordariomycetes	Ceratocystidaceae	Li et al., 2021 (16)
Raffaelea sp.	Raffaelea_sp._RL272	Fungi	Pezizomycotina	Sordariomycetes	Ophiostomataceae	Li et al., 2021 (16)
Ambrosiella xylebori	Ambrosiella_xylebori	Fungi	Pezizomycotina	Sordariomycetes	Ceratocystidaceae	Li et al., 2021 (16)
Raffaelea sulphurea	Raffaelea_sulphurea	Fungi	Pezizomycotina	Sordariomycetes	Ophiostomataceae	Li et al., 2021 (16)
Ophiostoma penicillatum	Ophiostoma_penicillatum	Fungi	Pezizomycotina	Sordariomycetes	Ophiostomataceae	Li et al., 2021 (16)
Cephalotheca purpurea	Cephalotheca_purpurea	Fungi	Pezizomycotina	Sordariomycetes	Ophiostomataceae	Li et al., 2021 (16)
Ceratocystiopsis brevicomis	Ceratocystiopsis_brevicomis	Fungi	Pezizomycotina	Sordariomycetes	Ophiostomataceae	Li et al., 2021 (16)
Raffaelea quercivora	Raffaelea_quercivora	Fungi	Pezizomycotina	Sordariomycetes	Ophiostomataceae	Li et al., 2021 (16)
Raffaelea lauricola	Raffaelea_lauricola	Fungi	Pezizomycotina	Sordariomycetes	Ophiostomataceae	Li et al., 2021 (16)
Raffaelea arxii	Raffaelea_arxii	Fungi	Pezizomycotina	Sordariomycetes	Ophiostomataceae	Li et al., 2021 (16)
Raffaelea ambrosiae	Raffaelea_ambrosiae	Fungi	Pezizomycotina	Sordariomycetes	Ophiostomataceae	Li et al., 2021 (16)
Esteya vermicola	Esteya_vermicola	Fungi	Pezizomycotina	Sordariomycetes	Ophiostomataceae	Li et al., 2021 (16)
Raffaelea albimanens	Raffaelea_albimanens	Fungi	Pezizomycotina	Sordariomycetes	Ophiostomataceae	Li et al., 2021 (16)
Microcyclosporella mali	Microcyclosporella_mali	Fungi	Pezizomycotina	Dothideomycetes	Mycosphaerellaceae	Li et al., 2021 (16)
Mycosphaerelloides madeirae	Mycosphaerelloides_madeirae	Fungi	Pezizomycotina	Dothideomycetes	Mycosphaerellaceae	Li et al., 2021 (16)
Zasmidium citri-griseum	Zasmidium_citri-griseum	Fungi	Pezizomycotina	Dothideomycetes	Mycosphaerellaceae	Li et al., 2021 (16)
Zasmidium angulare	Zasmidium_angulare	Fungi	Pezizomycotina	Dothideomycetes	Mycosphaerellaceae	Li et al., 2021 (16)
Microcyclospora pomicola	Microcyclospora_pomicola	Fungi	Pezizomycotina	Dothideomycetes	no_rank	Li et al., 2021 (16)
Alternaria brassicicola	Alternaria_brassicicola	Fungi	Pezizomycotina	Dothideomycetes	Pleosporaceae	Li et al., 2021 (16)
Lecanicillium psalliotae	Lecanicillium_psalliotae	Fungi	Pezizomycotina	Sordariomycetes	Cordycipitaceae	Li et al., 2021 (16)
Coniochaeta hoffmannii	Coniochaeta_hoffmannii	Fungi	Pezizomycotina	Sordariomycetes	Coniochaetaceae	Li et al., 2021 (16)
Gamarada debralockiae	Gamarada_debralockiae	Fungi	Pezizomycotina	Leotiomycetes	no_rank	Li et al., 2021 (16)
Scedosporium dehoogii	Scedosporium_dehoogii	Fungi	Pezizomycotina	Sordariomycetes	Microascaceae	Li et al., 2021 (16)
Scytalidium lignicola	Scytalidium_lignicola	Fungi	Pezizomycotina	Leotiomycetes	no_rank	Li et al., 2021 (16)
Colletotrichum musae	Colletotrichum_musae	Fungi	Pezizomycotina	Sordariomycetes	Glomerellaceae	Li et al., 2021 (16)
Cercospora zeina	Cercospora_zeina	Fungi	Pezizomycotina	Dothideomycetes	Mycosphaerellaceae	Li et al., 2021 (16)
Aspergillus ochraceoroseus	Aspergillus_ochraceoroseus	Fungi	Pezizomycotina	Eurotiomycetes	Aspergillaceae	Li et al., 2021 (16)
Aspergillus candidus	Aspergillus_candidus	Fungi	Pezizomycotina	Eurotiomycetes	Aspergillaceae	Li et al., 2021 (16)
Aspergillus novofumigatus	Aspergillus_novofumigatus	Fungi	Pezizomycotina	Eurotiomycetes	Aspergillaceae	Li et al., 2021 (16)
Aspergillus campestris	Aspergillus_campestris	Fungi	Pezizomycotina	Eurotiomycetes	Aspergillaceae	Li et al., 2021 (16)
Aspergillus steynii	Aspergillus_steynii	Fungi	Pezizomycotina	Eurotiomycetes	Aspergillaceae	Li et al., 2021 (16)
Aspergillus taichungensis	Aspergillus_taichungensis	Fungi	Pezizomycotina	Eurotiomycetes	Aspergillaceae	Li et al., 2021 (16)
Verticillium alfalfae	Verticillium_alfalfae	Fungi	Pezizomycotina	Sordariomycetes	Plectosphaerellaceae	Li et al., 2021 (16)
Verticillium nubilum	Verticillium_nubilum	Fungi	Pezizomycotina	Sordariomycetes	Plectosphaerellaceae	Li et al., 2021 (16)
Verticillium tricorpus	Verticillium_tricorpus	Fungi	Pezizomycotina	Sordariomycetes	Plectosphaerellaceae	Li et al., 2021 (16)
Verticillium albo-atrum	Verticillium_albo-atrum	Fungi	Pezizomycotina	Sordariomycetes	Plectosphaerellaceae	Li et al., 2021 (16)
Verticillium klebahnii	Verticillium_klebahnii	Fungi	Pezizomycotina	Sordariomycetes	Plectosphaerellaceae	Li et al., 2021 (16)
Verticillium zaregamsianum	Verticillium_zaregamsianum	Fungi	Pezizomycotina	Sordariomycetes	Plectosphaerellaceae	Li et al., 2021 (16)
Verticillium isaacii	Verticillium_isaacii	Fungi	Pezizomycotina	Sordariomycetes	Plectosphaerellaceae	Li et al., 2021 (16)
Aspergillus flavus	Aspergillus_flavus	Fungi	Pezizomycotina	Eurotiomycetes	Aspergillaceae	Li et al., 2021 (16)
Hyaloscypha hepaticicola	Hyaloscypha_hepaticicola	Fungi	Pezizomycotina	Leotiomycetes	Leotiaceae	Li et al., 2021 (16)
Hyaloscypha bicolor	Hyaloscypha_bicolor	Fungi	Pezizomycotina	Leotiomycetes	Helotiaceae	Li et al., 2021 (16)
Hyaloscypha variabilis	Hyaloscypha_variabilis	Fungi	Pezizomycotina	Leotiomycetes	Helotiaceae	Li et al., 2021 (16)
Colletotrichum fructicola	Colletotrichum_fructicola	Fungi	Pezizomycotina	Sordariomycetes	Glomerellaceae	Li et al., 2021 (16)
Fusarium circinatum	Fusarium_circinatum	Fungi	Pezizomycotina	Sordariomycetes	Nectriaceae	Li et al., 2021 (16)
Trichoderma gamsii	Trichoderma_gamsii	Fungi	Pezizomycotina	Sordariomycetes	Hypocreaceae	Li et al., 2021 (16)
Fusarium nygamai	Fusarium_nygamai	Fungi	Pezizomycotina	Sordariomycetes	Nectriaceae	Li et al., 2021 (16)
Aspergillus oryzae	Aspergillus_oryzae	Fungi	Pezizomycotina	Eurotiomycetes	Aspergillaceae	Li et al., 2021 (16)
Sphaceloma murrayae	Sphaceloma_murrayae	Fungi	Pezizomycotina	Dothideomycetes	Elsinoaceae	Li et al., 2021 (16)
Cladosporium cladosporioides	Cladosporium_cladosporioides	Fungi	Pezizomycotina	Dothideomycetes	Cladosporiaceae	Li et al., 2021 (16)
Tolypocladium capitatum	Tolypocladium_capitatum	Fungi	Pezizomycotina	Sordariomycetes	Ophiocordycipitaceae	Li et al., 2021 (16)
Monilinia polystroma	Monilinia_polystroma	Fungi	Pezizomycotina	Leotiomycetes	Sclerotiniaceae	Li et al., 2021 (16)
Monilinia fructicola	Monilinia_fructicola	Fungi	Pezizomycotina	Leotiomycetes	Sclerotiniaceae	Li et al., 2021 (16)
Pseudonectria foliicola	Pseudonectria_foliicola	Fungi	Pezizomycotina	Sordariomycetes	Nectriaceae	Li et al., 2021 (16)
Byssochlamys sp.	Byssochlamys_sp._AF001	Fungi	Pezizomycotina	Eurotiomycetes	Thermoascaceae	Li et al., 2021 (16)
Talaromyces borbonicus	Talaromyces_borbonicus	Fungi	Pezizomycotina	Eurotiomycetes	Trichocomaceae	Li et al., 2021 (16)
Penicillium sp.	Penicillium_sp._CF05	Fungi	Pezizomycotina	Eurotiomycetes	Aspergillaceae	Li et al., 2021 (16)
Tolypocladium paradoxum	Tolypocladium_paradoxum	Fungi	Pezizomycotina	Sordariomycetes	Ophiocordycipitaceae	Li et al., 2021 (16)
Trichoderma atroviride	Trichoderma_atroviride	Fungi	Pezizomycotina	Sordariomycetes	Hypocreaceae	Li et al., 2021 (16)
Eurotiomycetes sp.	Eurotiomycetes_sp.	Fungi	Pezizomycotina	Eurotiomycetes	no_rank	Li et al., 2021 (16)
Ceratocystis montium	Ceratocystis_montium	Fungi	Pezizomycotina	Sordariomycetes	Ophiostomataceae	Li et al., 2021 (16)
Hawksworthiomyces lignivorus	Hawksworthiomyces_lignivorus	Fungi	Pezizomycotina	Sordariomycetes	Ophiostomataceae	Li et al., 2021 (16)
Erysiphe pulchra	Erysiphe_pulchra	Fungi	Pezizomycotina	Leotiomycetes	Erysiphaceae	Li et al., 2021 (16)
Cladosporium sp.	Cladosporium_sp._SL-16	Fungi	Pezizomycotina	Dothideomycetes	Cladosporiaceae	Li et al., 2021 (16)
Magnaporthe grisea	Magnaporthe_grisea	Fungi	Pezizomycotina	Sordariomycetes	Magnaporthaceae	Li et al., 2021 (16)
Thielaviopsis radicicola	Thielaviopsis_radicicola	Fungi	Pezizomycotina	Sordariomycetes	Ceratocystidaceae	Li et al., 2021 (16)
Aspergillus pseudoterreus	Aspergillus_pseudoterreus	Fungi	Pezizomycotina	Eurotiomycetes	Aspergillaceae	Li et al., 2021 (16)
Cladonia uncialis	Cladonia_uncialis	Fungi	Pezizomycotina	Lecanoromycetes	Cladoniaceae	Li et al., 2021 (16)
Colletotrichum fioriniae	Colletotrichum_fioriniae	Fungi	Pezizomycotina	Sordariomycetes	Glomerellaceae	Li et al., 2021 (16)
Cercospora berteroae	Cercospora_berteroae	Fungi	Pezizomycotina	Dothideomycetes	Mycosphaerellaceae	Li et al., 2021 (16)
Zymoseptoria tritici	Zymoseptoria_tritici	Fungi	Pezizomycotina	Dothideomycetes	Mycosphaerellaceae	Li et al., 2021 (16)
Monilinia laxa	Monilinia_laxa	Fungi	Pezizomycotina	Leotiomycetes	Sclerotiniaceae	Li et al., 2021 (16)
Ustilaginoidea virens	Ustilaginoidea_virens	Fungi	Pezizomycotina	Sordariomycetes	no_rank	Li et al., 2021 (16)
Sporothrix schenckii	Sporothrix_schenckii	Fungi	Pezizomycotina	Sordariomycetes	Ophiostomataceae	Li et al., 2021 (16)
Rutstroemia sp.	Rutstroemia_sp._NJR-2017a_WRK4	Fungi	Pezizomycotina	Leotiomycetes	Rutstroemiaceae	Li et al., 2021 (16)
Rutstroemia sp.	Rutstroemia_sp._NJR-2017a_BVV2	Fungi	Pezizomycotina	Leotiomycetes	Rutstroemiaceae	Li et al., 2021 (16)
Rutstroemia sp.	Rutstroemia_sp._NJR-2017a_BBW	Fungi	Pezizomycotina	Leotiomycetes	Rutstroemiaceae	Li et al., 2021 (16)
Alternaria solani	Alternaria_solani	Fungi	Pezizomycotina	Dothideomycetes	Pleosporaceae	Li et al., 2021 (16)
Isaria cicadae	Isaria_cicadae	Fungi	Pezizomycotina	Sordariomycetes	Cordycipitaceae	Li et al., 2021 (16)
Monascus ruber	Monascus_ruber	Fungi	Pezizomycotina	Eurotiomycetes	Aspergillaceae	Li et al., 2021 (16)
Fusarium beomiforme	Fusarium_beomiforme	Fungi	Pezizomycotina	Sordariomycetes	Nectriaceae	Li et al., 2021 (16)
Fusarium burgessii	Fusarium_burgessii	Fungi	Pezizomycotina	Sordariomycetes	Nectriaceae	Li et al., 2021 (16)
Fusarium algeriense	Fusarium_algeriense	Fungi	Pezizomycotina	Sordariomycetes	Nectriaceae	Li et al., 2021 (16)
Curvularia geniculata	Curvularia_geniculata	Fungi	Pezizomycotina	Dothideomycetes	Pleosporaceae	Li et al., 2021 (16)
Arthonia radiata	Arthonia_radiata	Fungi	Pezizomycotina	Arthoniomycetes	Arthoniaceae	Li et al., 2021 (16)
Ilyonectria mors-panacis	Ilyonectria_mors-panacis	Fungi	Pezizomycotina	Sordariomycetes	Nectriaceae	Li et al., 2021 (16)
Cercospora physalidis	Cercospora_physalidis	Fungi	Pezizomycotina	Dothideomycetes	Mycosphaerellaceae	Li et al., 2021 (16)
Eurotiomycetes sp.	Eurotiomycetes_sp._MA_6039	Fungi	Pezizomycotina	Eurotiomycetes	no_rank	Li et al., 2021 (16)
Eurotiomycetes sp.	Eurotiomycetes_sp._MA_6038	Fungi	Pezizomycotina	Eurotiomycetes	no_rank	Li et al., 2021 (16)
Pezicula radicicola	Pezicula_radicicola	Fungi	Pezizomycotina	Leotiomycetes	Dermateaceae	Li et al., 2021 (16)
Trichoderma brevicompactum	Trichoderma_brevicompactum	Fungi	Pezizomycotina	Sordariomycetes	Hypocreaceae	Li et al., 2021 (16)
Trichoderma arundinaceum	Trichoderma_arundinaceum	Fungi	Pezizomycotina	Sordariomycetes	Hypocreaceae	Li et al., 2021 (16)
Spicellum roseum	Spicellum_roseum	Fungi	Pezizomycotina	Sordariomycetes	no_rank	Li et al., 2021 (16)
Paramyrothecium roridum	Paramyrothecium_roridum	Fungi	Pezizomycotina	Sordariomycetes	Stachybotryaceae	Li et al., 2021 (16)
Trichothecium roseum	Trichothecium_roseum	Fungi	Pezizomycotina	Sordariomycetes	no_rank	Li et al., 2021 (16)
Spicellum ovalisporum	Spicellum_ovalisporum	Fungi	Pezizomycotina	Sordariomycetes	no_rank	Li et al., 2021 (16)
Microcyclospora tardicrescens	Microcyclospora_tardicrescens	Fungi	Pezizomycotina	Dothideomycetes	no_rank	Li et al., 2021 (16)
Fusarium longipes	Fusarium_longipes	Fungi	Pezizomycotina	Sordariomycetes	Nectriaceae	Li et al., 2021 (16)
Fusarium sp.	Fusarium_sp._FIESC_12	Fungi	Pezizomycotina	Sordariomycetes	Nectriaceae	Li et al., 2021 (16)
Fusarium chlamydosporum	Fusarium_chlamydosporum	Fungi	Pezizomycotina	Sordariomycetes	Nectriaceae	Li et al., 2021 (16)
Juglanconis oblonga	Juglanconis_oblonga	Fungi	Pezizomycotina	Sordariomycetes	Juglanconidaceae	Li et al., 2021 (16)
Juglanconis juglandina	Juglanconis_juglandina	Fungi	Pezizomycotina	Sordariomycetes	Juglanconidaceae	Li et al., 2021 (16)
Ophiognomonia clavigignenti-juglandacearum	Ophiognomonia_clavigignenti-juglandacearum	Fungi	Pezizomycotina	Sordariomycetes	Gnomoniaceae	Li et al., 2021 (16)
Pyricularia pennisetigena	Pyricularia_pennisetigena	Fungi	Pezizomycotina	Sordariomycetes	Magnaporthaceae	Li et al., 2021 (16)
Juglanconis sp.	Juglanconis_sp._DMW523	Fungi	Pezizomycotina	Sordariomycetes	Juglanconidaceae	Li et al., 2021 (16)
Elsinoe australis	Elsinoe_australis	Fungi	Pezizomycotina	Dothideomycetes	Elsinoaceae	Li et al., 2021 (16)
Corynespora cassiicola	Corynespora_cassiicola	Fungi	Pezizomycotina	Dothideomycetes	Corynesporascaceae	Li et al., 2021 (16)
Amorphotheca resinae	Amorphotheca_resinae	Fungi	Pezizomycotina	Leotiomycetes	Myxotrichaceae	Li et al., 2021 (16)
Coniella lustricola	Coniella_lustricola	Fungi	Pezizomycotina	Sordariomycetes	Schizoparmaceae	Li et al., 2021 (16)
Trichoderma harzianum	Trichoderma_harzianum	Fungi	Pezizomycotina	Sordariomycetes	Hypocreaceae	Li et al., 2021 (16)
Trichoderma asperellum	Trichoderma_asperellum	Fungi	Pezizomycotina	Sordariomycetes	Hypocreaceae	Li et al., 2021 (16)
Trichoderma citrinoviride	Trichoderma_citrinoviride	Fungi	Pezizomycotina	Sordariomycetes	Hypocreaceae	Li et al., 2021 (16)
Trichoderma longibrachiatum	Trichoderma_longibrachiatum	Fungi	Pezizomycotina	Sordariomycetes	Hypocreaceae	Li et al., 2021 (16)
Cordyceps pruinosa	Cordyceps_pruinosa	Fungi	Pezizomycotina	Sordariomycetes	Cordycipitaceae	Li et al., 2021 (16)
Cordyceps farinosa	Cordyceps_farinosa	Fungi	Pezizomycotina	Sordariomycetes	Cordycipitaceae	Li et al., 2021 (16)
Cordyceps tenuipes	Cordyceps_tenuipes	Fungi	Pezizomycotina	Sordariomycetes	Cordycipitaceae	Li et al., 2021 (16)
Cylindrocladium naviculatum	Cylindrocladium_naviculatum	Fungi	Pezizomycotina	Sordariomycetes	Nectriaceae	Li et al., 2021 (16)
Huntiella decipiens	Huntiella_decipiens	Fungi	Pezizomycotina	Sordariomycetes	Ceratocystidaceae	Li et al., 2021 (16)
Fusarium culmorum	Fusarium_culmorum	Fungi	Pezizomycotina	Sordariomycetes	Nectriaceae	Li et al., 2021 (16)
Pseudohalonectria lignicola	Pseudohalonectria_lignicola	Fungi	Pezizomycotina	Sordariomycetes	Magnaporthaceae	Li et al., 2021 (16)
Magnaporthiopsis incrustans	Magnaporthiopsis_incrustans	Fungi	Pezizomycotina	Sordariomycetes	Magnaporthaceae	Li et al., 2021 (16)
Nakataea oryzae	Nakataea_oryzae	Fungi	Pezizomycotina	Sordariomycetes	Magnaporthaceae	Li et al., 2021 (16)
Magnaporthiopsis rhizophila	Magnaporthiopsis_rhizophila	Fungi	Pezizomycotina	Sordariomycetes	Magnaporthaceae	Li et al., 2021 (16)
Ophioceras dolichostomum	Ophioceras_dolichostomum	Fungi	Pezizomycotina	Sordariomycetes	Magnaporthaceae	Li et al., 2021 (16)
Escovopsis weberi	Escovopsis_weberi	Fungi	Pezizomycotina	Sordariomycetes	Hypocreaceae	Li et al., 2021 (16)
NA	Escovopsis_sp._Ae724	Fungi	Pezizomycotina	Sordariomycetes	Hypocreaceae	Li et al., 2021 (16)
NA	Escovopsis_sp._TC	Fungi	Pezizomycotina	Sordariomycetes	Hypocreaceae	Li et al., 2021 (16)
NA	Escovopsis_sp._Ae720	Fungi	Pezizomycotina	Sordariomycetes	Hypocreaceae	Li et al., 2021 (16)
NA	Escovopsis_sp._Ae733	Fungi	Pezizomycotina	Sordariomycetes	Hypocreaceae	Li et al., 2021 (16)
NA	Escovopsis_sp._AC	Fungi	Pezizomycotina	Sordariomycetes	Hypocreaceae	Li et al., 2021 (16)
NA	Lecanicillium_sp._MT-2017a	Fungi	Pezizomycotina	Sordariomycetes	Cordycipitaceae	Li et al., 2021 (16)
Tuber borchii	Tuber_borchii	Fungi	Pezizomycotina	Pezizomycetes	Tuberaceae	Li et al., 2021 (16)
Ramalina intermedia	Ramalina_intermedia	Fungi	Pezizomycotina	Lecanoromycetes	Ramalinaceae	Li et al., 2021 (16)
Periconia macrospinosa	Periconia_macrospinosa	Fungi	Pezizomycotina	Dothideomycetes	Periconiaceae	Li et al., 2021 (16)
NA	Cadophora_sp._DSE1049	Fungi	Pezizomycotina	Leotiomycetes	no_rank	Li et al., 2021 (16)
Byssochlamys nivea	Byssochlamys_nivea	Fungi	Pezizomycotina	Eurotiomycetes	Thermoascaceae	Li et al., 2021 (16)
Aspergillus fumigatus	Aspergillus_fumigatus_NRRL_5109	Fungi	Pezizomycotina	Eurotiomycetes	Aspergillaceae	Li et al., 2021 (16)
Trichophyton mentagrophytes	Trichophyton_mentagrophytes	Fungi	Pezizomycotina	Eurotiomycetes	Arthrodermataceae	Li et al., 2021 (16)
NA	Colletotrichum_sp._JS-367	Fungi	Pezizomycotina	Sordariomycetes	Glomerellaceae	Li et al., 2021 (16)
Fusarium fujikuroi	Fusarium_fujikuroi	Fungi	Pezizomycotina	Sordariomycetes	Nectriaceae	Li et al., 2021 (16)
NA	Penicillium_sp._MA_6040	Fungi	Pezizomycotina	Eurotiomycetes	Aspergillaceae	Li et al., 2021 (16)
NA	Aspergillus_sp._MA_6037	Fungi	Pezizomycotina	Eurotiomycetes	Aspergillaceae	Li et al., 2021 (16)
NA	Penicillium_sp._MA_6036	Fungi	Pezizomycotina	Eurotiomycetes	Aspergillaceae	Li et al., 2021 (16)
Purpureocillium lilacinum	Purpureocillium_lilacinum	Fungi	Pezizomycotina	Sordariomycetes	Ophiocordycipitaceae	Li et al., 2021 (16)
Fusarium tricinctum	Fusarium_tricinctum	Fungi	Pezizomycotina	Sordariomycetes	Nectriaceae	Li et al., 2021 (16)
Tuber magnatum	Tuber_magnatum	Fungi	Pezizomycotina	Pezizomycetes	Tuberaceae	Li et al., 2021 (16)
Monascus purpureus	Monascus_purpureus	Fungi	Pezizomycotina	Eurotiomycetes	Aspergillaceae	Li et al., 2021 (16)
Pseudevernia furfuracea	Pseudevernia_furfuracea	Fungi	Pezizomycotina	Lecanoromycetes	Parmeliaceae	Li et al., 2021 (16)
Evernia prunastri	Evernia_prunastri	Fungi	Pezizomycotina	Lecanoromycetes	Parmeliaceae	Li et al., 2021 (16)
Aspergillus sclerotioniger	Aspergillus_sclerotioniger	Fungi	Pezizomycotina	Eurotiomycetes	Aspergillaceae	Li et al., 2021 (16)
Aspergillus eucalypticola	Aspergillus_eucalypticola	Fungi	Pezizomycotina	Eurotiomycetes	Aspergillaceae	Li et al., 2021 (16)
Aspergillus lacticoffeatus	Aspergillus_lacticoffeatus	Fungi	Pezizomycotina	Eurotiomycetes	Aspergillaceae	Li et al., 2021 (16)
Aspergillus neoniger	Aspergillus_neoniger	Fungi	Pezizomycotina	Eurotiomycetes	Aspergillaceae	Li et al., 2021 (16)
Aspergillus sclerotiicarbonarius	Aspergillus_sclerotiicarbonarius	Fungi	Pezizomycotina	Eurotiomycetes	Aspergillaceae	Li et al., 2021 (16)
Aspergillus ellipticus	Aspergillus_ellipticus	Fungi	Pezizomycotina	Eurotiomycetes	Aspergillaceae	Li et al., 2021 (16)
Aspergillus indologenus	Aspergillus_indologenus	Fungi	Pezizomycotina	Eurotiomycetes	Aspergillaceae	Li et al., 2021 (16)
Aspergillus violaceofuscus	Aspergillus_violaceofuscus	Fungi	Pezizomycotina	Eurotiomycetes	Aspergillaceae	Li et al., 2021 (16)
Aspergillus uvarum	Aspergillus_uvarum	Fungi	Pezizomycotina	Eurotiomycetes	Aspergillaceae	Li et al., 2021 (16)
Aspergillus piperis	Aspergillus_piperis	Fungi	Pezizomycotina	Eurotiomycetes	Aspergillaceae	Li et al., 2021 (16)
Aspergillus japonicus	Aspergillus_japonicus_CBS114.51	Fungi	Pezizomycotina	Eurotiomycetes	Aspergillaceae	Li et al., 2021 (16)
Aspergillus costaricaensis	Aspergillus_costaricaensis	Fungi	Pezizomycotina	Eurotiomycetes	Aspergillaceae	Li et al., 2021 (16)
Aspergillus ibericus	Aspergillus_ibericus	Fungi	Pezizomycotina	Eurotiomycetes	Aspergillaceae	Li et al., 2021 (16)
Aspergillus homomorphus	Aspergillus_homomorphus	Fungi	Pezizomycotina	Eurotiomycetes	Aspergillaceae	Li et al., 2021 (16)
Aspergillus vadensis	Aspergillus_vadensis	Fungi	Pezizomycotina	Eurotiomycetes	Aspergillaceae	Li et al., 2021 (16)
Blastomyces sp.	Blastomyces_sp._MA-2018	Fungi	Pezizomycotina	Eurotiomycetes	Ajellomycetaceae	Li et al., 2021 (16)
Pyrenophora tritici-repentis	Pyrenophora_tritici-repentis	Fungi	Pezizomycotina	Dothideomycetes	Pleosporaceae	Li et al., 2021 (16)
Colletotrichum gloeosporioides	Colletotrichum_gloeosporioides	Fungi	Pezizomycotina	Sordariomycetes	Glomerellaceae	Li et al., 2021 (16)
Umbilicaria hispanica	Umbilicaria_hispanica	Fungi	Pezizomycotina	Lecanoromycetes	Umbilicariaceae	Li et al., 2021 (16)
Cryphonectria radicalis	Cryphonectria_radicalis	Fungi	Pezizomycotina	Sordariomycetes	Cryphonectriaceae	Li et al., 2021 (16)
Beauveria pseudobassiana	Beauveria_pseudobassiana	Fungi	Pezizomycotina	Sordariomycetes	Cordycipitaceae	Li et al., 2021 (16)
Stemphylium lycopersici	Stemphylium_lycopersici	Fungi	Pezizomycotina	Dothideomycetes	Pleosporaceae	Li et al., 2021 (16)
Fusarium proliferatum	Fusarium_proliferatum	Fungi	Pezizomycotina	Sordariomycetes	Nectriaceae	Li et al., 2021 (16)
Pseudopyrenochaeta lycopersici	Pseudopyrenochaeta_lycopersici	Fungi	Pezizomycotina	Dothideomycetes	Pseudopyrenochaetaceae	Li et al., 2021 (16)
Tuber umbilicatum	Tuber_umbilicatum	Fungi	Pezizomycotina	Pezizomycetes	Tuberaceae	Li et al., 2021 (16)
Annulohypoxylon stygium	Annulohypoxylon_stygium	Fungi	Pezizomycotina	Sordariomycetes	Hypoxylaceae	Li et al., 2021 (16)
Fusarium oxysporum	Fusarium_oxysporum	Fungi	Pezizomycotina	Sordariomycetes	Nectriaceae	Li et al., 2021 (16)
Tuber calosporum	Tuber_calosporum	Fungi	Pezizomycotina	Pezizomycetes	Tuberaceae	Li et al., 2021 (16)
Penicillium pinophilum	Penicillium_pinophilum	Fungi	Pezizomycotina	Eurotiomycetes	Trichocomaceae	Li et al., 2021 (16)
Fusarium equiseti	Fusarium_equiseti	Fungi	Pezizomycotina	Sordariomycetes	Nectriaceae	Li et al., 2021 (16)
Fusarium verticillioides	Fusarium_verticillioides	Fungi	Pezizomycotina	Sordariomycetes	Nectriaceae	Li et al., 2021 (16)
Fusarium sp.	Fusarium_sp._FIESC_28	Fungi	Pezizomycotina	Sordariomycetes	Nectriaceae	Li et al., 2021 (16)
Verticillium dahliae	Verticillium_dahliae	Fungi	Pezizomycotina	Sordariomycetes	Plectosphaerellaceae	Li et al., 2021 (16)
Cordyceps militaris	Cordyceps_militaris	Fungi	Pezizomycotina	Sordariomycetes	Cordycipitaceae	Li et al., 2021 (16)
Aureobasidium pullulans	Aureobasidium_pullulans	Fungi	Pezizomycotina	Dothideomycetes	Saccotheciaceae	Li et al., 2021 (16)
Beauveria bassiana	Beauveria_bassiana	Fungi	Pezizomycotina	Sordariomycetes	Cordycipitaceae	Li et al., 2021 (16)
Ophiocordyceps sp.	Ophiocordyceps_sp._camponoti-saundersi	Fungi	Pezizomycotina	Sordariomycetes	Ophiocordycipitaceae	Li et al., 2021 (16)
Ophiocordyceps sp.	Ophiocordyceps_sp._camponoti-leonardi	Fungi	Pezizomycotina	Sordariomycetes	Ophiocordycipitaceae	Li et al., 2021 (16)
Aspergillus phoenicis	Aspergillus_phoenicis	Fungi	Pezizomycotina	Eurotiomycetes	Aspergillaceae	Li et al., 2021 (16)
Penicillium polonicum	Penicillium_polonicum	Fungi	Pezizomycotina	Eurotiomycetes	Aspergillaceae	Li et al., 2021 (16)
Aspergillus niger	Aspergillus_niger_ATCC_13496	Fungi	Pezizomycotina	Eurotiomycetes	Aspergillaceae	Li et al., 2021 (16)
Aspergillus niger	Aspergillus_niger_CBS_139.54b	Fungi	Pezizomycotina	Eurotiomycetes	Aspergillaceae	Li et al., 2021 (16)
Exophiala dermatitidis	Exophiala_dermatitidis	Fungi	Pezizomycotina	Eurotiomycetes	Herpotrichiellaceae	Li et al., 2021 (16)
Venturia inaequalis	Venturia_inaequalis	Fungi	Pezizomycotina	Dothideomycetes	Venturiaceae	Li et al., 2021 (16)
Fusarium fracticaudum	Fusarium_fracticaudum	Fungi	Pezizomycotina	Sordariomycetes	Nectriaceae	Li et al., 2021 (16)
Phialophora cf. hyalina	Phialophora_cf._hyalina_BP_5553	Fungi	Pezizomycotina	Leotiomycetes	no_rank	Li et al., 2021 (16)
Aspergillus mulundensis	Aspergillus_mulundensis	Fungi	Pezizomycotina	Eurotiomycetes	Aspergillaceae	Li et al., 2021 (16)
Coleophoma crateriformis	Coleophoma_crateriformis	Fungi	Pezizomycotina	Leotiomycetes	no_rank	Li et al., 2021 (16)
Coleophoma cylindrospora	Coleophoma_cylindrospora	Fungi	Pezizomycotina	Leotiomycetes	no_rank	Li et al., 2021 (16)
Cercospora beticola	Cercospora_beticola	Fungi	Pezizomycotina	Dothideomycetes	Mycosphaerellaceae	Li et al., 2021 (16)
Corinectria fuckeliana	Corinectria_fuckeliana	Fungi	Pezizomycotina	Sordariomycetes	Nectriaceae	Li et al., 2021 (16)
Neonectria hederae	Neonectria_hederae	Fungi	Pezizomycotina	Sordariomycetes	Nectriaceae	Li et al., 2021 (16)
Neonectria punicea	Neonectria_punicea	Fungi	Pezizomycotina	Sordariomycetes	Nectriaceae	Li et al., 2021 (16)
Colletotrichum lentis	Colletotrichum_lentis	Fungi	Pezizomycotina	Sordariomycetes	Glomerellaceae	Li et al., 2021 (16)
Aquanectria penicillioides	Aquanectria_penicillioides	Fungi	Pezizomycotina	Sordariomycetes	Nectriaceae	Li et al., 2021 (16)
Articulospora tetracladia	Articulospora_tetracladia	Fungi	Pezizomycotina	Leotiomycetes	Helotiaceae	Li et al., 2021 (16)
Blastomyces percursus	Blastomyces_percursus	Fungi	Pezizomycotina	Eurotiomycetes	Ajellomycetaceae	Li et al., 2021 (16)
Xylaria polymorpha	Xylaria_polymorpha	Fungi	Pezizomycotina	Sordariomycetes	Xylariaceae	Li et al., 2021 (16)
Xylaria longipes	Xylaria_longipes	Fungi	Pezizomycotina	Sordariomycetes	Xylariaceae	Li et al., 2021 (16)
Aspergillus tanneri	Aspergillus_tanneri	Fungi	Pezizomycotina	Eurotiomycetes	Aspergillaceae	Li et al., 2021 (16)
Cetradonia linearis	Cetradonia_linearis	Fungi	Pezizomycotina	Lecanoromycetes	Cetradoniaceae	Li et al., 2021 (16)
Acidomyces richmondensis	Acidomyces_richmondensis	Fungi	Pezizomycotina	Dothideomycetes	no_rank	Li et al., 2021 (16)
Xeromyces bisporus	Xeromyces_bisporus	Fungi	Pezizomycotina	Eurotiomycetes	Aspergillaceae	Li et al., 2021 (16)
Fusarium venenatum	Fusarium_venenatum	Fungi	Pezizomycotina	Sordariomycetes	Nectriaceae	Li et al., 2021 (16)
Fusarium mangiferae	Fusarium_mangiferae	Fungi	Pezizomycotina	Sordariomycetes	Nectriaceae	Li et al., 2021 (16)
Phialocephala subalpina	Phialocephala_subalpina	Fungi	Pezizomycotina	Leotiomycetes	no_rank	Li et al., 2021 (16)
Rhynchosporium graminicola	Rhynchosporium_graminicola	Fungi	Pezizomycotina	Leotiomycetes	no_rank	Li et al., 2021 (16)
Rhynchosporium secalis	Rhynchosporium_secalis	Fungi	Pezizomycotina	Leotiomycetes	no_rank	Li et al., 2021 (16)
Rhynchosporium agropyri	Rhynchosporium_agropyri	Fungi	Pezizomycotina	Leotiomycetes	no_rank	Li et al., 2021 (16)
Ramularia collo-cygni	Ramularia_collo-cygni	Fungi	Pezizomycotina	Dothideomycetes	Mycosphaerellaceae	Li et al., 2021 (16)
Cadophora malorum	Cadophora_malorum	Fungi	Pezizomycotina	Leotiomycetes	no_rank	Li et al., 2021 (16)
Neoscytalidium dimidiatum	Neoscytalidium_dimidiatum	Fungi	Pezizomycotina	Dothideomycetes	Botryosphaeriaceae	Li et al., 2021 (16)
Cladophialophora bantiana	Cladophialophora_bantiana	Fungi	Pezizomycotina	Eurotiomycetes	Herpotrichiellaceae	Li et al., 2021 (16)
Geosmithia morbida	Geosmithia_morbida	Fungi	Pezizomycotina	Sordariomycetes	Bionectriaceae	Li et al., 2021 (16)
Malbranchea cinnamomea	Malbranchea_cinnamomea	Fungi	Pezizomycotina	Eurotiomycetes	no_rank	Li et al., 2021 (16)
Trichophyton interdigitale	Trichophyton_interdigitale	Fungi	Pezizomycotina	Eurotiomycetes	Arthrodermataceae	Li et al., 2021 (16)
Aspergillus tubingensis	Aspergillus_tubingensis	Fungi	Pezizomycotina	Eurotiomycetes	Aspergillaceae	Li et al., 2021 (16)
Lecanicillium fungicola	Lecanicillium_fungicola	Fungi	Pezizomycotina	Sordariomycetes	Cordycipitaceae	Li et al., 2021 (16)
Lasallia pustulata	Lasallia_pustulata	Fungi	Pezizomycotina	Lecanoromycetes	Umbilicariaceae	Li et al., 2021 (16)
Geosmithia flava	Geosmithia_flava	Fungi	Pezizomycotina	Sordariomycetes	Bionectriaceae	Li et al., 2021 (16)
Geosmithia putterillii	Geosmithia_putterillii	Fungi	Pezizomycotina	Sordariomycetes	Bionectriaceae	Li et al., 2021 (16)
Pyrenophora teres	Pyrenophora_teres	Fungi	Pezizomycotina	Dothideomycetes	Pleosporaceae	Li et al., 2021 (16)
Blumeria graminis	Blumeria_graminis	Fungi	Pezizomycotina	Leotiomycetes	Erysiphaceae	Li et al., 2021 (16)
Sarocladium strictum	Sarocladium_strictum	Fungi	Pezizomycotina	Sordariomycetes	no_rank	Li et al., 2021 (16)
Leptosphaeria maculans	Leptosphaeria_maculans	Fungi	Pezizomycotina	Dothideomycetes	Leptosphaeriaceae	Li et al., 2021 (16)
Plenodomus biglobosus	Plenodomus_biglobosus	Fungi	Pezizomycotina	Dothideomycetes	Leptosphaeriaceae	Li et al., 2021 (16)
Hymenoscyphus linearis	Hymenoscyphus_linearis	Fungi	Pezizomycotina	Leotiomycetes	Helotiaceae	Li et al., 2021 (16)
Alloascoidea hylecoeti	Alloascoidea__hylecoeti	Budding_Yeast	Saccharomycotina	Alloascoideaceae	Alloascoideaceae	Shen et al., 2018 (15)
Ambrosiozyma kashinagacola	Ambrosiozyma__kashinagacola	Budding_Yeast	Saccharomycotina	Pichiaceae	Saccharomycetales incertae sedis	Shen et al., 2018 (15)
Ambrosiozyma monospora	Ambrosiozyma__monospora	Budding_Yeast	Saccharomycotina	Pichiaceae	Saccharomycetales incertae sedis	Shen et al., 2018 (15)
Blastobotrys adeninivorans	Arxula__adeninivorans	Budding_Yeast	Saccharomycotina	Dipodascaceae/Trichomonascaceae	Trichomonascaceae	Shen et al., 2018 (15)
Ascoidea asiatica	Ascoidea__asiatica	Budding_Yeast	Saccharomycotina	CUG-Ser2	Ascoideaceae	Shen et al., 2018 (15)
Ascoidea rubescens	Ascoidea__rubescens	Budding_Yeast	Saccharomycotina	CUG-Ser2	Ascoideaceae	Shen et al., 2018 (15)
Ashbya aceri	Ashbya__aceri	Budding_Yeast	Saccharomycotina	Saccharomycetaceae	Saccharomycetaceae	Shen et al., 2018 (15)
Babjeviella inositovora	Babjeviella__inositovora	Budding_Yeast	Saccharomycotina	CUG-Ser1	Debaryomycetaceae	Shen et al., 2018 (15)
Brettanomyces anomalus	Brettanomyces__anomalus	Budding_Yeast	Saccharomycotina	Pichiaceae	Pichiaceae	Shen et al., 2018 (15)
Candida albicans	Candida__albicans	Budding_Yeast	Saccharomycotina	Dipodascaceae/Trichomonascaceae	Dipodascaceae	Shen et al., 2018 (15)
Starmerella apicola	Candida__apicola	Budding_Yeast	Saccharomycotina	CUG-Ser1	Debaryomycetaceae	Shen et al., 2018 (15)
Candida arabinofermentans	Candida__arabinofermentans	Budding_Yeast	Saccharomycotina	CUG-Ser1	Debaryomycetaceae	Shen et al., 2018 (15)
Candida auris	Candida__auris	Budding_Yeast	Saccharomycotina	CUG-Ser1	Debaryomycetaceae	Shen et al., 2018 (15)
Candida boidinii	Candida__boidinii__JCM9604	Budding_Yeast	Saccharomycotina	Pichiaceae	Pichiaceae	Shen et al., 2018 (15)
Candida carpophila	Candida__carpophila	Budding_Yeast	Saccharomycotina	Pichiaceae	Saccharomycetales incertae sedis	Shen et al., 2018 (15)
Candida dubliniensis	Candida__dubliniensis	Budding_Yeast	Saccharomycotina	CUG-Ser1	Debaryomycetaceae	Shen et al., 2018 (15)
Candida glabrata	Candida__glabrata	Budding_Yeast	Saccharomycotina	CUG-Ser1	Debaryomycetaceae	Shen et al., 2018 (15)
Hyphopichia homilentoma	Candida__homilentoma	Budding_Yeast	Saccharomycotina	CUG-Ser1	Debaryomycetaceae	Shen et al., 2018 (15)
Wickerhamiella infanticola	Candida__infanticola	Budding_Yeast	Saccharomycotina	CUG-Ser1	Metschnikowiaceae	Shen et al., 2018 (15)
Candida intermedia	Candida__intermedia	Budding_Yeast	Saccharomycotina	Dipodascaceae/Trichomonascaceae	Dipodascaceae	Shen et al., 2018 (15)
Candida orthopsilosis	Candida__orthopsilosis	Budding_Yeast	Saccharomycotina	CUG-Ser1	Debaryomycetaceae	Shen et al., 2018 (15)
Candida parapsilosis	Candida__parapsilosis	Budding_Yeast	Saccharomycotina	Saccharomycetaceae	Saccharomycetaceae	Shen et al., 2018 (15)
Candida sojae	Candida__sojae_copy_1	Budding_Yeast	Saccharomycotina	CUG-Ser1	Debaryomycetaceae	Shen et al., 2018 (15)
Candida sojae	Candida__sojae_copy_2	Budding_Yeast	Saccharomycotina	CUG-Ser1	Debaryomycetaceae	Shen et al., 2018 (15)
Candida sorboxylosa	Candida__sorboxylosa	Budding_Yeast	Saccharomycotina	CUG-Ser1	Debaryomycetaceae	Shen et al., 2018 (15)
Candida succiphila	Candida__succiphila	Budding_Yeast	Saccharomycotina	Pichiaceae	Pichiaceae	Shen et al., 2018 (15)
Suhomyces tanzawaensis	Candida__tanzawaensis	Budding_Yeast	Saccharomycotina	CUG-Ser1	Metschnikowiaceae	Shen et al., 2018 (15)
Yamadazyma tenuis	Candida__tenuis	Budding_Yeast	Saccharomycotina	Pichiaceae	Pichiaceae	Shen et al., 2018 (15)
Wickerhamiella versatilis	Candida__versatilis	Budding_Yeast	Saccharomycotina	CUG-Ser1	Debaryomycetaceae	Shen et al., 2018 (15)
Clavispora lusitaniae	Clavispora__lusitaniae	Budding_Yeast	Saccharomycotina	CUG-Ser1	Metschnikowiaceae	Shen et al., 2018 (15)
Cyberlindnera fabianii	Cyberlindnera__fabianii__JCM3601	Budding_Yeast	Saccharomycotina	Phaffomycetaceae	Phaffomycetaceae	Shen et al., 2018 (15)
Cyberlindnera jadinii	Cyberlindnera__jadinii	Budding_Yeast	Saccharomycotina	Phaffomycetaceae	Phaffomycetaceae	Shen et al., 2018 (15)
Debaryomyces hansenii	Debaryomyces__hansenii	Budding_Yeast	Saccharomycotina	CUG-Ser1	Debaryomycetaceae	Shen et al., 2018 (15)
Brettanomyces bruxellensis	Dekkera__bruxellensis	Budding_Yeast	Saccharomycotina	Pichiaceae	Pichiaceae	Shen et al., 2018 (15)
Eremothecium coryli	Eremothecium__coryli	Budding_Yeast	Saccharomycotina	Saccharomycetaceae	Saccharomycetaceae	Shen et al., 2018 (15)
Eremothecium cymbalariae	Eremothecium__cymbalariae	Budding_Yeast	Saccharomycotina	Saccharomycetaceae	Saccharomycetaceae	Shen et al., 2018 (15)
Eremothecium gossypii	Eremothecium__gossypii	Budding_Yeast	Saccharomycotina	Saccharomycetaceae	Saccharomycetaceae	Shen et al., 2018 (15)
Eremothecium sinecaudum	Eremothecium__sinecaudum	Budding_Yeast	Saccharomycotina	Saccharomycetaceae	Saccharomycetaceae	Shen et al., 2018 (15)
Geotrichum candidum	Geotrichum__candidum	Budding_Yeast	Saccharomycotina	Dipodascaceae/Trichomonascaceae	Dipodascaceae	Shen et al., 2018 (15)
Hanseniaspora uvarum	Hanseniaspora__uvarum	Budding_Yeast	Saccharomycotina	Saccharomycodaceae	Saccharomycodaceae	Shen et al., 2018 (15)
Hanseniaspora valbyensis	Hanseniaspora__valbyensis	Budding_Yeast	Saccharomycotina	Saccharomycodaceae	Saccharomycodaceae	Shen et al., 2018 (15)
Hanseniaspora vineae	Hanseniaspora__vinae	Budding_Yeast	Saccharomycotina	Saccharomycodaceae	Saccharomycodaceae	Shen et al., 2018 (15)
Hyphopichia burtonii	Hyphopichia__burtonii	Budding_Yeast	Saccharomycotina	CUG-Ser1	Debaryomycetaceae	Shen et al., 2018 (15)
Kazachstania africana	Kazachstania__africana	Budding_Yeast	Saccharomycotina	Saccharomycetaceae	Saccharomycetaceae	Shen et al., 2018 (15)
Kazachstania naganishii	Kazachstania__naganishii	Budding_Yeast	Saccharomycotina	Saccharomycetaceae	Saccharomycetaceae	Shen et al., 2018 (15)
Kluyveromyces lactis	Kluyveromyces__lactis	Budding_Yeast	Saccharomycotina	Saccharomycetaceae	Saccharomycetaceae	Shen et al., 2018 (15)
Kluyveromyces marxianus	Kluyveromyces__marxianus	Budding_Yeast	Saccharomycotina	Saccharomycetaceae	Saccharomycetaceae	Shen et al., 2018 (15)
Komagataella pastoris	Komagataella__pastoris	Budding_Yeast	Saccharomycotina	Pichiaceae	Saccharomycetales incertae sedis	Shen et al., 2018 (15)
Kuraishia capsulata	Kuraishia__capsulata	Budding_Yeast	Saccharomycotina	Pichiaceae	Saccharomycetales incertae sedis	Shen et al., 2018 (15)
Lachancea cidri	Lachancea__cidri	Budding_Yeast	Saccharomycotina	Saccharomycetaceae	Saccharomycetaceae	Shen et al., 2018 (15)
Lachancea dasiensis	Lachancea__dasiensis	Budding_Yeast	Saccharomycotina	Saccharomycetaceae	Saccharomycetaceae	Shen et al., 2018 (15)
Lachancea fantastica nom. nud.	Lachancea__fantastica	Budding_Yeast	Saccharomycotina	Saccharomycetaceae	Saccharomycetaceae	Shen et al., 2018 (15)
Lachancea fermentati	Lachancea__fermentati	Budding_Yeast	Saccharomycotina	Saccharomycetaceae	Saccharomycetaceae	Shen et al., 2018 (15)
Lachancea kluyveri	Lachancea__kluyveri	Budding_Yeast	Saccharomycotina	Saccharomycetaceae	Saccharomycetaceae	Shen et al., 2018 (15)
Lachancea lanzarotensis	Lachancea__lanzarotensis	Budding_Yeast	Saccharomycotina	Saccharomycetaceae	Saccharomycetaceae	Shen et al., 2018 (15)
Lachancea meyersii	Lachancea__meyersii	Budding_Yeast	Saccharomycotina	Saccharomycetaceae	Saccharomycetaceae	Shen et al., 2018 (15)
Lachancea mirantina	Lachancea__mirantina	Budding_Yeast	Saccharomycotina	Saccharomycetaceae	Saccharomycetaceae	Shen et al., 2018 (15)
Lachancea nothofagi	Lachancea__nothofagi	Budding_Yeast	Saccharomycotina	Saccharomycetaceae	Saccharomycetaceae	Shen et al., 2018 (15)
Lachancea quebecensis	Lachancea__quebecensis	Budding_Yeast	Saccharomycotina	Saccharomycetaceae	Saccharomycetaceae	Shen et al., 2018 (15)
Lachancea thermotolerans	Lachancea__thermotolerans	Budding_Yeast	Saccharomycotina	Saccharomycetaceae	Saccharomycetaceae	Shen et al., 2018 (15)
Lachancea waltii	Lachancea__waltii_copy_1	Budding_Yeast	Saccharomycotina	Saccharomycetaceae	Saccharomycetaceae	Shen et al., 2018 (15)
Lachancea waltii	Lachancea__waltii_copy_2	Budding_Yeast	Saccharomycotina	Saccharomycetaceae	Saccharomycetaceae	Shen et al., 2018 (15)
Lipomyces starkeyi	Lipomyces__starkeyi	Budding_Yeast	Saccharomycotina	Lipomycetaceae	Lipomycetaceae	Shen et al., 2018 (15)
Lodderomyces elongisporus	Lodderomyces__elongisporus	Budding_Yeast	Saccharomycotina	CUG-Ser1	Debaryomycetaceae	Shen et al., 2018 (15)
Metschnikowia aberdeeniae	Metschnikowia__aberdeeniae	Budding_Yeast	Saccharomycotina	CUG-Ser1	Metschnikowiaceae	Shen et al., 2018 (15)
Metschnikowia arizonensis	Metschnikowia__arizonensis	Budding_Yeast	Saccharomycotina	CUG-Ser1	Metschnikowiaceae	Shen et al., 2018 (15)
Metschnikowia bicuspidata var. bicuspidata	Metschnikowia__bicuspidata	Budding_Yeast	Saccharomycotina	CUG-Ser1	Metschnikowiaceae	Shen et al., 2018 (15)
Metschnikowia borealis	Metschnikowia__borealis	Budding_Yeast	Saccharomycotina	CUG-Ser1	Metschnikowiaceae	Shen et al., 2018 (15)
Metschnikowia bowlesiae	Metschnikowia__bowlesiae	Budding_Yeast	Saccharomycotina	CUG-Ser1	Metschnikowiaceae	Shen et al., 2018 (15)
Metschnikowia cerradonensis	Metschnikowia__cerradonensis	Budding_Yeast	Saccharomycotina	CUG-Ser1	Metschnikowiaceae	Shen et al., 2018 (15)
Metschnikowia continentalis	Metschnikowia__continentalis	Budding_Yeast	Saccharomycotina	CUG-Ser1	Metschnikowiaceae	Shen et al., 2018 (15)
Metschnikowia dekortorum	Metschnikowia__dekortum	Budding_Yeast	Saccharomycotina	CUG-Ser1	Metschnikowiaceae	Shen et al., 2018 (15)
Metschnikowia drakensbergensis	Metschnikowia__drakensbergensis	Budding_Yeast	Saccharomycotina	CUG-Ser1	Metschnikowiaceae	Shen et al., 2018 (15)
Metschnikowia hamakuensis	Metschnikowia__hamakuensis	Budding_Yeast	Saccharomycotina	CUG-Ser1	Metschnikowiaceae	Shen et al., 2018 (15)
Metschnikowia hawaiiensis	Metschnikowia__hawaiiensis	Budding_Yeast	Saccharomycotina	CUG-Ser1	Metschnikowiaceae	Shen et al., 2018 (15)
Metschnikowia hibisci	Metschnikowia__hibisci	Budding_Yeast	Saccharomycotina	CUG-Ser1	Metschnikowiaceae	Shen et al., 2018 (15)
Metschnikowia ipomoeae	Metschnikowia__ipomoeae	Budding_Yeast	Saccharomycotina	CUG-Ser1	Metschnikowiaceae	Shen et al., 2018 (15)
Metschnikowia kamakouana	Metschnikowia__kamakouana	Budding_Yeast	Saccharomycotina	CUG-Ser1	Metschnikowiaceae	Shen et al., 2018 (15)
Metschnikowia kipukae	Metschnikowia__kipukae	Budding_Yeast	Saccharomycotina	CUG-Ser1	Metschnikowiaceae	Shen et al., 2018 (15)
Metschnikowia lochheadii	Metschnikowia__lockheadii	Budding_Yeast	Saccharomycotina	CUG-Ser1	Metschnikowiaceae	Shen et al., 2018 (15)
Metschnikowia matae var. matae	Metschnikowia__matae	Budding_Yeast	Saccharomycotina	CUG-Ser1	Metschnikowiaceae	Shen et al., 2018 (15)
Metschnikowia matae var. maris	Metschnikowia__matae__maris	Budding_Yeast	Saccharomycotina	CUG-Ser1	Metschnikowiaceae	Shen et al., 2018 (15)
Metschnikowia mauinuiana	Metschnikowia__mauinuiana	Budding_Yeast	Saccharomycotina	CUG-Ser1	Metschnikowiaceae	Shen et al., 2018 (15)
Metschnikowia proteae	Metschnikowia__proteae	Budding_Yeast	Saccharomycotina	CUG-Ser1	Metschnikowiaceae	Shen et al., 2018 (15)
Metschnikowia santaceciliae	Metschnikowia__santaceciliae	Budding_Yeast	Saccharomycotina	CUG-Ser1	Metschnikowiaceae	Shen et al., 2018 (15)
Metschnikowia shivogae	Metschnikowia__shivogae	Budding_Yeast	Saccharomycotina	CUG-Ser1	Metschnikowiaceae	Shen et al., 2018 (15)
Metschnikowia similis	Metschnikowia__similis	Budding_Yeast	Saccharomycotina	CUG-Ser1	Metschnikowiaceae	Shen et al., 2018 (15)
Meyerozyma guilliermondii	Meyerozyma__guilliermondii	Budding_Yeast	Saccharomycotina	CUG-Ser1	Debaryomycetaceae	Shen et al., 2018 (15)
Millerozyma acaciae	Millerozyma__acaciae	Budding_Yeast	Saccharomycotina	CUG-Ser1	Debaryomycetaceae	Shen et al., 2018 (15)
Nadsonia fulvescens var. elongata	Nadsonia__fulvescens_var_elongata	Budding_Yeast	Saccharomycotina	Dipodascaceae/Trichomonascaceae	Dipodascaceae	Shen et al., 2018 (15)
Nakaseomyces bacillisporus	Nakaseomyces__bacillisporus	Budding_Yeast	Saccharomycotina	Saccharomycetaceae	Saccharomycetaceae	Shen et al., 2018 (15)
Candida bracarensis	Nakaseomyces__bracarensis	Budding_Yeast	Saccharomycotina	Saccharomycetaceae	Saccharomycetaceae	Shen et al., 2018 (15)
Candida castellii	Nakaseomyces__castellii	Budding_Yeast	Saccharomycotina	Saccharomycetaceae	Saccharomycetaceae	Shen et al., 2018 (15)
Nakaseomyces delphensis	Nakaseomyces__delphensis	Budding_Yeast	Saccharomycotina	Saccharomycetaceae	Saccharomycetaceae	Shen et al., 2018 (15)
Candida nivariensis	Nakaseomyces__nivariensis	Budding_Yeast	Saccharomycotina	Saccharomycetaceae	Saccharomycetaceae	Shen et al., 2018 (15)
Nakazawaea peltata	Nakazawaea__peltata	Budding_Yeast	Saccharomycotina	CUG-Ala	Saccharomycetales incertae sedis	Shen et al., 2018 (15)
Naumovozyma castellii	Naumovozyma__castellii	Budding_Yeast	Saccharomycotina	Saccharomycetaceae	Saccharomycetaceae	Shen et al., 2018 (15)
Naumovozyma dairenensis	Naumovozyma__dairenensis	Budding_Yeast	Saccharomycotina	Saccharomycetaceae	Saccharomycetaceae	Shen et al., 2018 (15)
Ogataea methanolica	Ogataea__methanolica	Budding_Yeast	Saccharomycotina	Pichiaceae	Pichiaceae	Shen et al., 2018 (15)
Ogataea parapolymorpha	Ogataea__parapolymorpha	Budding_Yeast	Saccharomycotina	Pichiaceae	Pichiaceae	Shen et al., 2018 (15)
Ogataea polymorpha	Ogataea__polymorpha	Budding_Yeast	Saccharomycotina	Pichiaceae	Pichiaceae	Shen et al., 2018 (15)
Pachysolen tannophilus	Pachysolen__tannophilus	Budding_Yeast	Saccharomycotina	CUG-Ala	Saccharomycetales incertae sedis	Shen et al., 2018 (15)
Pichia membranifaciens	Pichia__membranifaciens	Budding_Yeast	Saccharomycotina	Pichiaceae	Pichiaceae	Shen et al., 2018 (15)
Priceomyces haplophilus	Priceomyces__haplophilus	Budding_Yeast	Saccharomycotina	CUG-Ser1	Debaryomycetaceae	Shen et al., 2018 (15)
Saccharomyces arboricola	Saccharomyces__arboricola	Budding_Yeast	Saccharomycotina	Saccharomycetaceae	Saccharomycetaceae	Shen et al., 2018 (15)
Saccharomyces cerevisiae	Saccharomyces__cerevisiae_AIM18	Budding_Yeast	Saccharomycotina	Saccharomycetaceae	Saccharomycetaceae	Shen et al., 2018 (15)
Saccharomyces cerevisiae	Saccharomyces__cerevisiae_AIM46	Budding_Yeast	Saccharomycotina	Saccharomycetaceae	Saccharomycetaceae	Shen et al., 2018 (15)
Saccharomyces eubayanus	Saccharomyces__eubayanus_AIM18	Budding_Yeast	Saccharomycotina	Saccharomycetaceae	Saccharomycetaceae	Shen et al., 2018 (15)
Saccharomyces eubayanus	Saccharomyces__eubayanus_AIM46	Budding_Yeast	Saccharomycotina	Saccharomycetaceae	Saccharomycetaceae	Shen et al., 2018 (15)
Saccharomyces kudriavzevii	Saccharomyces__kudriavzevii_AIM18	Budding_Yeast	Saccharomycotina	Saccharomycetaceae	Saccharomycetaceae	Shen et al., 2018 (15)
Saccharomyces kudriavzevii	Saccharomyces__kudriavzevii_AIM46	Budding_Yeast	Saccharomycotina	Saccharomycetaceae	Saccharomycetaceae	Shen et al., 2018 (15)
Saccharomyces mikatae	Saccharomyces__mikatae_AIM18	Budding_Yeast	Saccharomycotina	Saccharomycetaceae	Saccharomycetaceae	Shen et al., 2018 (15)
Saccharomyces mikatae	Saccharomyces__mikatae_AIM46	Budding_Yeast	Saccharomycotina	Saccharomycetaceae	Saccharomycetaceae	Shen et al., 2018 (15)
Saccharomyces paradoxus	Saccharomyces__paradoxus_AIM18	Budding_Yeast	Saccharomycotina	Saccharomycetaceae	Saccharomycetaceae	Shen et al., 2018 (15)
Saccharomyces paradoxus	Saccharomyces__paradoxus_AIM46	Budding_Yeast	Saccharomycotina	Saccharomycetaceae	Saccharomycetaceae	Shen et al., 2018 (15)
Saccharomyces uvarum	Saccharomyces__uvarum_AIM18	Budding_Yeast	Saccharomycotina	Saccharomycetaceae	Saccharomycetaceae	Shen et al., 2018 (15)
Saccharomyces uvarum	Saccharomyces__uvarum_AIM46	Budding_Yeast	Saccharomycotina	Saccharomycetaceae	Saccharomycetaceae	Shen et al., 2018 (15)
Saccharomycopsis malanga	Saccharomycopsis__malanga	Budding_Yeast	Saccharomycotina	CUG-Ser2	Saccharomycopsidaceae	Shen et al., 2018 (15)
Saprochaete clavata	Saprochaete__clavata	Budding_Yeast	Saccharomycotina	Dipodascaceae/Trichomonascaceae	Dipodascaceae	Shen et al., 2018 (15)
Scheffersomyces lignosus	Scheffersomyces__lignosus	Budding_Yeast	Saccharomycotina	CUG-Ser1	Debaryomycetaceae	Shen et al., 2018 (15)
Scheffersomyces stipitis	Scheffersomyces__stipitis	Budding_Yeast	Saccharomycotina	CUG-Ser1	Debaryomycetaceae	Shen et al., 2018 (15)
Spathaspora arborariae	Spathaspora__arborariae	Budding_Yeast	Saccharomycotina	CUG-Ser1	Debaryomycetaceae	Shen et al., 2018 (15)
Spathaspora girioi	Spathaspora__girioi	Budding_Yeast	Saccharomycotina	CUG-Ser1	Debaryomycetaceae	Shen et al., 2018 (15)
Spathaspora gorwiae	Spathaspora__gorwiae_copy_1	Budding_Yeast	Saccharomycotina	CUG-Ser1	Debaryomycetaceae	Shen et al., 2018 (15)
Spathaspora gorwiae	Spathaspora__gorwiae_copy_2	Budding_Yeast	Saccharomycotina	CUG-Ser1	Debaryomycetaceae	Shen et al., 2018 (15)
Spathaspora hagerdaliae	Spathaspora__hagerdaliae	Budding_Yeast	Saccharomycotina	CUG-Ser1	Debaryomycetaceae	Shen et al., 2018 (15)
Spathaspora passalidarum	Spathaspora__passalidarum	Budding_Yeast	Saccharomycotina	CUG-Ser1	Debaryomycetaceae	Shen et al., 2018 (15)
Sporopachydermia quercuum	Sporopachydermia__quercuum	Budding_Yeast	Saccharomycotina	Sporopachydermia clade	Saccharomycetales incertae sedis	Shen et al., 2018 (15)
Starmerella bombicola	Starmerella__bombicola__JCM9596	Budding_Yeast	Saccharomycotina	Dipodascaceae/Trichomonascaceae	Dipodascaceae	Shen et al., 2018 (15)
Sugiyamaella lignohabitans	Sugiyamaella__lignohabitans	Budding_Yeast	Saccharomycotina	Dipodascaceae/Trichomonascaceae	Trichomonascaceae	Shen et al., 2018 (15)
Tetrapisispora blattae	Tetrapisispora__blattae	Budding_Yeast	Saccharomycotina	Saccharomycetaceae	Saccharomycetaceae	Shen et al., 2018 (15)
Tetrapisispora phaffii	Tetrapisispora__phaffii	Budding_Yeast	Saccharomycotina	Saccharomycetaceae	Saccharomycetaceae	Shen et al., 2018 (15)
Tortispora caseinolytica	Tortispora__caseinolytica	Budding_Yeast	Saccharomycotina	Trigonopsidaceae	Trigonopsidaceae	Shen et al., 2018 (15)
Torulaspora delbrueckii	Torulaspora__delbrueckii	Budding_Yeast	Saccharomycotina	Saccharomycetaceae	Saccharomycetaceae	Shen et al., 2018 (15)
Vanderwaltozyma polyspora	Vanderwaltozyma__polyspora	Budding_Yeast	Saccharomycotina	Saccharomycetaceae	Saccharomycetaceae	Shen et al., 2018 (15)
Wickerhamia fluorescens	Wickerhamia__fluorescens	Budding_Yeast	Saccharomycotina	CUG-Ser1	Debaryomycetaceae	Shen et al., 2018 (15)
Wickerhamiella domercqiae	Wickerhamiella__domercqiae	Budding_Yeast	Saccharomycotina	Dipodascaceae/Trichomonascaceae	Trichomonascaceae	Shen et al., 2018 (15)
Wickerhamomyces anomalus	Wickerhamomyces__anomalus	Budding_Yeast	Saccharomycotina	Phaffomycetaceae	Phaffomycetaceae	Shen et al., 2018 (15)
Wickerhamomyces ciferrii	Wickerhamomyces__ciferrii	Budding_Yeast	Saccharomycotina	Phaffomycetaceae	Phaffomycetaceae	Shen et al., 2018 (15)
Yarrowia deformans	Yarrowia__deformans	Budding_Yeast	Saccharomycotina	Dipodascaceae/Trichomonascaceae	Dipodascaceae	Shen et al., 2018 (15)
Yarrowia keelungensis	Yarrowia__keelungensis	Budding_Yeast	Saccharomycotina	Dipodascaceae/Trichomonascaceae	Dipodascaceae	Shen et al., 2018 (15)
Yarrowia lipolytica	Yarrowia__lipolytica	Budding_Yeast	Saccharomycotina	Dipodascaceae/Trichomonascaceae	Dipodascaceae	Shen et al., 2018 (15)
Kazachstania martiniae	Kazachstania__martiniae__yHAB132	Budding_Yeast	Saccharomycotina	Saccharomycetaceae	Saccharomycetaceae	Shen et al., 2018 (15)
Kazachstania unispora	Kazachstania__unispora__yHAB133	Budding_Yeast	Saccharomycotina	Saccharomycetaceae	Saccharomycetaceae	Shen et al., 2018 (15)
Kazachstania turicensis	Kazachstania__turicensis__yHAB134	Budding_Yeast	Saccharomycotina	Saccharomycetaceae	Saccharomycetaceae	Shen et al., 2018 (15)
Kazachstania bromeliacearum	Kazachstania__bromeliacearum__yHAB136	Budding_Yeast	Saccharomycotina	Saccharomycetaceae	Saccharomycetaceae	Shen et al., 2018 (15)
Kazachstania siamensis	Kazachstania__siamensis__yHAB143	Budding_Yeast	Saccharomycotina	Saccharomycetaceae	Saccharomycetaceae	Shen et al., 2018 (15)
Kazachstania taianensis	Kazachstania__taianensis__yHAB147	Budding_Yeast	Saccharomycotina	Saccharomycetaceae	Saccharomycetaceae	Shen et al., 2018 (15)
Kazachstania intestinalis	Kazachstania__intestinalis__yHAB148	Budding_Yeast	Saccharomycotina	Saccharomycetaceae	Saccharomycetaceae	Shen et al., 2018 (15)
Kazachstania rosinii	Kazachstania__rosinii__yHAB153	Budding_Yeast	Saccharomycotina	Saccharomycetaceae	Saccharomycetaceae	Shen et al., 2018 (15)
Kazachstania transvaalensis	Kazachstania__transvaalensis__yHAB154_copy_1	Budding_Yeast	Saccharomycotina	Saccharomycetaceae	Saccharomycetaceae	Shen et al., 2018 (15)
Kazachstania transvaalensis	Kazachstania__transvaalensis__yHAB154_copy_2	Budding_Yeast	Saccharomycotina	Saccharomycetaceae	Saccharomycetaceae	Shen et al., 2018 (15)
Kazachstania spencerorum	Kazachstania__spencerorum__yHAB155	Budding_Yeast	Saccharomycotina	Saccharomycetaceae	Saccharomycetaceae	Shen et al., 2018 (15)
Kazachstania viticola	Kazachstania__viticola__yHAB158	Budding_Yeast	Saccharomycotina	Saccharomycetaceae	Saccharomycetaceae	Shen et al., 2018 (15)
Kazachstania solicola	Kazachstania__solicola__yHAB159	Budding_Yeast	Saccharomycotina	Saccharomycetaceae	Saccharomycetaceae	Shen et al., 2018 (15)
Kazachstania kunashirensis	Kazachstania__kunashirensis__yHAB160	Budding_Yeast	Saccharomycotina	Saccharomycetaceae	Saccharomycetaceae	Shen et al., 2018 (15)
Kazachstania aerobia	Kazachstania__aerobia__yHAB164	Budding_Yeast	Saccharomycotina	Saccharomycetaceae	Saccharomycetaceae	Shen et al., 2018 (15)
Kazachstania yakushimaensis	Kazachstania__yakushimaensis__yHAB166_copy_1	Budding_Yeast	Saccharomycotina	Saccharomycetaceae	Saccharomycetaceae	Shen et al., 2018 (15)
Kazachstania yakushimaensis	Kazachstania__yakushimaensis__yHAB166_copy_2	Budding_Yeast	Saccharomycotina	Saccharomycetaceae	Saccharomycetaceae	Shen et al., 2018 (15)
Kazachstania yakushimaensis	Kazachstania__yakushimaensis__yHAB166_copy_3	Budding_Yeast	Saccharomycotina	Saccharomycetaceae	Saccharomycetaceae	Shen et al., 2018 (15)
Ogataea henricii	Ogataea__henricii__26124	Budding_Yeast	Saccharomycotina	Pichiaceae	Pichiaceae	Shen et al., 2018 (15)
Ambrosiozyma ambrosiae	Ambrosiozyma__ambrosiae__26137	Budding_Yeast	Saccharomycotina	Pichiaceae	Saccharomycetales incertae sedis	Shen et al., 2018 (15)
Citeromyces matritensis	Citeromyces__matritensis__26142	Budding_Yeast	Saccharomycotina	Pichiaceae	Saccharomycetales incertae sedis	Shen et al., 2018 (15)
Ambrosiozyma vanderkliftii	Ambrosiozyma__vanderkliftii__26145	Budding_Yeast	Saccharomycotina	Pichiaceae	Saccharomycetales incertae sedis	Shen et al., 2018 (15)
Torulaspora franciscae	Torulaspora__franciscae__26152	Budding_Yeast	Saccharomycotina	Saccharomycetaceae	Saccharomycetaceae	Shen et al., 2018 (15)
Brettanomyces custersianus	Brettanomyces__custersianus__26197	Budding_Yeast	Saccharomycotina	Pichiaceae	Pichiaceae	Shen et al., 2018 (15)
Zygotorulaspora mrakii	Zygotorulaspora__mrakii__26256	Budding_Yeast	Saccharomycotina	Saccharomycetaceae	Saccharomycetaceae	Shen et al., 2018 (15)
Komagataella populi	Komagataella__populi__26274	Budding_Yeast	Saccharomycotina	Pichiaceae	Saccharomycetales incertae sedis	Shen et al., 2018 (15)
Starmera quercuum	Starmera__quercuum__34594	Budding_Yeast	Saccharomycotina	Phaffomycetaceae	Phaffomycetaceae	Shen et al., 2018 (15)
Candida stellimalicola	Candida__stellimalicola__34597	Budding_Yeast	Saccharomycotina	Phaffomycetaceae	Phaffomycetaceae	Shen et al., 2018 (15)
Sporopachydermia lactativora	Sporopachydermia__lactativora__34604	Budding_Yeast	Saccharomycotina	Sporopachydermia clade	Saccharomycetales incertae sedis	Shen et al., 2018 (15)
Spencermartinsiella europaea	Spencermartinsiella__europaea__34605	Budding_Yeast	Saccharomycotina	Dipodascaceae/Trichomonascaceae	Trichomonascaceae	Shen et al., 2018 (15)
Priceomyces medius	Priceomyces__medius__34606	Budding_Yeast	Saccharomycotina	CUG-Ser1	Debaryomycetaceae	Shen et al., 2018 (15)
Saccharomycopsis capsularis	Saccharomycopsis__capsularis__34607	Budding_Yeast	Saccharomycotina	CUG-Ser2	Saccharomycopsidaceae	Shen et al., 2018 (15)
Saturnispora hagleri	Saturnispora__hagleri__34610	Budding_Yeast	Saccharomycotina	Pichiaceae	Pichiaceae	Shen et al., 2018 (15)
Saturnispora mendoncae	Saturnispora__mendoncae__34611	Budding_Yeast	Saccharomycotina	Pichiaceae	Pichiaceae	Shen et al., 2018 (15)
Saturnispora saitoi	Saturnispora__saitoi__34612	Budding_Yeast	Saccharomycotina	Pichiaceae	Pichiaceae	Shen et al., 2018 (15)
Saturnispora serradocipensis	Saturnispora__serradocipensis__34613	Budding_Yeast	Saccharomycotina	Pichiaceae	Pichiaceae	Shen et al., 2018 (15)
Saturnispora silvae	Saturnispora__silvae__34614	Budding_Yeast	Saccharomycotina	Pichiaceae	Pichiaceae	Shen et al., 2018 (15)
Saturnispora zaruensis	Saturnispora__zaruensis__34615	Budding_Yeast	Saccharomycotina	Pichiaceae	Pichiaceae	Shen et al., 2018 (15)
Pichia occidentalis	Pichia__occidentalis__34622	Budding_Yeast	Saccharomycotina	Pichiaceae	Pichiaceae	Shen et al., 2018 (15)
Pichia norvegensis	Pichia__norvegensis__34623	Budding_Yeast	Saccharomycotina	Pichiaceae	Pichiaceae	Shen et al., 2018 (15)
Pichia nakasei	Pichia__nakasei__34624	Budding_Yeast	Saccharomycotina	Pichiaceae	Pichiaceae	Shen et al., 2018 (15)
Pichia kudriavzevii	Pichia__kudriavzevii__34625	Budding_Yeast	Saccharomycotina	Pichiaceae	Pichiaceae	Shen et al., 2018 (15)
Pichia heedii	Pichia__heedii__34627	Budding_Yeast	Saccharomycotina	Pichiaceae	Pichiaceae	Shen et al., 2018 (15)
Pichia exigua	Pichia__exigua__34629	Budding_Yeast	Saccharomycotina	Pichiaceae	Pichiaceae	Shen et al., 2018 (15)
Martiniozyma abiesophila	Martiniozyma__abiesophila__34631	Budding_Yeast	Saccharomycotina	Pichiaceae	Pichiaceae	Shen et al., 2018 (15)
Candida athensensis	Candida__athensensis__34632	Budding_Yeast	Saccharomycotina	CUG-Ser1	Debaryomycetaceae	Shen et al., 2018 (15)
Nadsonia fulvescens var. fulvescens	Nadsonia__fulvescens__34635	Budding_Yeast	Saccharomycotina	Dipodascaceae/Trichomonascaceae	Dipodascaceae	Shen et al., 2018 (15)
Ogataea nitratoaversa	Ogataea__nitratoaversa__34636	Budding_Yeast	Saccharomycotina	Pichiaceae	Pichiaceae	Shen et al., 2018 (15)
Ogataea populialbae	Ogataea__populiabae__34637	Budding_Yeast	Saccharomycotina	Pichiaceae	Pichiaceae	Shen et al., 2018 (15)
Candida schatavii	Candida__schatavii__34643_copy_1	Budding_Yeast	Saccharomycotina	CUG-Ser1	Debaryomycetaceae	Shen et al., 2018 (15)
Candida schatavii	Candida__schatavii__34643_copy_2	Budding_Yeast	Saccharomycotina	CUG-Ser1	Debaryomycetaceae	Shen et al., 2018 (15)
Wickerhamiella cacticola	Wickerhamiella__cacticola__34646	Budding_Yeast	Saccharomycotina	Dipodascaceae/Trichomonascaceae	Trichomonascaceae	Shen et al., 2018 (15)
Candida restingae	Candida__restingae__34648	Budding_Yeast	Saccharomycotina	CUG-Ser1	Metschnikowiaceae	Shen et al., 2018 (15)
Aciculoconidium aculeatum	Aciculoconidium__aculeatum__34654	Budding_Yeast	Saccharomycotina	CUG-Ser1	Metschnikowiaceae	Shen et al., 2018 (15)
Botryozyma nematodophila	Botryozyma__nematodophila__34655	Budding_Yeast	Saccharomycotina	Trigonopsidaceae	Trigonopsidaceae	Shen et al., 2018 (15)
Diddensiella caesifluorescens	Diddensiella__caesifluorescens__34660	Budding_Yeast	Saccharomycotina	Dipodascaceae/Trichomonascaceae	Trichomonascaceae	Shen et al., 2018 (15)
Dipodascus albidus	Dipodascus__albidus__34661	Budding_Yeast	Saccharomycotina	Dipodascaceae/Trichomonascaceae	Dipodascaceae	Shen et al., 2018 (15)
Kodamaea laetipori	Kodamaea__laetipori__34665	Budding_Yeast	Saccharomycotina	CUG-Ser1	Metschnikowiaceae	Shen et al., 2018 (15)
Blastobotrys serpentis	Blastobotrys__serpentis__34667	Budding_Yeast	Saccharomycotina	Dipodascaceae/Trichomonascaceae	Trichomonascaceae	Shen et al., 2018 (15)
Blastobotrys raffinosifermentans	Blastobotrys__raffinofermentans__34669	Budding_Yeast	Saccharomycotina	Dipodascaceae/Trichomonascaceae	Trichomonascaceae	Shen et al., 2018 (15)
Blastobotrys proliferans	Blastobotrys__proliferans__34670	Budding_Yeast	Saccharomycotina	Dipodascaceae/Trichomonascaceae	Trichomonascaceae	Shen et al., 2018 (15)
Blastobotrys peoriensis	Blastobotrys__peoriensis__34671	Budding_Yeast	Saccharomycotina	Dipodascaceae/Trichomonascaceae	Trichomonascaceae	Shen et al., 2018 (15)
Blastobotrys muscicola	Blastobotrys__muscicola__34674	Budding_Yeast	Saccharomycotina	Dipodascaceae/Trichomonascaceae	Trichomonascaceae	Shen et al., 2018 (15)
Blastobotrys mokoenaii	Blastobotrys__mokoenaii__34675	Budding_Yeast	Saccharomycotina	Dipodascaceae/Trichomonascaceae	Trichomonascaceae	Shen et al., 2018 (15)
Blastobotrys americana	Blastobotrys__americana__34681	Budding_Yeast	Saccharomycotina	Dipodascaceae/Trichomonascaceae	Trichomonascaceae	Shen et al., 2018 (15)
Kluyveromyces aestuarii	Kluyveromyces__aestuarii__34709	Budding_Yeast	Saccharomycotina	Saccharomycetaceae	Saccharomycetaceae	Shen et al., 2018 (15)
Kluyveromyces dobzhanskii	Kluyveromyces__dobzhanskii__34710	Budding_Yeast	Saccharomycotina	Saccharomycetaceae	Saccharomycetaceae	Shen et al., 2018 (15)
Lipomyces suomiensis	Lipomyces__suomiensis__34742	Budding_Yeast	Saccharomycotina	Lipomycetaceae	Lipomycetaceae	Shen et al., 2018 (15)
Lipomyces oligophaga	Lipomyces__oligophaga__34748	Budding_Yeast	Saccharomycotina	Lipomycetaceae	Lipomycetaceae	Shen et al., 2018 (15)
Lipomyces mesembrius	Lipomyces__mesembrius__34749	Budding_Yeast	Saccharomycotina	Lipomycetaceae	Lipomycetaceae	Shen et al., 2018 (15)
Lipomyces arxii	Lipomyces__arxii__34754	Budding_Yeast	Saccharomycotina	Lipomycetaceae	Lipomycetaceae	Shen et al., 2018 (15)
Lipomyces doorenjongii	Lipomyces__doorenjongii__34757	Budding_Yeast	Saccharomycotina	Lipomycetaceae	Lipomycetaceae	Shen et al., 2018 (15)
Lipomyces japonicus	Lipomyces__japonicus__34758	Budding_Yeast	Saccharomycotina	Lipomycetaceae	Lipomycetaceae	Shen et al., 2018 (15)
Lipomyces kononenkoae	Lipomyces__kononenkoae__34760	Budding_Yeast	Saccharomycotina	Lipomycetaceae	Lipomycetaceae	Shen et al., 2018 (15)
Lipomyces lipofer	Lipomyces__lipofer__34761_copy_1	Budding_Yeast	Saccharomycotina	Lipomycetaceae	Lipomycetaceae	Shen et al., 2018 (15)
Lipomyces lipofer	Lipomyces__lipofer__34761_copy_2	Budding_Yeast	Saccharomycotina	Lipomycetaceae	Lipomycetaceae	Shen et al., 2018 (15)
Zygotorulaspora florentina	Zygotorulaspora__florentina__34862	Budding_Yeast	Saccharomycotina	Saccharomycetaceae	Saccharomycetaceae	Shen et al., 2018 (15)
Zygosaccharomyces kombuchaensis	Zygosaccharomyces__kombuchaensis__34865	Budding_Yeast	Saccharomycotina	Saccharomycetaceae	Saccharomycetaceae	Shen et al., 2018 (15)
Zygosaccharomyces bisporus	Zygosaccharomyces__bisporus__34866	Budding_Yeast	Saccharomycotina	Saccharomycetaceae	Saccharomycetaceae	Shen et al., 2018 (15)
Tetrapisispora fleetii	Tetrapisispora__fleetii__34875	Budding_Yeast	Saccharomycotina	Saccharomycetaceae	Saccharomycetaceae	Shen et al., 2018 (15)
Tetrapisispora iriomotensis	Tetrapisispora__iriomotensis__34876	Budding_Yeast	Saccharomycotina	Saccharomycetaceae	Saccharomycetaceae	Shen et al., 2018 (15)
Tetrapisispora namnaonensis	Tetrapisispora__namnaonensis__34877	Budding_Yeast	Saccharomycotina	Saccharomycetaceae	Saccharomycetaceae	Shen et al., 2018 (15)
Torulaspora pretoriensis	Torulaspora__pretoriensis__34881	Budding_Yeast	Saccharomycotina	Saccharomycetaceae	Saccharomycetaceae	Shen et al., 2018 (15)
Peterozyma xylosa	Peterozyma__xylosa__34883	Budding_Yeast	Saccharomycotina	CUG-Ala	Saccharomycetales incertae sedis	Shen et al., 2018 (15)
Peterozyma toletana	Peterozyma__toletana__34884	Budding_Yeast	Saccharomycotina	CUG-Ala	Saccharomycetales incertae sedis	Shen et al., 2018 (15)
Ogataea zsoltii	Ogataea__zsoltii__34885	Budding_Yeast	Saccharomycotina	Pichiaceae	Pichiaceae	Shen et al., 2018 (15)
Ogataea trehalophila	Ogataea__trehalophila__34886	Budding_Yeast	Saccharomycotina	Pichiaceae	Pichiaceae	Shen et al., 2018 (15)
Ogataea trehaloabstinens	Ogataea__trehaloabstinens__34887	Budding_Yeast	Saccharomycotina	Pichiaceae	Pichiaceae	Shen et al., 2018 (15)
Ogataea ramenticola	Ogataea__ramenticola__34890	Budding_Yeast	Saccharomycotina	Pichiaceae	Pichiaceae	Shen et al., 2018 (15)
Ogataea pini	Ogataea__pini__34891	Budding_Yeast	Saccharomycotina	Pichiaceae	Pichiaceae	Shen et al., 2018 (15)
Ogataea pilisensis	Ogataea__pilisensis__34892	Budding_Yeast	Saccharomycotina	Pichiaceae	Pichiaceae	Shen et al., 2018 (15)
Ogataea philodendri	Ogataea__philodendra__34893	Budding_Yeast	Saccharomycotina	Pichiaceae	Pichiaceae	Shen et al., 2018 (15)
Ogataea glucozyma	Ogataea__glucozyma__34897	Budding_Yeast	Saccharomycotina	Pichiaceae	Pichiaceae	Shen et al., 2018 (15)
Ogataea kodamae	Ogataea__kodamae__34899	Budding_Yeast	Saccharomycotina	Pichiaceae	Pichiaceae	Shen et al., 2018 (15)
Ogataea methylivora	Ogataea__methylivora__34901	Budding_Yeast	Saccharomycotina	Pichiaceae	Pichiaceae	Shen et al., 2018 (15)
Ogataea minuta	Ogataea__minuta__34902	Budding_Yeast	Saccharomycotina	Pichiaceae	Pichiaceae	Shen et al., 2018 (15)
Ogataea naganishii	Ogataea__naganishii__34903	Budding_Yeast	Saccharomycotina	Pichiaceae	Pichiaceae	Shen et al., 2018 (15)
Ogataea nonfermentans	Ogataea__nonfermentans__34904	Budding_Yeast	Saccharomycotina	Pichiaceae	Pichiaceae	Shen et al., 2018 (15)
Nakazawaea holstii	Nakazawaea__holstii__34918	Budding_Yeast	Saccharomycotina	CUG-Ala	Saccharomycetales incertae sedis	Shen et al., 2018 (15)
Kuraishia ogatae	Kuraishia__ogatae__34932	Budding_Yeast	Saccharomycotina	Pichiaceae	Saccharomycetales incertae sedis	Shen et al., 2018 (15)
Kuraishia molischiana	Kuraishia__molischiana__34933	Budding_Yeast	Saccharomycotina	Pichiaceae	Saccharomycetales incertae sedis	Shen et al., 2018 (15)
Komagataella pseudopastoris	Komagataella__pseudopastoris__34939	Budding_Yeast	Saccharomycotina	Pichiaceae	Saccharomycetales incertae sedis	Shen et al., 2018 (15)
Ambrosiozyma oregonensis	Ambrosiozyma__oregonensis__34946	Budding_Yeast	Saccharomycotina	Pichiaceae	Saccharomycetales incertae sedis	Shen et al., 2018 (15)
Ambrosiozyma philentoma	Ambrosiozyma__philentoma__34947	Budding_Yeast	Saccharomycotina	Pichiaceae	Saccharomycetales incertae sedis	Shen et al., 2018 (15)
Citeromyces hawaiiensis	Citeromyces__hawaiiensis__34950	Budding_Yeast	Saccharomycotina	Pichiaceae	Saccharomycetales incertae sedis	Shen et al., 2018 (15)
Citeromyces siamensis	Citeromyces__siamensis__34952_copy_1	Budding_Yeast	Saccharomycotina	Pichiaceae	Saccharomycetales incertae sedis	Shen et al., 2018 (15)
Citeromyces siamensis	Citeromyces__siamensis__34952_copy_2	Budding_Yeast	Saccharomycotina	Pichiaceae	Saccharomycetales incertae sedis	Shen et al., 2018 (15)
Hanseniaspora osmophila	Hanseniaspora__osmophila__34957	Budding_Yeast	Saccharomycotina	Saccharomycodaceae	Saccharomycodaceae	Shen et al., 2018 (15)
Hanseniaspora clermontiae	Hanseniaspora__clermontiae__34963	Budding_Yeast	Saccharomycotina	Saccharomycodaceae	Saccharomycodaceae	Shen et al., 2018 (15)
Candida freyschussii	Candida__freyschussii__34967	Budding_Yeast	Saccharomycotina	Phaffomycetaceae	Phaffomycetaceae	Shen et al., 2018 (15)
Danielozyma ontarioensis	Danielozyma__ontarioensis__34973	Budding_Yeast	Saccharomycotina	CUG-Ser1	Metschnikowiaceae	Shen et al., 2018 (15)
Deakozyma indianensis	Deakozyma__indianensis__34974	Budding_Yeast	Saccharomycotina	Dipodascaceae/Trichomonascaceae	Saccharomycetales incertae sedis	Shen et al., 2018 (15)
Cyberlindnera mrakii	Cyberlindnera__mrakii__34978	Budding_Yeast	Saccharomycotina	Phaffomycetaceae	Phaffomycetaceae	Shen et al., 2018 (15)
Cyberlindnera misumaiensis	Cyberlindnera__misumaiensis__34979	Budding_Yeast	Saccharomycotina	Phaffomycetaceae	Phaffomycetaceae	Shen et al., 2018 (15)
Candida oregonensis	Candida__oregonensis__34986	Budding_Yeast	Saccharomycotina	CUG-Ser1	Metschnikowiaceae	Shen et al., 2018 (15)
Candida fructus	Candida__fructus__34988	Budding_Yeast	Saccharomycotina	CUG-Ser1	Metschnikowiaceae	Shen et al., 2018 (15)
Candida corydali	Candida__corydali__34990	Budding_Yeast	Saccharomycotina	CUG-Ser1	Debaryomycetaceae	Shen et al., 2018 (15)
Cephaloascus albidus	Cephaloascus__albidus__34998	Budding_Yeast	Saccharomycotina	CUG-Ser1	Cephaloascaceae	Shen et al., 2018 (15)
Cephaloascus fragrans	Cephaloascus__fragrans__34999	Budding_Yeast	Saccharomycotina	CUG-Ser1	Cephaloascaceae	Shen et al., 2018 (15)
Suhomyces pyralidae	Candida__pyralidae__35011	Budding_Yeast	Saccharomycotina	CUG-Ser1	Debaryomycetaceae	Shen et al., 2018 (15)
Suhomyces canberraensis	Candida__canberraensis__35018	Budding_Yeast	Saccharomycotina	CUG-Ser1	Debaryomycetaceae	Shen et al., 2018 (15)
Suhomyces emberorum	Candida__emberorum__35022	Budding_Yeast	Saccharomycotina	CUG-Ser1	Debaryomycetaceae	Shen et al., 2018 (15)
Teunomyces kruisii	Candida__kruisii__35031	Budding_Yeast	Saccharomycotina	CUG-Ser1	Debaryomycetaceae	Shen et al., 2018 (15)
Teunomyces gatunensis	Candida__gatunensis__35032	Budding_Yeast	Saccharomycotina	CUG-Ser1	Debaryomycetaceae	Shen et al., 2018 (15)
Teunomyces cretensis	Candida__cretensis__35033	Budding_Yeast	Saccharomycotina	CUG-Ser1	Debaryomycetaceae	Shen et al., 2018 (15)
Candida montana	Candida__montana__35037	Budding_Yeast	Saccharomycotina	Phaffomycetaceae	Phaffomycetaceae	Shen et al., 2018 (15)
Ambrosiozyma maleeae	Ambrosiozyma__maleeae__35040	Budding_Yeast	Saccharomycotina	Pichiaceae	Saccharomycetales incertae sedis	Shen et al., 2018 (15)
Ambrosiozyma pseudovanderkliftii	Ambrosiozyma__pseudovanderkliftii__35041	Budding_Yeast	Saccharomycotina	Pichiaceae	Saccharomycetales incertae sedis	Shen et al., 2018 (15)
Barnettozyma californica	Barnettozyma__californica__35044	Budding_Yeast	Saccharomycotina	Phaffomycetaceae	Phaffomycetaceae	Shen et al., 2018 (15)
Barnettozyma hawaiiensis	Barnettozyma__hawaiiensis__35045	Budding_Yeast	Saccharomycotina	Phaffomycetaceae	Phaffomycetaceae	Shen et al., 2018 (15)
Barnettozyma populi	Barnettozyma__populi__35046	Budding_Yeast	Saccharomycotina	Phaffomycetaceae	Phaffomycetaceae	Shen et al., 2018 (15)
Barnettozyma pratensis	Barnettozyma__pratensis__35047	Budding_Yeast	Saccharomycotina	Phaffomycetaceae	Phaffomycetaceae	Shen et al., 2018 (15)
Barnettozyma salicaria	Barnettozyma__salicaria__35048	Budding_Yeast	Saccharomycotina	Phaffomycetaceae	Phaffomycetaceae	Shen et al., 2018 (15)
Zygoascus ofunaensis	Zygoascus__ofunaensis__35242	Budding_Yeast	Saccharomycotina	Dipodascaceae/Trichomonascaceae	Trichomonascaceae	Shen et al., 2018 (15)
Zygoascus meyerae	Zygoascus__meyerae__35243	Budding_Yeast	Saccharomycotina	Dipodascaceae/Trichomonascaceae	Trichomonascaceae	Shen et al., 2018 (15)
Candida incommunis	Candida__incommunis__35244	Budding_Yeast	Saccharomycotina	Dipodascaceae/Trichomonascaceae	Saccharomycetales incertae sedis	Shen et al., 2018 (15)
Yamadazyma nakazawae	Yamadazyma__nakazawae__35252	Budding_Yeast	Saccharomycotina	CUG-Ser1	Debaryomycetaceae	Shen et al., 2018 (15)
Candida ponderosae	Candida__ponderosae__35261	Budding_Yeast	Saccharomycotina	Phaffomycetaceae	Phaffomycetaceae	Shen et al., 2018 (15)
Wickerhamomyces hampshirensis	Wickerhamomyces__hampshirensis__35268	Budding_Yeast	Saccharomycotina	Phaffomycetaceae	Phaffomycetaceae	Shen et al., 2018 (15)
Wickerhamomyces bovis	Wickerhamomyces__bovis__35271	Budding_Yeast	Saccharomycotina	Phaffomycetaceae	Phaffomycetaceae	Shen et al., 2018 (15)
Wickerhamomyces alni	Wickerhamomyces__alni__35274	Budding_Yeast	Saccharomycotina	Phaffomycetaceae	Phaffomycetaceae	Shen et al., 2018 (15)
Tortispora starmeri	Tortispora__starmeri__35279	Budding_Yeast	Saccharomycotina	Trigonopsidaceae	Trigonopsidaceae	Shen et al., 2018 (15)
Trigonopsis vinaria	Trigonopsis__vinaria__35282	Budding_Yeast	Saccharomycotina	Trigonopsidaceae	Trigonopsidaceae	Shen et al., 2018 (15)
Wickerhamomyces sp.	Candida__azyma__35286	Budding_Yeast	Saccharomycotina	Phaffomycetaceae	Phaffomycetaceae	Shen et al., 2018 (15)
Priceomyces carsonii	Priceomyces__carsonii__35296	Budding_Yeast	Saccharomycotina	CUG-Ser1	Debaryomycetaceae	Shen et al., 2018 (15)
Priceomyces castillae	Priceomyces__castillae__35297	Budding_Yeast	Saccharomycotina	CUG-Ser1	Debaryomycetaceae	Shen et al., 2018 (15)
Pichia terricola	Pichia__terricola__35301	Budding_Yeast	Saccharomycotina	Pichiaceae	Pichiaceae	Shen et al., 2018 (15)
Candida fragi	Candida__fragi__35302	Budding_Yeast	Saccharomycotina	CUG-Ser1	Debaryomycetaceae	Shen et al., 2018 (15)
Hyphopichia heimii	Hyphopichia__heimii__35318	Budding_Yeast	Saccharomycotina	CUG-Ser1	Debaryomycetaceae	Shen et al., 2018 (15)
Cyberlindnera petersonii	Cyberlindnera__petersonii__35325	Budding_Yeast	Saccharomycotina	Phaffomycetaceae	Phaffomycetaceae	Shen et al., 2018 (15)
Candida blattae	Candida__blattae__35335	Budding_Yeast	Saccharomycotina	CUG-Ser1	Metschnikowiaceae	Shen et al., 2018 (15)
Yueomyces sinensis	Yueomyces__sinensis__35629	Budding_Yeast	Saccharomycotina	Saccharomycetaceae	Saccharomycetaceae	Shen et al., 2018 (15)
Candida hispaniensis	Candida__hispaniensis__35633	Budding_Yeast	Saccharomycotina	Dipodascaceae/Trichomonascaceae	Dipodascaceae	Shen et al., 2018 (15)
Wickerhamomyces canadensis	Wickerhamomyces__canadensis__35639	Budding_Yeast	Saccharomycotina	Phaffomycetaceae	Phaffomycetaceae	Shen et al., 2018 (15)
Yamadazyma philogaea	Yamadazyma__philogaea__35640	Budding_Yeast	Saccharomycotina	CUG-Ser1	Debaryomycetaceae	Shen et al., 2018 (15)
Yamadazyma scolyti	Yamadazyma__scolyti__35641	Budding_Yeast	Saccharomycotina	CUG-Ser1	Debaryomycetaceae	Shen et al., 2018 (15)
Yarrowia bubula	Yarrowia__bubula__35643	Budding_Yeast	Saccharomycotina	Dipodascaceae/Trichomonascaceae	Dipodascaceae	Shen et al., 2018 (15)
Yarrowia divulgata	Yarrowia__divulgata__35645	Budding_Yeast	Saccharomycotina	Dipodascaceae/Trichomonascaceae	Dipodascaceae	Shen et al., 2018 (15)
Trigonopsis variabilis	Trigonopsis__variabilis__35650	Budding_Yeast	Saccharomycotina	Trigonopsidaceae	Trigonopsidaceae	Shen et al., 2018 (15)
Torulaspora microellipsoides	Torulaspora__microellipsoides__35651	Budding_Yeast	Saccharomycotina	Saccharomycetaceae	Saccharomycetaceae	Shen et al., 2018 (15)
Torulaspora maleeae	Torulaspora__maleeae__35652	Budding_Yeast	Saccharomycotina	Saccharomycetaceae	Saccharomycetaceae	Shen et al., 2018 (15)
Tortispora ganteri	Tortispora__ganteri__35654	Budding_Yeast	Saccharomycotina	Trigonopsidaceae	Trigonopsidaceae	Shen et al., 2018 (15)
Starmera amethionina	Starmera__amethionina__35658	Budding_Yeast	Saccharomycotina	Phaffomycetaceae	Phaffomycetaceae	Shen et al., 2018 (15)
Saturnispora dispora	Saturnispora__dispora__35659	Budding_Yeast	Saccharomycotina	Pichiaceae	Pichiaceae	Shen et al., 2018 (15)
Meyerozyma caribbica	Meyerozyma__caribbica__35662	Budding_Yeast	Saccharomycotina	CUG-Ser1	Debaryomycetaceae	Shen et al., 2018 (15)
Middelhovenomyces tepae	Middelhovenomyces__tepae__35665	Budding_Yeast	Saccharomycotina	Dipodascaceae/Trichomonascaceae	Saccharomycetales incertae sedis	Shen et al., 2018 (15)
Kurtzmaniella cleridarum	Kurtzmaniella__cleridarum__35667	Budding_Yeast	Saccharomycotina	CUG-Ser1	Debaryomycetaceae	Shen et al., 2018 (15)
Phaffomyces opuntiae	Phaffomyces__opuntiae__35670	Budding_Yeast	Saccharomycotina	Phaffomycetaceae	Phaffomycetaceae	Shen et al., 2018 (15)
Phaffomyces antillensis	Phaffomyces__antillensis__35671	Budding_Yeast	Saccharomycotina	Phaffomycetaceae	Phaffomycetaceae	Shen et al., 2018 (15)
Phaffomyces thermotolerans	Phaffomyces__thermotolerans__35672	Budding_Yeast	Saccharomycotina	Phaffomycetaceae	Phaffomycetaceae	Shen et al., 2018 (15)
Candida orba	Candida__orba__35673_copy_1	Budding_Yeast	Saccharomycotina	Phaffomycetaceae	Phaffomycetaceae	Shen et al., 2018 (15)
Candida orba	Candida__orba__35673_copy_2	Budding_Yeast	Saccharomycotina	Phaffomycetaceae	Phaffomycetaceae	Shen et al., 2018 (15)
Kregervanrija delftensis	Kregervanrija__delftensis__35674	Budding_Yeast	Saccharomycotina	Pichiaceae	Pichiaceae	Shen et al., 2018 (15)
Kregervanrija fluxuum	Kregervanrija__fluxuum__35675	Budding_Yeast	Saccharomycotina	Pichiaceae	Pichiaceae	Shen et al., 2018 (15)
Kodamaea ohmeri	Kodamaea__ohmeri__35677	Budding_Yeast	Saccharomycotina	CUG-Ser1	Metschnikowiaceae	Shen et al., 2018 (15)
Candida rhagii	Candida__rhagii__35679	Budding_Yeast	Saccharomycotina	CUG-Ser1	Debaryomycetaceae	Shen et al., 2018 (15)
Candida gotoi	Candida__gotoi__35681	Budding_Yeast	Saccharomycotina	CUG-Ser1	Debaryomycetaceae	Shen et al., 2018 (15)
Kloeckera hatyaiensis	Kloeckera__hatyaiensis__35684	Budding_Yeast	Saccharomycotina	Saccharomycodaceae	Saccharomycodaceae	Shen et al., 2018 (15)
Cyberlindnera saturnus	Cyberlindnera__saturnus__35686	Budding_Yeast	Saccharomycotina	Phaffomycetaceae	Phaffomycetaceae	Shen et al., 2018 (15)
Cyberlindnera suaveolens	Cyberlindnera__suaveolens__35687	Budding_Yeast	Saccharomycotina	Phaffomycetaceae	Phaffomycetaceae	Shen et al., 2018 (15)
Cyberlindnera xylosilytica	Cyberlindnera__xylosilytica__35688	Budding_Yeast	Saccharomycotina	Phaffomycetaceae	Phaffomycetaceae	Shen et al., 2018 (15)
Candida mycetangii	Candida__mycetangii__35689	Budding_Yeast	Saccharomycotina	Phaffomycetaceae	Phaffomycetaceae	Shen et al., 2018 (15)
Candida vartiovaarae	Candida__vartiovaarae__35690	Budding_Yeast	Saccharomycotina	Phaffomycetaceae	Phaffomycetaceae	Shen et al., 2018 (15)
Groenewaldozyma salmanticensis	Candida__salmanticensis__35691	Budding_Yeast	Saccharomycotina	Dipodascaceae/Trichomonascaceae	Saccharomycetales incertae sedis	Shen et al., 2018 (15)
Hanseniaspora pseudoguilliermondii	Hanseniaspora__pseudoguilliermondii__35695	Budding_Yeast	Saccharomycotina	Saccharomycodaceae	Saccharomycodaceae	Shen et al., 2018 (15)
Hanseniaspora singularis	Hanseniaspora__singularis__35696	Budding_Yeast	Saccharomycotina	Saccharomycodaceae	Saccharomycodaceae	Shen et al., 2018 (15)
Cyberlindnera maclurae	Cyberlindnera__maclurae__35699	Budding_Yeast	Saccharomycotina	Phaffomycetaceae	Phaffomycetaceae	Shen et al., 2018 (15)
Cyberlindnera americana	Cyberlindnera__americana__35703	Budding_Yeast	Saccharomycotina	Phaffomycetaceae	Phaffomycetaceae	Shen et al., 2018 (15)
Candida heveicola	Candida__heveicola__35707	Budding_Yeast	Saccharomycotina	CUG-Ser1	Metschnikowiaceae	Shen et al., 2018 (15)
Debaryomyces prosopidis	Debaryomyces__prosopidis__41678	Budding_Yeast	Saccharomycotina	CUG-Ser1	Debaryomycetaceae	Shen et al., 2018 (15)
Debaryomyces nepalensis	Debaryomyces__nepalensis__41693	Budding_Yeast	Saccharomycotina	CUG-Ser1	Debaryomycetaceae	Shen et al., 2018 (15)
Debaryomyces maramus	Debaryomyces__maramus__41713	Budding_Yeast	Saccharomycotina	CUG-Ser1	Debaryomycetaceae	Shen et al., 2018 (15)
Candida hawaiiana	Candida__hawaiiana__41743	Budding_Yeast	Saccharomycotina	CUG-Ser1	Metschnikowiaceae	Shen et al., 2018 (15)
Magnusiomyces tetraspermus	Magnusiomyces__tetrasperma__41818	Budding_Yeast	Saccharomycotina	Dipodascaceae/Trichomonascaceae	Dipodascaceae	Shen et al., 2018 (15)
Dipodascus geniculatus	Dipodascus__geniculatus__41822	Budding_Yeast	Saccharomycotina	Dipodascaceae/Trichomonascaceae	Dipodascaceae	Shen et al., 2018 (15)
Debaryomyces subglobosus	Debaryomyces__subglobosus__41824	Budding_Yeast	Saccharomycotina	CUG-Ser1	Debaryomycetaceae	Shen et al., 2018 (15)
Debaryomyces fabryi	Debaryomyces__fabryi__41829	Budding_Yeast	Saccharomycotina	CUG-Ser1	Debaryomycetaceae	Shen et al., 2018 (15)
Candida tammaniensis	Candida__tammaniensis__41833	Budding_Yeast	Saccharomycotina	CUG-Ser1	Debaryomycetaceae	Shen et al., 2018 (15)
Candida wancherniae	Candida__wancherniae__41840	Budding_Yeast	Saccharomycotina	CUG-Ser1	Metschnikowiaceae	Shen et al., 2018 (15)
Candida ascalaphidarum	Candida__ascalaphidarum__41855	Budding_Yeast	Saccharomycotina	CUG-Ser1	Debaryomycetaceae	Shen et al., 2018 (15)
Candida golubevii	Candida__golubevii__41862	Budding_Yeast	Saccharomycotina	CUG-Ser1	Metschnikowiaceae	Shen et al., 2018 (15)
Candida gorgasii	Candida__gorgasii__41863	Budding_Yeast	Saccharomycotina	CUG-Ser1	Debaryomycetaceae	Shen et al., 2018 (15)
Zygosaccharomyces bailii	Zygosaccharomyces__bailii	Budding_Yeast	Saccharomycotina	Saccharomycetaceae	Saccharomycetaceae	Shen et al., 2018 (15)
Zygosaccharomyces rouxii	Zygosaccharomyces__rouxii	Budding_Yeast	Saccharomycotina	Saccharomycetaceae	Saccharomycetaceae	Shen et al., 2018 (15)
