# Supplementary material for: Aim18p and Aim46p are chalcone isomerase domain–containing mitochondrial hemoproteins in Saccharomyces cerevisiae
Source: J Biol Chem. 2023 Feb 4;299(3):102981. doi: 10.1016/j.jbc.2023.102981 (PMC9996372; doi:10.1016/j.jbc.2023.102981)
Supplement: Supporting Documents S1 [file mmc1.zip › Supporting Documents S1/Figure S1B alignment.fasta]

>CFI1_ARATH/1-246 /1
-------------------------------------MSSSNACASPSPFPAVTKLHVDSVTFVPSVKSPAS
-SNPLFLGGAGVRGLDIQG-KFVIFTVIGVYLEGNA---VPS-LSVKW---------------------KGK
TTEELTESIPFFREIVTGAFEKFIKVTMKLPLTGQQYSEKVTENCV--AIWKQLGLY----TDCEAKAVEKF
LEIF--KEETFPPGSSILFALSPTGSLTVAFSKDDSIPETGIAVIENKLLAEAVLESII-GKNGVSPGTRLS
VAERLSQLMMKNKDEKEVSDHSVEEKLAKEN
>FAP1_ARATH/20-279 /20
-FSGFSISAVAVSVTVGAAAAGAAIAASRNPSHPILEWAFSSHRSSLSPWGSITLADESVVEPKTGFSFPAS
IGDSRRLLGVGLRKKSLLGLKNIDVYAFGVYADCDD---VKKLVGDKY---------------------ANL
PASEIRGNKSFMDDLM----EADIKMTIRLQIVYGKLNIRSVRNAFQESVGNRLKKFGGSDNDELLQSFTSL
---F-KDEYKIPRNST--IDLTKDPGHVLSVAIEGNH----VGSVKSHLLCRSILDLYI-GEEPFDKNARED
FLDNAASLAF-------------------DN
>Saccharomyces_cerevisiae_AIM18/52-321 /52
-FHYWPWFAASTLLATSLYYRDRPVQNDDKTDAFPSHTESIQVDSSVSDFPLT----------ITALNFPVS
--TTFKLLGYGQRHVTFLRFK---VYALGLYLAENDENLVSDTLNETYLHKYFLDVDDSKTPK---ENLARL
LKRDDSKSVMMIDDLL----DSGMRMLAKITPVRNT-DFKHLKEGLVKTISKHPDV--ANNKDTLAKGLSEL
NDAF-SRKGSVRKNDDLIIELLANGALQFSYHDSKNNEFEVMGVVNNQLVGKFLFSQYLCGEKSPSPQAKKT
AIDKLITLL----------------------
>Saccharomyces_cerevisiae_AIM46/44-310 /44
VVPVLTGLALASIFAKK-WYDDSQIKKADAT--------SVAVDASISAFPKK----------MGPPQWPFS
--TQYELIGKGVRCVSSITFK---AYGLGIYVAAEDKHLVSEVLDSKFLSQAFIDTAAPPSPENSHQDNLRA
ALNDPAKAPILINNLL----DSGIRLMSKNTPIKAG-SFKLLMDGTKKSVLKNPDSQ-SQDKDRLEAGFQEL
HDCFRSVKGLVARDDDFFIELNKDCSMNLSYYARKKDEFVILGTVKEPLIGKLLFAHYLAAVDPPSPEARKE
VIDALVSLS----------------------
