# Supplementary material for: Aim18p and Aim46p are chalcone isomerase domain–containing mitochondrial hemoproteins in Saccharomyces cerevisiae
Source: J Biol Chem. 2023 Feb 4;299(3):102981. doi: 10.1016/j.jbc.2023.102981 (PMC9996372; doi:10.1016/j.jbc.2023.102981)
Supplement: Supporting Documents S1 [file mmc1.zip › Supporting Documents S1/Figure S1B sequence input.fasta]

>CFI1_ARATH /1
MSSSNACASPSPFPAVTKLHVDSVTFVPSVKSPASSNPLFLGGAGVRGLDIQGKFVIFTV
IGVYLEGNAVPSLSVKWKGKTTEELTESIPFFREIVTGAFEKFIKVTMKLPLTGQQYSEK
VTENCVAIWKQLGLYTDCEAKAVEKFLEIFKEETFPPGSSILFALSPTGSLTVAFSKDDS
IPETGIAVIENKLLAEAVLESIIGKNGVSPGTRLSVAERLSQLMMKNKDEKEVSDHSVEE
KLAKEN

>CFI1_MEDSA /1
MAASITAITVENLEYPAVVTSPVTGKSYFLGGAGERGLTIEGNFIKFTAIGVYLEDIAVA
SLAAKWKGKSSEELLETLDFYRDIISGPFEKLIRGSKIRELSGPEYSRKVMENCVAHLKS
VGTYGDAEAEAMQKFAEAFKPVNFPPGASVFYRQSPDGILGLSFSPDTSIPEKEAALIEN
KAVSSAVLETMIGEHAVSPDLKRCLAARLPALLNEGAFKIGN

>CFI3_ARATH /1
MGTEMVMVHEVPFPPQIITSKPLSLLGQGITDIEIHFLQVKFTAIGVYLDPSDVKTHLDN
WKGKTGKELAGDDDFFDALASAEMEKVIRVVVIKEIKGAQYGVQLENTVRDRLAEEDKYE
EEEETELEKVVGFFQSKYFKANSVITYHFSAKDGICEIGFETEGKEEEKLKVENANVVGM
MQRWYLSGSRGVSPSTIVSIADSISAVLT

>FAP1_ARATH /20
FSGFSISAVAVSVTVGAAAAGAAIAASRNPSHPILEWAFSS
HRSSLSPWGSITLADESVVEPKTGFSFPASIGDSRRLLGVGLRKKSLLGLKNIDVYAFGV
YADCDDVKKLVGDKYANLPASEIRGNKSFMDDLMEADIKMTIRLQIVYGKLNIRSVRNAF
QESVGNRLKKFGGSDNDELLQSFTSLFKDEYKIPRNSTIDLTKDPGHVLSVAIEGNHVGS
VKSHLLCRSILDLYIGEEPFDKNAREDFLDNAASLAFDN

>Saccharomyces_cerevisiae_AIM18 /52
FHYWPWFAA
STLLATSLYYRDRPVQNDDKTDAFPSHTESIQVDSSVSDFPLTITALNFPVSTTFKLLGY
GQRHVTFLRFKVYALGLYLAENDENLVSDTLNETYLHKYFLDVDDSKTPKENLARLLKRD
DSKSVMMIDDLLDSGMRMLAKITPVRNTDFKHLKEGLVKTISKHPDVANNKDTLAKGLSE
LNDAFSRKGSVRKNDDLIIELLANGALQFSYHDSKNNEFEVMGVVNNQLVGKFLFSQYLC
GEKSPSPQAKKTAIDKLITLL

>Saccharomyces_cerevisiae_AIM46 /44
VVPVLTGLALASIFAKK
WYDDSQIKKADATSVAVDASISAFPKKMGPPQWPFSTQYELIGKGVRCVSSITFKAYGLG
IYVAAEDKHLVSEVLDSKFLSQAFIDTAAPPSPENSHQDNLRAALNDPAKAPILINNLLD
SGIRLMSKNTPIKAGSFKLLMDGTKKSVLKNPDSQSQDKDRLEAGFQELHDCFRSVKGLV
ARDDDFFIELNKDCSMNLSYYARKKDEFVILGTVKEPLIGKLLFAHYLAAVDPPSPEARK
EVIDALVSLS
