# Supplementary material for: Aim18p and Aim46p are chalcone isomerase domain–containing mitochondrial hemoproteins in Saccharomyces cerevisiae
Source: J Biol Chem. 2023 Feb 4;299(3):102981. doi: 10.1016/j.jbc.2023.102981 (PMC9996372; doi:10.1016/j.jbc.2023.102981)
Supplement: Supporting Documents S1 [file mmc1.zip › Supporting Documents S1/Figure S3C&E alignment.fasta]

>CFI1_ARATH/1-246 /1
---------------MSSSNACASPSPFP-------------------------------------------
-------------------AVTKLHV---DSVTFVPSVKSP---------------------------ASSN
PLFLGGAGVRGLD--IQGKF-VIFTVIGVYLEGNAVPSL------------------SVKWKGKTTE-----
------------------ELTESIPFFREIVTGA--FEKFIKVTMK-LPLTGQQYSEKVTENCVAI---WKQ
LGLYT---------------------DCEAKAVEKFLEIF---KEETFPPGSSILFALSP-TGSLTVAFSKD
DSI------PETGIAVI--ENKLLAEAVL-ESIIGKNGVSPGTRLSVAERLSQLMMKNKDEKEVSDHSVEEK
LAKEN
>CFI1_MEDSA/1-222 /1
---------------MAA------------------------------------------------------
-------------------SITAITV---ENLEYPAVVTSP---------------------------VTGK
SYFLGGAGERGLT--IEGNF-IKFTAIGVYLEDIAVASL------------------AAKWKGKSSE-----
------------------ELLETLDFYRDIISGP--FEKLIRGSKI-RELSGPEYSRKVMENCVAH---LKS
VGTYG---------------------DAEAEAMQKFAEAF---KPVNFPPGASVFYRQSP-DGILGLSFSPD
TSI------PEKEAALI--ENKAVSSAVL-ETMIGEHAVSPDLKRCLAARLPALLNEG--AFKIG-------
----N
>CFI3_ARATH/1-209 /1
M-----------------------------------------------------------------------
-------------------GTEMVMV---HEVPFPPQI------------------------------ITSK
PLSLLGQGITDIEIHFLQVK---FTAIGVYLDPSDVKTH------------------LDNWKGKTGK-----
------------------ELAGDDDFFDALASAE--MEKVIRVVVI-KEIKGAQYGVQLENTVRDR---LAE
EDKYE---------------------EEEETELEKVVGFF---QSKYFKANSVITYHFSAKDGICEIGFETE
G--------KEEEKLKV--ENANVVGMMQRWYLSGSRGVSPSTIVSIADSISAVL-----------------
----T
>FAP1_ARATH/20-279 /20
FSG----------FSISAVAVSVTVGAAAAGAAIAASRNPSHPILEWAFSSHRSSLSPW-------------
--------------GSITLADESVVE-PKTGFSFPASI--------------------------------GD
SRRLLGVGLRKKS--LLGLKNIDVYAFGVYADCDDVKKLV-----------------GDKYANLPAS-----
------------------EIRGNKSFMDDLMEAD--IKMTIRLQIVYGKLNIRSVRNAFQESVGNR---LKK
FGG-----------------------SDNDELLQSFTSLF--KDEYKIPRNSTIDLTKDP-GHVLSVAI---
---------EGNHVGSV--KSHLLCRSILDLYI-GEEPFDKNAREDFLDNAASLAFDN--------------
-----
>Hypsizygus_marmoreus/43-279 /43
---------------LLWGAAAAILSTSALIG--------LGPV---IHLDS--------------------
--------------PDVQPPEETMLD-PATSIAFPTVMRIPSK-------------------------IKIP
TMPLVGLGVRTVS--FLGLK---VYSIGFY-ADLDNPDLKIPL-----------------------------
--------------DMN-PDEKAEYIVRN-------CACVIRIVPT-RTTSYAHLRDAFMRAMQQRIALAKK
KGTLSE-----------------DDAQAIGSPMRKLKSLF---PNSPLTKHTPLDIYLSA---------PTP
GHPR---VLVFRDLGAI--ESDWVATEFVLHYFEGAGP-SPPLKQTVLKRLESFE-----------------
----K
>Schizosaccharomyces_pombe/1-259 /1
MFGTRFFAYQFCKNWLSKRPGLVFWSSVATINAMYQ----TRPL----YCESVTKTIQQ-------------
-------------------TYEGLVQ-----------------K----------------------RINNED
ELFLLGSGPRYVS--FLSIH---VYDIELYIQKKDVQTVHTIL--------------QKEVDPK--------
---------LGLEMSMK-DEEIGSRIVAALLKNE--MKYAIKIVPT-RNTNFSHLRGGFVRGLQSR---MSQ
ND------------------------PAEQAAVSKFRSTF--PVNRTCFKETALWMKLYG--NDFCYIY---
---------KDSEIGHMHDENYMVSNLFLKGYLVGPRVNSEQARESVCLTLRRIM-DG--------------
-TLLF
>Aspergillus_nidulans/66-437 /66
--------------SMIVSGAGILACGMAMYG-VIKLDLFGLEL----QQQQKAQEAAEKKKNNGTMRMDGP
DGFTSSPSVIR---IQGQDGVEQVTTGTSSVPYFPSTIRLPKYEGDGSSA----ASKLAPWDELTGNGEDEE
EYQLLGLGVRTVS--FLKIQ---VYVVGLYVAKSDISELQQRLVHMAAHPPSDQEVITNQVGATSAT-----
--SLVSTERQRLKDLLL-DGEKGEDAWNAILKED-GLRTAIRIVPT-RNTDFAHLRDSWVRGITTR---AQK
ANARAKAAATEAGAGAANPDEFQD--DVFGSAVNDFKTLFGGGQRKHVPKGQTLLLLRNA-RGELDALFQPD
ASK------PFRFMGRV--SDERISRLVWLIYLGGKNVSSEEARRNIVDGIMGIV-ER-PIGTVV-------
-QKIL
>Neurospora_crassa/64-391 /64
--------------AFLWTGLFCSVSSMIYVGYLIKLEL-KKPV----HADSSLPSTDPL------------
---AGTNAVERKVVLRDEKGHELVPTGNSTVPTFPRTLELGSFEGAIAPAPGPSASGLAP----TITGPDQT
EYTLVGFGLRTVT--FIGIQ---VYVVGYYVATADVAPLQSAL--------------TKKVNPI-AT-----
--TLVAGERDQLRTDLL-DPAKGEEIWDGLLANGIPARSVFRVVPV-RDTDFHHLRDGFVRAIQAR---AGK
VG---------------------D--EQFGEAMKDFRQIF---NRGKVPAKQELLLIRDG-EGKLSVVYDDG
GNKKEGRPAGRQLVGTV--DDERVSRALWLNYLAGKKVASEPARKSIVEGIMEFV-ER-PVGTIA-------
-AQVV
>Lipomyces_starkeyi/64-326 /64
---------------ISVSTILCVIGPIAYYKWTVL----QRPI----EQESSTAVDPR-------------
--------------FKTLFPDEAWKP-DTSVDPFMRSVT-----------------------------IDGT
EFWLLGLGVRTVS--FLKLH---VYAVGIYVAKDDVPEI------------------LNKVKSISSDLDT--
------------RSIVL-DNKFGQEIFDALLQQP--IRFALRIVPV-RNTDFGHLRDGFVRSVMAS---IKS
HHNIIG-----------------D--VDTSDGINQLRSLF--SRKLSVPKNGELMMTMNK-SGTLKCTYSPK
MK-------DSEVLGAV--TNRSVVNALLLHYLVGPQTASEQARVTFADSVAFCL-DA--------------
----K
>Yarrowia_lipolytica/36-303 /36
---------------LLFSTAAACAAGLSLYS-LYT----HQSI----ALDEKKGPIIQ-------------
-------------------PTDSVQP-PTSTPPFPTKMS-----------------------------ADGK
EWSLLGCGVRRVS--FLGFD---VYAIGLYLPESQKREVRELL--------------QSTS----GF-----
--QQANGDVEEFKKSLL-DPVHGAAKIRWLLDQG--IDIRIRIVPV-RNTDFGHLRDGFVRTILAH---PEA
KEASQ------------------N--KEFADGLSELKTIF--SRKMSVPKHNILVMNRKGNNGELKITYYDA
KSEA--DLGEGSELGTV--HNPQVSELLLLQYLTGKKPISETLRDSVINGLVTVAIE---------------
-----
>Candida_albicans/23-237 /23
------------------------------------------------------------------------
---------------KILLEVKQVVV-DSSLNPFPTEIPKG---------------------------LFHN
DFQLLGHGVRSVT--FISFK---VYGVGIYIAKKDIPKASSVL-----------------------------
---------MGMADKLK-DPQESAQVIEKLLDSD--VKFLVRLAPV-RNTDFNHLKDGLIKSILAH---PKS
KEMK----------------------TELGVGLDELRQAF--TRRGTVPKNHLLYLEMLD-GGKMELSYVNP
EK-------KPYKMGVV--DSPLVSRQLMLQYLSGAKPLSPSLRDSCIEGFINL------------------
-----
>Komagataella_pastoris/49-327 /49
-------------FRLLATSSVASVGLFTFLQ-VVP----ERSL---IWSDASLSKLPL-------------
--------------PD---ITESISV-DKSVPAFPKNIG------------------------------GKT
DFTLLGYGTRSVT--FLSFR---VYALGIYIAKEDIPKVQTVL--------------DSKFMSN--FTNK--
--TKGSSHFEHVSNALK-DATLSSILVENLLDAD--IRFKVRIVPV-RNTDFNHLKDGLIKSILAS---SKT
KEIQREQ---------------GDLATQLDQGLDELRKPF--TTRGSFAKGNALLLERLP-NSSLELSSETY
DKQG--LLLKQTHLGEI--ESPIISKLLLLQYLSGDKPLSPNTKEKSCEQLSLLV-----------------
-----
>Cyberlindnera_jadinii/40-274 /40
-----------------------------------------KPI----TLDDKIKE----------------
-------------------LTNSIAV-DNAVDPFPINLK------------------------------YST
DYTVLGTGVRSVT--FVSFK---VYALGIYAAVQDLNKIPTVL--------------DSNFLSS-AFIDT--
--DSTKSHRENVFKALN-DKEKSKVLVSNLLDSN--IRLVARITPI-RNTDFNHLRDGLVKSILAA------
KVQD----------------------ETLDKGLQQLKEAF--LRKGSVAKNSNLVLERLG-DGQLQLYFENT
KTG------ELETLGRV--QEPIVSKVLFLQYLSGG--LSPSTRESCIEKISQLV-----------------
-----
>Kluyveromyces_lactis/52-315 /52
--GM---------LALFVGIGTLAVSGLSTNL----------------YNDQNVKEDPW-------------
---------------------KSVSV-DKSIDPFPTELKAPEF-------------------------PIST
EYVMLGFGIRSVT--FISFK---VYGLGIYAAKEDLGLIPKVL--------------DSNFLST-AFIDF--
--DSSKSHQENLKTALD-NPETSRILINNLLDSG--IRLVAKITPI-RNTDFNHLKDGLVKSILGH---PDS
KKDE----------------------DRLTNGLQQLRDAF--SRKGSVPKNNDLLIELQA-NGYLQVSYFDR
KTG------ESTTMGQV--KETLIGKLLFSQYLSGPKPLSPSTKDSVVSKLVTLA-----------------
-----
>Saccharomyces_cerevisiae_AIM18/52-321 /52
---------------FHYWPWFAASTLLATSL-YYR----DRPV----QNDDKTDAFPS-------------
-------------------HTESIQV-DSSVSDFPLTITALNF-------------------------PVST
TFKLLGYGQRHVT--FLRFK---VYALGLYLAENDENLVSDTL--------------NETYLHK-YFLDV--
--DDSKTPKENLARLLKRDDSKSVMMIDDLLDSG--MRMLAKITPV-RNTDFKHLKEGLVKTISKH---PDV
ANNK----------------------DTLAKGLSELNDAF--SRKGSVRKNDDLIIELLA-NGALQFSYHDS
KNN------EFEVMGVV--NNQLVGKFLFSQYLCGEKSPSPQAKKTAIDKLITLL-----------------
-----
>Saccharomyces_cerevisiae_AIM46/44-310 /44
--------------VVPVLTGLALASIFAKKW----------------YDDSQIKKA---------------
-------------------DATSVAV-DASISAFPKKMGPPQW-------------------------PFST
QYELIGKGVRCVS--SITFK---AYGLGIYVAAEDKHLVSEVL--------------DSKFLSQ-AFIDTAA
PPSPENSHQDNLRAALN-DPAKAPILINNLLDSG--IRLMSKNTPI-KAGSFKLLMDGTKKSVLKN---PDS
QSQDK---------------------DRLEAGFQELHDCFR-SVKGLVARDDDFFIELNK-DCSMNLSYYAR
KKD------EFVILGTV--KEPLIGKLLFAHYLAAVDPPSPEARKEVIDALVSLS-----------------
-----
