# Supplementary material for: Aim18p and Aim46p are chalcone isomerase domain–containing mitochondrial hemoproteins in Saccharomyces cerevisiae
Source: J Biol Chem. 2023 Feb 4;299(3):102981. doi: 10.1016/j.jbc.2023.102981 (PMC9996372; doi:10.1016/j.jbc.2023.102981)
Supplement: Supporting Documents S1 [file mmc1.zip › Supporting Documents S1/Figure S3C&E sequence input.fasta]

>CFI1_ARATH /1
MSSSNACASPSPFPAVTKLHVDSVTFVPSVKSPASSNPLFLGGAGVRGLDIQGKFVIFTV
IGVYLEGNAVPSLSVKWKGKTTEELTESIPFFREIVTGAFEKFIKVTMKLPLTGQQYSEK
VTENCVAIWKQLGLYTDCEAKAVEKFLEIFKEETFPPGSSILFALSPTGSLTVAFSKDDS
IPETGIAVIENKLLAEAVLESIIGKNGVSPGTRLSVAERLSQLMMKNKDEKEVSDHSVEE
KLAKEN

>CFI1_MEDSA /1
MAASITAITVENLEYPAVVTSPVTGKSYFLGGAGERGLTIEGNFIKFTAIGVYLEDIAVA
SLAAKWKGKSSEELLETLDFYRDIISGPFEKLIRGSKIRELSGPEYSRKVMENCVAHLKS
VGTYGDAEAEAMQKFAEAFKPVNFPPGASVFYRQSPDGILGLSFSPDTSIPEKEAALIEN
KAVSSAVLETMIGEHAVSPDLKRCLAARLPALLNEGAFKIGN

>CFI3_ARATH /1
MGTEMVMVHEVPFPPQIITSKPLSLLGQGITDIEIHFLQVKFTAIGVYLDPSDVKTHLDN
WKGKTGKELAGDDDFFDALASAEMEKVIRVVVIKEIKGAQYGVQLENTVRDRLAEEDKYE
EEEETELEKVVGFFQSKYFKANSVITYHFSAKDGICEIGFETEGKEEEKLKVENANVVGM
MQRWYLSGSRGVSPSTIVSIADSISAVLT

>FAP1_ARATH /20
FSGFSISAVAVSVTVGAAAAGAAIAASRNPSHPILEWAFSS
HRSSLSPWGSITLADESVVEPKTGFSFPASIGDSRRLLGVGLRKKSLLGLKNIDVYAFGV
YADCDDVKKLVGDKYANLPASEIRGNKSFMDDLMEADIKMTIRLQIVYGKLNIRSVRNAF
QESVGNRLKKFGGSDNDELLQSFTSLFKDEYKIPRNSTIDLTKDPGHVLSVAIEGNHVGS
VKSHLLCRSILDLYIGEEPFDKNAREDFLDNAASLAFDN

>Hypsizygus_marmoreus /43
LLWGAAAAILSTSALIGL
GPVIHLDSPDVQPPEETMLDPATSIAFPTVMRIPSKIKIPTMPLVGLGVRTVSFLGLKVY
SIGFYADLDNPDLKIPLDMNPDEKAEYIVRNCACVIRIVPTRTTSYAHLRDAFMRAMQQR
IALAKKKGTLSEDDAQAIGSPMRKLKSLFPNSPLTKHTPLDIYLSAPTPGHPRVLVFRDL
GAIESDWVATEFVLHYFEGAGPSPPLKQTVLKRLESFEK

>Schizosaccharomyces_pombe /1
MFGTRFFAYQFCKNWLSKRPGLVFWSSVATINAMYQTRPLYCESVTKTIQQTYEGLVQKR
INNEDELFLLGSGPRYVSFLSIHVYDIELYIQKKDVQTVHTILQKEVDPKLGLEMSMKDE
EIGSRIVAALLKNEMKYAIKIVPTRNTNFSHLRGGFVRGLQSRMSQNDPAEQAAVSKFRS
TFPVNRTCFKETALWMKLYGNDFCYIYKDSEIGHMHDENYMVSNLFLKGYLVGPRVNSEQ
ARESVCLTLRRIMDGTLLF

>Aspergillus_nidulans /66
SMIVSGAGILACGMAMYGVIKLDLFGLELQQQQKAQEAAEKKKNNGTMRMDGPDG
FTSSPSVIRIQGQDGVEQVTTGTSSVPYFPSTIRLPKYEGDGSSAASKLAPWDELTGNGE
DEEEYQLLGLGVRTVSFLKIQVYVVGLYVAKSDISELQQRLVHMAAHPPSDQEVITNQVG
ATSATSLVSTERQRLKDLLLDGEKGEDAWNAILKEDGLRTAIRIVPTRNTDFAHLRDSWV
RGITTRAQKANARAKAAATEAGAGAANPDEFQDDVFGSAVNDFKTLFGGGQRKHVPKGQT
LLLLRNARGELDALFQPDASKPFRFMGRVSDERISRLVWLIYLGGKNVSSEEARRNIVDG
IMGIVERPIGTVVQKIL

>Neurospora_crassa /64
AFLWTGLFCSVSSMIYVGYLIKLELKKPVHADSSLPSTDPLAGTNAVERKVVLRDEK
GHELVPTGNSTVPTFPRTLELGSFEGAIAPAPGPSASGLAPTITGPDQTEYTLVGFGLRT
VTFIGIQVYVVGYYVATADVAPLQSALTKKVNPIATTLVAGERDQLRTDLLDPAKGEEIW
DGLLANGIPARSVFRVVPVRDTDFHHLRDGFVRAIQARAGKVGDEQFGEAMKDFRQIFNR
GKVPAKQELLLIRDGEGKLSVVYDDGGNKKEGRPAGRQLVGTVDDERVSRALWLNYLAGK
KVASEPARKSIVEGIMEFVERPVGTIAAQVV

>Lipomyces_starkeyi /64
ISVSTILCVIGPIAYYKWTVLQRPIEQESSTAVDPRFKTLFPDEAWKPDTSVDPFMR
SVTIDGTEFWLLGLGVRTVSFLKLHVYAVGIYVAKDDVPEILNKVKSISSDLDTRSIVLD
NKFGQEIFDALLQQPIRFALRIVPVRNTDFGHLRDGFVRSVMASIKSHHNIIGDVDTSDG
INQLRSLFSRKLSVPKNGELMMTMNKSGTLKCTYSPKMKDSEVLGAVTNRSVVNALLLHY
LVGPQTASEQARVTFADSVAFCLDAK

>Yarrowia_lipolytica /36
LLFSTAAACAAGLSLYSLYTHQSIA
LDEKKGPIIQPTDSVQPPTSTPPFPTKMSADGKEWSLLGCGVRRVSFLGFDVYAIGLYLP
ESQKREVRELLQSTSGFQQANGDVEEFKKSLLDPVHGAAKIRWLLDQGIDIRIRIVPVRN
TDFGHLRDGFVRTILAHPEAKEASQNKEFADGLSELKTIFSRKMSVPKHNILVMNRKGNN
GELKITYYDAKSEADLGEGSELGTVHNPQVSELLLLQYLTGKKPISETLRDSVINGLVTV
AIE

>Candida_albicans /23
KILLEVKQVVVDSSLNPFPTEIPKGLFHNDFQLLGHGV
RSVTFISFKVYGVGIYIAKKDIPKASSVLMGMADKLKDPQESAQVIEKLLDSDVKFLVRL
APVRNTDFNHLKDGLIKSILAHPKSKEMKTELGVGLDELRQAFTRRGTVPKNHLLYLEML
DGGKMELSYVNPEKKPYKMGVVDSPLVSRQLMLQYLSGAKPLSPSLRDSCIEGFINL

>Komagataella_pastoris /49
FRLLATSSVASV
GLFTFLQVVPERSLIWSDASLSKLPLPDITESISVDKSVPAFPKNIGGKTDFTLLGYGTR
SVTFLSFRVYALGIYIAKEDIPKVQTVLDSKFMSNFTNKTKGSSHFEHVSNALKDATLSS
ILVENLLDADIRFKVRIVPVRNTDFNHLKDGLIKSILASSKTKEIQREQGDLATQLDQGL
DELRKPFTTRGSFAKGNALLLERLPNSSLELSSETYDKQGLLLKQTHLGEIESPIISKLL
LLQYLSGDKPLSPNTKEKSCEQLSLLV

>Cyberlindnera_jadinii /40
KPITLDDKIKELTNSIAVDNA
VDPFPINLKYSTDYTVLGTGVRSVTFVSFKVYALGIYAAVQDLNKIPTVLDSNFLSSAFI
DTDSTKSHRENVFKALNDKEKSKVLVSNLLDSNIRLVARITPIRNTDFNHLRDGLVKSIL
AAKVQDETLDKGLQQLKEAFLRKGSVAKNSNLVLERLGDGQLQLYFENTKTGELETLGRV
QEPIVSKVLFLQYLSGGLSPSTRESCIEKISQLV

>Kluyveromyces_lactis /52
GMLALFVGI
GTLAVSGLSTNLYNDQNVKEDPWKSVSVDKSIDPFPTELKAPEFPISTEYVMLGFGIRSV
TFISFKVYGLGIYAAKEDLGLIPKVLDSNFLSTAFIDFDSSKSHQENLKTALDNPETSRI
LINNLLDSGIRLVAKITPIRNTDFNHLKDGLVKSILGHPDSKKDEDRLTNGLQQLRDAFS
RKGSVPKNNDLLIELQANGYLQVSYFDRKTGESTTMGQVKETLIGKLLFSQYLSGPKPLS
PSTKDSVVSKLVTLA

>Saccharomyces_cerevisiae_AIM18 /52
FHYWPWFAA
STLLATSLYYRDRPVQNDDKTDAFPSHTESIQVDSSVSDFPLTITALNFPVSTTFKLLGY
GQRHVTFLRFKVYALGLYLAENDENLVSDTLNETYLHKYFLDVDDSKTPKENLARLLKRD
DSKSVMMIDDLLDSGMRMLAKITPVRNTDFKHLKEGLVKTISKHPDVANNKDTLAKGLSE
LNDAFSRKGSVRKNDDLIIELLANGALQFSYHDSKNNEFEVMGVVNNQLVGKFLFSQYLC
GEKSPSPQAKKTAIDKLITLL

>Saccharomyces_cerevisiae_AIM46 /44
VVPVLTGLALASIFAKK
WYDDSQIKKADATSVAVDASISAFPKKMGPPQWPFSTQYELIGKGVRCVSSITFKAYGLG
IYVAAEDKHLVSEVLDSKFLSQAFIDTAAPPSPENSHQDNLRAALNDPAKAPILINNLLD
SGIRLMSKNTPIKAGSFKLLMDGTKKSVLKNPDSQSQDKDRLEAGFQELHDCFRSVKGLV
ARDDDFFIELNKDCSMNLSYYARKKDEFVILGTVKEPLIGKLLFAHYLAAVDPPSPEARK
EVIDALVSLS
